# Supplementary material for: In silico design and evaluation of a multiepitope vaccine against Bordetella pertussis: structural, immunological, and biological properties
Source: Genomics Inform. 2025 Jul 1;23:16. doi: 10.1186/s44342-025-00049-0 (PMC12220642; doi:10.1186/s44342-025-00049-0)
Supplement: Supplementary file 1 — Supplementary Material 1: Table S1. 730 CTL epitopes were identified from the S1 proteins. [file 44342_2025_49_MOESM1_ESM.xlsx]

## Sheet: Sheet1
HLA-A*68:02	1	24	32	9	VTAPVTSPA	0.4	4.74	0.04	25.9771	0.4	0.000413904	18
HLA-B*35:01	1	259	267	9	LVYYESIAY	0.2	5.44	0.02	5.80203	0.2	0.000290402	3.3
HLA-A*23:01	1	260	269	10	VYYESIAYSF	0.06	5.46	0.02	0.924081	0.1	-	-
HLA-A*02:06	1	20	28	9	AILAVTAPV	0.325	5.88	0.05	17.7644	0.6	-	-
HLA-A*23:01	1	261	269	9	YYESIAYSF	0.11	6.47	0.02	13.3792	0.2	-	-
HLA-A*01:01	1	192	200	9	TTEYSNARY	0.16	6.73	0.02	189.474	0.3	-	-
HLA-B*58:01	1	24	33	10	VTAPVTSPAW	1.62	7.6	0.04	971.069	3.2	-	-
HLA-A*68:01	1	244	252	9	EAMAAWSER	0.12	7.63	0.04	5.55252	0.2	-	-
HLA-B*58:01	1	9	18	10	QTARTGWLTW	0.32	8.22	0.04	274.948	0.6	-	-
HLA-A*68:01	1	84	92	9	FVSTSSSRR	0.175	8.31	0.05	11.7352	0.3	-	-
HLA-A*30:01	1	2	11	10	RCTRAIRQTA	0.78	9.5	0.06	468.749	1.5	-	-
HLA-A*02:01	1	20	28	9	AILAVTAPV	0.4	9.52	0.08	39.5467	0.7	5.92925e-06	0.4
HLA-A*68:02	1	57	66	10	FTAWGNNDNV	0.245	10.17	0.09	21.9943	0.4	-	-
HLA-B*15:01	1	227	236	10	RMAPVIGACM	0.12	10.43	0.04	2.90569	0.2	-	-
HLA-B*44:02	1	240	249	10	AESSEAMAAW	0.11	10.65	0.02	40.5406	0.2	-	-
HLA-A*68:01	1	191	199	9	TTTEYSNAR	0.185	10.93	0.07	15.1527	0.3	-	-
HLA-A*02:03	1	20	28	9	AILAVTAPV	0.88	10.97	0.16	44.458	1.6	-	-
HLA-A*02:06	1	134	142	9	AASSYFEYV	0.655	11.25	0.11	37.2864	1.2	-	-
HLA-A*24:02	1	261	269	9	YYESIAYSF	0.11	11.32	0.02	61.4653	0.2	-	-
HLA-A*68:02	1	19	28	10	LAILAVTAPV	1.05	11.7	0.1	92.1107	2	-	-
HLA-A*68:01	1	143	151	9	DTYGDNAGR	0.145	12.11	0.09	9.9195	0.2	-	-
HLA-A*68:02	1	217	226	10	SVASIVGTLV	0.355	12.17	0.11	29.061	0.6	-	-
HLA-B*15:01	1	75	84	10	CQVGSSNSAF	0.18	12.99	0.06	3.70894	0.3	-	-
HLA-B*07:02	1	210	218	9	NPYTSRRSV	0.3	13.6	0.05	32.4257	0.3	6.9024e-06	0.3
HLA-B*57:01	1	9	18	10	QTARTGWLTW	0.265	13.7	0.03	282.755	0.5	-	-
HLA-A*24:02	1	260	269	10	VYYESIAYSF	0.06	14.16	0.02	3.38626	0.1	-	-
HLA-A*32:01	1	12	21	10	RTGWLTWLAI	4.32	15.04	0.04	8710.04	8.6	-	-
HLA-A*68:01	1	82	91	10	SAFVSTSSSR	0.36	16.09	0.12	37.4102	0.6	-	-
HLA-A*68:02	1	217	225	9	SVASIVGTL	1.1	16.49	0.15	85.6229	1.1	2.65399e-05	1.4
HLA-B*35:01	1	132	141	10	YGAASSYFEY	0.175	16.61	0.05	182.348	0.3	-	-
HLA-A*30:01	1	3	11	9	CTRAIRQTA	0.6	16.63	0.09	34.512	0.6	0.00011298	2.1
HLA-B*44:03	1	240	249	10	AESSEAMAAW	0.11	18.55	0.02	37.7633	0.2	-	-
HLA-A*31:01	1	3	12	10	CTRAIRQTAR	0.24	18.62	0.18	31.8713	0.3	-	-
HLA-A*02:03	1	15	24	10	WLTWLAILAV	0.705	18.82	0.31	38.2164	1.1	-	-
HLA-A*02:03	1	217	226	10	SVASIVGTLV	1.165	19.55	0.33	64.9008	2	-	-
HLA-A*68:01	1	118	126	9	FIGYIYEVR	0.435	20.26	0.17	34.0009	0.7	-	-
HLA-B*15:01	1	238	246	9	RQAESSEAM	0.2	20.59	0.1	23.6592	0.2	6.45654e-05	9.7
HLA-A*31:01	1	206	215	10	RANPNPYTSR	1.305	21.47	0.21	231.42	2.4	-	-
HLA-A*33:01	1	244	252	9	EAMAAWSER	0.235	21.52	0.07	49.3231	0.4	-	-
HLA-A*23:01	1	131	139	9	FYGAASSYF	0.185	22.66	0.07	58.134	0.3	-	-
HLA-A*02:03	1	156	165	10	ALATYQSEYL	1.195	23.18	0.39	67.8032	2	-	-
HLA-A*68:02	1	23	32	10	AVTAPVTSPA	2.71	23.79	0.22	297.379	5.2	-	-
HLA-A*30:02	1	151	160	10	RILAGALATY	0.165	24.54	0.03	64.325	0.3	-	-
HLA-A*68:01	1	190	199	10	TTTTEYSNAR	0.41	24.88	0.22	38.8141	0.6	-	-
HLA-A*02:06	1	223	231	9	GTLVRMAPV	1.545	25.24	0.29	86.4072	2.8	-	-
HLA-A*30:02	1	152	160	9	ILAGALATY	0.115	25.5	0.03	58.0043	0.2	-	-
HLA-A*02:06	1	19	28	10	LAILAVTAPV	0.545	25.55	0.29	50.4557	0.8	-	-
HLA-A*02:03	1	97	106	10	YLEHRMQEAV	3.025	27.27	0.45	215.899	5.6	-	-
HLA-A*02:03	1	245	253	9	AMAAWSERA	0.725	27.77	0.45	27.3495	1	-	-
HLA-A*24:02	1	131	139	9	FYGAASSYF	0.18	28.29	0.06	85.2374	0.3	-	-
HLA-A*30:01	1	111	119	9	AGRGTGHFI	1.5	28.41	0.15	88.7095	1.5	0.000613762	12
HLA-A*01:01	1	186	195	10	ITGETTTTEY	0.235	29.44	0.07	500.956	0.4	-	-
HLA-B*15:01	1	151	160	10	RILAGALATY	0.275	29.78	0.15	4.70165	0.4	-	-
HLA-A*31:01	1	117	126	10	HFIGYIYEVR	0.305	29.86	0.31	33.3734	0.3	-	-
HLA-A*02:06	1	257	265	9	MVLVYYESI	2.165	30.36	0.33	126.343	4	-	-
HLA-B*35:01	1	133	141	9	GAASSYFEY	0.5	30.82	0.09	27.8984	0.5	0.00263633	22
HLA-A*68:01	1	93	101	9	YTEVYLEHR	0.635	31.28	0.27	55.2701	1	-	-
HLA-A*30:01	1	204	212	9	QTRANPNPY	2.6	32.28	0.16	170.596	2.6	0.000232809	4.2
HLA-B*15:01	1	259	267	9	LVYYESIAY	0.3	32.69	0.17	51.5229	0.3	0.000104713	16
HLA-A*02:03	1	217	225	9	SVASIVGTL	1.82	33.08	0.54	114.275	3.1	-	-
HLA-A*02:06	1	252	260	9	RAGEAMVLV	1.98	33.77	0.36	113.123	3.6	-	-
HLA-A*68:02	1	76	85	10	QVGSSNSAFV	2.745	34.21	0.29	303.606	5.2	-	-
HLA-A*30:01	1	177	186	10	RVTRVYHNGI	2.485	34.58	0.17	952.665	4.8	-	-
HLA-B*15:01	1	152	160	9	ILAGALATY	0.4	35.27	0.18	64.5654	0.4	5.37032e-05	8
HLA-A*68:01	1	104	113	10	EAVEAERAGR	0.405	35.73	0.31	31.622	0.5	-	-
HLA-A*68:02	1	192	201	10	TTEYSNARYV	1.105	36.77	0.31	87.3595	1.9	-	-
HLA-A*68:01	1	65	73	9	NVLDHLTGR	0.86	37.12	0.32	86.7941	1.4	-	-
HLA-B*15:01	1	258	267	10	VLVYYESIAY	0.7	37.7	0.2	14.1661	1.2	-	-
HLA-A*68:01	1	117	126	10	HFIGYIYEVR	0.365	38.39	0.33	23.2804	0.4	-	-
HLA-A*33:01	1	159	168	10	TYQSEYLAHR	0.23	38.76	0.16	53.3949	0.3	-	-
HLA-A*31:01	1	101	110	10	RMQEAVEAER	0.615	39.45	0.43	65.8264	0.8	-	-
HLA-B*58:01	1	241	249	9	ESSEAMAAW	0.7	39.57	0.23	92.5337	0.7	0.000392193	21
HLA-B*15:01	1	252	261	10	RAGEAMVLVY	0.705	39.8	0.21	15.2493	1.2	-	-
HLA-B*57:01	1	10	18	9	TARTGWLTW	0.17	40.11	0.14	27.3414	0.2	-	-
HLA-A*33:01	1	3	12	10	CTRAIRQTAR	0.83	41.65	0.16	351.156	1.5	-	-
HLA-A*23:01	1	122	131	10	IYEVRADNNF	0.265	41.8	0.13	54.4139	0.4	-	-
HLA-B*58:01	1	240	249	10	AESSEAMAAW	0.27	42.36	0.24	149.365	0.3	-	-
HLA-A*33:01	1	117	126	10	HFIGYIYEVR	0.285	42.94	0.17	100.115	0.4	-	-
HLA-A*31:01	1	92	101	10	RYTEVYLEHR	0.795	44.86	0.49	94.4931	1.1	-	-
HLA-A*30:01	1	178	186	9	VTRVYHNGI	1.9	45.14	0.2	125.305	1.9	0.00149968	23
HLA-A*26:01	1	124	132	9	EVRADNNFY	0.13	46.86	0.06	63.7691	0.2	-	-
HLA-A*33:01	1	65	73	9	NVLDHLTGR	0.55	49.52	0.2	147.928	0.9	-	-
HLA-A*30:02	1	156	164	9	ALATYQSEY	0.255	49.82	0.11	92.7812	0.4	-	-
HLA-A*02:01	1	15	24	10	WLTWLAILAV	0.58	50.86	0.46	48.6945	0.7	-	-
HLA-B*57:01	1	24	33	10	VTAPVTSPAW	0.49	51.21	0.18	380.548	0.8	-	-
HLA-A*01:01	1	191	200	10	TTTEYSNARY	0.205	51.24	0.11	344.985	0.3	-	-
HLA-A*02:03	1	69	77	9	HLTGRSCQV	1.835	51.93	0.77	103.98	2.9	-	-
HLA-A*68:01	1	243	252	10	SEAMAAWSER	0.935	52.73	0.47	79.7976	1.4	-	-
HLA-A*02:06	1	238	246	9	RQAESSEAM	1.01	53.01	0.52	43.3062	1.5	-	-
HLA-A*68:02	1	58	66	9	TAWGNNDNV	2.8	53.54	0.39	233.126	2.8	0.000213796	12
HLA-A*33:01	1	143	151	9	DTYGDNAGR	0.26	53.9	0.22	43.0576	0.3	-	-
HLA-A*02:01	1	19	28	10	LAILAVTAPV	1.55	54.85	0.5	236.854	2.6	-	-
HLA-A*02:03	1	19	28	10	LAILAVTAPV	1.105	55.17	0.81	49.3458	1.4	-	-
HLA-B*44:03	1	254	262	9	GEAMVLVYY	0.185	55.37	0.07	193.861	0.3	-	-
HLA-B*44:03	1	253	262	10	AGEAMVLVYY	1.635	55.71	0.07	1883.95	3.2	-	-
HLA-B*15:01	1	203	212	10	QQTRANPNPY	0.595	56.42	0.29	10.4052	0.9	-	-
HLA-A*02:06	1	16	24	9	LTWLAILAV	0.98	56.49	0.56	41.3571	1.4	-	-
HLA-A*30:02	1	114	123	10	GTGHFIGYIY	0.415	57.08	0.13	146.683	0.7	-	-
HLA-A*32:01	1	257	265	9	MVLVYYESI	0.9	57.38	0.06	115.862	0.9	4.65586e-05	5.7
HLA-B*44:02	1	253	262	10	AGEAMVLVYY	4.595	57.69	0.09	3925.45	9.1	-	-
HLA-A*02:03	1	24	32	9	VTAPVTSPA	2.17	58.85	0.84	132.419	3.5	-	-
HLA-B*35:01	1	246	254	9	MAAWSERAG	1.1	58.99	0.17	75.4362	1.1	0.000109901	1.1
HLA-B*15:01	1	89	97	9	SSRRYTEVY	0.3	59.03	0.3	54.5758	0.3	1.62181e-05	2
HLA-A*02:06	1	160	168	9	YQSEYLAHR	0.745	60.26	0.59	29.2786	0.9	-	-
HLA-A*68:01	1	197	206	10	NARYVSQQTR	0.905	60.28	0.51	76.0309	1.3	-	-
HLA-A*23:01	1	130	139	10	NFYGAASSYF	0.19	60.5	0.18	12.2662	0.2	-	-
HLA-A*30:01	1	213	221	9	TSRRSVASI	2.4	62.12	0.25	160.683	2.4	0.000234423	4.2
HLA-A*68:01	1	83	92	10	AFVSTSSSRR	1.76	62.16	0.52	225.419	3	-	-
HLA-A*68:02	1	212	221	10	YTSRRSVASI	0.915	62.21	0.43	59.0623	1.4	-	-
HLA-A*02:03	1	97	105	9	YLEHRMQEA	2.24	63.85	0.88	139.3	3.6	-	-
HLA-A*68:02	1	20	28	9	AILAVTAPV	2.3	65.84	0.45	182.217	2.3	0.000268534	14
HLA-A*03:01	1	151	160	10	RILAGALATY	0.325	67.12	0.25	43.1718	0.4	-	-
HLA-A*68:02	1	143	152	10	DTYGDNAGRI	1.325	67.42	0.45	99.6116	2.2	-	-
HLA-A*31:01	1	159	168	10	TYQSEYLAHR	1.365	68.41	0.73	174.743	2	-	-
HLA-A*68:01	1	39	47	9	ATVYRYDSR	1.59	69.53	0.58	177.211	2.6	-	-
HLA-A*68:02	1	117	125	9	HFIGYIYEV	1	69.67	0.46	78.8116	1	0.00025293	13
HLA-A*31:01	1	83	91	9	AFVSTSSSR	1.525	70.3	0.75	183.43	2.3	-	-
HLA-B*15:01	1	156	164	9	ALATYQSEY	0.9	70.35	0.34	131.522	0.9	0.00011749	18
HLA-A*31:01	1	39	47	9	ATVYRYDSR	1.33	71.6	0.76	139.146	1.9	-	-
HLA-A*02:06	1	75	83	9	CQVGSSNSA	1.95	77.81	0.7	99.6667	3.2	-	-
HLA-A*02:01	1	156	165	10	ALATYQSEYL	1.305	80.05	0.71	158.3	1.9	-	-
HLA-B*15:01	1	88	97	10	SSSRRYTEVY	2.99	80.24	0.38	94.0264	5.6	-	-
HLA-A*30:02	1	136	145	10	SSYFEYVDTY	0.31	81.75	0.22	75.5753	0.4	-	-
HLA-B*44:02	1	254	262	9	GEAMVLVYY	0.26	82.39	0.12	294.849	0.4	-	-
HLA-A*02:06	1	15	24	10	WLTWLAILAV	0.73	84.51	0.76	45.4894	0.7	-	-
HLA-A*68:02	1	244	253	10	EAMAAWSERA	1.515	85.33	0.53	120.59	2.5	-	-
HLA-A*30:02	1	259	267	9	LVYYESIAY	0.965	85.74	0.23	463.938	1.7	-	-
HLA-A*68:02	1	134	142	9	AASSYFEYV	1.5	86.32	0.53	190.366	2.4	2.74789e-05	1.5
HLA-A*68:02	1	81	89	9	NSAFVSTSS	1.8	86.75	0.54	138.226	1.8	0.000573984	22
HLA-A*30:02	1	115	123	9	TGHFIGYIY	0.615	87.33	0.23	221.544	1	-	-
HLA-A*68:01	1	3	12	10	CTRAIRQTAR	1.245	88.14	0.69	106.657	1.8	-	-
HLA-B*57:01	1	240	249	10	AESSEAMAAW	3.005	89.92	0.31	1796.43	5.7	-	-
HLA-A*02:03	1	18	26	9	WLAILAVTA	1.95	91.94	1.3	88.9099	2.6	-	-
HLA-A*30:02	1	130	138	9	NFYGAASSY	1.025	93.17	0.25	501.718	1.8	-	-
HLA-A*31:01	1	160	168	9	YQSEYLAHR	1.36	93.47	0.92	120.08	1.8	-	-
HLA-B*40:01	1	250	259	10	SERAGEAMVL	0.345	93.5	0.19	147.241	0.5	-	-
HLA-A*02:06	1	24	32	9	VTAPVTSPA	3.86	93.99	0.82	257.365	6.9	-	-
HLA-A*30:02	1	133	141	9	GAASSYFEY	0.53	96.46	0.26	169.223	0.8	-	-
HLA-A*30:02	1	192	200	9	TTEYSNARY	0.735	99.06	0.27	274.448	1.2	-	-
HLA-A*02:06	1	126	134	9	RADNNFYGA	3.44	104.58	0.88	214.561	6	-	-
HLA-A*02:03	1	23	32	10	AVTAPVTSPA	2.7	104.84	1.4	140.686	4	-	-
HLA-A*24:02	1	130	139	10	NFYGAASSYF	0.295	106.99	0.19	140.838	0.4	-	-
HLA-A*31:01	1	243	252	10	SEAMAAWSER	2.15	107.1	1.2	311.458	3.1	-	-
HLA-A*31:01	1	191	199	9	TTTEYSNAR	1.65	111.78	1.2	166.521	2.1	-	-
HLA-A*11:01	1	219	227	9	ASIVGTLVR	1.15	114.05	0.7	207.157	1.6	-	-
HLA-A*30:02	1	85	93	9	VSTSSSRRY	0.515	114.19	0.33	145.7	0.7	-	-
HLA-A*02:03	1	57	66	10	FTAWGNNDNV	3.35	118.1	1.5	188.908	5.2	-	-
HLA-A*33:01	1	64	73	10	DNVLDHLTGR	0.74	119.58	0.48	215.526	1	-	-
HLA-A*68:01	1	161	169	9	QSEYLAHRR	1.515	119.9	0.83	147.058	2.2	-	-
HLA-B*58:01	1	110	118	9	RAGRGTGHF	2	120.82	0.43	314.992	2	5.236e-05	3.5
HLA-B*35:01	1	36	44	9	DPPATVYRY	1	122.68	0.27	58.5572	1	0.000629506	6.8
HLA-A*30:02	1	132	141	10	YGAASSYFEY	1.335	127.62	0.37	446.046	2.3	-	-
HLA-A*02:01	1	245	253	9	AMAAWSERA	2.2	132.98	1.2	146.93	2.2	0.000776247	30
HLA-B*58:01	1	10	18	9	TARTGWLTW	0.5	133.98	0.46	56.273	0.5	0.000155597	9.7
HLA-A*02:06	1	133	142	10	GAASSYFEYV	1.35	135.57	1.2	83.1591	1.5	-	-
HLA-A*68:02	1	257	265	9	MVLVYYESI	2.3	136.17	0.7	180.547	2.3	0.000239883	13
HLA-A*30:02	1	253	262	10	AGEAMVLVYY	1.005	141.79	0.41	324.624	1.6	-	-
HLA-A*68:01	1	218	227	10	VASIVGTLVR	1.815	142.38	0.93	196.332	2.7	-	-
HLA-A*02:03	1	134	142	9	AASSYFEYV	3.45	142.56	1.7	230.118	5.2	-	-
HLA-A*33:01	1	191	199	9	TTTEYSNAR	0.63	143.56	0.56	106.182	0.7	-	-
HLA-A*03:01	1	258	267	10	VLVYYESIAY	1.685	147.16	0.57	446.889	2.8	-	-
HLA-B*15:01	1	110	118	9	RAGRGTGHF	0.61	150.24	0.61	257.632	1.8	3.16228e-06	0.3
HLA-A*24:02	1	122	131	10	IYEVRADNNF	0.275	150.73	0.25	57.2427	0.3	-	-
HLA-A*02:03	1	227	235	9	RMAPVIGAC	3.15	150.95	1.7	194.514	4.6	-	-
HLA-B*07:02	1	210	219	10	NPYTSRRSVA	0.875	154.83	0.45	276.58	1.3	-	-
HLA-A*02:01	1	16	24	9	LTWLAILAV	1.8	156.22	1.3	114.054	1.8	6.88652e-05	3.9
HLA-B*15:01	1	76	84	9	QVGSSNSAF	2.2	157.1	0.62	333.426	2.3	1.7378e-05	2.2
HLA-A*11:01	1	259	267	9	LVYYESIAY	1.695	158.64	0.89	468.058	2.5	-	-
HLA-B*15:01	1	155	164	10	GALATYQSEY	2.92	161.41	0.64	83.2243	5.2	-	-
HLA-A*33:01	1	93	101	9	YTEVYLEHR	0.92	162.82	0.64	226.491	1.2	-	-
HLA-A*11:01	1	136	145	10	SSYFEYVDTY	1.76	164.35	0.92	329.496	2.6	-	-
HLA-A*23:01	1	131	140	10	FYGAASSYFE	0.46	165.82	0.42	67.2527	0.5	-	-
HLA-B*15:01	1	238	247	10	RQAESSEAMA	1.275	165.93	0.65	27.2427	1.9	-	-
HLA-A*02:06	1	117	125	9	HFIGYIYEV	1.8	166.32	1.3	68.3203	2.3	-	-
HLA-B*35:01	1	152	160	9	ILAGALATY	2.3	166.93	0.34	184.323	2.3	0.00211349	19
HLA-A*68:01	1	132	141	10	YGAASSYFEY	3.1	167.05	1.2	492.028	5	-	-
HLA-B*35:01	1	228	236	9	MAPVIGACM	0.8	167.54	0.34	43.6094	0.8	0.000682339	7.2
HLA-A*31:01	1	65	73	9	NVLDHLTGR	1.85	168.53	1.6	155.049	2.1	-	-
HLA-A*23:01	1	52	60	9	VFQNGFTAW	0.615	170.05	0.43	268.182	0.8	-	-
HLA-A*68:01	1	102	110	9	MQEAVEAER	2.3	171.45	1.2	250.317	3.4	-	-
HLA-B*58:01	1	133	141	9	GAASSYFEY	0.8	173.07	0.51	112.538	0.8	0.000439542	22
HLA-A*30:02	1	191	200	10	TTTEYSNARY	0.805	174.7	0.51	215.963	1.1	-	-
HLA-A*02:03	1	15	23	9	WLTWLAILA	3.85	176.27	1.9	267.886	5.8	-	-
HLA-B*15:01	1	123	132	10	YEVRADNNFY	1.445	178.45	0.69	31.641	2.2	-	-
HLA-A*02:01	1	117	125	9	HFIGYIYEV	1.5	178.51	1.4	87.5205	1.5	2.46093e-05	1.5
HLA-A*30:02	1	258	267	10	VLVYYESIAY	1.71	178.68	0.52	543.726	2.9	-	-
HLA-B*15:01	1	132	141	10	YGAASSYFEY	1.145	179.32	0.69	19.6902	1.6	-	-
HLA-A*23:01	1	14	22	9	GWLTWLAIL	1.17	183.13	0.44	718.505	1.9	-	-
HLA-A*01:01	1	88	97	10	SSSRRYTEVY	0.33	185.46	0.26	533.089	0.4	-	-
HLA-A*24:02	1	131	140	10	FYGAASSYFE	0.655	188.16	0.31	446.396	1	-	-
HLA-A*02:01	1	134	142	9	AASSYFEYV	3.2	188.4	1.5	250.674	3.2	9.29394e-05	5.3
HLA-B*44:03	1	162	170	9	SEYLAHRRI	0.285	189.68	0.27	122.037	0.3	-	-
HLA-A*02:01	1	97	106	10	YLEHRMQEAV	1.95	195.91	1.5	197.916	2.4	-	-
HLA-A*30:02	1	227	236	10	RMAPVIGACM	1.28	198.16	0.56	401.218	2	-	-
HLA-A*11:01	1	243	252	10	SEAMAAWSER	2.3	199.21	1.2	498.712	3.4	-	-
HLA-A*30:01	1	180	188	9	RVYHNGITG	3.4	203.58	0.55	242.086	3.4	0.000544503	9.2
HLA-A*68:01	1	229	238	10	APVIGACMAR	2.85	204.5	1.3	387.249	4.4	-	-
HLA-A*30:02	1	137	145	9	SYFEYVDTY	0.985	205.52	0.57	337.645	1.4	-	-
HLA-A*02:06	1	97	105	9	YLEHRMQEA	4.3	208.21	1.5	268.875	7.1	-	-
HLA-A*02:03	1	256	265	10	AMVLVYYESI	2.65	213.99	2.1	110.471	3.2	-	-
HLA-B*15:01	1	174	182	9	NIRRVTRVY	1.5	214.44	0.79	229.087	1.5	0.00017378	24
HLA-B*15:01	1	186	195	10	ITGETTTTEY	2.645	215.76	0.79	71.1623	4.5	-	-
HLA-A*68:01	1	160	169	10	YQSEYLAHRR	3.35	217.17	1.4	543.238	5.3	-	-
HLA-A*02:06	1	57	66	10	FTAWGNNDNV	1.85	220.69	1.6	114.792	2.1	-	-
HLA-A*02:03	1	258	266	9	VLVYYESIA	2.5	221.64	2.1	105.67	2.9	-	-
HLA-A*02:06	1	217	226	10	SVASIVGTLV	2.25	225.5	1.6	157.728	2.9	-	-
HLA-B*44:02	1	243	252	10	SEAMAAWSER	0.425	225.98	0.25	187.884	0.6	-	-
HLA-A*02:03	1	223	231	9	GTLVRMAPV	4.45	228.31	2.2	333.388	6.7	-	-
HLA-A*02:03	1	216	225	10	RSVASIVGTL	3.9	230.18	2.2	215.402	5.6	-	-
HLA-A*23:01	1	117	125	9	HFIGYIYEV	1.115	230.88	0.53	621.484	1.7	-	-
HLA-A*30:02	1	155	164	10	GALATYQSEY	1.33	230.99	0.66	387.597	2	-	-
HLA-A*68:02	1	51	59	9	DVFQNGFTA	3.9	232.25	0.95	328.541	3.9	0.000125893	6.3
HLA-A*02:06	1	15	23	9	WLTWLAILA	3.55	236.88	1.6	191.668	5.5	-	-
HLA-A*68:01	1	160	168	9	YQSEYLAHR	3.3	236.92	1.5	437.009	5.1	-	-
HLA-A*68:01	1	192	200	9	TTEYSNARY	3.15	239.51	1.5	395.813	4.8	-	-
HLA-B*44:02	1	162	170	9	SEYLAHRRI	0.23	243.02	0.26	166.188	0.2	-	-
HLA-A*03:01	1	259	267	9	LVYYESIAY	1.205	247.01	0.91	410.015	1.5	-	-
HLA-A*68:02	1	251	260	10	ERAGEAMVLV	1.895	247.66	0.99	140.059	2.8	-	-
HLA-A*68:02	1	87	96	10	TSSSRRYTEV	1.495	248.42	0.99	94.4735	2	-	-
HLA-A*30:02	1	129	138	10	NNFYGAASSY	1.65	248.61	0.7	492.47	2.6	-	-
HLA-A*11:01	1	133	141	9	GAASSYFEY	2.15	251.14	1.4	578.496	2.9	-	-
HLA-A*33:01	1	118	126	9	FIGYIYEVR	1.54	254.95	0.88	418.842	2.2	-	-
HLA-A*68:01	1	191	200	10	TTTEYSNARY	2.65	255.36	1.5	299.22	3.8	-	-
HLA-B*35:01	1	33	42	10	WADDPPATVY	1.375	256.97	0.45	1224.33	2.3	-	-
HLA-A*68:02	1	189	198	10	ETTTTEYSNA	1.9	257.95	1.2	125.693	2.6	-	-
HLA-A*68:01	1	35	43	9	DDPPATVYR	1.95	258.72	1.5	166.146	2.4	-	-
HLA-A*11:01	1	82	91	10	SAFVSTSSSR	1.95	260.94	1.5	292.314	2.4	-	-
HLA-B*15:01	1	204	212	9	QTRANPNPY	1.8	268.17	0.91	265.461	1.8	0.000177828	24
HLA-A*01:01	1	132	141	10	YGAASSYFEY	0.37	268.36	0.34	548.025	0.4	-	-
HLA-A*31:01	1	93	101	9	YTEVYLEHR	2.25	269.18	2.1	205.338	2.4	-	-
HLA-A*02:01	1	257	265	9	MVLVYYESI	4	271.17	1.9	349.229	4	0.00145211	43
HLA-A*30:02	1	254	262	9	GEAMVLVYY	1.88	272.27	0.76	934.243	3	-	-
HLA-A*11:01	1	258	267	10	VLVYYESIAY	3.3	274.59	1.5	1034.78	5.1	-	-
HLA-A*68:02	1	148	156	9	NAGRILAGA	4.9	277.48	1.2	438.117	4.9	0.00348337	57
HLA-A*68:02	1	16	24	9	LTWLAILAV	1.2	279.92	1.2	244.112	3	1.09396e-05	0.5
HLA-B*08:01	1	257	265	9	MVLVYYESI	2.2	280.09	0.53	655.466	2.2	0.000352046	12
HLA-A*01:01	1	192	201	10	TTEYSNARYV	1.275	281.54	0.35	2414.35	2.2	-	-
HLA-A*31:01	1	102	110	9	MQEAVEAER	2	287.35	2.1	135.354	1.9	-	-
HLA-B*35:01	1	76	84	9	QVGSSNSAF	2.7	287.88	0.48	234.196	2.7	0.00111944	13
HLA-A*68:01	1	64	73	10	DNVLDHLTGR	3.75	289.44	1.6	659.159	5.9	-	-
HLA-B*44:03	1	123	132	10	YEVRADNNFY	0.515	289.85	0.43	321.418	0.6	-	-
HLA-A*31:01	1	105	113	9	AVEAERAGR	2.45	290.11	2.2	239.04	2.7	-	-
HLA-A*02:01	1	97	105	9	YLEHRMQEA	4.4	292.62	2	425.706	4.4	0.000635331	26
HLA-A*30:02	1	113	121	9	RGTGHFIGY	1.155	294.4	0.81	373.646	1.5	-	-
HLA-B*40:01	1	123	131	9	YEVRADNNF	0.775	297.05	0.45	153.073	1.1	-	-
HLA-B*44:02	1	240	248	9	AESSEAMAA	0.55	297.3	0.3	649.531	0.8	-	-
HLA-A*11:01	1	39	47	9	ATVYRYDSR	2.45	298.2	1.6	671.893	3.3	-	-
HLA-A*30:01	1	225	233	9	LVRMAPVIG	1	298.21	0.66	57.9389	1	0.000276058	4.8
HLA-B*07:02	1	30	39	10	SPAWADDPPA	0.965	298.3	0.73	267.19	1.2	-	-
HLA-A*02:01	1	256	265	10	AMVLVYYESI	3.4	298.66	2	532.697	4.8	-	-
HLA-B*35:01	1	258	267	10	VLVYYESIAY	1.8	299.7	0.5	1655.39	3.1	-	-
HLA-B*35:01	1	130	138	9	NFYGAASSY	2	306.23	0.5	159.067	2	0.00250035	21
HLA-B*57:01	1	241	249	9	ESSEAMAAW	0.585	306.29	0.67	197.615	0.5	-	-
HLA-A*31:01	1	169	177	9	RIPPENIRR	2.25	306.96	2.2	192.075	2.3	-	-
HLA-A*03:01	1	156	164	9	ALATYQSEY	1.5	310.38	1.2	494.083	1.8	-	-
HLA-A*02:06	1	220	229	10	SIVGTLVRMA	3.7	316.25	1.9	310.392	5.5	-	-
HLA-A*30:02	1	89	97	9	SSRRYTEVY	1.23	319.33	0.86	405.938	1.6	-	-
HLA-A*02:03	1	212	221	10	YTSRRSVASI	2.9	320.37	2.6	110.217	3.2	-	-
HLA-B*35:01	1	259	268	10	LVYYESIAYS	4.21	323.45	0.52	4424.86	7.9	-	-
HLA-B*35:01	1	115	123	9	TGHFIGYIY	3.2	325.23	0.52	285.483	3.2	0.0031842	25
HLA-A*68:01	1	230	238	9	PVIGACMAR	1.85	329	1.7	133.503	2	-	-
HLA-A*33:01	1	160	168	9	YQSEYLAHR	1.5	339.24	1.2	354.038	1.8	-	-
HLA-A*30:02	1	84	93	10	FVSTSSSRRY	1.575	360.86	0.95	426.953	2.2	-	-
HLA-A*68:01	1	219	227	9	ASIVGTLVR	2.95	361.6	1.8	318.779	4.1	-	-
HLA-A*31:01	1	82	91	10	SAFVSTSSSR	2.6	366.53	2.4	280.802	2.8	-	-
HLA-A*02:01	1	15	23	9	WLTWLAILA	2.4	366.79	2.4	136.808	2.1	5.28445e-05	3
HLA-B*35:01	1	30	38	9	SPAWADDPP	2	374.26	0.59	159.801	2	0.000838687	8.6
HLA-B*35:01	1	187	195	9	TGETTTTEY	3.4	375.14	0.59	298.25	3.4	0.00639735	39
HLA-A*31:01	1	118	126	9	FIGYIYEVR	2.5	375.75	2.5	218.007	2.5	-	-
HLA-A*33:01	1	84	92	9	FVSTSSSRR	2.15	386.84	1.3	701.536	3	-	-
HLA-A*68:01	1	84	93	10	FVSTSSSRRY	4.3	389.83	1.9	822.224	6.7	-	-
HLA-A*68:02	1	133	142	10	GAASSYFEYV	1.75	392.62	1.5	92.323	2	-	-
HLA-A*68:02	1	88	96	9	SSSRRYTEV	5	393.04	1.5	456.657	5	0.00025293	13
HLA-A*02:03	1	53	61	9	FQNGFTAWG	3.6	393.61	3	172.962	4.2	-	-
HLA-A*02:06	1	33	41	9	WADDPPATV	4.2	393.87	2.2	220.065	6.2	-	-
HLA-A*30:02	1	252	261	10	RAGEAMVLVY	1.3	396.02	1.2	265.693	1.4	-	-
HLA-A*30:02	1	186	195	10	ITGETTTTEY	1.1	396.96	1.2	203.883	1	-	-
HLA-B*53:01	1	132	141	10	YGAASSYFEY	2.485	406.22	0.27	2465.13	4.7	-	-
HLA-B*40:01	1	238	246	9	RQAESSEAM	1.9	406.47	0.6	1132.14	3.2	-	-
HLA-A*32:01	1	9	18	10	QTARTGWLTW	1.45	416.77	0.3	5407.79	2.6	-	-
HLA-B*40:01	1	254	262	9	GEAMVLVYY	1.155	421.8	0.61	386.278	1.7	-	-
HLA-B*44:02	1	123	132	10	YEVRADNNFY	2	421.97	0.4	1249.94	3.6	-	-
HLA-A*02:01	1	223	231	9	GTLVRMAPV	4.7	423.69	2.6	495.576	4.7	0.000129718	7.1
HLA-A*31:01	1	83	92	10	AFVSTSSSRR	1.8	423.93	2.7	76.1027	0.9	-	-
HLA-B*15:01	1	259	268	10	LVYYESIAYS	4.75	427.78	1.3	162.274	8.2	-	-
HLA-A*32:01	1	12	20	9	RTGWLTWLA	3.4	428.75	0.31	941.759	4.4	2.62422e-05	3.4
HLA-A*03:01	1	152	160	9	ILAGALATY	1.9	434.43	1.5	675.772	2.3	-	-
HLA-A*31:01	1	219	227	9	ASIVGTLVR	2.55	437.47	2.7	203.456	2.4	-	-
HLA-A*23:01	1	137	145	9	SYFEYVDTY	2.875	439.88	0.85	2251.28	4.9	-	-
HLA-B*08:01	1	210	219	10	NPYTSRRSVA	3.09	456.18	0.78	2241.92	5.4	-	-
HLA-B*07:02	1	110	119	10	RAGRGTGHFI	2.275	458.12	0.95	913.734	3.6	-	-
HLA-B*58:01	1	241	250	10	ESSEAMAAWS	1.8	460.8	0.8	881.556	2.8	-	-
HLA-B*44:03	1	123	131	9	YEVRADNNF	0.49	461.11	0.68	168.07	0.3	-	-
HLA-A*31:01	1	229	238	10	APVIGACMAR	4.1	467.78	2.8	703.72	5.4	-	-
HLA-B*44:03	1	240	248	9	AESSEAMAA	1.095	469.18	0.69	806.288	1.5	-	-
HLA-A*01:01	1	33	42	10	WADDPPATVY	0.745	470.06	0.49	952.357	1	-	-
HLA-A*26:01	1	191	200	10	TTTEYSNARY	0.575	470.14	0.25	1118.64	0.9	-	-
HLA-A*01:01	1	84	93	10	FVSTSSSRRY	0.395	473.49	0.49	467.52	0.3	-	-
HLA-B*44:02	1	193	201	9	TEYSNARYV	1.11	473.89	0.42	1223.49	1.8	-	-
HLA-B*44:03	1	193	201	9	TEYSNARYV	0.805	481.9	0.71	484.719	0.9	-	-
HLA-A*11:01	1	229	238	10	APVIGACMAR	3.8	483.14	2.1	1215.77	5.5	-	-
HLA-B*40:01	1	243	251	9	SEAMAAWSE	1.145	485.13	0.69	325.012	1.6	-	-
HLA-B*35:01	1	249	257	9	WSERAGEAM	2.4	485.67	0.72	197.506	2.4	0.00122744	13
HLA-A*30:02	1	123	132	10	YEVRADNNFY	2.15	485.8	1.4	550.022	2.9	-	-
HLA-A*30:02	1	124	132	9	EVRADNNFY	2.15	487.31	1.4	894.252	2.9	-	-
HLA-B*40:01	1	162	170	9	SEYLAHRRI	0.745	490.6	0.69	109.119	0.8	-	-
HLA-A*31:01	1	84	92	9	FVSTSSSRR	3.15	491.05	2.9	346.314	3.4	-	-
HLA-A*68:01	1	92	101	10	RYTEVYLEHR	4.5	491.31	2.1	874.964	6.9	-	-
HLA-A*31:01	1	190	199	10	TTTTEYSNAR	3.95	500.67	2.9	621.441	5	-	-
HLA-B*07:02	1	217	225	9	SVASIVGTL	2.4	505.21	1.2	666.638	2.4	0.000483393	15
HLA-B*58:01	1	216	225	10	RSVASIVGTL	2.97	507.3	0.84	1463.02	5.1	-	-
HLA-A*11:01	1	151	160	10	RILAGALATY	3	510.84	2.2	636.576	3.8	-	-
HLA-A*68:01	1	255	263	9	EAMVLVYYE	1.5	512.79	2.2	43.0021	0.8	-	-
HLA-B*58:01	1	88	97	10	SSSRRYTEVY	1.43	529.8	0.86	655.013	2	-	-
HLA-A*30:02	1	88	97	10	SSSRRYTEVY	1.05	533.59	1.4	141.703	0.7	-	-
HLA-B*57:01	1	216	225	10	RSVASIVGTL	3.745	534.11	0.99	2048.38	6.5	-	-
HLA-A*02:01	1	18	26	9	WLAILAVTA	2.9	534.9	2.9	211.402	2.9	0.000365595	18
HLA-A*24:02	1	52	60	9	VFQNGFTAW	1.14	535.25	0.78	880.299	1.5	-	-
HLA-A*31:01	1	244	252	9	EAMAAWSER	3.1	540.1	3	312.227	3.2	-	-
HLA-A*02:06	1	18	26	9	WLAILAVTA	4.9	542.81	2.7	268.256	7.1	-	-
HLA-A*02:03	1	259	268	10	LVYYESIAYS	3	548.55	3.6	81.7053	2.4	-	-
HLA-A*01:01	1	156	164	9	ALATYQSEY	1.12	548.78	0.54	1784.64	1.7	-	-
HLA-A*30:01	1	6	14	9	AIRQTARTG	3	548.91	1.1	205.575	3	0.00111429	18
HLA-A*11:01	1	83	92	10	AFVSTSSSRR	4.4	550.73	2.3	1685.97	6.5	-	-
HLA-B*58:01	1	257	265	9	MVLVYYESI	1.7	551.83	0.88	245.641	1.7	8.12831e-05	5.4
HLA-A*33:01	1	83	91	9	AFVSTSSSR	2.45	551.89	1.6	835.699	3.3	-	-
HLA-B*15:01	1	227	235	9	RMAPVIGAC	4.9	553.15	1.6	837.529	4.9	8.45279e-05	14
HLA-B*53:01	1	25	33	9	TAPVTSPAW	0.8	563.55	0.35	224.326	0.8	0.00129718	6.3
HLA-A*68:02	1	173	181	9	ENIRRVTRV	2.3	567.02	1.8	182.217	2.3	0.000102094	5.3
HLA-A*31:01	1	160	169	10	YQSEYLAHRR	3	575.27	3.2	282.098	2.8	-	-
HLA-B*40:01	1	193	201	9	TEYSNARYV	0.945	578.07	0.79	154.49	1.1	-	-
HLA-A*03:01	1	158	167	10	ATYQSEYLAH	4.65	579.18	1.9	1671.86	7.4	-	-
HLA-B*08:01	1	210	218	9	NPYTSRRSV	2.1	579.79	0.93	810.121	2.6	5.68853e-05	2.1
HLA-A*68:02	1	81	90	10	NSAFVSTSSS	2.05	586.89	1.8	104.788	2.3	-	-
HLA-A*26:01	1	220	228	9	SIVGTLVRM	0.495	591.4	0.29	618.885	0.7	-	-
HLA-A*26:01	1	217	225	9	SVASIVGTL	0.995	592.19	0.29	1414.52	1.7	-	-
HLA-A*68:01	1	208	216	9	NPNPYTSRR	2	593.31	2.4	105.801	1.6	-	-
HLA-A*02:06	1	259	268	10	LVYYESIAYS	3.5	595.7	2.9	227.987	4.1	-	-
HLA-A*02:03	1	133	142	10	GAASSYFEYV	2.65	600	3.7	53.7341	1.6	-	-
HLA-A*30:01	1	12	20	9	RTGWLTWLA	3.3	601.33	1.2	234.947	3.3	0.000244231	4.4
HLA-A*30:02	1	227	235	9	RMAPVIGAC	1.8	603.72	1.6	559.062	2	-	-
HLA-B*08:01	1	164	172	9	YLAHRRIPP	2.9	606.68	0.96	940.914	2.9	0.000549541	16
HLA-A*02:03	1	76	85	10	QVGSSNSAFV	4.5	617.93	3.8	188.04	5.2	-	-
HLA-A*02:01	1	217	226	10	SVASIVGTLV	3.7	621.17	3.2	429.022	4.2	-	-
HLA-A*11:01	1	191	199	9	TTTEYSNAR	2.75	621.34	2.4	621.298	3.1	-	-
HLA-A*33:01	1	243	252	10	SEAMAAWSER	2.65	625.79	1.7	863.973	3.6	-	-
HLA-B*07:02	1	149	157	9	AGRILAGAL	1.3	639.46	1.3	334.881	1.4	3.36667e-05	1.1
HLA-A*02:06	1	69	77	9	HLTGRSCQV	4.95	639.96	3	255.594	6.9	-	-
HLA-A*68:02	1	190	198	9	TTTTEYSNA	4	641.07	1.9	332.346	4	0.00186209	43
HLA-A*31:01	1	161	169	9	QSEYLAHRR	3.3	645.54	3.3	329.967	3.3	-	-
HLA-B*44:02	1	254	263	10	GEAMVLVYYE	1.72	645.6	0.54	950.364	2.9	-	-
HLA-A*30:02	1	260	269	10	VYYESIAYSF	3.65	646.48	1.6	1242.74	5.7	-	-
HLA-B*35:01	1	22	30	9	LAVTAPVTS	3.6	648.86	0.89	440.129	4.3	0.000328095	3.6
HLA-A*32:01	1	13	21	9	TGWLTWLAI	4.8	661.55	0.44	1076.32	4.8	8.03526e-05	8.9
HLA-A*11:01	1	114	123	10	GTGHFIGYIY	3	667.2	2.5	530.701	3.5	-	-
HLA-A*26:01	1	241	249	9	ESSEAMAAW	0.555	674.24	0.31	637.691	0.8	-	-
HLA-A*33:01	1	92	101	10	RYTEVYLEHR	1.1	677.54	1.8	89.0225	0.4	-	-
HLA-B*58:01	1	252	261	10	RAGEAMVLVY	3.795	684.71	0.99	1816.56	6.6	-	-
HLA-B*53:01	1	10	18	9	TARTGWLTW	0.9	687.16	0.39	251.119	0.9	0.00801678	32
HLA-A*68:02	1	228	237	10	MAPVIGACMA	4.1	694.99	2	388.428	6.2	-	-
HLA-A*30:01	1	89	97	9	SSRRYTEVY	3.1	698.59	1.3	215.76	3.1	0.000891251	16
HLA-A*68:02	1	216	225	10	RSVASIVGTL	2.25	725.67	2.1	109.474	2.4	-	-
HLA-B*35:01	1	200	208	9	YVSQQTRAN	3.9	741.08	0.97	389.565	3.9	0.00871164	46
HLA-B*15:01	1	260	269	10	VYYESIAYSF	2	743.36	1.9	30.6373	2.1	-	-
HLA-B*35:01	1	124	132	9	EVRADNNFY	3.6	749.07	0.98	348.803	3.6	0.00792501	44
HLA-B*15:01	1	253	262	10	AGEAMVLVYY	2.95	749.73	1.9	62.4094	4	-	-
HLA-A*30:02	1	204	212	9	QTRANPNPY	1.6	754.69	1.8	342.342	1.4	-	-
HLA-A*11:01	1	84	92	9	FVSTSSSRR	3.15	757.05	2.7	785.778	3.6	-	-
HLA-A*11:01	1	218	227	10	VASIVGTLVR	3.15	762.78	2.7	566.044	3.6	-	-
HLA-A*33:01	1	230	238	9	PVIGACMAR	2.1	766.33	1.9	466.713	2.3	-	-
HLA-B*07:02	1	216	225	10	RSVASIVGTL	4.2	769.22	1.5	1848.5	6.9	-	-
HLA-A*02:06	1	257	266	10	MVLVYYESIA	4.55	784.52	3.4	325.769	5.7	-	-
HLA-A*02:01	1	69	77	9	HLTGRSCQV	4.3	787.43	3.7	414.105	4.3	0.000285233	15
HLA-A*68:02	1	255	264	10	EAMVLVYYES	3.6	787.51	2.2	283.341	5	-	-
HLA-A*68:01	1	133	141	9	GAASSYFEY	4.2	789.59	2.7	518.191	5.7	-	-
HLA-A*02:01	1	224	232	9	TLVRMAPVI	3.7	799.21	3.7	726.29	6.1	1.53462e-05	1
HLA-B*08:01	1	165	173	9	LAHRRIPPE	1.3	804.95	1.3	206.324	0.8	7.2778e-05	2.8
HLA-B*44:02	1	161	170	10	QSEYLAHRRI	4.825	811.8	0.65	3871.6	9	-	-
HLA-B*15:01	1	130	138	9	NFYGAASSY	5	826.02	2.1	851.138	5	0.000302691	34
HLA-A*26:01	1	84	93	10	FVSTSSSRRY	0.375	829.52	0.35	649.666	0.4	-	-
HLA-A*68:01	1	83	91	9	AFVSTSSSR	4.95	832.2	2.8	718.605	7.1	-	-
HLA-A*68:01	1	159	168	10	TYQSEYLAHR	4.95	832.67	2.8	939.702	7.1	-	-
HLA-A*11:01	1	206	215	10	RANPNPYTSR	3.2	836.97	2.9	523.42	3.5	-	-
HLA-A*24:02	1	14	22	9	GWLTWLAIL	1.85	847.87	1.2	1494.96	2.5	-	-
HLA-A*01:01	1	136	145	10	SSYFEYVDTY	0.605	859.8	0.71	584.521	0.5	-	-
HLA-B*35:01	1	84	93	10	FVSTSSSRRY	1.1	860.89	1.2	510.387	1	-	-
HLA-B*40:01	1	94	102	9	TEVYLEHRM	1.25	871.16	1.2	215.229	1.3	-	-
HLA-A*33:01	1	82	91	10	SAFVSTSSSR	2.25	877.13	2.1	568.198	2.4	-	-
HLA-A*02:01	1	57	66	10	FTAWGNNDNV	4.2	891.49	3.9	485.825	4.5	-	-
HLA-A*24:02	1	144	152	9	TYGDNAGRI	0.95	891.67	1.3	318.882	0.6	-	-
HLA-B*35:01	1	131	139	9	FYGAASSYF	4.1	892.69	1.2	410.752	4.1	0.000524807	5.6
HLA-B*40:01	1	240	248	9	AESSEAMAA	1.85	902.99	1.2	739.435	2.5	-	-
HLA-A*23:01	1	257	265	9	MVLVYYESI	1.5	913.97	1.5	522.914	1.5	-	-
HLA-A*02:06	1	53	61	9	FQNGFTAWG	3.75	914.71	3.7	120.934	3.8	-	-
HLA-A*30:01	1	158	166	9	ATYQSEYLA	3.4	914.72	1.5	242.644	3.4	0.000201837	3.8
HLA-A*33:01	1	197	206	10	NARYVSQQTR	2.75	915.34	2.1	800.756	3.4	-	-
HLA-A*31:01	1	207	215	9	ANPNPYTSR	4	916.04	4	458.638	4	-	-
HLA-A*31:01	1	218	227	10	VASIVGTLVR	3.95	926.63	4	436.918	3.9	-	-
HLA-A*30:02	1	203	212	10	QQTRANPNPY	2.75	931.11	2	725.07	3.5	-	-
HLA-A*01:01	1	114	123	10	GTGHFIGYIY	0.825	935.97	0.75	899.083	0.9	-	-
HLA-A*01:01	1	141	149	9	YVDTYGDNA	1.125	940.77	0.75	1572.35	1.5	-	-
HLA-A*68:02	1	124	133	10	EVRADNNFYG	1.4	945.45	2.4	22.1978	0.4	-	-
HLA-A*11:01	1	190	199	10	TTTTEYSNAR	3.3	947.42	3.1	525.836	3.5	-	-
HLA-A*30:01	1	165	173	9	LAHRRIPPE	1.5	957.2	1.5	657.612	7.9	3.43558e-05	0.8
HLA-B*53:01	1	261	269	9	YYESIAYSF	3.6	964.67	0.53	1370.5	3.6	0.000963163	4.7
HLA-B*44:03	1	94	102	9	TEVYLEHRM	1.45	965.05	1.4	838.475	1.5	-	-
HLA-A*02:06	1	8	16	9	RQTARTGWL	4.75	976.53	3.8	199.779	5.7	-	-
HLA-A*33:01	1	39	47	9	ATVYRYDSR	2.85	992.39	2.2	912.116	3.5	-	-
HLA-A*68:02	1	255	263	9	EAMVLVYYE	3.6	996.48	2.5	300.324	3.7	6.65273e-05	3.6
HLA-A*23:01	1	123	131	9	YEVRADNNF	2.4	997.77	1.6	1391.33	3.2	-	-
HLA-A*68:02	1	9	17	9	QTARTGWLT	3.9	1007.65	2.5	328.541	3.9	0.00527108	66
HLA-A*32:01	1	217	225	9	SVASIVGTL	1.4	1012.74	0.62	197.67	1.4	0.000140929	15
HLA-B*44:03	1	243	251	9	SEAMAAWSE	1.25	1018.24	1.4	618.714	1.1	-	-
HLA-A*33:01	1	104	113	10	EAVEAERAGR	2.7	1034.54	2.3	725.27	3.1	-	-
HLA-B*58:01	1	85	93	9	VSTSSSRRY	3.6	1047.32	1.4	687.543	3.6	8.41395e-05	5.6
HLA-A*02:03	1	164	172	9	YLAHRRIPP	4.05	1050.28	5.2	109.383	2.9	-	-
HLA-B*58:01	1	157	165	9	LATYQSEYL	3.5	1053.24	1.4	662.674	3.5	0.00105682	37
HLA-A*30:01	1	86	94	9	STSSSRRYT	1.6	1061.16	1.6	950.539	12	6.32412e-05	1.3
HLA-A*11:01	1	88	97	10	SSSRRYTEVY	3.15	1067.65	3.3	391.607	3	-	-
HLA-A*30:01	1	41	49	9	VYRYDSRPP	5	1070.27	1.6	361.385	5	0.00047446	8.1
HLA-A*30:01	1	177	185	9	RVTRVYHNG	2.8	1079.61	1.7	184.064	2.8	0.000184502	3.5
HLA-B*07:02	1	10	19	10	TARTGWLTWL	3.15	1081.07	1.9	1137.16	4.4	-	-
HLA-A*11:01	1	156	164	9	ALATYQSEY	3.85	1086.48	3.3	1203.1	4.4	-	-
HLA-B*35:01	1	19	27	9	LAILAVTAP	2.5	1097.91	1.4	267.042	3.1	0.000230994	2.5
HLA-B*40:01	1	98	106	9	LEHRMQEAV	1.55	1100.75	1.4	403.552	1.7	-	-
HLA-A*26:01	1	259	267	9	LVYYESIAY	0.73	1101.28	0.46	761.395	1	-	-
HLA-A*33:01	1	190	199	10	TTTTEYSNAR	3.05	1102.72	2.4	898.463	3.7	-	-
HLA-B*57:01	1	25	33	9	TAPVTSPAW	1.2	1105.29	1.7	330.994	0.7	-	-
HLA-B*35:01	1	104	112	9	EAVEAERAG	4.5	1112.98	1.4	464.066	4.5	0.000615177	6.6
HLA-B*15:01	1	123	131	9	YEVRADNNF	4.8	1130.36	2.5	799.834	4.8	0.000281838	33
HLA-A*02:01	1	133	142	10	GAASSYFEYV	3.75	1132.15	4.6	280.854	2.9	-	-
HLA-A*03:01	1	206	215	10	RANPNPYTSR	4.85	1132.75	2.9	1483.2	6.8	-	-
HLA-A*68:02	1	241	250	10	ESSEAMAAWS	2	1147.85	2.7	58.3862	1.3	-	-
HLA-A*33:01	1	208	216	9	NPNPYTSRR	2.35	1151.98	2.5	418.842	2.2	-	-
HLA-B*07:02	1	227	236	10	RMAPVIGACM	2.6	1153.19	1.9	821.902	3.3	-	-
HLA-B*53:01	1	257	265	9	MVLVYYESI	2.5	1163.21	0.6	888.955	2.6	0.000528445	2.5
HLA-A*68:01	1	206	215	10	RANPNPYTSR	4.65	1194.23	3.3	679.188	6	-	-
HLA-A*30:02	1	187	195	9	TGETTTTEY	3.4	1197.44	2.4	1453.65	4.4	-	-
HLA-B*15:01	1	75	83	9	CQVGSSNSA	4.4	1204.22	2.6	732.825	4.4	0.000211836	27
HLA-B*58:01	1	89	97	9	SSRRYTEVY	4.7	1239.22	1.5	1052.69	4.7	0.000296483	17
HLA-A*68:01	1	105	113	9	AVEAERAGR	4.15	1249.25	3.4	410.667	4.9	-	-
HLA-A*68:02	1	177	186	10	RVTRVYHNGI	5	1250.56	2.9	461.647	7.1	-	-
HLA-A*68:02	1	259	268	10	LVYYESIAYS	3.9	1253.42	2.9	269.967	4.9	-	-
HLA-A*02:06	1	53	62	10	FQNGFTAWGN	3.5	1268.47	4.5	138.647	2.5	-	-
HLA-B*57:01	1	89	97	9	SSRRYTEVY	2.1	1283.7	1.8	1402.23	2.4	-	-
HLA-A*11:01	1	158	167	10	ATYQSEYLAH	3.8	1302.7	3.7	643.947	3.9	-	-
HLA-B*44:03	1	162	171	10	SEYLAHRRIP	2.9	1313.4	1.7	2301.81	4.1	-	-
HLA-B*44:03	1	250	259	10	SERAGEAMVL	2	1336.98	1.7	1216.38	2.3	-	-
HLA-A*33:01	1	255	263	9	EAMVLVYYE	2.75	1341.16	2.7	612.421	2.8	-	-
HLA-A*68:02	1	79	87	9	SSNSAFVST	3	1341.24	3	1440.75	13	2.86418e-05	1.6
HLA-B*07:02	1	2	11	10	RCTRAIRQTA	2	1344.75	2.1	459.008	1.9	-	-
HLA-A*30:01	1	203	212	10	QQTRANPNPY	4.9	1351.59	1.9	1389.76	7.9	-	-
HLA-B*44:03	1	243	252	10	SEAMAAWSER	1	1355.69	1.7	126.786	0.3	-	-
HLA-B*35:01	1	253	261	9	AGEAMVLVY	5	1355.73	1.6	557.93	5	0.00072778	7.6
HLA-A*26:01	1	173	182	10	ENIRRVTRVY	0.515	1374.65	0.53	733.99	0.5	-	-
HLA-A*30:02	1	174	182	9	NIRRVTRVY	2.75	1380.79	2.6	906.692	2.9	-	-
HLA-A*32:01	1	259	267	9	LVYYESIAY	3.1	1410.47	0.81	1513.35	6.2	2.45471e-05	3.1
HLA-B*57:01	1	5	14	10	RAIRQTARTG	4.65	1421.77	2	2266.78	7.3	-	-
HLA-A*01:01	1	93	102	10	YTEVYLEHRM	2.99	1429.25	0.98	5633.78	5	-	-
HLA-A*24:02	1	137	145	9	SYFEYVDTY	3.1	1433.03	1.7	2720.38	4.5	-	-
HLA-B*08:01	1	212	221	10	YTSRRSVASI	1.55	1450.6	1.9	806.529	1.2	-	-
HLA-B*15:01	1	253	261	9	AGEAMVLVY	4.3	1453.46	2.9	709.578	4.3	0.000358922	38
HLA-A*01:01	1	252	261	10	RAGEAMVLVY	3.045	1455.01	0.99	5646.77	5.1	-	-
HLA-A*26:01	1	124	133	10	EVRADNNFYG	1.485	1498.12	0.57	2533.32	2.4	-	-
HLA-B*08:01	1	148	157	10	NAGRILAGAL	2.8	1522.68	2	1635.38	3.6	-	-
HLA-B*53:01	1	157	165	9	LATYQSEYL	1.5	1529.81	0.75	467.606	1.5	0.018281	52
HLA-A*01:01	1	204	212	9	QTRANPNPY	0.95	1572.13	1.2	643.502	0.7	-	-
HLA-B*58:01	1	25	33	9	TAPVTSPAW	1.9	1575.91	1.7	286.616	1.9	0.000772681	31
HLA-B*35:01	1	236	244	9	MARQAESSE	4.5	1581.57	1.7	469.44	4.5	0.000705667	7.4
HLA-A*01:01	1	155	164	10	GALATYQSEY	1.4	1597.49	1.2	1655.01	1.6	-	-
HLA-B*57:01	1	85	93	9	VSTSSSRRY	2.9	1609.18	2.1	2414.46	3.7	-	-
HLA-B*53:01	1	241	249	9	ESSEAMAAW	3	1615.97	0.77	1124.29	3	0.00907821	34
HLA-B*35:01	1	238	246	9	RQAESSEAM	4.7	1648.2	1.8	489.305	4.7	0.0028119	23
HLA-B*58:01	1	78	87	10	GSSNSAFVST	4.75	1648.75	1.8	2033.53	7.7	-	-
HLA-A*23:01	1	144	152	9	TYGDNAGRI	1.65	1652.89	2.1	413.457	1.2	-	-
HLA-A*68:02	1	212	220	9	YTSRRSVAS	5	1656.29	3.5	648.022	6.3	9.48418e-05	5
HLA-B*15:01	1	256	265	10	AMVLVYYESI	4.2	1665.17	3.1	86.5466	5.3	-	-
HLA-A*23:01	1	260	268	9	VYYESIAYS	2.6	1685.64	2.2	1292.5	3	-	-
HLA-B*57:01	1	88	97	10	SSSRRYTEVY	1.7	1685.75	2.1	550.06	1.3	-	-
HLA-B*57:01	1	213	221	9	TSRRSVASI	1.85	1712.55	2.2	831.419	1.5	-	-
HLA-A*01:01	1	253	262	10	AGEAMVLVYY	1.1	1713.66	1.2	937.13	1	-	-
HLA-B*15:01	1	130	139	10	NFYGAASSYF	4.8	1715.85	3.2	117.287	6.4	-	-
HLA-A*30:02	1	77	85	9	VGSSNSAFV	4.65	1731.31	3	1960.92	6.3	-	-
HLA-A*03:01	1	84	92	9	FVSTSSSRR	3.45	1739.91	3.9	1098.5	3	-	-
HLA-B*08:01	1	173	181	9	ENIRRVTRV	2.7	1763.83	2.2	821.391	2.7	0.000152405	5.6
HLA-B*44:02	1	243	251	9	SEAMAAWSE	1.65	1766.83	1.3	1519.15	2	-	-
HLA-A*30:01	1	197	205	9	NARYVSQQT	3.4	1793.82	2.3	858.954	9.6	0.00018239	3.4
HLA-A*33:01	1	102	110	9	MQEAVEAER	3	1804.7	3.2	615.248	2.8	-	-
HLA-A*24:02	1	92	100	9	RYTEVYLEH	1.6	1817.16	2.1	610.422	1.1	-	-
HLA-B*58:01	1	12	20	9	RTGWLTWLA	3.4	1818.05	1.9	637.236	3.4	7.10232e-05	4.7
HLA-A*33:01	1	160	169	10	YQSEYLAHRR	3.85	1821.75	3.3	1118.15	4.4	-	-
HLA-A*31:01	1	168	177	10	RRIPPENIRR	3.75	1841.39	5.7	155.382	1.8	-	-
HLA-A*33:01	1	35	43	9	DDPPATVYR	2.25	1858.7	3.3	220.318	1.2	-	-
HLA-A*26:01	1	132	141	10	YGAASSYFEY	3.04	1863.25	0.68	4663.26	5.4	-	-
HLA-A*32:01	1	152	160	9	ILAGALATY	4.3	1871.07	1.2	899.373	4.3	0.000794328	42
HLA-A*68:01	1	101	110	10	RMQEAVEAER	4.4	1885.07	4.2	418.784	4.6	-	-
HLA-A*31:01	1	227	236	10	RMAPVIGACM	3.85	1891.87	5.8	169.59	1.9	-	-
HLA-B*08:01	1	213	221	9	TSRRSVASI	3.2	1916.04	2.4	1414.33	4.2	8.55067e-05	3.2
HLA-A*11:01	1	169	177	9	RIPPENIRR	4.4	1931.63	4.6	1082.18	4.2	-	-
HLA-A*30:02	1	253	261	9	AGEAMVLVY	3.35	1934.33	3.2	1154.68	3.5	-	-
HLA-B*44:02	1	94	102	9	TEVYLEHRM	1.7	1958.5	1.4	1477.75	2	-	-
HLA-B*51:01	1	170	178	9	IPPENIRRV	0.9	1959.37	0.26	1764.53	0.9	5.12861e-05	3.4
HLA-A*26:01	1	152	160	9	ILAGALATY	0.805	1973.22	0.71	732.167	0.9	-	-
HLA-A*30:02	1	216	225	10	RSVASIVGTL	2.3	1998.9	3.2	265.693	1.4	-	-
HLA-A*32:01	1	16	24	9	LTWLAILAV	1.2	2026.36	1.2	2672.64	9.3	3.98107e-06	0.5
HLA-B*08:01	1	88	96	9	SSSRRYTEV	2.3	2055.78	2.5	664.584	2.2	6.21727e-05	2.3
HLA-A*01:01	1	133	141	9	GAASSYFEY	1.6	2085.39	1.4	1943.35	1.8	-	-
HLA-A*11:01	1	65	73	9	NVLDHLTGR	4.9	2090.95	4.8	1476.73	5	-	-
HLA-B*15:01	1	160	168	9	YQSEYLAHR	3.6	2097.39	3.6	2108.63	9.8	1.69122e-05	2.1
HLA-B*58:01	1	134	143	10	AASSYFEYVD	2.1	2111.46	2	723.186	2.2	-	-
HLA-B*07:02	1	229	237	9	APVIGACMA	2.8	2114.91	2.8	801.475	2.8	0.000116681	3.9
HLA-A*01:01	1	187	195	9	TGETTTTEY	1.6	2149.91	1.4	1956.82	1.8	-	-
HLA-B*08:01	1	69	77	9	HLTGRSCQV	4.1	2156.48	2.6	1391.71	4.1	0.000778037	21
HLA-B*15:01	1	220	228	9	SIVGTLVRM	5	2188.59	3.7	855.067	5	0.00169824	76
HLA-A*31:01	1	197	206	10	NARYVSQQTR	4.75	2197.49	6.3	332.2	3.2	-	-
HLA-B*35:01	1	30	39	10	SPAWADDPPA	3	2249.08	2.2	1981.07	3.8	-	-
HLA-A*33:01	1	161	169	9	QSEYLAHRR	4.5	2272.49	3.7	1663.6	5.3	-	-
HLA-A*26:01	1	36	44	9	DPPATVYRY	1.3	2277.07	0.8	1427.61	1.8	-	-
HLA-B*07:02	1	110	118	9	RAGRGTGHF	4.1	2293.46	3	1475.33	4.1	0.000177011	5.8
HLA-A*32:01	1	101	109	9	RMQEAVEAE	2.8	2338.59	1.4	1682.44	6.8	2.26464e-05	2.8
HLA-B*44:02	1	103	112	10	QEAVEAERAG	3.7	2339.43	1.6	2217.63	5.8	-	-
HLA-B*07:02	1	20	28	9	AILAVTAPV	4.4	2343.05	3	1662.99	4.4	0.000990832	24
HLA-B*08:01	1	97	105	9	YLEHRMQEA	2.8	2349.7	2.8	898.566	2.8	0.000237137	8.2
HLA-B*57:01	1	110	118	9	RAGRGTGHF	2.15	2385.13	2.7	884.749	1.6	-	-
HLA-B*58:01	1	136	145	10	SSYFEYVDTY	3.7	2395.14	2.2	1476.56	5.2	-	-
HLA-A*03:01	1	219	227	9	ASIVGTLVR	4.95	2416.01	4.8	2563.3	5.1	-	-
HLA-A*30:01	1	124	132	9	EVRADNNFY	4.2	2416.32	2.9	602.518	7.4	0.000229615	4.2
HLA-B*58:01	1	206	214	9	RANPNPYTS	2.2	2421.24	2.2	1767.26	6.5	1.91426e-05	1.2
HLA-A*01:01	1	253	261	9	AGEAMVLVY	1.55	2454.29	1.5	1704.32	1.6	-	-
HLA-B*40:01	1	254	263	10	GEAMVLVYYE	4.65	2490.7	2.4	2606.33	6.9	-	-
HLA-A*23:01	1	92	100	9	RYTEVYLEH	3.05	2499.1	2.7	1504.63	3.4	-	-
HLA-A*32:01	1	151	159	9	RILAGALAT	1.5	2518.67	1.5	23819.9	29	5.32108e-06	0.7
HLA-B*58:01	1	135	143	9	ASSYFEYVD	3.3	2520.3	2.3	2749.79	8.8	4.91473e-05	3.3
HLA-B*07:02	1	26	34	9	APVTSPAWA	2.3	2524.97	3.2	599.639	2.3	6.16595e-05	2
HLA-B*58:01	1	77	86	10	VGSSNSAFVS	3.8	2549.93	2.3	1514.43	5.3	-	-
HLA-A*32:01	1	261	269	9	YYESIAYSF	3.9	2563.15	1.5	3740.59	13	3.00608e-05	3.9
HLA-A*33:01	1	218	227	10	VASIVGTLVR	4.3	2575.24	4	1170.85	4.6	-	-
HLA-A*33:01	1	229	238	10	APVIGACMAR	4.45	2590.3	4	1289.73	4.9	-	-
HLA-A*01:01	1	89	97	9	SSRRYTEVY	1.15	2603.48	1.6	735.445	0.7	-	-
HLA-A*30:01	1	199	207	9	RYVSQQTRA	3.8	2604.66	3	474.209	6.2	0.00020611	3.8
HLA-A*30:02	1	137	146	10	SYFEYVDTYG	4.5	2630.35	3.8	1097.44	5.2	-	-
HLA-B*15:01	1	101	109	9	RMQEAVEAE	4.2	2634.54	4.2	642.688	4	8.59014e-05	14
HLA-A*26:01	1	217	226	10	SVASIVGTLV	1.295	2649.09	0.89	1772.92	1.7	-	-
HLA-A*33:01	1	101	110	10	RMQEAVEAER	4.1	2659.8	4.1	1048.33	4.1	-	-
HLA-B*53:01	1	133	141	9	GAASSYFEY	2.8	2687.77	1.3	1002.03	2.8	0.00481837	22
HLA-A*30:01	1	23	32	10	AVTAPVTSPA	4.55	2703.5	3.1	1106.47	6	-	-
HLA-A*01:01	1	259	267	9	LVYYESIAY	1.45	2714.05	1.6	1385.32	1.3	-	-
HLA-B*35:01	1	123	132	10	YEVRADNNFY	2.85	2755.68	2.5	1686.16	3.2	-	-
HLA-A*68:02	1	213	222	10	TSRRSVASIV	3.85	2769.37	4.8	148.7	2.9	-	-
HLA-A*68:02	1	77	85	9	VGSSNSAFV	4.8	2796.26	4.8	864.152	7.9	7.90679e-05	4.1
HLA-B*35:01	1	31	39	9	PAWADDPPA	4.2	2857.43	2.6	1217.81	8.4	0.000386367	4.2
HLA-B*44:02	1	162	171	10	SEYLAHRRIP	1.7	2861.11	1.8	538.133	1.6	-	-
HLA-B*35:01	1	228	237	10	MAPVIGACMA	3	2867.65	2.6	1802.6	3.4	-	-
HLA-A*33:01	1	83	92	10	AFVSTSSSRR	2.55	2875.69	4.2	208.689	0.9	-	-
HLA-B*57:01	1	212	221	10	YTSRRSVASI	2.25	2929.08	3	647.754	1.5	-	-
HLA-A*30:02	1	217	225	9	SVASIVGTL	4.1	2935.3	4.1	1338.01	4.1	-	-
HLA-B*35:01	1	244	252	9	EAMAAWSER	2.6	2976.55	2.6	525.509	4.9	5.33335e-05	0.5
HLA-A*30:02	1	113	122	10	RGTGHFIGYI	4.2	3004.93	4.1	904.44	4.3	-	-
HLA-B*44:02	1	123	131	9	YEVRADNNF	1.7	3038.18	1.9	1077.95	1.5	-	-
HLA-A*24:02	1	159	167	9	TYQSEYLAH	2	3073.89	2.9	624.64	1.1	-	-
HLA-B*57:01	1	252	260	9	RAGEAMVLV	3.55	3096.86	3.2	2545.77	3.9	-	-
HLA-B*57:01	1	204	212	9	QTRANPNPY	3.4	3102.46	3.2	2305.79	3.6	-	-
HLA-A*32:01	1	151	160	10	RILAGALATY	3.1	3113.52	1.7	6622.47	4.5	-	-
HLA-A*26:01	1	192	200	9	TTEYSNARY	1.4	3118.85	1.2	1317.07	1.6	-	-
HLA-A*26:01	1	130	138	9	NFYGAASSY	1.8	3156.94	1.2	2030.53	2.4	-	-
HLA-B*57:01	1	85	94	10	VSTSSSRRYT	4.45	3167.24	3.2	1796.43	5.7	-	-
HLA-B*58:01	1	213	221	9	TSRRSVASI	3.7	3189.9	2.7	736.716	3.7	0.000193865	13
HLA-B*40:01	1	8	16	9	RQTARTGWL	2.85	3197.33	2.9	862.78	2.8	-	-
HLA-A*01:01	1	24	32	9	VTAPVTSPA	2.05	3230.86	1.8	2463.49	2.3	-	-
HLA-A*30:02	1	33	42	10	WADDPPATVY	5	3334.74	4.4	1186.81	5.6	-	-
HLA-A*30:02	1	34	42	9	ADDPPATVY	4.45	3399.4	4.5	1453.65	4.4	-	-
HLA-A*24:02	1	144	153	10	TYGDNAGRIL	2.6	3435.6	3.2	939.118	2	-	-
HLA-A*32:01	1	260	269	10	VYYESIAYSF	1.05	3447.37	1.9	1438.86	0.2	-	-
HLA-B*44:02	1	156	164	9	ALATYQSEY	2.45	3473.51	2	2407.69	2.9	-	-
HLA-B*07:02	1	177	186	10	RVTRVYHNGI	3.2	3486.38	3.9	636.532	2.5	-	-
HLA-A*23:01	1	159	167	9	TYQSEYLAH	3.05	3504.27	3.4	1136.14	2.7	-	-
HLA-B*57:01	1	84	93	10	FVSTSSSRRY	4.15	3521.22	3.5	1571.85	4.8	-	-
HLA-A*26:01	1	204	212	9	QTRANPNPY	1.25	3530.57	1.2	1020.02	1.3	-	-
HLA-A*01:01	1	85	93	9	VSTSSSRRY	1.45	3550.45	1.9	954.004	1	-	-
HLA-B*58:01	1	216	224	9	RSVASIVGT	2.9	3570.79	2.9	1804.26	6.6	1.06365e-05	0.7
HLA-B*57:01	1	134	143	10	AASSYFEYVD	4.15	3592.26	3.6	1543.16	4.7	-	-
HLA-B*51:01	1	218	226	9	VASIVGTLV	1.4	3603.12	0.56	2544.66	1.4	8.51138e-05	5.9
HLA-A*01:01	1	249	257	9	WSERAGEAM	2.15	3614.17	1.9	2561.83	2.4	-	-
HLA-A*01:01	1	12	20	9	RTGWLTWLA	2.25	3614.68	1.9	2745.05	2.6	-	-
HLA-B*07:02	1	12	21	10	RTGWLTWLAI	3.3	3647.21	4	668.067	2.6	-	-
HLA-B*40:01	1	250	258	9	SERAGEAMV	2.45	3661.32	3.2	387.168	1.7	-	-
HLA-A*26:01	1	174	182	9	NIRRVTRVY	2.1	3705.68	1.3	2407.74	2.9	-	-
HLA-A*23:01	1	137	146	10	SYFEYVDTYG	2.75	3730.94	3.5	412.772	2	-	-
HLA-A*30:01	1	257	266	10	MVLVYYESIA	4.85	3780.68	4	1073.84	5.7	-	-
HLA-B*51:01	1	257	265	9	MVLVYYESI	0.8	3844.54	0.62	1508.79	0.8	0.000159588	13
HLA-A*24:02	1	10	18	9	TARTGWLTW	4	3916.04	3.5	2683.06	4.5	-	-
HLA-B*53:01	1	51	60	10	DVFQNGFTAW	2.3	3926.26	1.7	1530.52	2.9	-	-
HLA-B*35:01	1	229	237	9	APVIGACMA	4.4	3983.94	3.3	3577.5	17	0.000396278	4.4
HLA-B*53:01	1	24	33	10	VTAPVTSPAW	4.2	3994.52	1.8	3506.23	6.6	-	-
HLA-B*40:01	1	188	196	9	GETTTTEYS	2.85	4047.03	3.5	615.035	2.2	-	-
HLA-B*35:01	1	10	18	9	TARTGWLTW	3.8	4047.6	3.3	1700.51	12	0.000349945	3.8
HLA-B*57:01	1	216	224	9	RSVASIVGT	3	4073.52	4	1152.98	2	-	-
HLA-B*58:01	1	52	60	9	VFQNGFTAW	4.2	4085.35	3.2	891.867	4.2	0.000174985	12
HLA-A*30:02	1	126	135	10	RADNNFYGAA	4.55	4186.97	5.1	857.788	4	-	-
HLA-B*57:01	1	9	17	9	QTARTGWLT	4.6	4187.74	4	3546.66	5.2	-	-
HLA-B*57:01	1	5	13	9	RAIRQTART	3.4	4195.41	4.1	1613.69	2.7	-	-
HLA-B*51:01	1	19	28	10	LAILAVTAPV	1.3	4215.84	0.7	5559.68	1.9	-	-
HLA-A*33:01	1	131	140	10	FYGAASSYFE	3.25	4255.67	5.3	273.212	1.2	-	-
HLA-A*01:01	1	93	101	9	YTEVYLEHR	2.75	4276.71	2.2	3569.03	3.3	-	-
HLA-A*01:01	1	97	105	9	YLEHRMQEA	4.8	4293.4	2.2	8328.18	7.4	-	-
HLA-A*26:01	1	133	141	9	GAASSYFEY	4.2	4307.97	1.5	6376.91	6.9	-	-
HLA-B*53:01	1	36	44	9	DPPATVYRY	3	4344.48	1.9	1081.14	3	0.00158489	7.8
HLA-A*26:01	1	114	123	10	GTGHFIGYIY	1.15	4359.93	1.5	992.407	0.8	-	-
HLA-B*53:01	1	9	18	10	QTARTGWLTW	3.35	4372.54	1.9	2528.37	4.8	-	-
HLA-B*08:01	1	212	220	9	YTSRRSVAS	4.7	4389.7	4.7	735.445	2.4	0.000171791	6.2
HLA-A*26:01	1	136	145	10	SSYFEYVDTY	1.3	4394.36	1.5	1348	1.1	-	-
HLA-A*24:02	1	43	52	10	RYDSRPPEDV	4.65	4447.74	3.8	3233.85	5.5	-	-
HLA-B*58:01	1	24	32	9	VTAPVTSPA	3.5	4512.6	3.5	991.517	4.6	1.51845e-05	1
HLA-A*01:01	1	203	212	10	QQTRANPNPY	4.45	4514.89	2.2	7174.64	6.7	-	-
HLA-B*58:01	1	73	81	9	RSCQVGSSN	4.8	4659.36	3.5	10240	19	7.2778e-05	4.8
HLA-B*35:01	1	155	164	10	GALATYQSEY	3.4	4779.56	3.7	1651.58	3.1	-	-
HLA-A*23:01	1	76	84	9	QVGSSNSAF	3.9	4783.9	4.1	1672.75	3.7	-	-
HLA-B*51:01	1	210	218	9	NPYTSRRSV	1	4831.71	0.81	2035.31	1	8.31764e-05	5.6
HLA-A*30:02	1	173	182	10	ENIRRVTRVY	4.35	4848.73	5.5	614.299	3.2	-	-
HLA-B*44:02	1	250	258	9	SERAGEAMV	2.95	4891.88	2.6	2822.28	3.3	-	-
HLA-A*26:01	1	143	152	10	DTYGDNAGRI	3.4	4990.41	1.7	4463.65	5.1	-	-
HLA-B*44:03	1	103	112	10	QEAVEAERAG	3.55	5083.71	4.4	1506.85	2.7	-	-
HLA-A*26:01	1	143	151	9	DTYGDNAGR	2.45	5094.61	1.7	2707.76	3.2	-	-
HLA-A*32:01	1	227	235	9	RMAPVIGAC	3.4	5119.76	2.6	657.567	3.4	5.11682e-05	6.2
HLA-B*35:01	1	141	150	10	YVDTYGDNAG	2.45	5152.21	3.9	512.743	1	-	-
HLA-B*57:01	1	206	214	9	RANPNPYTS	4.5	5204.54	4.9	2684.23	4.1	-	-
HLA-A*32:01	1	257	266	10	MVLVYYESIA	2.8	5235.27	2.6	5649.63	3	-	-
HLA-A*24:02	1	92	101	10	RYTEVYLEHR	4.15	5333.26	4.3	1998.57	4	-	-
HLA-B*57:01	1	191	200	10	TTTEYSNARY	3	5370.84	5	447.105	1	-	-
HLA-B*58:01	1	177	185	9	RVTRVYHNG	4	5387.14	4	10796.9	20	3.25837e-05	2.2
HLA-A*26:01	1	156	164	9	ALATYQSEY	2.6	5419.58	1.8	2848.46	3.4	-	-
HLA-B*07:02	1	89	98	10	SSRRYTEVYL	3.65	5475.87	5.1	563.404	2.2	-	-
HLA-B*44:03	1	103	111	9	QEAVEAERA	3.75	5575.84	4.7	1700.16	2.8	-	-
HLA-B*35:01	1	186	195	10	ITGETTTTEY	3.85	5586.53	4.2	1848.84	3.5	-	-
HLA-A*30:02	1	101	110	10	RMQEAVEAER	3.4	5601.84	6.1	133.162	0.7	-	-
HLA-A*33:01	1	4	12	9	TRAIRQTAR	4.65	5630.65	6.3	680.848	3	-	-
HLA-B*57:01	1	86	95	10	STSSSRRYTE	2.75	5701.33	5.2	149.077	0.3	-	-
HLA-B*07:02	1	19	28	10	LAILAVTAPV	4.6	5752.45	5.3	972.344	3.9	-	-
HLA-B*44:02	1	250	259	10	SERAGEAMVL	2.6	5753.88	3	749.704	2.2	-	-
HLA-B*07:02	1	217	226	10	SVASIVGTLV	4.5	5845.87	5.3	917.952	3.7	-	-
HLA-A*23:01	1	144	153	10	TYGDNAGRIL	4.05	5895.87	4.7	810.42	3.4	-	-
HLA-B*57:01	1	178	186	9	VTRVYHNGI	4.3	5974.14	5.4	2050.31	3.2	-	-
HLA-B*58:01	1	7	15	9	IRQTARTGW	4.4	6086.5	4.4	776.784	3.9	0.00155955	45
HLA-A*24:02	1	199	207	9	RYVSQQTRA	4.3	6197.94	4.9	2221.42	3.7	-	-
HLA-A*01:01	1	156	165	10	ALATYQSEYL	4.3	6201.83	2.8	6234.48	5.8	-	-
HLA-B*40:01	1	162	171	10	SEYLAHRRIP	3.55	6251.01	4.7	829.908	2.4	-	-
HLA-B*58:01	1	86	95	10	STSSSRRYTE	4.95	6331.05	4.6	1514.43	5.3	-	-
HLA-B*53:01	1	246	254	9	MAAWSERAG	3.5	6403.53	2.6	2569.69	5.9	0.000732487	3.5
HLA-B*51:01	1	228	236	9	MAPVIGACM	2.2	6454.94	1.4	3553.28	2.2	0.00063797	36
HLA-A*33:01	1	163	172	10	EYLAHRRIPP	4.15	6476.83	6.9	313.69	1.4	-	-
HLA-B*07:02	1	8	16	9	RQTARTGWL	4.4	6479.01	5.7	1617.67	4.4	6.36796e-05	2.1
HLA-A*01:01	1	33	41	9	WADDPPATV	3.1	6501.55	2.9	3552.63	3.3	-	-
HLA-B*58:01	1	51	60	10	DVFQNGFTAW	3.4	6506.2	4.7	705.099	2.1	-	-
HLA-A*24:02	1	159	168	10	TYQSEYLAHR	4.65	6545.17	5.1	2073.58	4.2	-	-
HLA-A*26:01	1	89	97	9	SSRRYTEVY	3.9	6552.54	2.1	5183.34	5.7	-	-
HLA-B*58:01	1	158	166	9	ATYQSEYLA	4.7	6627.33	4.7	1268.53	5.3	4.69245e-05	3.2
HLA-B*51:01	1	16	24	9	LTWLAILAV	1.5	6704.43	1.4	8426.17	5.9	2.33346e-05	1.5
HLA-A*32:01	1	177	186	10	RVTRVYHNGI	4.6	6707.48	3.3	7362.41	5.9	-	-
HLA-A*24:02	1	260	268	9	VYYESIAYS	4.35	6766.89	5.3	2044.7	3.4	-	-
HLA-B*51:01	1	33	41	9	WADDPPATV	2.8	6794.18	1.4	4311.52	2.8	0.0011298	51
HLA-B*07:02	1	229	238	10	APVIGACMAR	4.55	6885.43	6	770.584	3.1	-	-
HLA-B*53:01	1	48	57	10	PPEDVFQNGF	4.4	6925.85	2.8	3175.7	6	-	-
HLA-B*44:02	1	103	111	9	QEAVEAERA	3.4	6925.92	3.5	2848.39	3.3	-	-
HLA-B*53:01	1	255	263	9	EAMVLVYYE	2.8	6932.29	2.8	2381.66	5.6	0.000423643	2
HLA-A*26:01	1	51	60	10	DVFQNGFTAW	2.15	7015.45	2.2	2321.08	2.1	-	-
HLA-B*53:01	1	131	139	9	FYGAASSYF	2.8	7118.75	2.8	1018.31	2.8	0.00678735	28
HLA-A*01:01	1	126	134	9	RADNNFYGA	3.2	7153.57	3.1	3627.02	3.3	-	-
HLA-A*24:02	1	137	146	10	SYFEYVDTYG	2.95	7221.77	5.5	128.15	0.4	-	-
HLA-A*01:01	1	158	166	9	ATYQSEYLA	3.5	7350.74	3.2	4222.31	3.8	-	-
HLA-B*44:03	1	108	117	10	AERAGRGTGH	3.45	7364.75	5.8	583.539	1.1	-	-
HLA-A*01:01	1	57	66	10	FTAWGNNDNV	5	7401.66	3.2	7224.37	6.8	-	-
HLA-A*23:01	1	13	21	9	TGWLTWLAI	4.2	7446.65	5.6	1197.93	2.8	-	-
HLA-B*44:02	1	6	15	10	AIRQTARTGW	4.55	7468.68	3.7	1958.35	5.4	-	-
HLA-A*01:01	1	258	267	10	VLVYYESIAY	3.4	7639.24	3.3	3861.89	3.5	-	-
HLA-A*26:01	1	76	84	9	QVGSSNSAF	3.85	7752.15	2.5	4760.03	5.2	-	-
HLA-B*44:02	1	241	249	9	ESSEAMAAW	3.9	7759.2	3.8	3644.18	4	-	-
HLA-B*57:01	1	7	15	9	IRQTARTGW	4.4	7784.17	7	1020.52	1.8	-	-
HLA-A*26:01	1	220	229	10	SIVGTLVRMA	2.1	7803.91	2.5	1856.48	1.7	-	-
HLA-B*53:01	1	228	236	9	MAPVIGACM	4.7	7886.07	3.1	1935.89	4.7	0.00425598	20
HLA-A*26:01	1	244	252	9	EAMAAWSER	3.5	7912.73	2.5	3995.86	4.5	-	-
HLA-A*32:01	1	19	28	10	LAILAVTAPV	3.95	7917.7	3.8	6412.39	4.1	-	-
HLA-A*26:01	1	151	160	10	RILAGALATY	3.2	8063.46	2.6	3505.02	3.8	-	-
HLA-B*07:02	1	26	35	10	APVTSPAWAD	4.35	8153.56	6.8	459.008	1.9	-	-
HLA-B*40:01	1	188	197	10	GETTTTEYSN	3.6	8181.23	5.8	489.813	1.4	-	-
HLA-A*01:01	1	152	160	9	ILAGALATY	4.9	8319.13	3.5	7023.44	6.3	-	-
HLA-A*01:01	1	16	24	9	LTWLAILAV	3.15	8355.58	3.5	3051.76	2.8	-	-
HLA-A*26:01	1	35	44	10	DDPPATVYRY	2.55	8360.64	2.7	2527.49	2.4	-	-
HLA-B*44:02	1	9	18	10	QTARTGWLTW	4.05	8492.2	4.1	1392.8	4	-	-
HLA-A*24:02	1	44	53	10	YDSRPPEDVF	4.8	8508.29	6.3	1554.96	3.3	-	-
HLA-B*44:03	1	130	138	9	NFYGAASSY	4.7	8834.86	6.6	1747.79	2.8	-	-
HLA-B*40:01	1	139	148	10	FEYVDTYGDN	4.5	8997.8	6.3	933.319	2.7	-	-
HLA-A*26:01	1	228	236	9	MAPVIGACM	4.8	9079.36	2.9	6160.42	6.7	-	-
HLA-B*53:01	1	84	93	10	FVSTSSSRRY	3.05	9170.68	3.7	1221.35	2.4	-	-
HLA-B*35:01	1	44	53	10	YDSRPPEDVF	3.8	9316.91	6.6	486.295	1	-	-
HLA-A*32:01	1	79	87	9	SSNSAFVST	4.5	9592.68	4.5	49197.2	37	2.1677e-05	2.7
HLA-B*35:01	1	93	102	10	YTEVYLEHRM	4.85	9641.69	6.8	1580.88	2.9	-	-
HLA-B*44:02	1	98	106	9	LEHRMQEAV	3.95	9884.96	4.7	2751.69	3.2	-	-
HLA-A*32:01	1	206	214	9	RANPNPYTS	4.7	9904.23	4.7	726.006	3.7	0.000165539	17
HLA-A*26:01	1	117	125	9	HFIGYIYEV	4.15	10128.6	3.4	4351.21	4.9	-	-
HLA-A*24:02	1	43	51	9	RYDSRPPED	4.15	10175.5	7.3	560.57	1	-	-
HLA-A*26:01	1	258	267	10	VLVYYESIAY	4.4	10214.4	3.4	4663.26	5.4	-	-
HLA-B*40:01	1	108	117	10	AERAGRGTGH	4.85	10238.5	7	924.762	2.7	-	-
HLA-A*01:01	1	212	220	9	YTSRRSVAS	4.35	10421.6	4.3	4836.71	4.4	-	-
HLA-A*26:01	1	130	139	10	NFYGAASSYF	4.3	10672.4	3.6	4443.14	5	-	-
HLA-A*26:01	1	137	145	9	SYFEYVDTY	4.3	11066.6	3.8	4232.63	4.8	-	-
HLA-B*44:02	1	108	117	10	AERAGRGTGH	2.95	11158.1	5.3	202.717	0.6	-	-
HLA-A*26:01	1	88	97	10	SSSRRYTEVY	3.55	11183.2	3.8	3102.34	3.3	-	-
HLA-B*51:01	1	13	21	9	TGWLTWLAI	4.3	11208.2	2.7	9239.11	6.6	6.47143e-05	4.3
HLA-A*26:01	1	95	104	10	EVYLEHRMQE	3	11241.2	3.8	2358.79	2.2	-	-
HLA-B*51:01	1	57	66	10	FTAWGNNDNV	3.05	11457.8	2.8	7674.5	3.3	-	-
HLA-A*26:01	1	155	164	10	GALATYQSEY	4.6	11552.9	4	4567.62	5.2	-	-
HLA-A*01:01	1	9	17	9	QTARTGWLT	4.85	11569.2	4.8	5254.73	4.9	-	-
HLA-B*51:01	1	36	44	9	DPPATVYRY	4.4	12070.6	3	6304.2	4.4	6.99842e-05	4.7
HLA-B*53:01	1	153	161	9	LAGALATYQ	4.9	12101.7	4.9	1831.81	4.5	0.00743361	30
HLA-B*51:01	1	19	27	9	LAILAVTAP	3.2	12294.5	3.2	8843.62	6.2	4.64729e-05	3
HLA-A*26:01	1	186	195	10	ITGETTTTEY	2.85	12619.9	4.5	1369.9	1.2	-	-
HLA-A*01:01	1	124	132	9	EVRADNNFY	4.65	12624.6	5.2	4545.17	4.1	-	-
HLA-A*26:01	1	109	118	10	ERAGRGTGHF	3	12839.1	4.6	1594.74	1.4	-	-
HLA-A*32:01	1	212	221	10	YTSRRSVASI	4.25	12990.2	6.3	5023.66	2.2	-	-
HLA-A*26:01	1	173	181	9	ENIRRVTRV	4.5	13472.1	5	3504.37	4	-	-
HLA-A*01:01	1	212	221	10	YTSRRSVASI	4.6	13518.4	5.7	3888.66	3.5	-	-
HLA-A*26:01	1	189	198	10	ETTTTEYSNA	3	13727.6	5.1	1126.39	0.9	-	-
HLA-A*26:01	1	75	84	10	CQVGSSNSAF	4.55	13864.9	5.2	3586.66	3.9	-	-
HLA-A*01:01	1	34	42	9	ADDPPATVY	3.9	14386	6.2	1642.67	1.6	-	-
HLA-A*26:01	1	244	253	10	EAMAAWSERA	4.15	14421.9	5.5	2771.34	2.8	-	-
HLA-A*32:01	1	114	123	10	GTGHFIGYIY	4.35	15182.1	7.5	4045.95	1.2	-	-
HLA-B*51:01	1	22	30	9	LAVTAPVTS	4.5	15186.2	4.4	8465.06	6	6.62064e-05	4.5
HLA-A*01:01	1	87	96	10	TSSSRRYTEV	4.7	15365.9	6.8	2856.27	2.6	-	-
HLA-A*01:01	1	151	160	10	RILAGALATY	4.85	16472.6	7.6	2206.99	2.1	-	-
HLA-B*51:01	1	15	24	10	WLTWLAILAV	4.75	19089.3	6.9	6730.54	2.6	-	-
allele	seq_num	start	end	length	peptide	consensus_percentile_rank	ann_ic50	ann_rank	smm_ic50	smm_rank	comblib_sidney2008_score	comblib_sidney2008_rank
MHC-I Binding Prediction Results			TOX1_BORPE Pertussis toxin subunit 1
-----------
Method used: consensus

## Sheet: Sheet5
HLA-A*68:02	1	24	32	9	VTAPVTSPA	0.4	4.74	0.04	25.9771	0.4	0.000413904	18
HLA-B*35:01	1	259	267	9	LVYYESIAY	0.2	5.44	0.02	5.80203	0.2	0.000290402	3.3
HLA-A*02:06	1	20	28	9	AILAVTAPV	0.325	5.88	0.05	17.7644	0.6	-	-
HLA-A*23:01	1	261	269	9	YYESIAYSF	0.11	6.47	0.02	13.3792	0.2	-	-
HLA-A*01:01	1	192	200	9	TTEYSNARY	0.16	6.73	0.02	189.474	0.3	-	-
HLA-A*68:01	1	244	252	9	EAMAAWSER	0.12	7.63	0.04	5.55252	0.2	-	-
HLA-A*68:01	1	84	92	9	FVSTSSSRR	0.175	8.31	0.05	11.7352	0.3	-	-
HLA-A*02:01	1	20	28	9	AILAVTAPV	0.4	9.52	0.08	39.5467	0.7	5.92925e-06	0.4
HLA-A*68:01	1	191	199	9	TTTEYSNAR	0.185	10.93	0.07	15.1527	0.3	-	-
HLA-A*02:03	1	20	28	9	AILAVTAPV	0.88	10.97	0.16	44.458	1.6	-	-
HLA-A*02:06	1	134	142	9	AASSYFEYV	0.655	11.25	0.11	37.2864	1.2	-	-
HLA-A*24:02	1	261	269	9	YYESIAYSF	0.11	11.32	0.02	61.4653	0.2	-	-
HLA-A*68:01	1	143	151	9	DTYGDNAGR	0.145	12.11	0.09	9.9195	0.2	-	-
HLA-B*07:02	1	210	218	9	NPYTSRRSV	0.3	13.6	0.05	32.4257	0.3	6.9024e-06	0.3
HLA-A*68:02	1	217	225	9	SVASIVGTL	1.1	16.49	0.15	85.6229	1.1	2.65399e-05	1.4
HLA-A*30:01	1	3	11	9	CTRAIRQTA	0.6	16.63	0.09	34.512	0.6	0.00011298	2.1
HLA-A*68:01	1	118	126	9	FIGYIYEVR	0.435	20.26	0.17	34.0009	0.7	-	-
HLA-B*15:01	1	238	246	9	RQAESSEAM	0.2	20.59	0.1	23.6592	0.2	6.45654e-05	9.7
HLA-A*33:01	1	244	252	9	EAMAAWSER	0.235	21.52	0.07	49.3231	0.4	-	-
HLA-A*23:01	1	131	139	9	FYGAASSYF	0.185	22.66	0.07	58.134	0.3	-	-
HLA-A*02:06	1	223	231	9	GTLVRMAPV	1.545	25.24	0.29	86.4072	2.8	-	-
HLA-A*30:02	1	152	160	9	ILAGALATY	0.115	25.5	0.03	58.0043	0.2	-	-
HLA-A*02:03	1	245	253	9	AMAAWSERA	0.725	27.77	0.45	27.3495	1	-	-
HLA-A*24:02	1	131	139	9	FYGAASSYF	0.18	28.29	0.06	85.2374	0.3	-	-
HLA-A*30:01	1	111	119	9	AGRGTGHFI	1.5	28.41	0.15	88.7095	1.5	0.000613762	12
HLA-A*02:06	1	257	265	9	MVLVYYESI	2.165	30.36	0.33	126.343	4	-	-
HLA-B*35:01	1	133	141	9	GAASSYFEY	0.5	30.82	0.09	27.8984	0.5	0.00263633	22
HLA-A*68:01	1	93	101	9	YTEVYLEHR	0.635	31.28	0.27	55.2701	1	-	-
HLA-A*30:01	1	204	212	9	QTRANPNPY	2.6	32.28	0.16	170.596	2.6	0.000232809	4.2
HLA-B*15:01	1	259	267	9	LVYYESIAY	0.3	32.69	0.17	51.5229	0.3	0.000104713	16
HLA-A*02:03	1	217	225	9	SVASIVGTL	1.82	33.08	0.54	114.275	3.1	-	-
HLA-A*02:06	1	252	260	9	RAGEAMVLV	1.98	33.77	0.36	113.123	3.6	-	-
HLA-B*15:01	1	152	160	9	ILAGALATY	0.4	35.27	0.18	64.5654	0.4	5.37032e-05	8
HLA-A*68:01	1	65	73	9	NVLDHLTGR	0.86	37.12	0.32	86.7941	1.4	-	-
HLA-B*58:01	1	241	249	9	ESSEAMAAW	0.7	39.57	0.23	92.5337	0.7	0.000392193	21
HLA-B*57:01	1	10	18	9	TARTGWLTW	0.17	40.11	0.14	27.3414	0.2	-	-
HLA-A*30:01	1	178	186	9	VTRVYHNGI	1.9	45.14	0.2	125.305	1.9	0.00149968	23
HLA-A*26:01	1	124	132	9	EVRADNNFY	0.13	46.86	0.06	63.7691	0.2	-	-
HLA-A*33:01	1	65	73	9	NVLDHLTGR	0.55	49.52	0.2	147.928	0.9	-	-
HLA-A*30:02	1	156	164	9	ALATYQSEY	0.255	49.82	0.11	92.7812	0.4	-	-
HLA-A*23:01	1	260	269	10	VYYESIAYSF	0.06	5.46	0.02	0.924081	0.1	-	-
HLA-B*58:01	1	24	33	10	VTAPVTSPAW	1.62	7.6	0.04	971.069	3.2	-	-
HLA-B*58:01	1	9	18	10	QTARTGWLTW	0.32	8.22	0.04	274.948	0.6	-	-
HLA-A*30:01	1	2	11	10	RCTRAIRQTA	0.78	9.5	0.06	468.749	1.5	-	-
HLA-A*68:02	1	57	66	10	FTAWGNNDNV	0.245	10.17	0.09	21.9943	0.4	-	-
HLA-B*15:01	1	227	236	10	RMAPVIGACM	0.12	10.43	0.04	2.90569	0.2	-	-
HLA-B*44:02	1	240	249	10	AESSEAMAAW	0.11	10.65	0.02	40.5406	0.2	-	-
HLA-A*68:02	1	19	28	10	LAILAVTAPV	1.05	11.7	0.1	92.1107	2	-	-
HLA-A*68:02	1	217	226	10	SVASIVGTLV	0.355	12.17	0.11	29.061	0.6	-	-
HLA-B*15:01	1	75	84	10	CQVGSSNSAF	0.18	12.99	0.06	3.70894	0.3	-	-
HLA-B*57:01	1	9	18	10	QTARTGWLTW	0.265	13.7	0.03	282.755	0.5	-	-
HLA-A*24:02	1	260	269	10	VYYESIAYSF	0.06	14.16	0.02	3.38626	0.1	-	-
HLA-A*32:01	1	12	21	10	RTGWLTWLAI	4.32	15.04	0.04	8710.04	8.6	-	-
HLA-A*68:01	1	82	91	10	SAFVSTSSSR	0.36	16.09	0.12	37.4102	0.6	-	-
HLA-B*35:01	1	132	141	10	YGAASSYFEY	0.175	16.61	0.05	182.348	0.3	-	-
HLA-B*44:03	1	240	249	10	AESSEAMAAW	0.11	18.55	0.02	37.7633	0.2	-	-
HLA-A*31:01	1	3	12	10	CTRAIRQTAR	0.24	18.62	0.18	31.8713	0.3	-	-
HLA-A*02:03	1	15	24	10	WLTWLAILAV	0.705	18.82	0.31	38.2164	1.1	-	-
HLA-A*02:03	1	217	226	10	SVASIVGTLV	1.165	19.55	0.33	64.9008	2	-	-
HLA-A*31:01	1	206	215	10	RANPNPYTSR	1.305	21.47	0.21	231.42	2.4	-	-
HLA-A*02:03	1	156	165	10	ALATYQSEYL	1.195	23.18	0.39	67.8032	2	-	-
HLA-A*68:02	1	23	32	10	AVTAPVTSPA	2.71	23.79	0.22	297.379	5.2	-	-
HLA-A*30:02	1	151	160	10	RILAGALATY	0.165	24.54	0.03	64.325	0.3	-	-
HLA-A*68:01	1	190	199	10	TTTTEYSNAR	0.41	24.88	0.22	38.8141	0.6	-	-
HLA-A*02:06	1	19	28	10	LAILAVTAPV	0.545	25.55	0.29	50.4557	0.8	-	-
HLA-A*02:03	1	97	106	10	YLEHRMQEAV	3.025	27.27	0.45	215.899	5.6	-	-
HLA-A*01:01	1	186	195	10	ITGETTTTEY	0.235	29.44	0.07	500.956	0.4	-	-
HLA-B*15:01	1	151	160	10	RILAGALATY	0.275	29.78	0.15	4.70165	0.4	-	-
HLA-A*31:01	1	117	126	10	HFIGYIYEVR	0.305	29.86	0.31	33.3734	0.3	-	-
HLA-A*68:02	1	76	85	10	QVGSSNSAFV	2.745	34.21	0.29	303.606	5.2	-	-
HLA-A*30:01	1	177	186	10	RVTRVYHNGI	2.485	34.58	0.17	952.665	4.8	-	-
HLA-A*68:01	1	104	113	10	EAVEAERAGR	0.405	35.73	0.31	31.622	0.5	-	-
HLA-A*68:02	1	192	201	10	TTEYSNARYV	1.105	36.77	0.31	87.3595	1.9	-	-
HLA-B*15:01	1	258	267	10	VLVYYESIAY	0.7	37.7	0.2	14.1661	1.2	-	-
HLA-A*68:01	1	117	126	10	HFIGYIYEVR	0.365	38.39	0.33	23.2804	0.4	-	-
HLA-A*33:01	1	159	168	10	TYQSEYLAHR	0.23	38.76	0.16	53.3949	0.3	-	-
HLA-A*31:01	1	101	110	10	RMQEAVEAER	0.615	39.45	0.43	65.8264	0.8	-	-
HLA-B*15:01	1	252	261	10	RAGEAMVLVY	0.705	39.8	0.21	15.2493	1.2	-	-
HLA-A*33:01	1	3	12	10	CTRAIRQTAR	0.83	41.65	0.16	351.156	1.5	-	-
HLA-A*23:01	1	122	131	10	IYEVRADNNF	0.265	41.8	0.13	54.4139	0.4	-	-
HLA-B*58:01	1	240	249	10	AESSEAMAAW	0.27	42.36	0.24	149.365	0.3	-	-
HLA-A*33:01	1	117	126	10	HFIGYIYEVR	0.285	42.94	0.17	100.115	0.4	-	-
HLA-A*31:01	1	92	101	10	RYTEVYLEHR	0.795	44.86	0.49	94.4931	1.1	-	-
HLA-A*02:01	1	15	24	10	WLTWLAILAV	0.58	50.86	0.46	48.6945	0.7	-	-

## Sheet: Sheet6
HLA-A*23:01	1	261	269	9	YYESIAYSF	0.11	6.47	0.02	13.3792	0.2	-	-	Non-toxin
HLA-A*24:02	1	261	269	9	YYESIAYSF	0.11	11.32	0.02	61.4653	0.2	-	-	Non-toxin
HLA-A*30:02	1	152	160	9	ILAGALATY	0.115	25.5	0.03	58.0043	0.2	-	-	Non-toxin
HLA-A*68:01	1	244	252	9	EAMAAWSER	0.12	7.63	0.04	5.55252	0.2	-	-	Non-toxin
HLA-A*26:01	1	124	132	9	EVRADNNFY	0.13	46.86	0.06	63.7691	0.2	-	-	Non-toxin
HLA-A*68:01	1	143	151	9	DTYGDNAGR	0.145	12.11	0.09	9.9195	0.2	-	-	Non-toxin
HLA-A*01:01	1	192	200	9	TTEYSNARY	0.16	6.73	0.02	189.474	0.3	-	-	Non-toxin
HLA-B*57:01	1	10	18	9	TARTGWLTW	0.17	40.11	0.14	27.3414	0.2	-	-	Non-toxin
HLA-A*68:01	1	84	92	9	FVSTSSSRR	0.175	8.31	0.05	11.7352	0.3	-	-	Non-toxin
HLA-A*24:02	1	131	139	9	FYGAASSYF	0.18	28.29	0.06	85.2374	0.3	-	-	Non-toxin
HLA-A*68:01	1	191	199	9	TTTEYSNAR	0.185	10.93	0.07	15.1527	0.3	-	-	Non-toxin
HLA-A*23:01	1	131	139	9	FYGAASSYF	0.185	22.66	0.07	58.134	0.3	-	-	Non-toxin
HLA-B*35:01	1	259	267	9	LVYYESIAY	0.2	5.44	0.02	5.80203	0.2	0.000290402	3.3	Non-toxin
HLA-B*15:01	1	238	246	9	RQAESSEAM	0.2	20.59	0.1	23.6592	0.2	6.45654e-05	9.7	Non-toxin
HLA-A*33:01	1	244	252	9	EAMAAWSER	0.235	21.52	0.07	49.3231	0.4	-	-	Non-toxin
HLA-A*30:02	1	156	164	9	ALATYQSEY	0.255	49.82	0.11	92.7812	0.4	-	-	Non-toxin
HLA-B*07:02	1	210	218	9	NPYTSRRSV	0.3	13.6	0.05	32.4257	0.3	6.9024e-06	0.3	Non-toxin
HLA-B*15:01	1	259	267	9	LVYYESIAY	0.3	32.69	0.17	51.5229	0.3	0.000104713	16	Non-toxin
HLA-A*02:06	1	20	28	9	AILAVTAPV	0.325	5.88	0.05	17.7644	0.6	-	-	Non-toxin
HLA-A*68:02	1	24	32	9	VTAPVTSPA	0.4	4.74	0.04	25.9771	0.4	0.000413904	18	Non-toxin
HLA-A*02:01	1	20	28	9	AILAVTAPV	0.4	9.52	0.08	39.5467	0.7	5.92925e-06	0.4	Non-toxin
HLA-B*15:01	1	152	160	9	ILAGALATY	0.4	35.27	0.18	64.5654	0.4	5.37032e-05	8	Non-toxin
HLA-A*68:01	1	118	126	9	FIGYIYEVR	0.435	20.26	0.17	34.0009	0.7	-	-	Non-toxin
HLA-B*35:01	1	133	141	9	GAASSYFEY	0.5	30.82	0.09	27.8984	0.5	0.00263633	22	Non-toxin
HLA-A*33:01	1	65	73	9	NVLDHLTGR	0.55	49.52	0.2	147.928	0.9	-	-	Non-toxin
HLA-A*30:01	1	3	11	9	CTRAIRQTA	0.6	16.63	0.09	34.512	0.6	0.00011298	2.1	Non-toxin
HLA-A*68:01	1	93	101	9	YTEVYLEHR	0.635	31.28	0.27	55.2701	1	-	-	Non-toxin
HLA-A*02:06	1	134	142	9	AASSYFEYV	0.655	11.25	0.11	37.2864	1.2	-	-	Non-toxin
HLA-B*58:01	1	241	249	9	ESSEAMAAW	0.7	39.57	0.23	92.5337	0.7	0.000392193	21	Non-toxin
HLA-A*02:03	1	245	253	9	AMAAWSERA	0.725	27.77	0.45	27.3495	1	-	-	Non-toxin
HLA-A*68:01	1	65	73	9	NVLDHLTGR	0.86	37.12	0.32	86.7941	1.4	-	-	Non-toxin
HLA-A*02:03	1	20	28	9	AILAVTAPV	0.88	10.97	0.16	44.458	1.6	-	-	Non-toxin
HLA-A*68:02	1	217	225	9	SVASIVGTL	1.1	16.49	0.15	85.6229	1.1	2.65399e-05	1.4	Non-toxin
HLA-A*30:01	1	111	119	9	AGRGTGHFI	1.5	28.41	0.15	88.7095	1.5	0.000613762	12	Non-toxin
HLA-A*02:06	1	223	231	9	GTLVRMAPV	1.545	25.24	0.29	86.4072	2.8	-	-	Non-toxin
HLA-A*02:03	1	217	225	9	SVASIVGTL	1.82	33.08	0.54	114.275	3.1	-	-	Non-toxin
HLA-A*30:01	1	178	186	9	VTRVYHNGI	1.9	45.14	0.2	125.305	1.9	0.00149968	23	Non-toxin
HLA-A*02:06	1	252	260	9	RAGEAMVLV	1.98	33.77	0.36	113.123	3.6	-	-	Non-toxin
HLA-A*02:06	1	257	265	9	MVLVYYESI	2.165	30.36	0.33	126.343	4	-	-	Non-toxin
HLA-A*30:01	1	204	212	9	QTRANPNPY	2.6	32.28	0.16	170.596	2.6	0.000232809	4.2	Non-toxin

## Sheet: Sheet2
Peptide	Length	Score
TARTGWLTW	9	0.31069	Non
FIGYIYEVR	9	0.24202	Non
AMAAWSERA	9	0.22678	Non
AGRGTGHFI	9	0.2163	Antigen	0.4113	1.5	28.41	HLA-A*30:01
YTEVYLEHR	9	0.1634	Non
CTRAIRQTA	9	0.15941	Antigen	0.7997	0.6	16.63	HLA-A*30:01
EAMAAWSER	9	0.14786	Non
EAMAAWSER	9	0.14786	Non
AILAVTAPV	9	0.13905	Non
AILAVTAPV	9	0.13905	Non
AILAVTAPV	9	0.13905	Non
EVRADNNFY	9	0.13462	Antigen	1.0706	0.13	46.86	HLA-A*26:01
ILAGALATY	9	0.13016	Non
ILAGALATY	9	0.13016	Non
DTYGDNAGR	9	0.10123	Antigen	2.089	0.145	12.11	HLA-A*68:01
VTRVYHNGI	9	0.09953	Non
NVLDHLTGR	9	0.09234	Antigen	0.5681	0.55	49.52	HLA-A*33:01	HLA-A*68:01
NVLDHLTGR	9	0.09234	Antigen	0.5681
LVYYESIAY	9	0.07203	Non
LVYYESIAY	9	0.07203	Non
SVASIVGTL	9	0.06597	Non
SVASIVGTL	9	0.06597	Non
QTRANPNPY	9	0.02749	Antigen	0.8004	2.6	32.28	HLA-A*30:01
MVLVYYESI	9	0.0187	Non
RAGEAMVLV	9	0.01291	Antigen	0.7949	1.98	33.77	HLA-A*02:06

## Sheet: Sheet3
Peptide	HLA allele	Length	Percentile_rank	IC50	Toxicity	Immunogenicity Score	Antigenicity Score
AGRGTGHFI	HLA-A*30:01	9	1.5	28.41	Non-toxin	0.2163	0.4113
CTRAIRQTA	HLA-A*30:01	9	0.6	16.63	Non-toxin	0.15941	0.7997
EVRADNNFY	HLA-A*26:01	9	0.13	46.86	Non-toxin	0.13462	1.0706
DTYGDNAGR	HLA-A*68:01	9	0.145	12.11	Non-toxin	0.10123	2.089
NVLDHLTGR	HLA-A*33:01	9	0.55	49.52	Non-toxin	0.09234	0.5681
	HLA-A*68:01
QTRANPNPY	HLA-A*30:01	9	2.6	32.28	Non-toxin	0.02749	0.8004
RAGEAMVLV	HLA-A*02:06	9	1.98	33.77	Non-toxin	0.01291	0.7949
