# Supplementary material for: In silico design and evaluation of a multiepitope vaccine against Bordetella pertussis: structural, immunological, and biological properties
Source: Genomics Inform. 2025 Jul 1;23:16. doi: 10.1186/s44342-025-00049-0 (PMC12220642; doi:10.1186/s44342-025-00049-0)
Supplement: Supplementary file 2 — Supplementary Material 2: Table S2. 12,744 CTL epitopes were identified from the F1 proteins. [file 44342_2025_49_MOESM2_ESM.xlsx]

## Sheet: Sheet2
HLA-B*35:01	1	409	417	9	MAVQAVEAY	0.1	2.97	0.01	1.07048	0.1	1.07647e-05	0.2
HLA-B*40:01	1	38	46	9	AEHDATLTL	0.11	4.6	0.02	19.948	0.2	-	-
HLA-B*57:01	1	223	231	9	KAGTIAAPW	0.115	11.54	0.03	26.7806	0.2	-	-
HLA-A*11:01	1	289	297	9	TVSAMEYFK	0.115	9.61	0.03	12.3396	0.2	-	-
HLA-A*30:02	1	316	324	9	ATWNFQSTY	0.115	22.74	0.03	62.0098	0.2	-	-
HLA-B*57:01	1	310	318	9	RAGLSPATW	0.12	15.79	0.04	21.5189	0.2	-	-
HLA-A*68:01	1	289	297	9	TVSAMEYFK	0.16	5.15	0.02	13.2584	0.3	-	-
HLA-B*40:01	1	80	88	9	IETGNPGSL	0.17	14.65	0.04	43.6415	0.3	-	-
HLA-A*01:01	1	330	338	9	LLDQNRYEY	0.17	14.45	0.04	197.947	0.3	-	-
HLA-B*40:01	1	146	154	9	IEAGGNARL	0.175	16.87	0.05	38.3619	0.3	-	-
HLA-A*26:01	1	285	293	9	SVVRTVSAM	0.175	31.97	0.05	156.174	0.3	-	-
HLA-A*68:02	1	182	190	9	NTAKLSGEV	0.2	5.46	0.05	13.508	0.2	0.000659022	24
HLA-B*58:01	1	223	231	9	KAGTIAAPW	0.2	3.63	0.02	3.79577	0.2	0.000211592	14
HLA-B*58:01	1	310	318	9	RAGLSPATW	0.2	5.35	0.02	6.11364	0.2	0.000242941	15
HLA-B*07:02	1	364	372	9	KPAPTAPPM	0.2	6.79	0.02	18.2343	0.2	0.00154989	31
HLA-B*35:01	1	453	461	9	FAADLRTVY	0.2	4.09	0.02	5.12366	0.2	0.000448745	4.9
HLA-B*44:03	1	38	46	9	AEHDATLTL	0.205	85.31	0.11	135.049	0.3	-	-
HLA-A*68:01	1	415	423	9	EAYGEATRR	0.205	14.91	0.11	15.1527	0.3	-	-
HLA-A*33:01	1	171	179	9	EDMHLDAPR	0.255	51.97	0.21	36.902	0.3	-	-
HLA-B*57:01	1	288	296	9	RTVSAMEYF	0.29	25.3	0.08	181.895	0.5	-	-
HLA-A*02:03	1	263	271	9	LLNEGVIQA	0.295	7.14	0.09	12.53	0.5	-	-
HLA-A*01:01	1	30	38	9	FTNTGSLYA	0.3	42.03	0.1	460.84	0.5	-	-
HLA-B*08:01	1	68	76	9	TLRVKAKSL	0.3	6.01	0.02	60.4714	0.3	9.84011e-06	0.5
HLA-B*58:01	1	288	296	9	RTVSAMEYF	0.3	7.58	0.04	61.1364	0.5	3.89045e-06	0.3
HLA-A*30:02	1	335	343	9	RYEYIWGLY	0.31	15.15	0.02	132.88	0.6	-	-
HLA-A*26:01	1	445	453	9	EVDGIIQEF	0.35	328.68	0.2	342.46	0.5	-	-
HLA-B*44:02	1	441	449	9	AETKEVDGI	0.365	485.64	0.43	193.464	0.3	-	-
HLA-A*31:01	1	134	142	9	KAQNITNKR	0.38	17.77	0.16	26.0298	0.6	-	-
HLA-B*40:01	1	243	251	9	IEVGKDLYL	0.385	84.34	0.17	76.0151	0.6	-	-
HLA-B*51:01	1	343	351	9	YPTYTEWSV	0.4	2140.56	0.29	3278.16	1.9	7.76247e-06	0.4
HLA-B*44:02	1	385	393	9	LESAEGRKI	0.4	583.38	0.5	198.427	0.3	-	-
HLA-A*01:01	1	321	329	9	QSTYELLDY	0.405	351.27	0.41	399.531	0.4	-	-
HLA-B*44:02	1	38	46	9	AEHDATLTL	0.41	460.69	0.42	322.552	0.4	-	-
HLA-A*11:01	1	155	163	9	TAAVALLNK	0.41	39.16	0.22	54.6135	0.6	-	-
HLA-A*68:01	1	383	391	9	HTLESAEGR	0.415	16.29	0.13	36.9394	0.7	-	-
HLA-A*03:01	1	185	193	9	KLSGEVQRK	0.42	110.96	0.44	91.1591	0.4	-	-
HLA-A*26:01	1	409	417	9	MAVQAVEAY	0.42	192.59	0.14	588.315	0.7	-	-
HLA-A*23:01	1	323	331	9	TYELLDYLL	0.445	102.36	0.29	183.413	0.6	-	-
HLA-A*02:03	1	109	117	9	TLSSAHGNV	0.46	13.59	0.22	18.1531	0.7	-	-
HLA-A*31:01	1	209	217	9	IGYVNYWLR	0.46	22.06	0.22	32.3199	0.7	-	-
HLA-A*30:02	1	338	346	9	YIWGLYPTY	0.48	95.19	0.26	155.403	0.7	-	-
HLA-A*23:01	1	319	327	9	NFQSTYELL	0.485	56.14	0.17	259.675	0.8	-	-
HLA-A*24:02	1	36	44	9	LYAEHDATL	0.49	230.91	0.38	308.056	0.6	-	-
HLA-B*58:01	1	341	349	9	GLYPTYTEW	0.5	103.89	0.39	63.1393	0.5	5.72796e-05	3.8
HLA-B*35:01	1	364	372	9	KPAPTAPPM	0.5	12.83	0.04	22.6767	0.5	0.00112202	13
HLA-B*15:01	1	409	417	9	MAVQAVEAY	0.5	29.42	0.15	83.1764	0.5	1.38038e-05	1.7
HLA-A*31:01	1	423	431	9	RVHDQLGQR	0.54	43.92	0.48	27.5087	0.6	-	-
HLA-A*26:01	1	442	450	9	ETKEVDGII	0.55	968.9	0.4	549.048	0.7	-	-
HLA-A*01:01	1	242	250	9	LIEVGKDLY	0.56	507.1	0.52	592.311	0.6	-	-
HLA-A*03:01	1	289	297	9	TVSAMEYFK	0.57	138.12	0.54	143.483	0.6	-	-
HLA-A*01:01	1	316	324	9	ATWNFQSTY	0.58	426.32	0.46	730.382	0.7	-	-
HLA-A*02:03	1	144	152	9	ALIEAGGNA	0.595	12.24	0.19	25.4068	1	-	-
HLA-B*08:01	1	137	145	9	NITNKRAAL	0.6	73.71	0.19	143.731	0.6	6.10942e-05	2.3
HLA-B*58:01	1	207	215	9	SGIGYVNYW	0.6	60.13	0.3	75.3876	0.6	7.58578e-05	5
HLA-B*07:02	1	372	380	9	MPKAPELDL	0.6	66.83	0.24	95.2555	0.6	3.92645e-05	1.3
HLA-A*30:01	1	406	414	9	KAKMAVQAV	0.6	11.83	0.07	37.9289	0.6	0.000234423	4.2
HLA-B*53:01	1	453	461	9	FAADLRTVY	0.6	123.59	0.12	169.387	0.6	0.0168074	50
HLA-A*68:01	1	2	10	9	DIHIINSAK	0.615	38.01	0.33	47.4777	0.9	-	-
HLA-A*33:01	1	248	256	9	DLYLNAGAR	0.615	137.89	0.53	111.957	0.7	-	-
HLA-B*57:01	1	207	215	9	SGIGYVNYW	0.62	362.99	0.74	192.673	0.5	-	-
HLA-A*26:01	1	29	37	9	DFTNTGSLY	0.625	2154.8	0.75	379.848	0.5	-	-
HLA-B*40:01	1	441	449	9	AETKEVDGI	0.65	177.83	0.3	139.605	1	-	-
HLA-A*02:06	1	361	369	9	YQAKPAPTA	0.675	22.12	0.25	33.0027	1.1	-	-
HLA-B*40:01	1	201	209	9	GEHGRWSGI	0.69	311.52	0.48	114.525	0.9	-	-
HLA-A*33:01	1	12	20	9	ENTGRVDAR	0.7	218.52	0.8	92.6937	0.6	-	-
HLA-A*32:01	1	316	324	9	ATWNFQSTY	0.7	91.62	0.08	109.129	0.9	5.12861e-06	0.7
HLA-B*35:01	1	338	346	9	YIWGLYPTY	0.7	8.04	0.03	38.7775	0.7	0.00314051	25
HLA-B*53:01	1	343	351	9	YPTYTEWSV	0.7	51.96	0.07	194.035	0.7	0.00361826	18
HLA-B*53:01	1	409	417	9	MAVQAVEAY	0.7	228.9	0.17	190.933	0.7	0.000995405	4.8
HLA-A*01:01	1	206	214	9	WSGIGYVNY	0.72	706.91	0.64	740.543	0.8	-	-
HLA-A*26:01	1	453	461	9	FAADLRTVY	0.73	221.41	0.16	1034.21	1.3	-	-
HLA-A*33:01	1	209	217	9	IGYVNYWLR	0.735	172.92	0.67	119.688	0.8	-	-
HLA-A*24:02	1	323	331	9	TYELLDYLL	0.74	231.27	0.38	648.082	1.1	-	-
HLA-A*68:01	1	171	179	9	EDMHLDAPR	0.755	48.32	0.41	62.8767	1.1	-	-
HLA-A*01:01	1	453	461	9	FAADLRTVY	0.775	1140.75	0.85	630.304	0.7	-	-
HLA-B*35:01	1	120	128	9	EANALLWAA	0.79	563.62	0.79	468.36	4.5	4.21697e-05	0.4
HLA-B*53:01	1	300	308	9	LPVSLTALD	0.8	679.26	0.39	216.212	0.8	0.00123709	6
HLA-A*26:01	1	288	296	9	RTVSAMEYF	0.805	2721.51	0.91	610.394	0.7	-	-
HLA-A*26:01	1	22	30	9	DIALDVADF	0.82	2114.32	0.74	677.033	0.9	-	-
HLA-A*26:01	1	338	346	9	YIWGLYPTY	0.825	1416.05	0.55	842.578	1.1	-	-
HLA-A*11:01	1	468	476	9	ATIDAETDK	0.845	95.05	0.59	116.762	1.1	-	-
HLA-A*68:01	1	155	163	9	TAAVALLNK	0.87	49.52	0.44	77.3553	1.3	-	-
HLA-A*30:02	1	224	232	9	AGTIAAPWY	0.875	268.86	0.75	212.061	1	-	-
HLA-A*33:01	1	415	423	9	EAYGEATRR	0.88	293.94	0.96	146.572	0.8	-	-
HLA-A*26:01	1	386	394	9	ESAEGRKIF	0.895	1183.55	0.49	1105.63	1.3	-	-
HLA-B*53:01	1	223	231	9	KAGTIAAPW	0.9	1057.88	0.56	244.839	0.9	0.00522757	23
HLA-B*53:01	1	372	380	9	MPKAPELDL	0.9	1483.71	0.74	255.788	0.9	0.00394457	19
HLA-B*58:01	1	409	417	9	MAVQAVEAY	0.9	31.53	0.19	138.452	0.9	6.76083e-05	4.4
HLA-A*30:02	1	330	338	9	LLDQNRYEY	0.95	212.05	0.6	288.709	1.3	-	-
HLA-B*44:03	1	336	344	9	YEYIWGLYP	0.95	1223.27	1.6	132.889	0.3	-	-
HLA-B*40:01	1	336	344	9	YEYIWGLYP	0.955	418.98	0.61	234.369	1.3	-	-
HLA-B*57:01	1	316	324	9	ATWNFQSTY	0.96	264.99	0.62	697.943	1.3	-	-
HLA-A*31:01	1	44	52	9	LTLAQGTQR	0.975	70.23	0.75	64.3384	1.2	-	-
HLA-B*40:01	1	385	393	9	LESAEGRKI	0.985	559.88	0.77	188.756	1.2	-	-
HLA-B*44:02	1	201	209	9	GEHGRWSGI	1	1488.65	1.1	660.085	0.9	-	-
HLA-B*07:02	1	370	378	9	PPMPKAPEL	1	177.85	0.5	227.976	1	5.61048e-05	1.9
HLA-A*02:06	1	322	330	9	STYELLDYL	1.03	7.58	0.06	60.4714	2	-	-
HLA-A*23:01	1	294	302	9	EYFKTPLPV	1.05	470.62	0.9	411.557	1.2	-	-
HLA-A*11:01	1	316	324	9	ATWNFQSTY	1.05	65.45	0.4	243.388	1.7	-	-
HLA-A*68:01	1	91	99	9	EVQENIDNK	1.055	91.74	0.71	90.2589	1.4	-	-
HLA-A*33:01	1	280	288	9	DVDNRSVVR	1.06	268.8	0.92	209.918	1.2	-	-
HLA-B*44:02	1	93	101	9	QENIDNKQA	1.075	1188.15	0.85	954.113	1.3	-	-
HLA-A*02:03	1	153	161	9	RLTAAVALL	1.075	27.37	0.45	49.5393	1.7	-	-
HLA-A*26:01	1	322	330	9	STYELLDYL	1.08	1468.23	0.56	1305	1.6	-	-
HLA-B*58:01	1	154	162	9	LTAAVALLN	1.1	371.05	0.71	1469.94	5.8	1.78649e-05	1.1
HLA-B*44:03	1	441	449	9	AETKEVDGI	1.1	773.74	1.2	540.12	1	-	-
HLA-A*68:02	1	442	450	9	ETKEVDGII	1.1	93.52	0.57	94.1001	1.1	0.000369828	17
HLA-B*15:01	1	453	461	9	FAADLRTVY	1.1	78.63	0.37	172.187	1.1	0.000151356	22
HLA-A*02:03	1	159	167	9	ALLNKLGRI	1.15	23.76	0.4	58.3378	1.9	-	-
HLA-B*57:01	1	341	349	9	GLYPTYTEW	1.15	957.33	1.6	323.46	0.7	-	-
HLA-A*68:02	1	120	128	9	EANALLWAA	1.2	28.87	0.26	100.367	1.2	3.31131e-05	1.9
HLA-B*15:01	1	269	277	9	IQAGGHGHI	1.2	341.6	1.2	250.611	1.7	8.47227e-06	1
HLA-A*68:02	1	294	302	9	EYFKTPLPV	1.2	216.88	0.93	101.763	1.2	3.66438e-05	2.1
HLA-B*07:02	1	343	351	9	YPTYTEWSV	1.2	393.02	0.86	265.393	1.2	0.000511682	16
HLA-B*08:01	1	377	385	9	ELDLRGHTL	1.2	768.34	1.3	354.446	1.2	1.07152e-05	0.5
HLA-A*26:01	1	389	397	9	EGRKIFGEY	1.2	2293.69	0.8	1326.2	1.6	-	-
HLA-B*40:01	1	170	178	9	GEDMHLDAP	1.25	320.68	0.5	534.441	2	-	-
HLA-A*03:01	1	215	223	9	WLRAGNGKK	1.25	331.37	1.3	299.089	1.2	-	-
HLA-A*24:02	1	335	343	9	RYEYIWGLY	1.25	897.53	1.3	712.246	1.2	-	-
HLA-A*03:01	1	155	163	9	TAAVALLNK	1.3	335.74	1.3	337.909	1.3	-	-
HLA-A*02:01	1	263	271	9	LLNEGVIQA	1.3	46.34	0.42	70.325	1.3	6.85488e-05	3.9
HLA-A*30:01	1	284	292	9	RSVVRTVSA	1.3	94.18	0.33	78.1574	1.3	0.00020611	3.8
HLA-A*23:01	1	312	320	9	GLSPATWNF	1.3	584.91	1.2	482.425	1.4	-	-
HLA-B*15:01	1	338	346	9	YIWGLYPTY	1.3	131.2	0.55	194.089	1.3	0.000323594	36
HLA-B*53:01	1	364	372	9	KPAPTAPPM	1.3	1440.51	0.71	405.397	1.3	0.00317541	16
HLA-A*24:02	1	431	439	9	RYGKALGGM	1.3	1245.43	1.6	600.662	1	-	-
HLA-A*23:01	1	36	44	9	LYAEHDATL	1.305	479.33	0.91	640.369	1.7	-	-
HLA-A*24:02	1	319	327	9	NFQSTYELL	1.315	268.97	0.43	1269.49	2.2	-	-
HLA-B*44:02	1	119	127	9	NEANALLWA	1.35	2516.73	1.6	829.087	1.1	-	-
HLA-A*01:01	1	346	354	9	YTEWSVNTL	1.35	2429.22	1.5	1192.75	1.2	-	-
HLA-B*58:01	1	72	80	9	KAKSLTTEI	1.4	1069.48	1.4	164.93	1.1	6.45654e-05	4.3
HLA-B*44:03	1	119	127	9	NEANALLWA	1.4	996.37	1.4	769.999	1.4	-	-
HLA-B*57:01	1	198	206	9	VGGGEHGRW	1.4	1785.18	2.2	299.102	0.6	-	-
HLA-B*15:01	1	285	293	9	SVVRTVSAM	1.4	127.8	0.54	214.289	1.4	0.000457088	44
HLA-B*07:02	1	285	293	9	SVVRTVSAM	1.4	187.26	0.53	329.526	1.4	0.00341979	47
HLA-B*35:01	1	285	293	9	SVVRTVSAM	1.4	131.43	0.29	97.8543	1.4	0.0038815	29
HLA-B*44:03	1	451	459	9	QEFAADLRT	1.41	492.98	0.72	1157.42	2.1	-	-
HLA-A*68:01	1	12	20	9	ENTGRVDAR	1.45	233.96	1.4	97.1606	1.5	-	-
HLA-A*68:01	1	197	205	9	DVGGGEHGR	1.45	271.27	1.5	91.5145	1.4	-	-
HLA-A*30:02	1	206	214	9	WSGIGYVNY	1.45	555.47	1.5	334.549	1.4	-	-
HLA-A*30:01	1	70	78	9	RVKAKSLTT	1.5	23.79	0.13	91.1948	1.5	0.000153462	2.9
HLA-B*44:02	1	118	126	9	ANEANALLW	1.5	2015.45	1.4	1110.71	1.6	-	-
HLA-B*58:01	1	138	146	9	ITNKRAALI	1.5	481.82	0.82	224.027	1.5	0.000171989	12
HLA-A*33:01	1	197	205	9	DVGGGEHGR	1.5	666.9	1.8	219.306	1.2	-	-
HLA-B*53:01	1	310	318	9	RAGLSPATW	1.5	1345.23	0.68	470.847	1.5	0.0225944	58
HLA-A*30:02	1	396	404	9	EYKKLQGEY	1.5	608.73	1.6	329.959	1.4	-	-
HLA-B*44:03	1	90	98	9	AEVQENIDN	1.6	809.1	1.2	1100.25	2	-	-
HLA-A*32:01	1	138	146	9	ITNKRAALI	1.6	2745.98	1.6	553.274	3	1.12202e-05	1.5
HLA-A*32:01	1	408	416	9	KMAVQAVEA	1.6	2607.23	1.5	223.841	1.6	2.33884e-05	2.9
HLA-A*01:01	1	424	432	9	VHDQLGQRY	1.6	5427.21	2.5	708.843	0.7	-	-
HLA-A*02:03	1	30	38	9	FTNTGSLYA	1.62	33.25	0.54	95.4883	2.7	-	-
HLA-A*23:01	1	288	296	9	RTVSAMEYF	1.64	323.37	0.68	1055.43	2.6	-	-
HLA-A*33:01	1	383	391	9	HTLESAEGR	1.65	315.18	1.1	417.878	2.2	-	-
HLA-B*07:02	1	177	185	9	APRIENTAK	1.7	924.79	1.7	232.75	1.1	0.000199067	6.4
HLA-B*15:01	1	288	296	9	RTVSAMEYF	1.7	58.06	0.29	314.775	2.2	1.34896e-05	1.7
HLA-B*35:01	1	300	308	9	LPVSLTALD	1.7	540.14	0.78	115.766	1.7	0.00304509	24
HLA-A*30:02	1	321	329	9	QSTYELLDY	1.7	525.31	1.4	552.663	2	-	-
HLA-B*44:03	1	385	393	9	LESAEGRKI	1.7	2043.56	2.4	547.633	1	-	-
HLA-A*30:01	1	420	428	9	ATRRVHDQL	1.7	42.49	0.2	104.465	1.7	0.000385478	6.6
HLA-B*40:01	1	444	452	9	KEVDGIIQE	1.7	1006.78	1.3	579.295	2.1	-	-
HLA-A*02:06	1	269	277	9	IQAGGHGHI	1.725	116.99	0.95	75.431	2.5	-	-
HLA-B*44:02	1	180	188	9	IENTAKLSG	1.75	3671.24	2.1	999.079	1.4	-	-
HLA-B*44:02	1	265	273	9	NEGVIQAGG	1.75	2529.54	1.6	1363.33	1.9	-	-
HLA-A*68:01	1	126	134	9	WAAGELTVK	1.765	142.43	0.93	179.263	2.6	-	-
HLA-B*07:02	1	229	237	9	APWYGGDLT	1.8	835.45	1.6	425.491	1.8	0.000191867	6.2
HLA-B*44:02	1	238	246	9	AEQSLIEVG	1.8	2701.97	1.7	1398.3	1.9	-	-
HLA-A*68:01	1	248	256	9	DLYLNAGAR	1.8	336.11	1.7	122.318	1.9	-	-
HLA-A*68:01	1	280	288	9	DVDNRSVVR	1.8	265.18	1.5	137.243	2.1	-	-
HLA-A*26:01	1	316	324	9	ATWNFQSTY	1.8	5195.71	1.7	1505.25	1.9	-	-
HLA-A*32:01	1	341	349	9	GLYPTYTEW	1.8	3126.76	1.7	273.489	1.8	0.00258821	68
HLA-A*68:01	1	209	217	9	IGYVNYWLR	1.85	308.91	1.7	129.864	2	-	-
HLA-A*01:01	1	454	462	9	AADLRTVYA	1.85	3438.54	1.9	1873.05	1.8	-	-
HLA-A*68:01	1	468	476	9	ATIDAETDK	1.88	127.03	0.86	204.404	2.9	-	-
HLA-A*30:01	1	72	80	9	KAKSLTTEI	1.9	64.05	0.25	125.017	1.9	0.000812831	15
HLA-B*51:01	1	88	96	9	LIAEVQENI	1.9	8513.09	1.9	1822.34	0.9	0.000145546	12
HLA-A*02:01	1	153	161	9	RLTAAVALL	1.9	74.35	0.68	121.37	1.9	7.87046e-05	4.5
HLA-A*32:01	1	223	231	9	KAGTIAAPW	1.9	148.86	0.13	280.505	1.9	4.7863e-05	5.9
HLA-A*32:01	1	312	320	9	GLSPATWNF	1.9	242.81	0.19	283.1	1.9	0.000237137	22
HLA-A*30:02	1	328	336	9	DYLLDQNRY	1.9	651.49	1.6	634.541	2.2	-	-
HLA-B*15:01	1	353	361	9	TLKNLDLGY	1.9	142.16	0.59	269.153	1.9	7.94328e-05	13
HLA-B*51:01	1	364	372	9	KPAPTAPPM	1.9	5010.05	0.86	3225.74	1.9	8.76597e-05	6
HLA-A*30:02	1	389	397	9	EGRKIFGEY	1.9	870.25	2	509.871	1.8	-	-
HLA-A*31:01	1	160	168	9	LLNKLGRIR	1.95	236.03	1.9	152.57	2	-	-
HLA-A*33:01	1	44	52	9	LTLAQGTQR	2	493.48	1.5	530.946	2.5	-	-
HLA-B*51:01	1	62	70	9	LPVAEGTLR	2	8359.19	1.9	3346.8	2	0.000104486	7.4
HLA-A*68:02	1	81	89	9	ETGNPGSLI	2	208.72	0.9	161.655	2	0.000615177	23
HLA-B*44:03	1	93	101	9	QENIDNKQA	2	1973.52	2.3	934.308	1.7	-	-
HLA-B*44:03	1	118	126	9	ANEANALLW	2	2810.3	2.9	618.714	1.1	-	-
HLA-A*32:01	1	284	292	9	RSVVRTVSA	2	3765.7	2	659.083	3.4	1.54525e-05	2
HLA-A*24:02	1	294	302	9	EYFKTPLPV	2.05	1533.87	1.8	1366.56	2.3	-	-
HLA-B*44:03	1	347	355	9	TEWSVNTLK	2.05	2045.79	2.4	925.742	1.7	-	-
HLA-A*68:01	1	8	16	9	SAKLENTGR	2.1	361.6	1.8	158.303	2.4	-	-
HLA-A*68:01	1	44	52	9	LTLAQGTQR	2.1	177.17	1.2	206.771	3	-	-
HLA-A*11:01	1	185	193	9	KLSGEVQRK	2.1	526.27	2.2	303.599	2	-	-
HLA-A*03:01	1	316	324	9	ATWNFQSTY	2.1	380.13	1.4	985.825	2.8	-	-
HLA-A*68:02	1	322	330	9	STYELLDYL	2.1	8.94	0.09	168.885	2.1	0.00138038	37
HLA-A*30:02	1	353	361	9	TLKNLDLGY	2.15	1125.36	2.3	555.213	2	-	-
HLA-A*32:01	1	72	80	9	KAKSLTTEI	2.2	1119.29	0.68	338.797	2.2	0.000111686	13
HLA-A*02:01	1	123	131	9	ALLWAAGEL	2.2	224	1.7	144.914	2.2	5.37032e-05	3.1
HLA-B*44:03	1	238	246	9	AEQSLIEVG	2.2	1575.59	1.9	1522.26	2.5	-	-
HLA-A*30:01	1	289	297	9	TVSAMEYFK	2.2	706.72	1.3	212.799	3.1	0.000120504	2.2
HLA-A*68:01	1	347	355	9	TEWSVNTLK	2.2	165.23	1.2	229.345	3.2	-	-
HLA-A*11:01	1	455	463	9	ADLRTVYAK	2.2	606.12	2.4	298.745	2	-	-
HLA-A*26:01	1	396	404	9	EYKKLQGEY	2.25	8751.42	2.8	1372.81	1.7	-	-
HLA-B*51:01	1	72	80	9	KAKSLTTEI	2.3	10067.6	2.3	2413.4	1.3	5.59758e-05	3.7
HLA-A*68:01	1	134	142	9	KAQNITNKR	2.3	283.25	1.6	214.038	3	-	-
HLA-A*30:01	1	151	159	9	NARLTAAVA	2.3	694.52	1.3	194.075	2.9	0.00012735	2.3
HLA-B*35:01	1	203	211	9	HGRWSGIGY	2.3	652.34	0.89	180.959	2.3	0.000530884	5.7
HLA-A*02:01	1	322	330	9	STYELLDYL	2.3	61.66	0.55	164.101	2.3	0.00037325	18
HLA-B*08:01	1	406	414	9	KAKMAVQAV	2.3	1862.63	2.3	1108.03	3.4	1.97242e-05	0.8
HLA-A*68:01	1	453	461	9	FAADLRTVY	2.305	114.61	0.81	286.741	3.8	-	-
HLA-B*44:02	1	90	98	9	AEVQENIDN	2.35	4104.35	2.3	1834.85	2.4	-	-
HLA-B*57:01	1	138	146	9	ITNKRAALI	2.35	2601.57	2.8	1126.73	1.9	-	-
HLA-A*02:03	1	408	416	9	KMAVQAVEA	2.35	171.33	1.9	95.929	2.8	-	-
HLA-A*30:02	1	409	417	9	MAVQAVEAY	2.35	675.96	1.7	932.095	3	-	-
HLA-A*30:02	1	29	37	9	DFTNTGSLY	2.4	1082.86	2.2	795.17	2.6	-	-
HLA-A*68:02	1	88	96	9	LIAEVQENI	2.4	63.46	0.44	189.928	2.4	0.0161771	88
HLA-A*30:02	1	203	211	9	HGRWSGIGY	2.4	1110.92	2.3	761.132	2.5	-	-
HLA-B*51:01	1	300	308	9	LPVSLTALD	2.4	10417.6	2.4	1620.43	0.8	4.99344e-05	3.3
HLA-A*01:01	1	110	118	9	LSSAHGNVA	2.45	7116.74	3.1	1921.1	1.8	-	-
HLA-A*26:01	1	182	190	9	NTAKLSGEV	2.45	5920.48	1.9	2515.42	3	-	-
HLA-A*68:01	1	239	247	9	EQSLIEVGK	2.45	318.1	1.7	234.148	3.2	-	-
HLA-A*24:02	1	312	320	9	GLSPATWNF	2.45	1566.05	1.9	1801.48	3	-	-
HLA-A*31:01	1	383	391	9	HTLESAEGR	2.45	308.03	2.2	236.303	2.7	-	-
HLA-A*30:02	1	453	461	9	FAADLRTVY	2.45	1078.15	2.2	826.913	2.7	-	-
HLA-B*44:03	1	207	215	9	SGIGYVNYW	2.5	3133.97	3.1	1033.93	1.9	-	-
HLA-B*51:01	1	298	306	9	TPLPVSLTA	2.5	3514.18	0.55	4070.33	2.5	8.16394e-05	5.5
HLA-A*02:01	1	438	446	9	GMDAETKEV	2.5	226.77	1.7	209.947	2.8	4.36516e-05	2.5
HLA-A*01:01	1	154	162	9	LTAAVALLN	2.55	9266.74	3.8	1246.09	1.3	-	-
HLA-A*23:01	1	210	218	9	GYVNYWLRA	2.55	3813.34	3.5	582.68	1.6	-	-
HLA-B*44:03	1	293	301	9	MEYFKTPLP	2.55	4821.26	4.2	492.595	0.9	-	-
HLA-A*23:01	1	341	349	9	GLYPTYTEW	2.55	970.42	1.5	1597.46	3.6	-	-
HLA-B*44:02	1	347	355	9	TEWSVNTLK	2.55	5006.75	2.7	1780.74	2.4	-	-
HLA-B*57:01	1	409	417	9	MAVQAVEAY	2.55	1422.16	2	1891.56	3.1	-	-
HLA-A*02:06	1	30	38	9	FTNTGSLYA	2.575	55.14	0.55	147.758	4.6	-	-
HLA-A*68:02	1	30	38	9	FTNTGSLYA	2.6	60.05	0.42	210.179	2.6	5.7544e-05	3.2
HLA-B*44:02	1	65	73	9	AEGTLRVKA	2.6	3885.65	2.2	2452.45	3	-	-
HLA-A*30:01	1	140	148	9	NKRAALIEA	2.6	2184.26	2.6	117.482	1.8	0.000629506	12
HLA-A*30:01	1	203	211	9	HGRWSGIGY	2.6	183.01	0.52	170.99	2.6	0.000162181	3
HLA-A*32:01	1	292	300	9	AMEYFKTPL	2.6	249.39	0.19	420.669	2.6	4.16869e-05	5.2
HLA-B*15:01	1	316	324	9	ATWNFQSTY	2.6	182.99	0.7	391.742	2.6	0.000363078	38
HLA-B*58:01	1	332	340	9	DQNRYEYIW	2.6	3077.19	2.6	865.566	4.1	8.97429e-06	0.6
HLA-B*40:01	1	347	355	9	TEWSVNTLK	2.6	3013.17	2.8	711.05	2.4	-	-
HLA-B*08:01	1	428	436	9	LGQRYGKAL	2.6	334.94	0.61	797.168	2.6	0.000244906	8.4
HLA-A*24:02	1	288	296	9	RTVSAMEYF	2.65	1027.52	1.4	2347.63	3.9	-	-
HLA-A*11:01	1	366	374	9	APTAPPMPK	2.65	1743.32	4.3	109.724	1	-	-
HLA-B*58:01	1	74	82	9	KSLTTEIET	2.7	3329.12	2.7	1679.96	6.3	1.43483e-05	1
HLA-A*26:01	1	81	89	9	ETGNPGSLI	2.7	11373.6	3.9	1215.09	1.5	-	-
HLA-B*51:01	1	84	92	9	NPGSLIAEV	2.7	7101.44	1.5	4281.84	2.7	0.000120781	8.7
HLA-A*02:03	1	88	96	9	LIAEVQENI	2.7	84.1	1.2	172.167	4.2	-	-
HLA-A*68:02	1	116	124	9	NVANEANAL	2.7	244.74	0.99	237.46	2.8	4.84061e-05	2.7
HLA-A*24:02	1	125	133	9	LWAAGELTV	2.7	1847.31	2.1	1952.68	3.3	-	-
HLA-B*44:02	1	129	137	9	GELTVKAQN	2.7	5244.22	2.8	2087.37	2.6	-	-
HLA-A*32:01	1	159	167	9	ALLNKLGRI	2.7	5548.46	2.7	417.773	2.6	0.000435512	31
HLA-A*30:02	1	242	250	9	LIEVGKDLY	2.7	1114.49	2.3	996.46	3.1	-	-
HLA-A*01:01	1	353	361	9	TLKNLDLGY	2.7	5621.94	2.6	2961.76	2.8	-	-
HLA-B*07:02	1	366	374	9	APTAPPMPK	2.7	1948.82	2.7	747.98	2.7	0.000183654	5.9
HLA-A*32:01	1	392	400	9	KIFGEYKKL	2.7	1573.9	0.9	435.452	2.7	0.000247742	22
HLA-A*31:01	1	8	16	9	SAKLENTGR	2.75	322.9	2.3	309.364	3.2	-	-
HLA-B*44:03	1	201	209	9	GEHGRWSGI	2.75	2976.01	3	1491.04	2.5	-	-
HLA-B*40:01	1	269	277	9	IQAGGHGHI	2.75	2914.16	2.7	946.019	2.8	-	-
HLA-A*31:01	1	289	297	9	TVSAMEYFK	2.75	248.57	2	368.528	3.5	-	-
HLA-A*31:01	1	302	310	9	VSLTALDNR	2.75	453.8	2.8	241.808	2.7	-	-
HLA-B*07:02	1	84	92	9	NPGSLIAEV	2.8	1708.53	2.4	808.891	2.8	0.000157036	5.1
HLA-A*30:02	1	287	295	9	VRTVSAMEY	2.8	1951.99	3.2	707.066	2.4	-	-
HLA-B*58:01	1	312	320	9	GLSPATWNF	2.8	2319.77	2.2	1542.77	6	4.05509e-05	2.8
HLA-B*44:03	1	324	332	9	YELLDYLLD	2.8	3327.07	3.3	1295.66	2.3	-	-
HLA-B*08:01	1	372	380	9	MPKAPELDL	2.8	2514.12	2.9	878.112	2.8	1.11173e-05	0.6
HLA-B*44:02	1	402	410	9	GEYEKAKMA	2.8	4614.66	2.5	2652.16	3.1	-	-
HLA-B*44:02	1	78	86	9	TEIETGNPG	2.85	3954.65	2.2	3052.11	3.5	-	-
HLA-B*40:01	1	90	98	9	AEVQENIDN	2.85	4670.16	3.8	524.687	1.9	-	-
HLA-A*02:03	1	241	249	9	SLIEVGKDL	2.85	83.73	1.2	191.404	4.5	-	-
HLA-A*26:01	1	353	361	9	TLKNLDLGY	2.85	4852.77	1.6	3528.66	4.1	-	-
HLA-B*53:01	1	84	92	9	NPGSLIAEV	2.9	2240.75	1.2	1032.48	2.9	0.00302343	16
HLA-A*02:06	1	123	131	9	ALLWAAGEL	2.9	197.15	1.5	138.213	4.3	-	-
HLA-B*57:01	1	156	164	9	AAVALLNKL	2.9	3218.12	3.2	1551.74	2.6	-	-
HLA-B*08:01	1	291	299	9	SAMEYFKTP	2.9	673.17	1.2	1168.29	3.6	7.51623e-05	2.9
HLA-B*15:01	1	312	320	9	GLSPATWNF	2.9	240.17	0.84	445.656	2.9	6.30957e-05	9.4
HLA-A*01:01	1	335	343	9	RYEYIWGLY	2.9	8262.44	3.5	2418.52	2.3	-	-
HLA-A*02:01	1	408	416	9	KMAVQAVEA	2.9	389.15	2.4	216.327	2.9	0.00199526	50
HLA-B*53:01	1	445	453	9	EVDGIIQEF	2.9	6622.82	2.7	6666.23	14	0.000620869	2.9
HLA-A*26:01	1	26	34	9	DVADFTNTG	2.95	9308.14	3	2413.29	2.9	-	-
HLA-A*30:02	1	424	432	9	VHDQLGQRY	2.95	2724.29	3.9	543.826	2	-	-
HLA-A*30:01	1	30	38	9	FTNTGSLYA	3	1578.61	2.1	415.882	5.5	0.000161436	3
HLA-B*51:01	1	138	146	9	ITNKRAALI	3	12554.8	3.2	4577.52	3	3.45144e-05	2.3
HLA-B*44:03	1	180	188	9	IENTAKLSG	3	5685.93	4.8	676.846	1.2	-	-
HLA-B*44:03	1	243	251	9	IEVGKDLYL	3	4922.73	4.3	930.015	1.7	-	-
HLA-A*11:01	1	302	310	9	VSLTALDNR	3	576.73	2.3	869.561	3.7	-	-
HLA-A*02:03	1	269	277	9	IQAGGHGHI	3.05	139.47	1.6	190.963	4.5	-	-
HLA-A*68:01	1	276	284	9	HIGGDVDNR	3.05	425.12	2	321.729	4.1	-	-
HLA-B*44:02	1	472	480	9	AETDKVAQR	3.05	3324.83	2	3763.57	4.1	-	-
HLA-B*07:02	1	137	145	9	NITNKRAAL	3.1	669.86	1.4	895.138	3.1	0.000214783	6.8
HLA-B*35:01	1	298	306	9	TPLPVSLTA	3.1	97.19	0.23	258.571	3.1	0.00141254	15
HLA-B*57:01	1	420	428	9	ATRRVHDQL	3.1	4143.62	4	1267.13	2.2	-	-
HLA-A*02:03	1	322	330	9	STYELLDYL	3.115	68.79	0.93	238.205	5.3	-	-
HLA-B*57:01	1	74	82	9	KSLTTEIET	3.15	3407.32	3.4	1793.99	2.9	-	-
HLA-A*23:01	1	337	345	9	EYIWGLYPT	3.15	2363.37	2.7	1579.17	3.6	-	-
HLA-A*03:01	1	347	355	9	TEWSVNTLK	3.15	1859.02	4.1	630.667	2.2	-	-
HLA-B*44:03	1	402	410	9	GEYEKAKMA	3.15	4139.32	3.8	1511.78	2.5	-	-
HLA-B*57:01	1	118	126	9	ANEANALLW	3.2	4015.19	3.9	1448.17	2.5	-	-
HLA-A*30:01	1	215	223	9	WLRAGNGKK	3.2	1181.94	1.8	217.756	3.2	0.000570164	9.6
HLA-A*30:01	1	221	229	9	GKKAGTIAA	3.2	1853.78	2.3	224.89	3.2	0.002208	28
HLA-B*07:02	1	298	306	9	TPLPVSLTA	3.2	885.94	1.7	972.501	3.2	0.000889201	23
HLA-B*53:01	1	370	378	9	PPMPKAPEL	3.2	7957.81	3.2	2217.58	5.2	0.000465801	2.2
HLA-A*11:01	1	423	431	9	RVHDQLGQR	3.2	1175.21	3.5	575.838	2.9	-	-
HLA-B*44:02	1	451	459	9	QEFAADLRT	3.2	6627.19	3.4	2446.81	3	-	-
HLA-A*33:01	1	8	16	9	SAKLENTGR	3.25	2231.85	3.7	647.217	2.8	-	-
HLA-A*24:02	1	138	146	9	ITNKRAALI	3.25	3798.4	3.4	1869.09	3.1	-	-
HLA-A*31:01	1	158	166	9	VALLNKLGR	3.25	671.91	3.4	294.761	3.1	-	-
HLA-A*33:01	1	337	345	9	EYIWGLYPT	3.3	680.07	1.8	1396.53	4.8	-	-
HLA-B*07:02	1	420	428	9	ATRRVHDQL	3.3	1436.43	2.2	1169.2	3.6	0.000101391	3.3
HLA-A*02:03	1	438	446	9	GMDAETKEV	3.3	371.95	2.9	146.876	3.7	-	-
HLA-A*23:01	1	335	343	9	RYEYIWGLY	3.35	1593.11	2.1	2053.19	4.6	-	-
HLA-A*01:01	1	95	103	9	NIDNKQAIV	3.4	6732.78	3	4271.2	3.8	-	-
HLA-B*07:02	1	116	124	9	NVANEANAL	3.4	2831.24	3.4	1009	3.2	0.00259597	41
HLA-A*11:01	1	134	142	9	KAQNITNKR	3.4	866.51	2.9	914.745	3.9	-	-
HLA-A*68:02	1	226	234	9	TIAAPWYGG	3.4	377.13	1.4	279.634	3.4	0.00586003	69
HLA-A*01:01	1	338	346	9	YIWGLYPTY	3.4	9233.11	3.8	3262.5	3	-	-
HLA-B*53:01	1	338	346	9	YIWGLYPTY	3.4	359.95	0.25	1258.58	3.4	0.00205116	9.8
HLA-A*68:01	1	409	417	9	MAVQAVEAY	3.4	390.23	1.9	414.467	4.9	-	-
HLA-B*58:01	1	453	461	9	FAADLRTVY	3.4	1353.49	1.6	631.393	3.4	0.00295121	59
HLA-A*11:01	1	44	52	9	LTLAQGTQR	3.45	932.09	3.1	898.049	3.8	-	-
HLA-B*57:01	1	72	80	9	KAKSLTTEI	3.45	4188.42	4	1733.09	2.9	-	-
HLA-A*11:01	1	347	355	9	TEWSVNTLK	3.45	1656.63	4.2	512.035	2.7	-	-
HLA-B*40:01	1	395	403	9	GEYKKLQGE	3.45	4643.5	3.8	1078.7	3.1	-	-
HLA-A*01:01	1	409	417	9	MAVQAVEAY	3.45	9799.45	4.1	3030.75	2.8	-	-
HLA-B*07:02	1	123	131	9	ALLWAAGEL	3.5	2973.56	3.5	1909.37	4.8	1.58855e-05	0.6
HLA-A*02:03	1	123	131	9	ALLWAAGEL	3.5	166.28	1.8	229.588	5.2	-	-
HLA-B*44:02	1	146	154	9	IEAGGNARL	3.5	8946.06	4.3	2205.97	2.7	-	-
HLA-A*24:02	1	310	318	9	RAGLSPATW	3.5	5107.42	4.2	1712.5	2.8	-	-
HLA-B*58:01	1	321	329	9	QSTYELLDY	3.5	997.41	1.3	662.674	3.5	0.000146893	9.3
HLA-A*68:01	1	423	431	9	RVHDQLGQR	3.5	897.27	2.9	319.514	4.1	-	-
HLA-B*44:02	1	223	231	9	KAGTIAAPW	3.55	5197.45	2.8	4051.35	4.3	-	-
HLA-B*40:01	1	293	301	9	MEYFKTPLP	3.55	4441.3	3.7	1252.85	3.4	-	-
HLA-A*02:06	1	334	342	9	NRYEYIWGL	3.55	192.16	1.4	197.947	5.7	-	-
HLA-A*33:01	1	2	10	9	DIHIINSAK	3.6	998.81	2.3	1442.28	4.9	-	-
HLA-A*11:01	1	91	99	9	EVQENIDNK	3.6	1679.23	4.2	608.555	3	-	-
HLA-A*02:01	1	159	167	9	ALLNKLGRI	3.6	262.35	1.9	295.876	3.6	8.51138e-05	4.9
HLA-A*32:01	1	288	296	9	RTVSAMEYF	3.6	705.91	0.47	716.044	3.6	3.53183e-05	4.5
HLA-A*30:01	1	288	296	9	RTVSAMEYF	3.6	3312.23	3.6	1253.05	14	5.49667e-05	1.1
HLA-A*33:01	1	327	335	9	LDYLLDQNR	3.6	3097.63	4.4	611.012	2.8	-	-
HLA-B*15:01	1	361	369	9	YQAKPAPTA	3.6	733.14	1.9	580.764	3.6	5.57186e-05	8.3
HLA-A*30:01	1	391	399	9	RKIFGEYKK	3.6	2938.7	3.3	288.383	4	0.000192752	3.6
HLA-A*68:01	1	414	422	9	VEAYGEATR	3.6	499.52	2.2	425.099	5	-	-
HLA-A*03:01	1	423	431	9	RVHDQLGQR	3.6	1957	4.2	1098.5	3	-	-
HLA-A*01:01	1	464	472	9	QADQATIDA	3.6	9953.65	4.1	3330.81	3.1	-	-
HLA-A*26:01	1	116	124	9	NVANEANAL	3.65	9408.17	3.1	3610.85	4.2	-	-
HLA-B*40:01	1	129	137	9	GELTVKAQN	3.65	6226.77	4.7	808.91	2.6	-	-
HLA-A*01:01	1	322	330	9	STYELLDYL	3.65	8493.12	3.5	4261.38	3.8	-	-
HLA-A*68:02	1	26	34	9	DVADFTNTG	3.7	1086.93	2.7	550.288	5.7	6.88494e-05	3.7
HLA-B*44:03	1	78	86	9	TEIETGNPG	3.7	3560.84	3.5	2543.84	3.9	-	-
HLA-A*24:02	1	210	218	9	GYVNYWLRA	3.7	7043.51	5.4	1152.47	2	-	-
HLA-B*40:01	1	78	86	9	TEIETGNPG	3.75	1412.08	1.7	3220.33	5.8	-	-
HLA-A*01:01	1	182	190	9	NTAKLSGEV	3.75	8088.1	3.4	4482.81	4.1	-	-
HLA-B*44:02	1	316	324	9	ATWNFQSTY	3.75	6545.1	3.3	3886.87	4.2	-	-
HLA-A*03:01	1	384	392	9	TLESAEGRK	3.75	2878.25	5.4	609.256	2.1	-	-
HLA-A*24:02	1	416	424	9	AYGEATRRV	3.75	3518.02	3.2	2492.47	4.3	-	-
HLA-B*58:01	1	30	38	9	FTNTGSLYA	3.8	5057.93	3.8	2139.44	7.4	3.47856e-05	2.4
HLA-A*32:01	1	111	119	9	SSAHGNVAN	3.8	7912.82	3.8	563.56	3	6.26614e-05	7.2
HLA-B*15:01	1	267	275	9	GVIQAGGHG	3.8	2240.9	3.8	2118.36	9.8	4.31519e-06	0.5
HLA-B*58:01	1	284	292	9	RSVVRTVSA	3.8	5077.06	3.8	984.691	4.5	1.45011e-05	1
HLA-B*44:02	1	310	318	9	RAGLSPATW	3.8	6215	3.2	4107.71	4.4	-	-
HLA-B*44:03	1	332	340	9	DQNRYEYIW	3.8	6208.68	5.1	1536.35	2.5	-	-
HLA-B*07:02	1	369	377	9	APPMPKAPE	3.8	3358.24	3.8	1287.92	3.8	5.95662e-05	2
HLA-B*08:01	1	370	378	9	PPMPKAPEL	3.8	3836.89	4.2	1289.88	3.8	4.64515e-05	1.8
HLA-A*68:02	1	452	460	9	EFAADLRTV	3.8	1534.47	3.3	315.203	3.8	0.000790497	27
HLA-B*44:02	1	462	470	9	AKQADQATI	3.85	8043.25	3.9	3464.18	3.8	-	-
HLA-A*01:01	1	469	477	9	TIDAETDKV	3.85	8780.07	3.6	4482.81	4.1	-	-
HLA-B*35:01	1	54	62	9	LVVDQDHIL	3.9	467.63	0.7	392.265	3.9	0.0127057	55
HLA-B*58:01	1	117	125	9	VANEANALL	3.9	723.95	1.2	813.392	3.9	0.000712033	30
HLA-A*02:06	1	153	161	9	RLTAAVALL	3.9	188.52	1.4	230.967	6.4	-	-
HLA-A*30:01	1	155	163	9	TAAVALLNK	3.9	2624.92	3	1011.51	12	0.000210039	3.9
HLA-A*33:01	1	289	297	9	TVSAMEYFK	3.9	655.97	1.8	1977.2	6	-	-
HLA-A*23:01	1	318	326	9	WNFQSTYEL	3.9	2592.07	2.8	2282.6	5	-	-
HLA-A*68:02	1	318	326	9	WNFQSTYEL	3.9	265.04	1.2	324.781	3.9	0.000394457	18
HLA-B*57:01	1	322	330	9	STYELLDYL	3.9	3832.5	3.8	2647.4	4	-	-
HLA-A*03:01	1	366	374	9	APTAPPMPK	3.9	3111.23	5.7	583.176	2.1	-	-
HLA-A*02:03	1	35	43	9	SLYAEHDAT	3.95	266.99	2.4	245.443	5.5	-	-
HLA-A*33:01	1	158	166	9	VALLNKLGR	3.95	3176.37	4.5	879.124	3.4	-	-
HLA-A*02:06	1	263	271	9	LLNEGVIQA	3.97	96.88	0.84	263.967	7.1	-	-
HLA-B*44:02	1	11	19	9	LENTGRVDA	4	10452.2	5	2550.35	3	-	-
HLA-A*30:02	1	99	107	9	KQAIVVGKD	4	5282.32	5.8	653.823	2.2	-	-
HLA-B*58:01	1	198	206	9	VGGGEHGRW	4	2615.28	2.3	840.04	4	0.00104472	37
HLA-B*44:02	1	224	232	9	AGTIAAPWY	4.05	10520.5	5	2615.77	3.1	-	-
HLA-A*24:02	1	345	353	9	TYTEWSVNT	4.05	4440.77	3.8	2509.75	4.3	-	-
HLA-B*44:03	1	409	417	9	MAVQAVEAY	4.05	6781.69	5.4	1597.68	2.7	-	-
HLA-A*26:01	1	63	71	9	PVAEGTLRV	4.1	10820	3.7	3913.9	4.5	-	-
HLA-A*68:02	1	109	117	9	TLSSAHGNV	4.1	665.85	2	343.234	4.1	0.000187068	9
HLA-B*07:02	1	151	159	9	NARLTAAVA	4.1	3593.23	3.9	1475.33	4.1	0.000765597	21
HLA-A*02:01	1	208	216	9	GIGYVNYWL	4.1	389.83	2.4	380.286	4.1	0.000990832	34
HLA-B*07:02	1	228	236	9	AAPWYGGDL	4.1	4545.87	4.5	1488.98	4.1	3.54813e-05	1.2
HLA-A*30:01	1	249	257	9	LYLNAGARK	4.1	822.46	1.4	292.395	4.1	0.000968278	16
HLA-A*32:01	1	310	318	9	RAGLSPATW	4.1	5578.43	2.7	820.238	4.1	0.000762079	41
HLA-B*40:01	1	324	332	9	YELLDYLLD	4.1	3533.82	3.1	2678.55	5.1	-	-
HLA-B*53:01	1	332	340	9	DQNRYEYIW	4.1	2694.7	1.3	1621.36	4.1	0.0111686	39
HLA-A*68:02	1	337	345	9	EYIWGLYPT	4.1	477.76	1.6	351.229	4.2	7.76247e-05	4.1
HLA-B*44:03	1	146	154	9	IEAGGNARL	4.15	6719.76	5.3	1842.85	3	-	-
HLA-B*57:01	1	225	233	9	GTIAAPWYG	4.15	556.97	1.2	5162.02	7.1	-	-
HLA-A*23:01	1	249	257	9	LYLNAGARK	4.15	5957.75	4.8	1557.51	3.5	-	-
HLA-B*44:03	1	316	324	9	ATWNFQSTY	4.15	7311.4	5.7	1572.14	2.6	-	-
HLA-A*02:01	1	30	38	9	FTNTGSLYA	4.2	300	2	403.748	4.2	0.00120781	38
HLA-B*58:01	1	88	96	9	LIAEVQENI	4.2	3328.36	2.7	873.575	4.2	0.000253513	16
HLA-B*15:01	1	206	214	9	WSGIGYVNY	4.2	882.58	2.1	696.627	4.2	0.000295121	34
HLA-B*08:01	1	292	300	9	AMEYFKTPL	4.2	2793.9	3.2	1430.7	4.2	0.00012388	4.6
HLA-B*08:01	1	318	326	9	WNFQSTYEL	4.2	2440.07	2.8	1457.3	4.2	0.000807235	22
HLA-B*53:01	1	320	328	9	FQSTYELLD	4.2	10486.2	4.2	1121.71	3	0.0233561	59
HLA-A*30:01	1	398	406	9	KKLQGEYEK	4.2	3981.62	4.2	145.536	2.1	0.00135519	21
HLA-A*30:02	1	205	213	9	RWSGIGYVN	4.25	2810.06	4	1463.73	4.5	-	-
HLA-A*01:01	1	16	24	9	RVDARNDIA	4.3	9059.34	3.7	5291.15	4.9	-	-
HLA-A*02:06	1	54	62	9	LVVDQDHIL	4.3	509.45	2.6	214.561	6	-	-
HLA-B*53:01	1	118	126	9	ANEANALLW	4.3	4220.95	1.8	1701.69	4.3	0.00803526	32
HLA-B*53:01	1	207	215	9	SGIGYVNYW	4.3	2561.82	1.3	1737.32	4.3	0.0124738	42
HLA-B*44:02	1	207	215	9	SGIGYVNYW	4.3	11371	5.4	2770.77	3.2	-	-
HLA-B*44:03	1	224	232	9	AGTIAAPWY	4.3	8062.77	6.2	1372.43	2.4	-	-
HLA-B*35:01	1	343	351	9	YPTYTEWSV	4.3	73.41	0.18	435.091	4.3	0.000816582	8.3
HLA-B*40:01	1	414	422	9	VEAYGEATR	4.3	6722.15	5	1425.28	3.6	-	-
HLA-A*23:01	1	125	133	9	LWAAGELTV	4.35	1916.77	2.3	2981.47	6.4	-	-
HLA-A*33:01	1	160	168	9	LLNKLGRIR	4.35	2763.5	4.1	1336.75	4.6	-	-
HLA-A*02:03	1	182	190	9	NTAKLSGEV	4.4	731.58	4.2	197.674	4.6	-	-
HLA-A*32:01	1	205	213	9	RWSGIGYVN	4.4	9213.35	4.4	393.496	2.5	0.000241546	22
HLA-B*44:03	1	338	346	9	YIWGLYPTY	4.4	9443.25	7	964.917	1.8	-	-
HLA-B*51:01	1	370	378	9	PPMPKAPEL	4.4	5509.99	0.99	7138.88	5.1	6.57355e-05	4.4
HLA-A*02:06	1	288	296	9	RTVSAMEYF	4.45	156.86	1.3	289.434	7.6	-	-
HLA-B*35:01	1	372	380	9	MPKAPELDL	4.5	475.81	0.71	466.208	4.5	0.000475335	5.1
HLA-B*51:01	1	372	380	9	MPKAPELDL	4.5	5585.74	1	6377.2	4.5	0.000441367	28
HLA-A*23:01	1	431	439	9	RYGKALGGM	4.5	6691.75	5.2	1703.84	3.8	-	-
HLA-A*01:01	1	445	453	9	EVDGIIQEF	4.5	10955.5	4.5	4949.37	4.5	-	-
HLA-A*30:01	1	454	462	9	AADLRTVYA	4.5	4302.47	4.5	1348.87	14	3.61576e-05	0.9
HLA-A*30:01	1	458	466	9	RTVYAKQAD	4.5	3685.45	3.9	1088.85	13	0.000249172	4.5
HLA-A*31:01	1	253	261	9	AGARKDEHR	4.55	994.92	4.2	665.994	4.9	-	-
HLA-A*30:02	1	431	439	9	RYGKALGGM	4.55	1170.46	2.3	2072.34	6.8	-	-
HLA-A*68:02	1	63	71	9	PVAEGTLRV	4.6	2562.98	4.6	535.291	5.6	2.08882e-05	1.2
HLA-B*44:03	1	65	73	9	AEGTLRVKA	4.6	6976.61	5.5	2320.01	3.7	-	-
HLA-A*32:01	1	338	346	9	YIWGLYPTY	4.6	442.86	0.32	974.855	4.6	0.00012942	14
HLA-A*02:03	1	406	414	9	KAKMAVQAV	4.6	423.79	3.1	283.759	6.1	-	-
HLA-A*02:06	1	408	416	9	KMAVQAVEA	4.6	526.6	2.6	237.438	6.6	-	-
HLA-B*15:01	1	429	437	9	GQRYGKALG	4.6	2724.34	4.3	2409.91	12	3.1989e-05	4.6
HLA-B*57:01	1	117	125	9	VANEANALL	4.65	4796.18	4.5	3160.97	4.8	-	-
HLA-B*44:03	1	129	137	9	GELTVKAQN	4.65	5660.33	4.8	3016.41	4.5	-	-
HLA-B*57:01	1	168	176	9	RAGEDMHLD	4.65	2068.03	2.4	4941.06	6.9	-	-
HLA-B*44:02	1	409	417	9	MAVQAVEAY	4.65	9557.77	4.6	4524.81	4.7	-	-
HLA-B*44:03	1	472	480	9	AETDKVAQR	4.65	9227.01	6.9	1397.94	2.4	-	-
HLA-B*40:01	1	28	36	9	ADFTNTGSL	4.7	4825.91	3.9	2977.83	5.5	-	-
HLA-A*01:01	1	29	37	9	DFTNTGSLY	4.7	15012.7	6.6	3044.74	2.8	-	-
HLA-B*58:01	1	118	126	9	ANEANALLW	4.7	3855.04	3.1	1043.04	4.7	0.000183231	12
HLA-B*07:02	1	314	322	9	SPATWNFQS	4.7	4209.59	4.3	1836.07	4.7	0.001735	34
HLA-A*32:01	1	332	340	9	DQNRYEYIW	4.7	9862.95	4.7	818.352	4.1	0.000477529	32
HLA-B*53:01	1	341	349	9	GLYPTYTEW	4.7	5401.67	2.2	1962.82	4.7	0.0271894	63
HLA-A*03:01	1	356	364	9	NLDLGYQAK	4.7	2751.87	5.3	1810.51	4.1	-	-
HLA-B*40:01	1	402	410	9	GEYEKAKMA	4.7	6160.83	4.7	2285.07	4.7	-	-
HLA-A*26:01	1	120	128	9	EANALLWAA	4.75	10965.8	3.7	5267.57	5.8	-	-
HLA-A*24:02	1	153	161	9	RLTAAVALL	4.75	3007.79	2.9	3977.68	6.6	-	-
HLA-A*11:01	1	209	217	9	IGYVNYWLR	4.75	2211.58	4.9	1280.27	4.6	-	-
HLA-A*26:01	1	321	329	9	QSTYELLDY	4.75	9141.66	3	6020.19	6.5	-	-
HLA-B*07:02	1	153	161	9	RLTAAVALL	4.8	4945.69	4.8	2050.64	5	4.01791e-05	1.4
HLA-A*30:01	1	245	253	9	VGKDLYLNA	4.8	1972.43	2.4	346.713	4.8	0.00394457	40
HLA-B*35:01	1	330	338	9	LLDQNRYEY	4.8	256.85	0.45	511.187	4.8	0.00204644	19
HLA-A*24:02	1	342	350	9	LYPTYTEWS	4.8	7544.53	5.7	2315.42	3.9	-	-
HLA-A*33:01	1	302	310	9	VSLTALDNR	4.85	4111.6	5.2	1288.4	4.5	-	-
HLA-B*35:01	1	116	124	9	NVANEANAL	4.9	810.62	1.2	514.731	4.9	0.0031989	25
HLA-A*02:01	1	124	132	9	LLWAAGELT	4.9	556.47	3	520.128	4.9	0.000104954	5.9
HLA-A*03:01	1	160	168	9	LLNKLGRIR	4.9	3093.61	5.6	1856.95	4.2	-	-
HLA-B*53:01	1	296	304	9	FKTPLPVSL	4.9	8621.44	3.4	2027.12	4.9	0.103205	95
HLA-A*02:03	1	399	407	9	KLQGEYEKA	4.9	737.17	4.2	250.582	5.6	-	-
HLA-B*40:01	1	451	459	9	QEFAADLRT	4.9	3970.6	3.4	3809.78	6.4	-	-
HLA-B*35:01	1	461	469	9	YAKQADQAT	4.9	486.39	0.72	518.299	4.9	0.000462381	5
HLA-A*24:02	1	205	213	9	RWSGIGYVN	4.95	2824.87	2.8	4331.42	7.1	-	-
HLA-A*02:06	1	312	320	9	GLSPATWNF	4.95	144.2	1.2	347.176	8.7	-	-
HLA-A*11:01	1	2	10	9	DIHIINSAK	5	2619.16	5.4	1277.32	4.6	-	-
HLA-A*26:01	1	30	38	9	FTNTGSLYA	5	8020.91	2.5	7073.1	7.5	-	-
HLA-A*31:01	1	145	153	9	LIEAGGNAR	5	946.83	4.1	949.445	5.9	-	-
HLA-A*32:01	1	152	160	9	ARLTAAVAL	5	10499	5	5308.11	15	3.55631e-05	4.6
HLA-A*32:01	1	153	161	9	RLTAAVALL	5	3841	2	1109.02	5	0.000218776	21
HLA-B*51:01	1	331	339	9	LDQNRYEYI	5	15630.1	4.6	6912.42	5	0.000209411	16
HLA-A*24:02	1	337	345	9	EYIWGLYPT	5	7000.05	5.4	2764.59	4.6	-	-
HLA-A*24:02	1	269	277	9	IQAGGHGHI	5.05	9363.29	6.8	1988.98	3.3	-	-
HLA-A*23:01	1	345	353	9	TYTEWSVNT	5.05	5034.34	4.2	2756.96	5.9	-	-
HLA-A*33:01	1	347	355	9	TEWSVNTLK	5.05	2865.13	4.2	1914.48	5.9	-	-
HLA-B*07:02	1	46	54	9	LAQGTQRDL	5.1	5358.94	5.1	1786.04	4.6	0.00083946	22
HLA-B*07:02	1	68	76	9	TLRVKAKSL	5.1	1899.79	2.6	2088.77	5.1	0.000175388	5.7
HLA-B*08:01	1	284	292	9	RSVVRTVSA	5.1	4877.09	5.1	1572.35	4.5	0.000181134	6.4
HLA-B*53:01	1	298	306	9	TPLPVSLTA	5.1	1395.65	0.69	2152.19	5.1	0.00281838	15
HLA-A*32:01	1	318	326	9	WNFQSTYEL	5.1	8689.81	4.2	1158.62	5.1	0.000394457	29
HLA-A*30:01	1	408	416	9	KMAVQAVEA	5.1	1779.03	2.3	367.257	5.1	0.00138771	22
HLA-A*30:01	1	423	431	9	RVHDQLGQR	5.1	291.81	0.66	365.57	5.1	0.000739605	14
HLA-A*24:02	1	460	468	9	VYAKQADQA	5.1	8815.38	6.5	2221.42	3.7	-	-
HLA-A*03:01	1	44	52	9	LTLAQGTQR	5.15	3546.11	6.1	1823.06	4.2	-	-
HLA-A*68:01	1	145	153	9	LIEAGGNAR	5.15	1065.33	3.1	743.858	7.2	-	-
HLA-B*40:01	1	152	160	9	ARLTAAVAL	5.15	5891.21	4.6	3147.02	5.7	-	-
HLA-B*44:02	1	341	349	9	GLYPTYTEW	5.15	5196.55	2.7	8621.84	7.6	-	-
HLA-B*40:01	1	346	354	9	YTEWSVNTL	5.15	4071.84	3.5	4424.86	6.8	-	-
HLA-A*01:01	1	356	364	9	NLDLGYQAK	5.15	11076.9	4.6	6346.73	5.7	-	-
HLA-B*40:01	1	11	19	9	LENTGRVDA	5.2	6896.68	5.1	2856.93	5.3	-	-
HLA-B*35:01	1	117	125	9	VANEANALL	5.2	1438.25	1.6	580.203	5.2	0.00199067	19
HLA-B*40:01	1	119	127	9	NEANALLWA	5.2	5098.36	4.1	3723.06	6.3	-	-
HLA-B*07:02	1	256	264	9	RKDEHRHLL	5.2	10483.3	8.2	2117.82	5.2	4.69029e-05	1.6
HLA-B*07:02	1	305	313	9	TALDNRAGL	5.2	4974.08	4.8	2108.09	5.2	0.000196336	6.4
HLA-A*68:02	1	412	420	9	QAVEAYGEA	5.2	453.63	1.6	485.948	5.2	0.0047863	64
HLA-A*26:01	1	452	460	9	EFAADLRTV	5.2	17370.6	7.4	2492.36	3	-	-
HLA-A*26:01	1	94	102	9	ENIDNKQAI	5.25	17642.8	7.6	2452.51	2.9	-	-
HLA-A*33:01	1	120	128	9	EANALLWAA	5.3	5442.38	6.2	1253.29	4.4	-	-
HLA-A*68:01	1	302	310	9	VSLTALDNR	5.3	822.84	2.8	850.139	7.8	-	-
HLA-A*03:01	1	353	361	9	TLKNLDLGY	5.3	3261.13	5.8	2284.55	4.8	-	-
HLA-A*30:02	1	123	131	9	ALLWAAGEL	5.35	2277.78	3.5	2150.11	7.2	-	-
HLA-A*11:01	1	126	134	9	WAAGELTVK	5.35	3730.54	6.5	1127.98	4.2	-	-
HLA-A*11:01	1	322	330	9	STYELLDYL	5.35	3394.63	6.2	1239.65	4.5	-	-
HLA-A*11:01	1	383	391	9	HTLESAEGR	5.35	2586.89	5.3	1626.67	5.4	-	-
HLA-B*57:01	1	392	400	9	KIFGEYKKL	5.35	5477.12	5.1	3791.58	5.6	-	-
HLA-A*03:01	1	2	10	9	DIHIINSAK	5.4	4093.13	6.8	1685.78	4	-	-
HLA-A*32:01	1	70	78	9	RVKAKSLTT	5.4	6477.32	3.2	37063	34	4.40555e-05	5.4
HLA-A*02:01	1	88	96	9	LIAEVQENI	5.4	399.14	2.5	613.917	5.4	0.00084918	32
HLA-A*33:01	1	145	153	9	LIEAGGNAR	5.4	2713.96	4.1	2275.36	6.7	-	-
HLA-A*02:01	1	292	300	9	AMEYFKTPL	5.4	376.94	2.4	611.097	5.4	0.00342768	62
HLA-B*57:01	1	154	162	9	LTAAVALLN	5.45	2249.2	2.6	6350.68	8.3	-	-
HLA-A*01:01	1	377	385	9	ELDLRGHTL	5.45	12203.1	5	6676.52	5.9	-	-
HLA-A*68:01	1	62	70	9	LPVAEGTLR	5.5	2707.42	5.1	538.877	5.9	-	-
HLA-A*11:01	1	64	72	9	VAEGTLRVK	5.5	3044.76	5.8	1525.11	5.2	-	-
HLA-A*02:06	1	102	110	9	IVVGKDLTL	5.5	327.93	2	372.006	9	-	-
HLA-A*02:06	1	144	152	9	ALIEAGGNA	5.5	347.78	2	370.297	9	-	-
HLA-B*08:01	1	151	159	9	NARLTAAVA	5.5	5196.66	5.5	1716.13	5	0.000198609	7
HLA-A*68:02	1	285	293	9	SVVRTVSAM	5.5	3418.69	5.5	1740.16	14	5.68853e-05	3.2
HLA-A*03:01	1	468	476	9	ATIDAETDK	5.5	4349.04	7	1697.46	4	-	-
HLA-B*44:03	1	80	88	9	IETGNPGSL	5.55	9051.31	6.8	2860.82	4.3	-	-
HLA-A*02:06	1	438	446	9	GMDAETKEV	5.55	1318.68	4.7	233.642	6.4	-	-
HLA-A*33:01	1	29	37	9	DFTNTGSLY	5.6	5593.84	6.3	1425.77	4.9	-	-
HLA-A*26:01	1	91	99	9	EVQENIDNK	5.6	13878.4	5.2	5515.82	6	-	-
HLA-A*02:06	1	182	190	9	NTAKLSGEV	5.6	1267.1	4.5	241.852	6.7	-	-
HLA-A*26:01	1	211	219	9	YVNYWLRAG	5.6	14061.4	5.3	5402.69	5.9	-	-
HLA-A*31:01	1	249	257	9	LYLNAGARK	5.6	1271.57	4.7	1097.67	6.5	-	-
HLA-B*40:01	1	292	300	9	AMEYFKTPL	5.6	6546.09	4.9	3697.43	6.3	-	-
HLA-A*30:02	1	408	416	9	KMAVQAVEA	5.6	7915.65	8.1	969.304	3.1	-	-
HLA-A*30:01	1	429	437	9	GQRYGKALG	5.6	1633.66	2.2	421.667	5.6	0.00235505	30
HLA-B*35:01	1	445	453	9	EVDGIIQEF	5.6	866.28	1.2	652.499	5.6	0.00375837	28
HLA-A*02:03	1	361	369	9	YQAKPAPTA	5.65	632.92	3.9	374.93	7.4	-	-
HLA-A*30:01	1	16	24	9	RVDARNDIA	5.7	5699.05	5.7	554.587	7	5.94566e-05	1.2
HLA-B*07:02	1	102	110	9	IVVGKDLTL	5.7	6239.93	5.6	2392.71	5.7	0.00548277	57
HLA-A*02:03	1	190	198	9	VQRKGVQDV	5.7	897.48	4.7	332.621	6.7	-	-
HLA-B*40:01	1	472	480	9	AETDKVAQR	5.7	9844.4	6.8	2227.92	4.6	-	-
HLA-A*26:01	1	235	243	9	DLTAEQSLI	5.75	16085.1	6.5	4535.34	5	-	-
HLA-A*24:02	1	249	257	9	LYLNAGARK	5.75	11530.1	8.3	1877.72	3.2	-	-
HLA-A*68:01	1	450	458	9	IQEFAADLR	5.75	1744.4	4	789.751	7.5	-	-
HLA-A*68:02	1	94	102	9	ENIDNKQAI	5.8	1714.77	3.5	627.466	6.1	0.000113763	5.8
HLA-B*51:01	1	117	125	9	VANEANALL	5.8	11029.5	2.7	8234.36	5.8	0.000113449	8.1
HLA-A*01:01	1	288	296	9	RTVSAMEYF	5.8	12734.2	5.3	7039.63	6.3	-	-
HLA-A*30:02	1	290	298	9	VSAMEYFKT	5.8	8196.64	8.4	1065.27	3.2	-	-
HLA-A*32:01	1	322	330	9	STYELLDYL	5.8	3963.39	2.1	1367.54	5.8	7.14496e-05	8.1
HLA-A*30:01	1	367	375	9	PTAPPMPKA	5.8	5892.36	5.8	2747.7	22	0.000160842	3
HLA-B*40:01	1	388	396	9	AEGRKIFGE	5.8	10436.4	7.2	1944.91	4.4	-	-
HLA-B*51:01	1	406	414	9	KAKMAVQAV	5.8	14225.3	3.9	8215.42	5.8	0.000261818	19
HLA-B*07:02	1	428	436	9	LGQRYGKAL	5.8	4673.6	4.6	2465.41	5.8	0.000509565	16
HLA-A*03:01	1	209	217	9	IGYVNYWLR	5.85	3811.16	6.5	2677.93	5.2	-	-
HLA-A*30:02	1	268	276	9	VIQAGGHGH	5.85	2885.61	4	2241.09	7.7	-	-
HLA-B*35:01	1	40	48	9	HDATLTLAQ	5.9	8296.3	5.9	1979.61	13	0.000442181	4.8
HLA-B*08:01	1	70	78	9	RVKAKSLTT	5.9	5391.51	5.6	2170.45	5.9	0.000797995	21
HLA-B*15:01	1	110	118	9	LSSAHGNVA	5.9	1397.4	2.8	1056.82	5.9	7.6913e-05	13
HLA-B*58:01	1	156	164	9	AAVALLNKL	5.9	2118.16	2	1497.27	5.9	0.000242103	15
HLA-B*40:01	1	188	196	9	GEVQRKGVQ	5.9	6702.25	5	4334.11	6.8	-	-
HLA-A*11:01	1	249	257	9	LYLNAGARK	5.9	3476.51	6.2	1672.25	5.6	-	-
HLA-B*57:01	1	332	340	9	DQNRYEYIW	5.9	9173.56	8.3	2268.92	3.5	-	-
HLA-B*08:01	1	343	351	9	YPTYTEWSV	5.9	5648.03	5.9	5682.64	13	0.000126474	4.6
HLA-A*68:02	1	403	411	9	EYEKAKMAV	5.9	4478.31	6.7	588.288	5.9	4.09261e-05	2.3
HLA-B*07:02	1	406	414	9	KAKMAVQAV	5.9	2290.04	3	2569.74	5.9	0.000187932	6.1
HLA-A*30:01	1	468	476	9	ATIDAETDK	5.9	1144.81	1.7	446.653	5.9	0.00128529	20
HLA-A*02:03	1	211	219	9	YVNYWLRAG	5.95	1118.41	5.4	321.329	6.5	-	-
HLA-B*44:02	1	243	251	9	IEVGKDLYL	5.95	15726.8	7.9	3577.67	4	-	-
HLA-A*31:01	1	472	480	9	AETDKVAQR	5.95	2557.39	6.8	740.406	5.1	-	-
HLA-B*53:01	1	88	96	9	LIAEVQENI	6	3462.36	1.6	2593.46	6	0.0357684	70
HLA-B*58:01	1	206	214	9	WSGIGYVNY	6	7480.32	5.3	1695.51	6.4	9.12011e-05	6
HLA-A*02:01	1	312	320	9	GLSPATWNF	6	1796.85	6	1007.19	7.4	4.75335e-05	2.8
HLA-A*68:02	1	343	351	9	YPTYTEWSV	6	1380.78	3.1	669.252	6.4	0.00011885	6
HLA-A*03:01	1	455	463	9	ADLRTVYAK	6	4224.79	6.9	2557.41	5.1	-	-
HLA-A*02:03	1	299	307	9	PLPVSLTAL	6.05	1853.04	7.2	210.354	4.9	-	-
HLA-A*03:01	1	338	346	9	YIWGLYPTY	6.05	3011.51	5.6	3645.86	6.5	-	-
HLA-B*51:01	1	23	31	9	IALDVADFT	6.1	14114.9	3.9	8602.61	6.1	0.000101906	7.1
HLA-A*02:01	1	109	117	9	TLSSAHGNV	6.1	1840.73	6.1	831.974	6.6	5.97035e-05	3.5
HLA-A*32:01	1	406	414	9	KAKMAVQAV	6.1	9880.15	4.7	14721.1	24	5.08159e-05	6.1
HLA-A*68:01	1	327	335	9	LDYLLDQNR	6.15	2752.88	5.1	745.573	7.2	-	-
HLA-A*68:02	1	1	9	9	HDIHIINSA	6.2	1229.09	2.9	630.362	6.2	0.000283465	14
HLA-A*03:01	1	126	134	9	WAAGELTVK	6.2	5225.64	7.9	2146.84	4.5	-	-
HLA-B*57:01	1	131	139	9	LTVKAQNIT	6.2	5919.19	5.4	5102.93	7	-	-
HLA-A*02:01	1	241	249	9	SLIEVGKDL	6.2	1073.72	4.4	744.921	6.2	0.000829851	31
HLA-A*02:03	1	292	300	9	AMEYFKTPL	6.2	436.34	3.1	562.277	9.3	-	-
HLA-A*02:01	1	449	457	9	IIQEFAADL	6.2	985.03	4.2	744.921	6.2	0.00187499	48
HLA-A*31:01	1	450	458	9	IQEFAADLR	6.2	2897.4	7.3	762.904	5.1	-	-
HLA-A*32:01	1	458	466	9	RTVYAKQAD	6.2	12740.7	6.2	16403.6	25	1.76685e-05	2.3
HLA-A*24:02	1	3	11	9	IHIINSAKL	6.25	8547.05	6.3	3729.32	6.2	-	-
HLA-A*26:01	1	54	62	9	LVVDQDHIL	6.25	13939.2	5.2	6928.03	7.3	-	-
HLA-A*01:01	1	138	146	9	ITNKRAALI	6.25	15522.4	6.9	6332.13	5.6	-	-
HLA-A*11:01	1	158	166	9	VALLNKLGR	6.25	3314.34	6.1	2043.15	6.4	-	-
HLA-A*01:01	1	287	295	9	VRTVSAMEY	6.25	14168.4	6.1	7137.56	6.4	-	-
HLA-B*44:02	1	312	320	9	GLSPATWNF	6.25	11736.5	5.6	7526.62	6.9	-	-
HLA-A*11:01	1	426	434	9	DQLGQRYGK	6.25	4508.3	7.1	1641.72	5.4	-	-
HLA-A*02:06	1	57	65	9	DQDHILPVA	6.3	1116.31	4.2	333.849	8.4	-	-
HLA-A*02:06	1	63	71	9	PVAEGTLRV	6.3	1427.72	4.9	290.102	7.7	-	-
HLA-B*35:01	1	114	122	9	HGNVANEAN	6.3	8913.21	6.3	1372.71	9.2	0.000222382	2.5
HLA-B*53:01	1	117	125	9	VANEANALL	6.3	5299.5	2.2	2734.51	6.3	0.011995	41
HLA-A*30:01	1	161	169	9	LNKLGRIRA	6.3	2838.41	3.2	495.416	6.3	0.003155	35
HLA-A*30:01	1	185	193	9	KLSGEVQRK	6.3	1312.23	1.9	486.374	6.3	0.000709578	13
HLA-A*32:01	1	269	277	9	IQAGGHGHI	6.3	12252.7	5.9	1548.6	6.3	0.000353997	27
HLA-B*58:01	1	316	324	9	ATWNFQSTY	6.3	778.74	1.2	1660.73	6.3	0.000346737	19
HLA-B*35:01	1	316	324	9	ATWNFQSTY	6.3	846.62	1.2	784.477	6.3	0.0022751	20
HLA-B*40:01	1	318	326	9	WNFQSTYEL	6.3	6996.72	5.2	5033.85	7.4	-	-
HLA-B*53:01	1	366	374	9	APTAPPMPK	6.3	14670.5	6.1	2721.95	6.3	0.0099426	36
HLA-A*30:01	1	366	374	9	APTAPPMPK	6.3	6392.87	6.3	1513.46	15	0.000296483	5.2
HLA-A*02:03	1	63	71	9	PVAEGTLRV	6.35	1450.57	6.3	306.867	6.4	-	-
HLA-A*02:03	1	303	311	9	SLTALDNRA	6.35	797.41	4.4	452.845	8.3	-	-
HLA-A*68:01	1	26	34	9	DVADFTNTG	6.4	5615.07	7.6	451.326	5.2	-	-
HLA-B*51:01	1	46	54	9	LAQGTQRDL	6.4	16184.8	5	9049.61	6.4	0.000543	32
HLA-B*58:01	1	110	118	9	LSSAHGNVA	6.4	8560.84	6	1715.14	6.4	0.000381417	20
HLA-B*58:01	1	131	139	9	LTVKAQNIT	6.4	9069.64	6.4	21642.1	26	5.09096e-05	3.4
HLA-B*08:01	1	159	167	9	ALLNKLGRI	6.4	3791.05	4.1	2385.34	6.4	0.00114551	26
HLA-B*35:01	1	206	214	9	WSGIGYVNY	6.4	1243.11	1.5	812.045	6.4	0.000762079	7.9
HLA-B*51:01	1	229	237	9	APWYGGDLT	6.4	16828.6	5.3	24413.5	18	9.27257e-05	6.4
HLA-A*11:01	1	384	392	9	TLESAEGRK	6.4	5007.56	7.6	1518.1	5.2	-	-
HLA-B*40:01	1	234	242	9	GDLTAEQSL	6.45	9383.27	6.5	3862.78	6.4	-	-
HLA-A*11:01	1	239	247	9	EQSLIEVGK	6.45	2607.88	5.4	2687.2	7.5	-	-
HLA-A*23:01	1	310	318	9	RAGLSPATW	6.45	5526.05	4.5	4279.86	8.4	-	-
HLA-A*26:01	1	18	26	9	DARNDIALD	6.5	18042.4	7.9	4683.93	5.1	-	-
HLA-A*32:01	1	88	96	9	LIAEVQENI	6.5	6789.4	3.3	1599.34	6.5	0.000498884	33
HLA-B*08:01	1	116	124	9	NVANEANAL	6.5	6310.68	6.5	4803.41	12	0.000136458	5
HLA-A*02:01	1	144	152	9	ALIEAGGNA	6.5	1775.82	6	783.628	6.5	0.000489779	22
HLA-B*58:01	1	153	161	9	RLTAAVALL	6.5	1921.17	1.9	1783.61	6.5	0.000611646	27
HLA-A*02:06	1	159	167	9	ALLNKLGRI	6.5	347.87	2	447.25	11	-	-
HLA-B*15:01	1	203	211	9	HGRWSGIGY	6.5	942.79	2.2	1199.5	6.5	0.000153109	22
HLA-A*30:02	1	269	277	9	IQAGGHGHI	6.5	6759.42	7.1	1868.36	5.9	-	-
HLA-B*07:02	1	292	300	9	AMEYFKTPL	6.5	4570.18	4.6	3005.32	6.5	0.000803896	21
HLA-B*35:01	1	318	326	9	WNFQSTYEL	6.5	1044.15	1.3	840.582	6.5	0.0195975	65
HLA-B*58:01	1	322	330	9	STYELLDYL	6.5	2342.62	2.2	1779.51	6.5	0.00181134	48
HLA-A*32:01	1	346	354	9	YTEWSVNTL	6.5	4983.61	2.5	5092.61	15	5.49541e-05	6.5
HLA-A*30:01	1	361	369	9	YQAKPAPTA	6.5	6545.59	6.5	3075.88	24	0.000322329	5.6
HLA-A*02:01	1	361	369	9	YQAKPAPTA	6.5	1211.81	4.7	790.879	6.5	0.000616595	26
HLA-B*44:03	1	388	396	9	AEGRKIFGE	6.5	10164.8	7.5	3859.14	5.5	-	-
HLA-B*44:02	1	80	88	9	IETGNPGSL	6.55	15451.4	7.7	5390.14	5.4	-	-
HLA-A*68:01	1	98	106	9	NKQAIVVGK	6.55	2526.8	4.9	894.314	8.2	-	-
HLA-A*02:01	1	56	64	9	VDQDHILPV	6.6	6811.84	15	824.347	6.6	2.86022e-05	1.7
HLA-B*40:01	1	65	73	9	AEGTLRVKA	6.6	9275.87	6.4	4334.11	6.8	-	-
HLA-A*68:02	1	150	158	9	GNARLTAAV	6.6	2178.93	4.1	695.969	6.6	0.000174542	8.6
HLA-A*68:01	1	158	166	9	VALLNKLGR	6.6	2303.39	4.6	976.09	8.6	-	-
HLA-A*30:01	1	286	294	9	VVRTVSAME	6.6	6718.23	6.6	1150.72	13	0.000264241	4.7
HLA-A*03:01	1	249	257	9	LYLNAGARK	6.65	6505.63	9.3	1761.16	4	-	-
HLA-A*31:01	1	316	324	9	ATWNFQSTY	6.65	2019.77	6	1420.59	7.3	-	-
HLA-B*35:01	1	29	37	9	DFTNTGSLY	6.7	3400.47	2.9	884.26	6.7	0.00889201	46
HLA-A*32:01	1	106	114	9	KDLTLSSAH	6.7	13745.7	6.7	25523.5	30	3.59749e-05	4.6
HLA-A*30:01	1	177	185	9	APRIENTAK	6.7	7740.42	7.7	435.482	5.7	0.000386367	6.7
HLA-A*11:01	1	356	364	9	NLDLGYQAK	6.7	2616.67	5.4	2946.46	8	-	-
HLA-A*02:06	1	88	96	9	LIAEVQENI	6.75	194.91	1.5	480.341	12	-	-
HLA-A*30:02	1	138	146	9	ITNKRAALI	6.75	8142.98	8.3	1688.34	5.2	-	-
HLA-A*02:06	1	156	164	9	AAVALLNKL	6.75	193.7	1.5	504.139	12	-	-
HLA-B*44:03	1	265	273	9	NEGVIQAGG	6.75	12902.3	9	3002.55	4.5	-	-
HLA-A*02:03	1	341	349	9	GLYPTYTEW	6.75	1702.13	6.9	330.332	6.6	-	-
HLA-B*57:01	1	349	357	9	WSVNTLKNL	6.75	7473.45	6.8	4762.34	6.7	-	-
HLA-B*35:01	1	36	44	9	LYAEHDATL	6.8	1061.72	1.4	894.499	6.8	0.0360579	81
HLA-B*07:02	1	38	46	9	AEHDATLTL	6.8	8176.45	6.8	3989.24	8.1	6.12632e-05	2
HLA-A*30:01	1	74	82	9	KSLTTEIET	6.8	3218.68	3.6	535.76	6.8	0.0133045	68
HLA-A*68:02	1	138	146	9	ITNKRAALI	6.8	1653.52	3.4	730.449	6.8	0.00144212	38
HLA-A*02:06	1	469	477	9	TIDAETDKV	6.8	1152.75	4.3	385.967	9.3	-	-
HLA-A*02:01	1	469	477	9	TIDAETDKV	6.8	2197.91	6.8	1416.15	8.8	8.89201e-05	5.1
HLA-A*02:06	1	47	55	9	AQGTQRDLV	6.85	1436.25	4.9	354.446	8.8	-	-
HLA-A*31:01	1	327	335	9	LDYLLDQNR	6.85	4247.16	9.1	588.125	4.6	-	-
HLA-B*58:01	1	290	298	9	VSAMEYFKT	6.9	6648.16	4.7	4811.72	14	0.000106856	6.9
HLA-B*53:01	1	291	299	9	SAMEYFKTP	6.9	16046.5	6.9	18572.9	26	0.00118631	5.7
HLA-B*35:01	1	291	299	9	SAMEYFKTP	6.9	9779.85	6.9	2469.33	14	0.000236374	2.6
HLA-B*35:01	1	434	442	9	KALGGMDAE	6.9	9210.76	6.5	3331.04	17	0.000646547	6.9
HLA-A*31:01	1	288	296	9	RTVSAMEYF	6.95	2128.85	6.2	1575.69	7.7	-	-
HLA-A*11:01	1	338	346	9	YIWGLYPTY	6.95	4230.83	6.9	2389.46	7	-	-
HLA-B*44:02	1	19	27	9	ARNDIALDV	7	15959.9	8	6188.71	6	-	-
HLA-B*35:01	1	62	70	9	LPVAEGTLR	7	2875.2	2.6	1055.8	7.5	0.000660693	7
HLA-B*07:02	1	152	160	9	ARLTAAVAL	7	15059.5	13	3364.26	7	6.47441e-05	2.2
HLA-A*30:01	1	190	198	9	VQRKGVQDV	7	3081.25	3.4	554.587	7	0.00187932	26
HLA-B*08:01	1	285	293	9	SVVRTVSAM	7	6750.94	7	2694.95	7	0.000101859	3.8
HLA-A*33:01	1	294	302	9	EYFKTPLPV	7	4858.18	5.7	3155.37	8.3	-	-
HLA-B*51:01	1	336	344	9	YEYIWGLYP	7	19200.3	7	68332.9	38	5.9731e-05	3.9
HLA-B*07:02	1	375	383	9	APELDLRGH	7	8948.09	7.3	2311.48	5.5	0.000218273	7
HLA-B*08:01	1	427	435	9	QLGQRYGKA	7	911.9	1.4	2688.75	7	0.000413619	14
HLA-A*02:03	1	427	435	9	QLGQRYGKA	7	958.71	5	534.503	9	-	-
HLA-A*68:02	1	445	453	9	EVDGIIQEF	7	4754.69	7	757.862	7	6.5013e-05	3.6
HLA-A*02:03	1	61	69	9	ILPVAEGTL	7.05	1311.62	5.9	443.558	8.2	-	-
HLA-A*30:02	1	195	203	9	VQDVGGGEH	7.05	6333.52	6.7	2195.13	7.4	-	-
HLA-A*23:01	1	334	342	9	NRYEYIWGL	7.05	7457.53	5.6	4389.65	8.5	-	-
HLA-B*58:01	1	23	31	9	IALDVADFT	7.1	7631.81	5.4	6611.5	16	0.00010985	7.1
HLA-A*01:01	1	63	71	9	PVAEGTLRV	7.1	14304.2	6.2	9006.37	8	-	-
HLA-A*01:01	1	236	244	9	LTAEQSLIE	7.1	17501	8.4	6494.56	5.8	-	-
HLA-B*44:03	1	341	349	9	GLYPTYTEW	7.1	12201.9	8.6	3894.84	5.6	-	-
HLA-B*58:01	1	349	357	9	WSVNTLKNL	7.1	8329.95	5.9	3422.16	11	0.000111429	7.1
HLA-A*30:01	1	364	372	9	KPAPTAPPM	7.1	7237.26	7.1	3989.97	27	0.000317907	5.5
HLA-B*35:01	1	386	394	9	ESAEGRKIF	7.1	4345.37	3.5	980.799	7.1	0.0032961	26
HLA-A*03:01	1	248	256	9	DLYLNAGAR	7.15	7258.75	10	2003.55	4.3	-	-
HLA-B*44:02	1	332	340	9	DQNRYEYIW	7.15	18820	10	3995.77	4.3	-	-
HLA-B*53:01	1	62	70	9	LPVAEGTLR	7.2	6913.12	2.8	3198.01	7.2	0.00322849	16
HLA-B*07:02	1	117	125	9	VANEANALL	7.2	8846.34	7.2	2950.46	6.4	0.000390841	13
HLA-A*33:01	1	213	221	9	NYWLRAGNG	7.2	7456.73	7.7	2296.41	6.7	-	-
HLA-B*57:01	1	284	292	9	RSVVRTVSA	7.2	6445.73	5.9	6589.01	8.5	-	-
HLA-A*68:01	1	384	392	9	TLESAEGRK	7.2	3881.15	6.1	919.369	8.3	-	-
HLA-A*23:01	1	230	238	9	PWYGGDLTA	7.25	9982.12	7.2	3551.65	7.3	-	-
HLA-B*58:01	1	102	110	9	IVVGKDLTL	7.3	4137.48	3.2	2095.56	7.3	0.000277971	17
HLA-A*32:01	1	134	142	9	KAQNITNKR	7.3	8601.97	4.1	9160.94	19	6.38263e-05	7.3
HLA-A*30:01	1	220	228	9	NGKKAGTIA	7.3	5020.63	5.1	586.098	7.3	0.00421697	41
HLA-A*68:02	1	237	245	9	TAEQSLIEV	7.3	1498.21	3.3	789.933	7.3	0.00149279	39
HLA-B*40:01	1	258	266	9	DEHRHLLNE	7.3	14654	9.9	2381.77	4.7	-	-
HLA-B*35:01	1	312	320	9	GLSPATWNF	7.3	7765.83	5.5	11576.6	30	0.000699842	7.3
HLA-B*58:01	1	364	372	9	KPAPTAPPM	7.3	5850.24	4.3	2124.71	7.3	0.000313329	18
HLA-B*40:01	1	404	412	9	YEKAKMAVQ	7.3	9852.18	6.8	5570.57	7.8	-	-
HLA-A*33:01	1	426	434	9	DQLGQRYGK	7.3	9276.06	9	1782.58	5.6	-	-
HLA-B*57:01	1	453	461	9	FAADLRTVY	7.3	8296.57	7.5	5185.85	7.1	-	-
HLA-A*68:01	1	4	12	9	HIINSAKLE	7.35	8967.96	10	382.375	4.7	-	-
HLA-A*02:06	1	116	124	9	NVANEANAL	7.35	555.58	2.7	481.449	12	-	-
HLA-A*31:01	1	184	192	9	AKLSGEVQR	7.35	4310.58	9.2	844.248	5.5	-	-
HLA-A*24:02	1	261	269	9	RHLLNEGVI	7.35	10782.8	7.8	4174.75	6.9	-	-
HLA-B*44:03	1	444	452	9	KEVDGIIQE	7.35	12334.3	8.7	4350.01	6	-	-
HLA-B*51:01	1	172	180	9	DMHLDAPRI	7.4	19708	7.4	23693.5	18	5.50808e-05	3.6
HLA-A*23:01	1	214	222	9	YWLRAGNGK	7.4	10275	7.4	3684.94	7.4	-	-
HLA-A*68:01	1	316	324	9	ATWNFQSTY	7.4	837.07	2.8	1547	12	-	-
HLA-B*35:01	1	362	370	9	QAKPAPTAP	7.4	10512.2	7.4	3949.84	18	0.000702425	7.4
HLA-B*51:01	1	385	393	9	LESAEGRKI	7.4	17429.9	5.7	10107.2	7.4	0.000548277	32
HLA-B*51:01	1	453	461	9	FAADLRTVY	7.4	13787.5	3.7	10060.7	7.4	0.000334965	23
HLA-B*44:02	1	28	36	9	ADFTNTGSL	7.45	13582.9	6.6	9431.92	8.3	-	-
HLA-A*33:01	1	62	70	9	LPVAEGTLR	7.45	6501.83	6.9	3020.3	8	-	-
HLA-A*31:01	1	335	343	9	RYEYIWGLY	7.45	2154.64	6.2	1965.49	8.7	-	-
HLA-A*33:01	1	134	142	9	KAQNITNKR	7.5	8650.6	8.5	2177.96	6.5	-	-
HLA-B*08:01	1	138	146	9	ITNKRAALI	7.5	7199.77	7.5	1929.97	5.4	0.00191867	34
HLA-A*01:01	1	27	35	9	VADFTNTGS	7.55	18046.1	8.9	6959.05	6.2	-	-
HLA-B*44:02	1	94	102	9	ENIDNKQAI	7.55	16203.9	8.2	7578.79	6.9	-	-
HLA-A*03:01	1	203	211	9	HGRWSGIGY	7.55	4536.98	7.2	5009.56	7.9	-	-
HLA-B*44:02	1	338	346	9	YIWGLYPTY	7.55	16539.2	8.4	7271.1	6.7	-	-
HLA-B*40:01	1	123	131	9	ALLWAAGEL	7.6	9303.2	6.5	6681.9	8.7	-	-
HLA-B*08:01	1	296	304	9	FKTPLPVSL	7.6	7255.92	7.6	8502.57	17	0.000194089	6.9
HLA-A*30:01	1	308	316	9	DNRAGLSPA	7.6	7682.92	7.6	1011.51	12	0.000257691	4.6
HLA-A*24:02	1	331	339	9	LDQNRYEYI	7.6	13395.4	9.5	3409.02	5.7	-	-
HLA-A*33:01	1	414	422	9	VEAYGEATR	7.6	7109.74	7.4	2917.76	7.8	-	-
HLA-A*26:01	1	138	146	9	ITNKRAALI	7.65	18855.7	8.6	6231.75	6.7	-	-
HLA-A*03:01	1	153	161	9	RLTAAVALL	7.65	5966.84	8.7	3688.08	6.6	-	-
HLA-B*44:02	1	395	403	9	GEYKKLQGE	7.65	14706	7.3	9028.18	8	-	-
HLA-A*30:01	1	2	10	9	DIHIINSAK	7.7	4143.93	4.3	644.125	7.7	0.00303459	34
HLA-B*51:01	1	94	102	9	ENIDNKQAI	7.7	20084.1	7.7	11739	8.4	6.13762e-05	4.1
HLA-B*07:02	1	284	292	9	RSVVRTVSA	7.7	9746.48	7.7	4007.65	8.1	3.51318e-05	1.2
HLA-A*02:01	1	334	342	9	NRYEYIWGL	7.7	2848.94	7.9	891.477	6.9	0.00014171	7.7
HLA-A*30:01	1	390	398	9	GRKIFGEYK	7.7	2466.48	2.9	639.691	7.7	0.00049204	8.4
HLA-A*26:01	1	412	420	9	QAVEAYGEA	7.75	7766.09	2.5	14080.2	13	-	-
HLA-A*23:01	1	416	424	9	AYGEATRRV	7.75	7849.04	5.9	5241.19	9.6	-	-
HLA-A*02:06	1	56	64	9	VDQDHILPV	7.8	888.57	3.6	500.668	12	-	-
HLA-A*23:01	1	205	213	9	RWSGIGYVN	7.8	8440.99	6.2	5016.84	9.4	-	-
HLA-A*68:02	1	305	313	9	TALDNRAGL	7.8	317.93	1.3	846.428	7.8	0.00338844	56
HLA-B*58:01	1	338	346	9	YIWGLYPTY	7.8	3616.83	2.9	2335.07	7.8	0.00179473	48
HLA-A*30:02	1	411	419	9	VQAVEAYGE	7.8	10827.2	12	1178.85	3.6	-	-
HLA-A*33:01	1	423	431	9	RVHDQLGQR	7.85	9095.78	8.8	2432.48	6.9	-	-
HLA-A*02:06	1	23	31	9	IALDVADFT	7.9	571.64	2.8	560.467	13	-	-
HLA-B*44:02	1	324	332	9	YELLDYLLD	7.9	7737.49	3.8	14243	12	-	-
HLA-A*68:02	1	346	354	9	YTEWSVNTL	7.9	582.65	1.8	868.14	7.9	0.000271644	14
HLA-B*35:01	1	389	397	9	EGRKIFGEY	7.9	5202.01	3.9	1120.93	7.9	0.00365595	28
HLA-A*26:01	1	448	456	9	GIIQEFAAD	7.9	17992.5	7.9	7596.44	7.9	-	-
HLA-A*26:01	1	102	110	9	IVVGKDLTL	7.95	16658.1	6.9	9453.88	9	-	-
HLA-A*68:01	1	154	162	9	LTAAVALLN	7.95	5642.29	7.6	919.369	8.3	-	-
HLA-A*02:03	1	138	146	9	ITNKRAALI	8	1424.14	6.2	619.37	9.8	-	-
HLA-B*15:01	1	153	161	9	RLTAAVALL	8	1304.11	2.7	1527.57	8	0.000246037	30
HLA-A*02:06	1	237	245	9	TAEQSLIEV	8	340.91	2	631.757	14	-	-
HLA-B*40:01	1	238	246	9	AEQSLIEVG	8	9515.56	6.6	7636.6	9.4	-	-
HLA-B*35:01	1	314	322	9	SPATWNFQS	8	1672.14	1.8	1154.99	8	0.00188799	18
HLA-A*02:03	1	449	457	9	IIQEFAADL	8	664.31	4	731.055	12	-	-
HLA-A*26:01	1	4	12	9	HIINSAKLE	8.05	15536.9	6.1	10904.6	10	-	-
HLA-A*30:02	1	222	230	9	KKAGTIAAP	8.05	8195.22	8.4	2235.94	7.7	-	-
HLA-A*02:06	1	125	133	9	LWAAGELTV	8.1	1126.8	4.2	473.751	12	-	-
HLA-B*08:01	1	149	157	9	GGNARLTAA	8.1	7779.45	8.1	2657.97	6.9	0.000282488	9.4
HLA-B*40:01	1	256	264	9	RKDEHRHLL	8.1	11013.4	7.5	6620.64	8.7	-	-
HLA-B*51:01	1	294	302	9	EYFKTPLPV	8.1	14525.4	4.1	11262.4	8.1	0.000281838	20
HLA-B*57:01	1	108	116	9	LTLSSAHGN	8.15	3294.93	3.3	9813.41	13	-	-
HLA-A*26:01	1	346	354	9	YTEWSVNTL	8.15	16650.3	6.9	10083.5	9.4	-	-
HLA-B*40:01	1	418	426	9	GEATRRVHD	8.15	11221.6	7.7	6514.78	8.6	-	-
HLA-B*44:03	1	19	27	9	ARNDIALDV	8.2	14081.5	9.7	5005.99	6.7	-	-
HLA-B*08:01	1	48	56	9	QGTQRDLVV	8.2	7823.01	8.2	6216.56	14	0.000194581	6.9
HLA-B*53:01	1	72	80	9	KAKSLTTEI	8.2	18224.7	8.2	1296.82	3.5	0.0196925	54
HLA-B*58:01	1	100	108	9	QAIVVGKDL	8.2	9526.69	6.8	2473.43	8.2	0.000554626	26
HLA-B*08:01	1	130	138	9	ELTVKAQNI	8.2	7824.45	8.2	2996.06	7.5	0.000415911	14
HLA-B*40:01	1	153	161	9	RLTAAVALL	8.2	13142.3	8.9	5174.88	7.5	-	-
HLA-A*23:01	1	207	215	9	SGIGYVNYW	8.2	9021.58	6.6	5375.64	9.8	-	-
HLA-B*44:02	1	293	301	9	MEYFKTPLP	8.2	6795.87	3.4	15617.1	13	-	-
HLA-B*07:02	1	300	308	9	LPVSLTALD	8.2	10487.3	8.2	17494	20	0.000175388	5.7
HLA-A*02:01	1	303	311	9	SLTALDNRA	8.2	1923.85	6.3	1216.49	8.2	0.000389045	19
HLA-B*57:01	1	305	313	9	TALDNRAGL	8.2	10131.5	9.3	5162.02	7.1	-	-
HLA-A*31:01	1	455	463	9	ADLRTVYAK	8.2	4403.4	9.3	1341.13	7.1	-	-
HLA-A*23:01	1	3	11	9	IHIINSAKL	8.25	5504.86	4.5	5773.38	12	-	-
HLA-B*40:01	1	17	25	9	VDARNDIAL	8.25	10049.9	6.9	7778.57	9.6	-	-
HLA-B*57:01	1	46	54	9	LAQGTQRDL	8.25	8451.59	7.6	6979.43	8.9	-	-
HLA-A*03:01	1	64	72	9	VAEGTLRVK	8.25	7157.05	9.9	3713.64	6.6	-	-
HLA-B*07:02	1	70	78	9	RVKAKSLTT	8.3	5007.83	4.8	4196.53	8.3	0.00356451	48
HLA-B*15:01	1	72	80	9	KAKSLTTEI	8.3	6463.81	8.3	5308.84	19	3.22107e-05	4.6
HLA-B*07:02	1	72	80	9	KAKSLTTEI	8.3	3066.15	3.6	4225.62	8.3	0.00110154	26
HLA-A*02:01	1	125	133	9	LWAAGELTV	8.3	6802.64	15	1267.97	8.3	7.64892e-05	4.4
HLA-B*51:01	1	125	133	9	LWAAGELTV	8.3	11623.1	2.9	11498.2	8.3	0.000831764	42
HLA-B*44:02	1	331	339	9	LDQNRYEYI	8.3	17588.5	9.1	8503.54	7.5	-	-
HLA-B*08:01	1	334	342	9	NRYEYIWGL	8.3	2291.65	2.7	3416.25	8.3	0.00144212	30
HLA-B*57:01	1	44	52	9	LTLAQGTQR	8.35	10431.3	9.6	5185.85	7.1	-	-
HLA-A*31:01	1	153	161	9	RLTAAVALL	8.35	3827.6	8.5	1772.03	8.2	-	-
HLA-A*02:06	1	190	198	9	VQRKGVQDV	8.35	3118.48	8.1	345.581	8.6	-	-
HLA-B*57:01	1	312	320	9	GLSPATWNF	8.35	8200.36	7.4	7342.1	9.3	-	-
HLA-A*31:01	1	391	399	9	RKIFGEYKK	8.35	4606.52	9.6	1350.42	7.1	-	-
HLA-A*01:01	1	39	47	9	EHDATLTLA	8.4	18162.8	9	8760.93	7.8	-	-
HLA-A*02:03	1	56	64	9	VDQDHILPV	8.4	2395.34	8.3	476.376	8.5	-	-
HLA-B*51:01	1	96	104	9	IDNKQAIVV	8.4	12998.9	3.4	11793.2	8.4	0.000688652	38
HLA-B*57:01	1	142	150	9	RAALIEAGG	8.4	2582.38	2.8	11663.3	14	-	-
HLA-A*32:01	1	247	255	9	KDLYLNAGA	8.4	16685.7	8.4	18027.7	26	4.30527e-05	5.3
HLA-B*07:02	1	346	354	9	YTEWSVNTL	8.4	7452.77	6.3	4294.28	8.4	0.000608135	18
HLA-A*26:01	1	349	357	9	WSVNTLKNL	8.45	13380.8	4.9	11524.2	12	-	-
HLA-A*02:06	1	406	414	9	KAKMAVQAV	8.45	1443.15	4.9	501.822	12	-	-
HLA-B*57:01	1	227	235	9	IAAPWYGGD	8.5	9815.15	9	6023.1	8	-	-
HLA-B*35:01	1	305	313	9	TALDNRAGL	8.5	6042.47	4.5	1382.23	9.3	0.000831764	8.5
HLA-A*02:01	1	338	346	9	YIWGLYPTY	8.5	3209.12	8.5	953.038	7.2	0.00117761	38
HLA-A*02:01	1	341	349	9	GLYPTYTEW	8.5	7878.39	16	1306.5	8.5	0.00014312	7.8
HLA-B*51:01	1	409	417	9	MAVQAVEAY	8.5	16355.5	5	11902.3	8.5	0.00016788	13
HLA-B*35:01	1	471	479	9	DAETDKVAQ	8.5	11999.1	8.5	6769.86	24	0.000269526	3
HLA-A*02:03	1	392	400	9	KIFGEYKKL	8.55	686.33	4.1	831.668	13	-	-
HLA-B*44:02	1	444	452	9	KEVDGIIQE	8.55	15396.8	7.7	11630.5	9.4	-	-
HLA-B*07:02	1	28	36	9	ADFTNTGSL	8.6	13973	12	4517.42	8.6	1.82012e-05	0.7
HLA-A*32:01	1	154	162	9	LTAAVALLN	8.6	17861.4	9.2	2295.83	8.6	2.73527e-05	3.6
HLA-B*58:01	1	168	176	9	RAGEDMHLD	8.6	5325.94	3.9	2668.7	8.6	0.001826	48
HLA-B*15:01	1	408	416	9	KMAVQAVEA	8.6	3317.5	5	2471.72	12	5.70164e-05	8.6
HLA-B*07:02	1	413	421	9	AVEAYGEAT	8.6	10730.2	8.4	4496.66	8.6	0.00158489	32
HLA-A*02:01	1	435	443	9	ALGGMDAET	8.6	2634.22	7.6	1750.29	10	0.000161065	8.6
HLA-A*01:01	1	326	334	9	LLDYLLDQN	8.65	17990	8.9	9562.03	8.4	-	-
HLA-B*51:01	1	237	245	9	TAEQSLIEV	8.7	14628.8	4.1	12320.5	8.7	0.000618016	35
HLA-B*51:01	1	291	299	9	SAMEYFKTP	8.7	21175.5	8.7	22994.8	17	9.91288e-05	7
HLA-B*53:01	1	346	354	9	YTEWSVNTL	8.7	10219.9	4.1	17174.3	24	0.00179473	8.7
HLA-A*02:01	1	399	407	9	KLQGEYEKA	8.7	2474.48	7.3	1380.73	8.7	0.000912011	33
HLA-A*33:01	1	456	464	9	DLRTVYAKQ	8.7	7485.1	7.7	4009.13	9.7	-	-
HLA-A*02:03	1	68	76	9	TLRVKAKSL	8.75	1166.14	5.5	719.366	12	-	-
HLA-B*40:01	1	93	101	9	QENIDNKQA	8.75	12160.5	8.2	7445.61	9.3	-	-
HLA-B*40:01	1	100	108	9	QAIVVGKDL	8.75	12036.9	8.2	7479.97	9.3	-	-
HLA-A*02:06	1	320	328	9	FQSTYELLD	8.75	5191.94	13	146.066	4.5	-	-
HLA-A*26:01	1	456	464	9	DLRTVYAKQ	8.75	12494.9	4.5	13477.5	13	-	-
HLA-B*35:01	1	22	30	9	DIALDVADF	8.8	3205.61	2.8	1307.92	8.8	0.00484172	33
HLA-B*53:01	1	23	31	9	IALDVADFT	8.8	19668	9.3	4157.96	8.8	0.00165044	8
HLA-A*30:01	1	110	118	9	LSSAHGNVA	8.8	1423.24	2	762.026	8.8	0.00659174	52
HLA-A*32:01	1	208	216	9	GIGYVNYWL	8.8	4316.6	2.2	2426.27	8.8	0.000339625	27
HLA-A*68:01	1	288	296	9	RTVSAMEYF	8.8	3234.63	5.6	1423.93	12	-	-
HLA-B*58:01	1	386	394	9	ESAEGRKIF	8.8	12002.3	8.8	2775.24	8.8	0.000295801	17
HLA-B*57:01	1	67	75	9	GTLRVKAKS	8.85	10369	9.5	6191.84	8.2	-	-
HLA-A*24:02	1	223	231	9	KAGTIAAPW	8.85	12091.7	8.6	5869.89	9.1	-	-
HLA-B*15:01	1	144	152	9	ALIEAGGNA	8.9	2719.72	4.3	1857.8	8.9	0.000164437	23
HLA-A*02:06	1	329	337	9	YLLDQNRYE	8.9	3864.01	9.4	337.715	8.4	-	-
HLA-B*58:01	1	408	416	9	KMAVQAVEA	8.9	12158.2	8.9	1504.18	5.9	0.00143913	43
HLA-A*30:02	1	159	167	9	ALLNKLGRI	8.95	5388.6	5.9	2789.07	12	-	-
HLA-A*31:01	1	276	284	9	HIGGDVDNR	8.95	5612.34	12	958.231	5.9	-	-
HLA-A*30:02	1	449	457	9	IIQEFAADL	8.95	8489.26	8.6	2579.05	9.3	-	-
HLA-B*44:02	1	29	37	9	DFTNTGSLY	9	18556.5	9.9	9196.02	8.1	-	-
HLA-B*57:01	1	100	108	9	QAIVVGKDL	9	9312.37	8.5	7530.43	9.5	-	-
HLA-A*68:02	1	137	145	9	NITNKRAAL	9	2775.04	4.8	1048.55	9	0.00104713	32
HLA-B*08:01	1	161	169	9	LNKLGRIRA	9	8564.26	9	3432.02	8.3	0.00170216	32
HLA-B*35:01	1	368	376	9	TAPPMPKAP	9	12659.2	9	3262.72	16	0.000381593	4.1
HLA-A*30:02	1	109	117	9	TLSSAHGNV	9.05	5597.96	6.1	2814.88	12	-	-
HLA-B*44:02	1	138	146	9	ITNKRAALI	9.05	18024.2	9.4	10129.8	8.7	-	-
HLA-A*24:02	1	339	347	9	IWGLYPTYT	9.05	13141.9	9.3	5657.57	8.8	-	-
HLA-A*02:06	1	109	117	9	TLSSAHGNV	9.1	1623.52	5.2	604.714	13	-	-
HLA-B*08:01	1	120	128	9	EANALLWAA	9.1	8650.04	9.1	2561.83	6.8	0.00064121	18
HLA-A*30:02	1	163	171	9	KLGRIRAGE	9.1	10905.5	12	1925.13	6.2	-	-
HLA-B*15:01	1	330	338	9	LLDQNRYEY	9.1	3449.72	5.1	1909.85	9.1	0.000170216	24
HLA-A*23:01	1	338	346	9	YIWGLYPTY	9.1	5015.8	4.2	7628.34	14	-	-
HLA-A*30:01	1	410	418	9	AVQAVEAYG	9.1	6224.89	6.1	797.94	9.1	0.000587489	9.8
HLA-A*11:01	1	353	361	9	TLKNLDLGY	9.15	7023.27	9.1	3893.14	9.2	-	-
HLA-A*11:01	1	30	38	9	FTNTGSLYA	9.2	4867.39	7.4	4521.68	11	-	-
HLA-A*02:01	1	63	71	9	PVAEGTLRV	9.2	7071.38	15	1503.52	9.2	7.74105e-05	4.5
HLA-A*30:01	1	214	222	9	YWLRAGNGK	9.2	1245.74	1.8	816.526	9.2	0.00152405	23
HLA-B*15:01	1	389	397	9	EGRKIFGEY	9.2	4295.12	6	1945.36	9.2	0.000130317	19
HLA-B*51:01	1	415	423	9	EAYGEATRR	9.2	20724.2	8.2	12960.7	9.2	0.00086908	43
HLA-A*01:01	1	37	45	9	YAEHDATLT	9.25	18105	9	11054.8	9.5	-	-
HLA-A*11:01	1	268	276	9	VIQAGGHGH	9.25	8282.94	10	3245.64	8.5	-	-
HLA-B*40:01	1	322	330	9	STYELLDYL	9.25	9396.48	6.5	9118.01	12	-	-
HLA-A*33:01	1	122	130	9	NALLWAAGE	9.3	9312.27	9	3981.53	9.6	-	-
HLA-B*35:01	1	211	219	9	YVNYWLRAG	9.3	1297.23	1.5	1385.42	9.3	0.00374973	28
HLA-B*51:01	1	269	277	9	IQAGGHGHI	9.3	21755.4	9.3	11262.4	8.1	0.000263027	19
HLA-B*40:01	1	349	357	9	WSVNTLKNL	9.3	13570	9.2	7566.59	9.4	-	-
HLA-B*51:01	1	442	450	9	ETKEVDGII	9.3	20774.5	8.3	13171.3	9.3	0.00171396	62
HLA-A*01:01	1	237	245	9	TAEQSLIEV	9.35	16630.2	7.7	11763.9	11	-	-
HLA-B*35:01	1	17	25	9	VDARNDIAL	9.4	8881.54	6.3	1420.95	9.4	0.000931108	9.5
HLA-A*30:01	1	108	116	9	LTLSSAHGN	9.4	8364.08	8.3	3935.23	27	0.000557828	9.4
HLA-B*35:01	1	242	250	9	LIEVGKDLY	9.4	1481.11	1.6	1427.51	9.4	0.00716143	41
HLA-B*35:01	1	412	420	9	QAVEAYGEA	9.4	3257.82	2.8	1424.23	9.4	0.00579429	37
HLA-B*07:02	1	461	469	9	YAKQADQAT	9.4	12381.4	9.4	5246.75	9.4	0.00078886	21
HLA-B*57:01	1	186	194	9	LSGEVQRKG	9.45	2726.56	2.9	14683.2	16	-	-
HLA-A*33:01	1	276	284	9	HIGGDVDNR	9.45	11349.5	12	2438.09	6.9	-	-
HLA-B*44:03	1	321	329	9	QSTYELLDY	9.45	16581.8	13	4221.73	5.9	-	-
HLA-A*02:06	1	346	354	9	YTEWSVNTL	9.45	613.25	2.9	825.182	16	-	-
HLA-A*11:01	1	391	399	9	RKIFGEYKK	9.45	4275.47	6.9	5015.34	12	-	-
HLA-A*68:01	1	472	480	9	AETDKVAQR	9.45	4808.03	6.9	1394.73	12	-	-
HLA-A*02:01	1	95	103	9	NIDNKQAIV	9.5	3790.23	9.5	1324.68	8.5	0.000271644	15
HLA-A*02:03	1	95	103	9	NIDNKQAIV	9.5	2936.25	9.4	592.857	9.6	-	-
HLA-A*32:01	1	102	110	9	IVVGKDLTL	9.5	5048.14	2.5	2728.6	9.5	0.000245471	22
HLA-B*44:03	1	223	231	9	KAGTIAAPW	9.5	17782.5	13	4330.02	6	-	-
HLA-B*58:01	1	225	233	9	GTIAAPWYG	9.5	1855.55	1.9	3085.32	9.5	0.000171396	12
HLA-B*35:01	1	321	329	9	QSTYELLDY	9.5	2041.68	2.1	1444.04	9.5	0.0120781	53
HLA-A*31:01	1	322	330	9	STYELLDYL	9.5	4513.48	9.5	2298.63	9.5	-	-
HLA-A*68:02	1	469	477	9	TIDAETDKV	9.5	4308.9	6.5	1139.17	9.5	0.000582103	22
HLA-A*11:01	1	8	16	9	SAKLENTGR	9.55	8021.17	9.9	3866.34	9.2	-	-
HLA-B*08:01	1	102	110	9	IVVGKDLTL	9.6	9073.86	9.6	4281.05	9.6	0.00227039	37
HLA-B*35:01	1	126	134	9	WAAGELTVK	9.6	6590.44	4.8	1467.51	9.6	0.00179308	17
HLA-A*30:01	1	132	140	9	TVKAQNITN	9.6	3651.23	3.9	853.041	9.6	0.00290068	34
HLA-B*35:01	1	224	232	9	AGTIAAPWY	9.6	4792.24	3.7	1533.13	9.8	0.000950605	9.6
HLA-A*68:02	1	405	413	9	EKAKMAVQA	9.6	8130.92	12	1152.36	9.6	0.000122716	6.2
HLA-B*35:01	1	447	455	9	DGIIQEFAA	9.6	13374.1	9.6	4503.81	19	0.000509331	5.6
HLA-A*02:06	1	124	132	9	LLWAAGELT	9.65	747.78	3.3	789.86	16	-	-
HLA-A*26:01	1	137	145	9	NITNKRAAL	9.65	17189.6	7.3	11236	12	-	-
HLA-A*23:01	1	208	216	9	GIGYVNYWL	9.65	8526.45	6.3	7386.35	13	-	-
HLA-A*30:02	1	227	235	9	IAAPWYGGD	9.65	11718.6	13	1965.44	6.3	-	-
HLA-A*26:01	1	337	345	9	EYIWGLYPT	9.65	18488.8	8.3	11081.8	11	-	-
HLA-B*57:01	1	386	394	9	ESAEGRKIF	9.65	11043.7	12	5368.09	7.3	-	-
HLA-A*30:01	1	135	143	9	AQNITNKRA	9.7	3431.89	3.7	880.988	9.7	0.00662217	52
HLA-A*30:01	1	225	233	9	GTIAAPWYG	9.7	2303.69	2.7	988.485	12	0.000578096	9.7
HLA-B*58:01	1	236	244	9	LTAEQSLIE	9.7	12912.2	9.7	41715.7	34	0.000141906	8.9
HLA-B*51:01	1	282	290	9	DNRSVVRTV	9.7	22161.5	9.7	13232.1	9.4	0.000444631	28
HLA-B*07:02	1	288	296	9	RTVSAMEYF	9.7	12768.2	9.7	16900.1	19	0.000102802	3.4
HLA-A*33:01	1	317	325	9	TWNFQSTYE	9.7	13665.3	14	1686.75	5.4	-	-
HLA-A*31:01	1	347	355	9	TEWSVNTLK	9.7	2997.4	7.4	2738.23	12	-	-
HLA-A*03:01	1	341	349	9	GLYPTYTEW	9.75	8526.73	13	3612.43	6.5	-	-
HLA-B*44:02	1	388	396	9	AEGRKIFGE	9.75	18213.2	9.6	12752.6	9.9	-	-
HLA-A*26:01	1	2	10	9	DIHIINSAK	9.8	16296	6.6	13539.7	13	-	-
HLA-B*08:01	1	36	44	9	LYAEHDATL	9.8	7191.21	7.5	4380.77	9.8	0.00103538	25
HLA-A*02:03	1	72	80	9	KAKSLTTEI	9.8	849.9	4.6	1044.6	15	-	-
HLA-B*35:01	1	102	110	9	IVVGKDLTL	9.8	2389.44	2.3	1512.1	9.8	0.0326588	78
HLA-A*26:01	1	156	164	9	AAVALLNKL	9.8	16272.9	6.6	12782.3	13	-	-
HLA-B*57:01	1	321	329	9	QSTYELLDY	9.8	8412.54	7.6	9116.33	12	-	-
HLA-A*02:01	1	329	337	9	YLLDQNRYE	9.8	8463.3	17	1694.77	9.8	7.4131e-05	4.3
HLA-A*30:01	1	383	391	9	HTLESAEGR	9.8	7412.96	7.3	3411.69	25	0.000587489	9.8
HLA-A*24:02	1	328	336	9	DYLLDQNRY	9.85	16436.3	13	4042.31	6.7	-	-
HLA-A*32:01	1	123	131	9	ALLWAAGEL	9.9	12893.3	6.2	2903.62	9.9	0.000909913	45
HLA-A*11:01	1	154	162	9	LTAAVALLN	9.9	6597.43	8.8	4542.55	11	-	-
HLA-B*51:01	1	155	163	9	TAAVALLNK	9.9	22321	9.9	24357.3	18	4.99344e-05	3.3
HLA-B*07:02	1	156	164	9	AAVALLNKL	9.9	8949.93	7.3	5660.96	9.9	0.000442588	14
HLA-B*58:01	1	227	235	9	IAAPWYGGD	9.9	9492.02	6.8	3275.67	9.9	0.000199756	13
HLA-A*32:01	1	236	244	9	LTAEQSLIE	9.9	18987.5	9.9	13333.4	23	1.84927e-05	2.5
HLA-B*57:01	1	290	298	9	VSAMEYFKT	9.9	11237	12	5832.03	7.8	-	-
HLA-A*31:01	1	292	300	9	AMEYFKTPL	9.9	3276.16	7.8	3079.43	12	-	-
HLA-B*40:01	1	296	304	9	FKTPLPVSL	9.9	9847.6	6.8	10020.7	13	-	-
HLA-A*02:06	1	338	346	9	YIWGLYPTY	9.9	946.15	3.8	815.737	16	-	-
HLA-B*07:02	1	431	439	9	RYGKALGGM	9.9	11000.5	8.5	7814.3	13	0.000325837	9.9
HLA-A*33:01	1	184	192	9	AKLSGEVQR	9.95	13163.2	13	2460.65	6.9	-	-
HLA-A*01:01	1	306	314	9	ALDNRAGLS	9.95	15549	6.9	13949.2	13	-	-
HLA-A*03:01	1	383	391	9	HTLESAEGR	9.95	8488.07	12	5079.25	7.9	-	-
HLA-A*01:01	1	120	128	9	EANALLWAA	10	15591.8	7	14674.1	13	-	-
HLA-A*30:01	1	138	146	9	ITNKRAALI	10	802.63	1.4	907.758	10	0.00152405	23
HLA-B*08:01	1	152	160	9	ARLTAAVAL	10	9440.81	10	7990.06	16	0.00020893	7.3
HLA-A*23:01	1	153	161	9	RLTAAVALL	10	4736.67	4	9363.32	16	-	-
HLA-B*57:01	1	153	161	9	RLTAAVALL	10	8800.9	8	8766.37	12	-	-
HLA-A*03:01	1	166	174	9	RIRAGEDMH	10	7652.81	12	5185.61	8	-	-
HLA-A*01:01	1	290	298	9	VSAMEYFKT	10	17029.1	8	12780.6	12	-	-
HLA-A*11:01	1	321	329	9	QSTYELLDY	10	5514.82	8	5239.62	12	-	-
HLA-B*08:01	1	420	428	9	ATRRVHDQL	10	9424.07	10	2688.75	7	0.000427563	14
HLA-B*08:01	1	461	469	9	YAKQADQAT	10	9441.62	10	5991.7	14	4.96707e-05	1.8
HLA-A*68:01	1	29	37	9	DFTNTGSLY	10.05	3838.34	6.1	1872.79	14	-	-
HLA-A*23:01	1	102	110	9	IVVGKDLTL	10.05	9790.33	7.1	7386.35	13	-	-
HLA-A*30:02	1	108	116	9	LTLSSAHGN	10.05	8971.65	9.1	2731.87	11	-	-
HLA-B*44:02	1	235	243	9	DLTAEQSLI	10.05	22758.2	15	5018.8	5.1	-	-
HLA-A*26:01	1	144	152	9	ALIEAGGNA	10.1	15701	6.2	14575	14	-	-
HLA-A*33:01	1	214	222	9	YWLRAGNGK	10.1	13150.4	13	2636.63	7.2	-	-
HLA-A*02:03	1	285	293	9	SVVRTVSAM	10.1	1038.06	5.2	1049.42	15	-	-
HLA-A*26:01	1	415	423	9	EAYGEATRR	10.1	13974.5	5.2	17685.2	15	-	-
HLA-A*24:02	1	88	96	9	LIAEVQENI	10.15	14294.6	11	6020.46	9.3	-	-
HLA-A*24:02	1	214	222	9	YWLRAGNGK	10.15	16348.8	13	4442.53	7.3	-	-
HLA-A*31:01	1	171	179	9	EDMHLDAPR	10.2	6707.48	14	1077.63	6.4	-	-
HLA-A*26:01	1	241	249	9	SLIEVGKDL	10.2	17348.8	7.4	12811.8	13	-	-
HLA-A*33:01	1	249	257	9	LYLNAGARK	10.2	4309	5.4	6684.21	15	-	-
HLA-A*11:01	1	288	296	9	RTVSAMEYF	10.2	6035.8	8.4	4856.24	12	-	-
HLA-A*33:01	1	472	480	9	AETDKVAQR	10.25	11059.9	12	3251.25	8.5	-	-
HLA-A*68:01	1	32	40	9	NTGSLYAEH	10.3	4429.68	6.6	1947.56	14	-	-
HLA-A*02:03	1	116	124	9	NVANEANAL	10.3	2036.43	7.6	783.339	13	-	-
HLA-A*02:03	1	312	320	9	GLSPATWNF	10.3	1609.03	6.6	941.781	14	-	-
HLA-A*03:01	1	158	166	9	VALLNKLGR	10.35	8445.29	12	5926.52	8.7	-	-
HLA-A*30:02	1	286	294	9	VVRTVSAME	10.4	7590.8	7.8	3065.21	13	-	-
HLA-A*68:01	1	160	168	9	LLNKLGRIR	10.45	4857.92	6.9	2002.12	14	-	-
HLA-A*24:02	1	332	340	9	DQNRYEYIW	10.45	12627.4	8.9	6833.29	12	-	-
HLA-B*44:03	1	395	403	9	GEYKKLQGE	10.45	17670.1	13	6389.84	7.9	-	-
HLA-A*24:02	1	22	30	9	DIALDVADF	10.5	19125.5	15	3602.72	6	-	-
HLA-B*40:01	1	208	216	9	GIGYVNYWL	10.5	16198.3	12	7045.31	9	-	-
HLA-B*44:03	1	241	249	9	SLIEVGKDL	10.5	16955.8	13	6568.86	8	-	-
HLA-B*40:01	1	450	458	9	IQEFAADLR	10.5	13299.1	9	8727.7	12	-	-
HLA-B*57:01	1	102	110	9	IVVGKDLTL	10.6	12599.5	13	6263.54	8.2	-	-
HLA-A*23:01	1	118	126	9	ANEANALLW	10.6	13146.8	9.2	5800.03	12	-	-
HLA-B*40:01	1	180	188	9	IENTAKLSG	10.6	10504.6	7.2	11746.3	14	-	-
HLA-A*02:06	1	412	420	9	QAVEAYGEA	10.6	1577.22	5.2	825.182	16	-	-
HLA-A*02:03	1	435	443	9	ALGGMDAET	10.6	1440.32	6.2	1059.13	15	-	-
HLA-A*30:02	1	3	11	9	IHIINSAKL	10.65	8085.13	8.3	3037.11	13	-	-
HLA-A*01:01	1	81	89	9	ETGNPGSLI	10.65	20205.9	13	9387.5	8.3	-	-
HLA-B*40:01	1	156	164	9	AAVALLNKL	10.65	12298.8	8.3	10787	13	-	-
HLA-A*30:02	1	182	190	9	NTAKLSGEV	10.65	8121.69	8.3	3180.24	13	-	-
HLA-B*44:03	1	291	299	9	SAMEYFKTP	10.65	17432.2	13	6894.3	8.3	-	-
HLA-A*24:02	1	341	349	9	GLYPTYTEW	10.65	10084	7.3	8504.13	14	-	-
HLA-B*44:02	1	130	138	9	ELTVKAQNI	10.7	22169.1	14	8177.11	7.4	-	-
HLA-A*26:01	1	206	214	9	WSGIGYVNY	10.7	14332.4	5.4	19257.9	16	-	-
HLA-B*57:01	1	254	262	9	GARKDEHRH	10.7	7087.39	6.4	13299	15	-	-
HLA-A*11:01	1	400	408	9	LQGEYEKAK	10.7	7334.38	9.4	4845.07	12	-	-
HLA-A*01:01	1	438	446	9	GMDAETKEV	10.7	19532.4	12	10853	9.4	-	-
HLA-A*33:01	1	319	327	9	NFQSTYELL	10.75	5906.4	6.5	6502.05	15	-	-
HLA-A*23:01	1	360	368	9	GYQAKPAPT	10.75	13581.3	9.5	5935.13	12	-	-
HLA-A*23:01	1	403	411	9	EYEKAKMAV	10.75	14992.9	12	5145.53	9.5	-	-
HLA-A*02:06	1	449	457	9	IIQEFAADL	10.75	834.15	3.5	1026.95	18	-	-
HLA-B*44:02	1	234	242	9	GDLTAEQSL	10.8	19101.7	12	12067	9.6	-	-
HLA-A*24:02	1	346	354	9	YTEWSVNTL	10.8	8991.47	6.6	9028.8	15	-	-
HLA-B*44:02	1	152	160	9	ARLTAAVAL	10.85	16958.3	8.7	15191.5	13	-	-
HLA-A*26:01	1	248	256	9	DLYLNAGAR	10.85	12932.1	4.7	21067.4	17	-	-
HLA-B*40:01	1	288	296	9	RTVSAMEYF	10.85	11272.1	7.7	13270.9	14	-	-
HLA-A*01:01	1	323	331	9	TYELLDYLL	10.85	17783.5	8.7	14175.9	13	-	-
HLA-A*23:01	1	346	354	9	YTEWSVNTL	10.85	7558.75	5.7	9692.37	16	-	-
HLA-A*02:06	1	411	419	9	VQAVEAYGE	10.85	5996.81	14	296.859	7.7	-	-
HLA-A*02:06	1	434	442	9	KALGGMDAE	10.85	2859.9	7.7	687.939	14	-	-
HLA-A*23:01	1	349	357	9	WSVNTLKNL	10.9	10884.5	7.8	7663.55	14	-	-
HLA-A*30:02	1	459	467	9	TVYAKQADQ	10.9	9748.37	9.8	2795.5	12	-	-
HLA-B*44:02	1	22	30	9	DIALDVADF	10.95	20424	13	10631.6	8.9	-	-
HLA-A*01:01	1	203	211	9	HGRWSGIGY	10.95	20898.3	13	10293.2	8.9	-	-
HLA-A*24:02	1	207	215	9	SGIGYVNYW	10.95	12524.4	8.9	8009.95	13	-	-
HLA-A*23:01	1	209	217	9	IGYVNYWLR	10.95	12670.3	8.9	7152.04	13	-	-
HLA-A*11:01	1	225	233	9	GTIAAPWYG	10.95	10768.7	13	3575.2	8.9	-	-
HLA-A*23:01	1	342	350	9	LYPTYTEWS	10.95	14188.8	9.9	5907.86	12	-	-
HLA-A*11:01	1	453	461	9	FAADLRTVY	10.95	8811.19	12	4358.13	9.9	-	-
HLA-A*68:02	1	54	62	9	LVVDQDHIL	11	2542.16	4.5	1243.34	11	0.000269774	14
HLA-B*35:01	1	84	92	9	NPGSLIAEV	11	4469.69	3.6	1609.09	11	0.00468813	33
HLA-B*15:01	1	263	271	9	LLNEGVIQA	11	3456.71	5.1	2243.88	11	0.000237684	29
HLA-B*44:03	1	287	295	9	VRTVSAMEY	11	16651.8	13	7843.14	9	-	-
HLA-A*33:01	1	334	342	9	NRYEYIWGL	11	12946.5	13	3614.51	9	-	-
HLA-A*02:01	1	346	354	9	YTEWSVNTL	11	2045.13	6.5	1782.83	11	0.0027227	57
HLA-A*30:01	1	455	463	9	ADLRTVYAK	11	2008.66	2.5	918.269	11	0.00133352	21
HLA-B*57:01	1	110	118	9	LSSAHGNVA	11.05	7896.14	7.1	13422.1	15	-	-
HLA-A*68:01	1	30	38	9	FTNTGSLYA	11.1	7906.57	9.2	1792.63	13	-	-
HLA-A*23:01	1	178	186	9	PRIENTAKL	11.1	13186	9.2	6861.67	13	-	-
HLA-A*31:01	1	62	70	9	LPVAEGTLR	11.15	7370.49	14	1800.82	8.3	-	-
HLA-B*40:01	1	165	173	9	GRIRAGEDM	11.15	13704.3	9.3	11217.6	13	-	-
HLA-A*24:02	1	209	217	9	IGYVNYWLR	11.15	21311.1	17	3196.17	5.3	-	-
HLA-A*68:01	1	322	330	9	STYELLDYL	11.15	6645.5	8.3	2044.04	14	-	-
HLA-A*31:01	1	390	398	9	GRKIFGEYK	11.15	6434.86	13	2225.72	9.3	-	-
HLA-A*02:06	1	60	68	9	HILPVAEGT	11.25	858.01	3.5	1095.34	19	-	-
HLA-B*44:02	1	121	129	9	ANALLWAAG	11.25	15114.6	7.5	19660.7	15	-	-
HLA-A*24:02	1	360	368	9	GYQAKPAPT	11.25	20780.4	17	3285.72	5.5	-	-
HLA-B*57:01	1	406	414	9	KAKMAVQAV	11.25	12891	14	6573.85	8.5	-	-
HLA-B*44:02	1	120	128	9	EANALLWAA	11.3	15204.1	7.6	18819.1	15	-	-
HLA-A*31:01	1	280	288	9	DVDNRSVVR	11.3	8996.34	16	1141.48	6.6	-	-
HLA-A*68:01	1	391	399	9	RKIFGEYKK	11.3	7065.87	8.6	1956.55	14	-	-
HLA-A*30:02	1	392	400	9	KIFGEYKKL	11.3	8444.65	8.6	3431.31	14	-	-
HLA-A*26:01	1	308	316	9	DNRAGLSPA	11.35	17755.4	7.7	16391.2	15	-	-
HLA-A*23:01	1	445	453	9	EVDGIIQEF	11.35	18131.6	14	4502.25	8.7	-	-
HLA-A*02:03	1	87	95	9	SLIAEVQEN	11.4	7716.08	19	149.606	3.8	-	-
HLA-A*33:01	1	137	145	9	NITNKRAAL	11.45	9209.86	8.9	5624.06	14	-	-
HLA-A*02:03	1	124	132	9	LLWAAGELT	11.5	2235.33	8	1078.82	15	-	-
HLA-A*26:01	1	203	211	9	HGRWSGIGY	11.5	16781.5	7	19752	16	-	-
HLA-A*30:02	1	306	314	9	ALDNRAGLS	11.5	13283.7	15	2309.19	8	-	-
HLA-B*44:02	1	455	463	9	ADLRTVYAK	11.5	20565	13	12870.6	10	-	-
HLA-A*26:01	1	236	244	9	LTAEQSLIE	11.55	18268.3	8.1	16850.4	15	-	-
HLA-A*11:01	1	390	398	9	GRKIFGEYK	11.55	11254.7	14	3752.32	9.1	-	-
HLA-A*26:01	1	153	161	9	RLTAAVALL	11.6	18358.3	8.2	16504.8	15	-	-
HLA-A*02:03	1	156	164	9	AAVALLNKL	11.6	1848.53	7.2	1276.29	16	-	-
HLA-A*26:01	1	88	96	9	LIAEVQENI	11.7	19636.3	9.4	15226.8	14	-	-
HLA-A*24:02	1	338	346	9	YIWGLYPTY	11.7	11864.4	8.4	9696.83	15	-	-
HLA-A*68:01	1	338	346	9	YIWGLYPTY	11.7	2088.87	4.4	3431.55	19	-	-
HLA-A*31:01	1	185	193	9	KLSGEVQRK	11.75	6952.42	14	2363.03	9.5	-	-
HLA-B*44:03	1	28	36	9	ADFTNTGSL	11.8	12246.4	8.6	14705.8	15	-	-
HLA-A*02:06	1	285	293	9	SVVRTVSAM	11.8	1291.76	4.6	1144.33	19	-	-
HLA-A*26:01	1	379	387	9	DLRGHTLES	11.8	16179.7	6.6	20730.5	17	-	-
HLA-A*11:01	1	450	458	9	IQEFAADLR	11.8	7638.33	9.6	6550.89	14	-	-
HLA-A*01:01	1	32	40	9	NTGSLYAEH	11.85	15216	6.7	21754.5	17	-	-
HLA-A*02:06	1	36	44	9	LYAEHDATL	11.85	4016.41	9.7	672.28	14	-	-
HLA-A*02:06	1	117	125	9	VANEANALL	11.85	2890.32	7.7	868.061	16	-	-
HLA-B*40:01	1	228	236	9	AAPWYGGDL	11.85	12817.6	8.7	13332.1	15	-	-
HLA-B*44:03	1	258	266	9	DEHRHLLNE	11.85	24766	19	3158.57	4.7	-	-
HLA-A*02:03	1	346	354	9	YTEWSVNTL	11.85	1235.71	5.7	1606.76	18	-	-
HLA-A*24:02	1	61	69	9	ILPVAEGTL	11.9	13939	9.8	8406.79	14	-	-
HLA-B*40:01	1	361	369	9	YQAKPAPTA	11.9	13009.3	8.8	14855.9	15	-	-
HLA-A*24:02	1	371	379	9	PMPKAPELD	11.9	20741.3	17	4070.33	6.8	-	-
HLA-A*30:02	1	435	443	9	ALGGMDAET	11.9	14153.6	17	2062.81	6.8	-	-
HLA-A*68:01	1	459	467	9	TVYAKQADQ	11.9	5887.2	7.8	2627.18	16	-	-
HLA-A*11:01	1	145	153	9	LIEAGGNAR	11.95	8024.64	9.9	6535.82	14	-	-
HLA-A*23:01	1	261	269	9	RHLLNEGVI	11.95	11109	7.9	10196	16	-	-
HLA-A*30:02	1	297	305	9	KTPLPVSLT	11.95	13790.4	16	2288.02	7.9	-	-
HLA-B*35:01	1	21	29	9	NDIALDVAD	12	14759	12	1881.83	12	0.0014983	15
HLA-B*35:01	1	26	34	9	DVADFTNTG	12	2660.32	2.4	1873.18	12	0.0125603	54
HLA-A*32:01	1	28	36	9	ADFTNTGSL	12	11963.3	5.8	3403.61	12	0.000130017	15
HLA-A*30:01	1	34	42	9	GSLYAEHDA	12	2850.57	3.2	1076.39	12	0.006223	51
HLA-A*02:01	1	35	43	9	SLYAEHDAT	12	3541.59	9.1	2148.37	12	0.000197242	12
HLA-B*07:02	1	36	44	9	LYAEHDATL	12	14614.9	12	3766.08	7.7	0.001739	34
HLA-B*35:01	1	37	45	9	YAEHDATLT	12	3876.49	3.2	1860.29	12	0.00432514	31
HLA-B*58:01	1	54	62	9	LVVDQDHIL	12	5611.61	4.1	4020.68	12	0.000879023	34
HLA-B*53:01	1	54	62	9	LVVDQDHIL	12	4081.5	1.8	5222.52	12	0.0108893	38
HLA-A*02:01	1	61	69	9	ILPVAEGTL	12	3453.05	8.9	1807.63	12	0.000483059	22
HLA-A*30:01	1	64	72	9	VAEGTLRVK	12	8115.54	8.1	2322.58	20	0.000627914	12
HLA-B*15:01	1	68	76	9	TLRVKAKSL	12	5791.42	7.6	2426.61	12	0.00097949	63
HLA-B*51:01	1	81	89	9	ETGNPGSLI	12	19870.9	7.5	21460	16	0.000158489	12
HLA-A*68:02	1	84	92	9	NPGSLIAEV	12	4818.86	7.1	1477.71	13	0.000217771	12
HLA-B*44:03	1	100	108	9	QAIVVGKDL	12	16349	12	10752	12	-	-
HLA-A*68:02	1	117	125	9	VANEANALL	12	1871.42	3.7	1344.59	12	0.00539511	67
HLA-A*02:01	1	117	125	9	VANEANALL	12	4689.96	12	1945.85	12	0.00143285	42
HLA-B*58:01	1	120	128	9	EANALLWAA	12	7061.29	5	3947.3	12	0.000294713	17
HLA-A*03:01	1	134	142	9	KAQNITNKR	12	7528.87	12	7582.28	12	-	-
HLA-B*07:02	1	150	158	9	GNARLTAAV	12	11114.8	8.6	6178.6	12	0.00106537	25
HLA-A*68:02	1	154	162	9	LTAAVALLN	12	7800.95	12	1070.51	9.1	0.000974765	31
HLA-B*08:01	1	162	170	9	NKLGRIRAG	12	9888.6	12	4534.72	11	0.000454988	15
HLA-A*30:01	1	166	174	9	RIRAGEDMH	12	4818.24	4.9	972.68	12	0.000677798	13
HLA-A*68:02	1	176	184	9	DAPRIENTA	12	2355.66	4.3	1404.72	12	0.000588844	22
HLA-A*02:01	1	204	212	9	GRWSGIGYV	12	5723.64	13	2046.96	12	2.62664e-05	1.5
HLA-A*32:01	1	207	215	9	SGIGYVNYW	12	12028.5	5.8	3356.91	12	0.00031989	26
HLA-B*35:01	1	227	235	9	IAAPWYGGD	12	12645.3	9	1669.48	12	0.00880238	46
HLA-B*15:01	1	241	249	9	SLIEVGKDL	12	4204.45	5.9	2576.32	12	0.000428549	43
HLA-A*26:01	1	242	250	9	LIEVGKDLY	12	18073.5	8	19980.7	16	-	-
HLA-B*08:01	1	256	264	9	RKDEHRHLL	12	8416.1	8.8	5099.76	12	0.000353183	12
HLA-B*58:01	1	289	297	9	TVSAMEYFK	12	13476.8	12	24451.2	28	0.000130377	8.2
HLA-A*68:02	1	289	297	9	TVSAMEYFK	12	8179.01	12	2331.26	16	3.19963e-05	1.8
HLA-B*07:02	1	310	318	9	RAGLSPATW	12	10976.7	8.5	6065.83	12	0.00224388	38
HLA-B*53:01	1	334	342	9	NRYEYIWGL	12	22204.2	12	5519.25	12	0.054513	81
HLA-B*35:01	1	370	378	9	PPMPKAPEL	12	1986.66	2	1712.3	12	0.00121619	13
HLA-B*08:01	1	379	387	9	DLRGHTLES	12	16549.4	22	2615.47	6.9	0.00032434	12
HLA-B*15:01	1	386	394	9	ESAEGRKIF	12	4609.77	6.3	2338.84	12	0.000331131	36
HLA-A*30:01	1	392	400	9	KIFGEYKKL	12	2249.18	2.7	1025.58	12	0.0140605	69
HLA-A*68:01	1	445	453	9	EVDGIIQEF	12	9944.93	12	1522.26	12	-	-
HLA-A*32:01	1	449	457	9	IIQEFAADL	12	9798.82	4.6	3191.1	12	0.000102329	12
HLA-B*57:01	1	458	466	9	RTVYAKQAD	12	11041.2	12	9285.81	12	-	-
HLA-A*02:06	1	305	313	9	TALDNRAGL	12.05	1566.24	5.1	1157.58	19	-	-
HLA-A*26:01	1	335	343	9	RYEYIWGLY	12.05	16964.2	7.1	21018.9	17	-	-
HLA-A*11:01	1	276	284	9	HIGGDVDNR	12.1	13014.5	15	3857.45	9.2	-	-
HLA-B*40:01	1	117	125	9	VANEANALL	12.2	12453.3	8.4	16102.7	16	-	-
HLA-A*30:02	1	117	125	9	VANEANALL	12.25	9418.16	9.5	3495.1	15	-	-
HLA-B*44:02	1	425	433	9	HDQLGQRYG	12.25	22286.2	15	11846.8	9.5	-	-
HLA-A*01:01	1	117	125	9	VANEANALL	12.3	18752.7	9.6	17082.4	15	-	-
HLA-B*44:02	1	336	344	9	YEYIWGLYP	12.3	7072.38	3.6	31593.7	21	-	-
HLA-A*68:01	1	225	233	9	GTIAAPWYG	12.35	14116.8	15	1217.56	9.7	-	-
HLA-B*40:01	1	54	62	9	LVVDQDHIL	12.4	18908.2	15	8163.94	9.8	-	-
HLA-B*44:02	1	241	249	9	SLIEVGKDL	12.4	13956.1	6.8	25153.6	18	-	-
HLA-A*02:06	1	120	128	9	EANALLWAA	12.45	608.92	2.9	1515.48	22	-	-
HLA-B*40:01	1	47	55	9	AQGTQRDLV	12.5	16502.2	13	8767.99	12	-	-
HLA-A*30:02	1	153	161	9	RLTAAVALL	12.5	4098.36	5	4639.38	20	-	-
HLA-A*11:01	1	214	222	9	YWLRAGNGK	12.5	10727	13	4595.15	12	-	-
HLA-A*26:01	1	267	275	9	GVIQAGGHG	12.5	21253.8	13	12011.9	12	-	-
HLA-A*02:06	1	291	299	9	SAMEYFKTP	12.5	4553.11	12	555.329	13	-	-
HLA-A*26:01	1	328	336	9	DYLLDQNRY	12.5	20895.1	12	12990	13	-	-
HLA-A*23:01	1	331	339	9	LDQNRYEYI	12.5	15382	12	7185.05	13	-	-
HLA-B*57:01	1	338	346	9	YIWGLYPTY	12.5	13856.3	15	8050.45	10	-	-
HLA-B*44:02	1	353	361	9	TLKNLDLGY	12.5	20719.8	13	14243	12	-	-
HLA-A*11:01	1	409	417	9	MAVQAVEAY	12.5	10221.8	13	5239.62	12	-	-
HLA-A*30:02	1	410	418	9	AVQAVEAYG	12.5	11331.7	13	2782.66	12	-	-
HLA-B*57:01	1	42	50	9	ATLTLAQGT	12.55	16435.4	18	5162.02	7.1	-	-
HLA-A*33:01	1	308	316	9	DNRAGLSPA	12.55	16415.1	16	3673.25	9.1	-	-
HLA-A*03:01	1	177	185	9	APRIENTAK	12.6	13800.5	18	4373.21	7.2	-	-
HLA-A*31:01	1	248	256	9	DLYLNAGAR	12.6	9261.72	17	1772.03	8.2	-	-
HLA-A*33:01	1	18	26	9	DARNDIALD	12.65	21191.1	20	1655.96	5.3	-	-
HLA-B*44:02	1	88	96	9	LIAEVQENI	12.65	24068.9	17	9563.13	8.3	-	-
HLA-A*01:01	1	319	327	9	NFQSTYELL	12.7	17555	8.4	21259.4	17	-	-
HLA-A*02:06	1	343	351	9	YPTYTEWSV	12.7	3881.11	9.4	884.199	16	-	-
HLA-B*40:01	1	195	203	9	VQDVGGGEH	12.75	10997.4	7.5	18702.5	18	-	-
HLA-A*02:06	1	24	32	9	ALDVADFTN	12.8	7747.28	17	346.378	8.6	-	-
HLA-A*30:02	1	74	82	9	KSLTTEIET	12.8	14538.6	17	2423.59	8.6	-	-
HLA-A*31:01	1	426	434	9	DQLGQRYGK	12.8	9257.22	17	1947.47	8.6	-	-
HLA-A*02:06	1	454	462	9	AADLRTVYA	12.85	2365.93	6.7	1136.45	19	-	-
HLA-A*68:01	1	112	120	9	SAHGNVANE	12.9	19174	19	669.098	6.8	-	-
HLA-A*03:01	1	400	408	9	LQGEYEKAK	12.9	13352.1	17	6134.79	8.8	-	-
HLA-A*33:01	1	212	220	9	VNYWLRAGN	12.95	16234.2	16	4111.97	9.9	-	-
HLA-A*03:01	1	293	301	9	MEYFKTPLP	12.95	14515.8	19	3933.69	6.9	-	-
HLA-B*15:01	1	30	38	9	FTNTGSLYA	13	4349.65	6.1	4216.97	17	7.87046e-05	13
HLA-B*15:01	1	38	46	9	AEHDATLTL	13	2067.71	3.6	2722.7	13	7.43019e-05	13
HLA-B*51:01	1	53	61	9	DLVVDQDHI	13	23730.1	13	15726.4	12	0.000378443	25
HLA-B*07:02	1	54	62	9	LVVDQDHIL	13	14440.7	12	7045.15	13	0.00274157	42
HLA-A*02:01	1	54	62	9	LVVDQDHIL	13	5482.69	13	1222.11	8.2	0.00597035	75
HLA-A*68:01	1	66	74	9	EGTLRVKAK	13	11507.8	13	1650.02	13	-	-
HLA-B*58:01	1	82	90	9	TGNPGSLIA	13	14605.7	13	15041.8	23	4.27957e-05	2.9
HLA-B*58:01	1	86	94	9	GSLIAEVQE	13	14361.7	13	92320.9	44	0.000110408	7.1
HLA-B*15:01	1	88	96	9	LIAEVQENI	13	7967.54	9.9	2766.94	13	0.00111686	66
HLA-B*53:01	1	89	97	9	IAEVQENID	13	24261.6	14	5713.21	13	0.00112564	5.4
HLA-B*08:01	1	95	103	9	NIDNKQAIV	13	10655.1	13	2480.56	6.5	0.0011324	26
HLA-B*53:01	1	102	110	9	IVVGKDLTL	13	6156.83	2.5	5832.84	13	0.05188	80
HLA-A*02:01	1	102	110	9	IVVGKDLTL	13	2666.92	7.6	2382.92	13	0.0063387	76
HLA-A*32:01	1	118	126	9	ANEANALLW	13	20173.1	12	4216.38	13	0.000555904	35
HLA-B*51:01	1	154	162	9	LTAAVALLN	13	20071.2	7.7	15945.2	13	0.000243815	18
HLA-B*35:01	1	177	185	9	APRIENTAK	13	15905	13	8944.99	27	0.000128115	1.4
HLA-B*58:01	1	186	194	9	LSGEVQRKG	13	9889.13	7	23136.6	27	0.000194089	13
HLA-B*15:01	1	190	198	9	VQRKGVQDV	13	2416.51	4	2904.02	13	0.000105925	17
HLA-A*30:01	1	210	218	9	GYVNYWLRA	13	2840.96	3.2	1158.7	13	0.00411244	41
HLA-B*15:01	1	211	219	9	YVNYWLRAG	13	2312.58	3.9	2910.72	13	0.00139637	72
HLA-B*51:01	1	235	243	9	DLTAEQSLI	13	17988.4	6.1	21068.3	16	0.000165196	13
HLA-B*40:01	1	241	249	9	SLIEVGKDL	13	15307.8	12	11611.8	14	-	-
HLA-B*08:01	1	241	249	9	SLIEVGKDL	13	10704.2	13	6785	15	0.000260615	8.8
HLA-A*68:02	1	260	268	9	HRHLLNEGV	13	3830.21	6	1414.46	13	0.000374197	17
HLA-A*32:01	1	261	269	9	RHLLNEGVI	13	21128.8	13	1396.18	5.8	0.000242103	22
HLA-B*15:01	1	284	292	9	RSVVRTVSA	13	3241.54	4.9	2679.17	13	8.62979e-05	14
HLA-A*11:01	1	285	293	9	SVVRTVSAM	13	9155.91	12	6565.99	14	-	-
HLA-B*44:02	1	287	295	9	VRTVSAMEY	13	21280.5	14	13759.4	12	-	-
HLA-A*68:02	1	288	296	9	RTVSAMEYF	13	2999.28	5	1444.08	13	0.000236592	13
HLA-A*30:01	1	291	299	9	SAMEYFKTP	13	9056.99	9	9203.86	41	0.000685804	13
HLA-B*15:01	1	292	300	9	AMEYFKTPL	13	3283.47	4.9	2870.78	13	0.000389942	40
HLA-B*07:02	1	296	304	9	FKTPLPVSL	13	14911.4	13	15236.7	18	0.00029662	9
HLA-B*08:01	1	298	306	9	TPLPVSLTA	13	10588.6	13	4715.74	12	0.00142233	30
HLA-B*08:01	1	305	313	9	TALDNRAGL	13	7644.2	8	5841.84	13	0.00320627	44
HLA-B*53:01	1	305	313	9	TALDNRAGL	13	16620.5	7.2	5859.76	13	0.0100231	36
HLA-B*15:01	1	318	326	9	WNFQSTYEL	13	8268.61	12	6776.42	22	7.92501e-05	13
HLA-B*53:01	1	324	332	9	YELLDYLLD	13	23134.4	13	12585.8	20	0.000958076	4.7
HLA-A*32:01	1	330	338	9	LLDQNRYEY	13	10779.3	5.2	3953.12	13	0.00175792	60
HLA-A*68:02	1	334	342	9	NRYEYIWGL	13	2323.59	4.3	1543.8	13	0.00142266	38
HLA-B*15:01	1	341	349	9	GLYPTYTEW	13	2030.44	3.6	2811.9	13	0.000482059	45
HLA-A*01:01	1	344	352	9	PTYTEWSVN	13	19926	12	15050.5	14	-	-
HLA-B*08:01	1	346	354	9	YTEWSVNTL	13	8529.59	9	5364.76	13	0.000862979	22
HLA-B*08:01	1	351	359	9	VNTLKNLDL	13	11170.5	13	4972.22	12	0.000707946	20
HLA-A*30:01	1	355	363	9	KNLDLGYQA	13	4696.2	4.8	1191.16	13	0.00598412	50
HLA-B*08:01	1	358	366	9	DLGYQAKPA	13	5967.42	6.2	5364.76	13	0.0013366	29
HLA-B*35:01	1	359	367	9	LGYQAKPAP	13	10203.6	7.2	2205.87	13	0.00166955	16
HLA-A*68:02	1	367	375	9	PTAPPMPKA	13	8894.8	13	1360.16	12	0.00870763	77
HLA-A*24:02	1	403	411	9	EYEKAKMAV	13	14796.3	12	8215.42	14	-	-
HLA-B*15:01	1	404	412	9	YEKAKMAVQ	13	3789.08	5.5	2792.54	13	0.000519996	47
HLA-B*44:02	1	407	415	9	AKMAVQAVE	13	19399.7	12	18264.2	14	-	-
HLA-A*32:01	1	409	417	9	MAVQAVEAY	13	12821.1	6.2	11296.4	21	0.000109144	13
HLA-A*68:02	1	409	417	9	MAVQAVEAY	13	8818.81	13	3232.88	20	6.30957e-05	3.5
HLA-B*40:01	1	420	428	9	ATRRVHDQL	13	14966.1	12	12849.9	14	-	-
HLA-B*58:01	1	420	428	9	ATRRVHDQL	13	5750.15	4.2	7299.62	16	0.000190546	13
HLA-A*24:02	1	449	457	9	IIQEFAADL	13	14449.2	12	8823.28	14	-	-
HLA-B*07:02	1	454	462	9	AADLRTVYA	13	15417.1	13	7742.66	13	0.000445656	14
HLA-A*32:01	1	463	471	9	KQADQATID	13	12851.8	6.2	4245.61	13	0.000222433	21
HLA-B*58:01	1	467	475	9	QATIDAETD	13	8815.76	6.2	4171.57	13	0.00778933	80
HLA-B*53:01	1	467	475	9	QATIDAETD	13	22683	13	1848.76	4.5	0.0103848	37
HLA-B*35:01	1	467	475	9	QATIDAETD	13	15376.8	13	2948.36	16	0.000649531	6.9
HLA-B*44:03	1	312	320	9	GLSPATWNF	13.05	22768.8	17	8044.33	9.1	-	-
HLA-B*57:01	1	49	57	9	GTQRDLVVD	13.1	10020.8	9.2	15589.1	17	-	-
HLA-B*44:02	1	153	161	9	RLTAAVALL	13.1	16277.9	8.2	25503.5	18	-	-
HLA-A*02:06	1	42	50	9	ATLTLAQGT	13.15	1652.86	5.3	1470.79	21	-	-
HLA-A*01:01	1	292	300	9	AMEYFKTPL	13.15	16047.2	7.3	25559.4	19	-	-
HLA-A*26:01	1	325	333	9	ELLDYLLDQ	13.15	19472.1	9.3	22315.7	17	-	-
HLA-B*44:02	1	156	164	9	AAVALLNKL	13.2	17920.6	9.4	23637.4	17	-	-
HLA-A*11:01	1	177	185	9	APRIENTAK	13.2	17637.6	19	2632.09	7.4	-	-
HLA-A*02:06	1	204	212	9	GRWSGIGYV	13.25	3344.32	8.5	1075.35	18	-	-
HLA-A*68:01	1	64	72	9	VAEGTLRVK	13.3	8427.3	9.6	2900.61	17	-	-
HLA-A*33:01	1	181	189	9	ENTAKLSGE	13.4	18652	18	3420.19	8.8	-	-
HLA-B*40:01	1	36	44	9	LYAEHDATL	13.5	15862.2	12	14618.4	15	-	-
HLA-A*02:03	1	54	62	9	LVVDQDHIL	13.5	3411.56	12	1129.67	15	-	-
HLA-B*44:02	1	72	80	9	KAKSLTTEI	13.5	19321.8	12	18993.3	15	-	-
HLA-A*02:03	1	117	125	9	VANEANALL	13.5	3280.31	12	1114.17	15	-	-
HLA-B*44:03	1	152	160	9	ARLTAAVAL	13.5	17848	13	13915.2	14	-	-
HLA-A*03:01	1	239	247	9	EQSLIEVGK	13.5	10768.2	15	7848.74	12	-	-
HLA-B*44:03	1	310	318	9	RAGLSPATW	13.5	20047.2	15	9760.9	12	-	-
HLA-A*26:01	1	423	431	9	RVHDQLGQR	13.5	21212	13	14743.8	14	-	-
HLA-A*33:01	1	450	458	9	IQEFAADLR	13.5	15266.1	15	4831.14	12	-	-
HLA-B*44:03	1	11	19	9	LENTGRVDA	13.55	27058.5	21	4410.52	6.1	-	-
HLA-B*57:01	1	206	214	9	WSGIGYVNY	13.65	16059.2	18	7342.1	9.3	-	-
HLA-B*44:02	1	318	326	9	WNFQSTYEL	13.65	16391.9	8.3	28483.9	19	-	-
HLA-A*68:01	1	426	434	9	DQLGQRYGK	13.65	8004.79	9.3	3129.61	18	-	-
HLA-B*44:02	1	81	89	9	ETGNPGSLI	13.75	18053.1	9.5	26037.5	18	-	-
HLA-A*26:01	1	459	467	9	TVYAKQADQ	13.75	19673.7	9.5	23966.8	18	-	-
HLA-B*57:01	1	23	31	9	IALDVADFT	13.9	17870.5	21	4884.5	6.8	-	-
HLA-A*03:01	1	268	276	9	VIQAGGHGH	13.9	14671.3	19	6148.94	8.8	-	-
HLA-A*32:01	1	1	9	9	HDIHIINSA	14	22410.5	14	58470.9	39	6.66807e-05	7.5
HLA-B*40:01	1	3	11	9	IHIINSAKL	14	16903	13	13768.9	15	-	-
HLA-B*07:02	1	16	24	9	RVDARNDIA	14	13873.5	12	8568.21	14	0.000552077	17
HLA-A*32:01	1	24	32	9	ALDVADFTN	14	22310.4	14	1861.83	7.5	0.00240991	66
HLA-B*53:01	1	37	45	9	YAEHDATLT	14	10418.9	4.2	6681.59	14	0.00624597	27
HLA-B*51:01	1	37	45	9	YAEHDATLT	14	24476.5	14	53905.1	32	9.95864e-05	7
HLA-A*32:01	1	38	46	9	AEHDATLTL	14	8640.87	4.1	4455.95	14	0.000233884	22
HLA-A*32:01	1	42	50	9	ATLTLAQGT	14	22459.3	14	378390	64	2.99226e-05	3.9
HLA-B*53:01	1	46	54	9	LAQGTQRDL	14	12711.9	5.2	6900.49	14	0.0334965	69
HLA-B*15:01	1	50	58	9	TQRDLVVDQ	14	3949.35	5.7	3133.29	14	0.000161065	23
HLA-B*51:01	1	54	62	9	LVVDQDHIL	14	17073.8	5.5	17890.8	14	0.00457931	87
HLA-B*07:02	1	62	70	9	LPVAEGTLR	14	16955	14	5332	9.6	0.00124165	28
HLA-B*15:01	1	70	78	9	RVKAKSLTT	14	7449.22	9.3	7585.78	23	8.83283e-05	14
HLA-A*31:01	1	72	80	9	KAKSLTTEI	14	7495.47	14	4241.02	14	-	-
HLA-B*08:01	1	72	80	9	KAKSLTTEI	14	11285.7	14	3913.36	9.1	0.000726106	20
HLA-A*68:02	1	76	84	9	LTTEIETGN	14	13402	18	1329.2	12	0.000291072	14
HLA-B*07:02	1	80	88	9	IETGNPGSL	14	18403.8	16	9034.21	14	0.000191514	6.2
HLA-B*51:01	1	100	108	9	QAIVVGKDL	14	16435.5	5.1	17483.6	14	0.00261698	73
HLA-B*15:01	1	102	110	9	IVVGKDLTL	14	6627.33	8.4	3019.95	14	0.000199986	26
HLA-A*02:03	1	102	110	9	IVVGKDLTL	14	1776.05	7	2327.82	21	-	-
HLA-B*07:02	1	110	118	9	LSSAHGNVA	14	16817.1	14	9265.95	14	0.00148833	31
HLA-A*30:02	1	111	119	9	SSAHGNVAN	14	13902.7	16	2854.04	12	-	-
HLA-B*35:01	1	111	119	9	SSAHGNVAN	14	7920.96	5.6	2283.39	14	0.00251826	21
HLA-A*32:01	1	116	124	9	NVANEANAL	14	12682.7	6.1	4580.79	14	0.000187932	19
HLA-B*51:01	1	130	138	9	ELTVKAQNI	14	20647.5	8.2	17483.6	14	0.00032961	22
HLA-B*44:03	1	135	143	9	AQNITNKRA	14	17710.7	13	15470	15	-	-
HLA-A*03:01	1	138	146	9	ITNKRAALI	14	12268.3	16	8847.08	12	-	-
HLA-B*07:02	1	146	154	9	IEAGGNARL	14	15750	13	9373.25	14	0.00068786	19
HLA-A*30:01	1	148	156	9	AGGNARLTA	14	4525.75	4.7	1218.91	14	0.00307468	35
HLA-A*30:01	1	149	157	9	GGNARLTAA	14	5740.14	5.7	2917.23	23	0.000729458	14
HLA-A*31:01	1	155	163	9	TAAVALLNK	14	7869.36	15	3626.35	13	-	-
HLA-B*51:01	1	158	166	9	VALLNKLGR	14	27313.2	19	12377.4	8.8	0.000185806	14
HLA-A*30:01	1	172	180	9	DMHLDAPRI	14	12223.4	14	5969.94	34	0.000696787	13
HLA-B*57:01	1	203	211	9	HGRWSGIGY	14	14310.5	15	10042	13	-	-
HLA-A*02:03	1	208	216	9	GIGYVNYWL	14	3359.48	12	1330.3	16	-	-
HLA-A*33:01	1	211	219	9	YVNYWLRAG	14	13260.7	13	6209.41	15	-	-
HLA-A*32:01	1	211	219	9	YVNYWLRAG	14	17435.6	8.9	78693.7	43	0.00011722	14
HLA-B*08:01	1	220	228	9	NGKKAGTIA	14	10128.1	12	6245.25	14	0.000508159	16
HLA-B*35:01	1	223	231	9	KAGTIAAPW	14	11569.2	8.2	6117.58	23	0.00131826	14
HLA-A*68:02	1	225	233	9	GTIAAPWYG	14	10349.8	14	2402.09	17	0.000276058	14
HLA-A*68:01	1	226	234	9	TIAAPWYGG	14	15671.6	16	1525.77	12	-	-
HLA-B*51:01	1	227	235	9	IAAPWYGGD	14	24613	14	7881.88	5.6	0.00246263	72
HLA-B*35:01	1	229	237	9	APWYGGDLT	14	3889.1	3.2	3277.78	17	0.00135519	14
HLA-A*02:03	1	235	243	9	DLTAEQSLI	14	4695.59	14	1023.18	14	-	-
HLA-B*35:01	1	237	245	9	TAEQSLIEV	14	7097.83	5.1	2526.85	14	0.0042462	31
HLA-B*07:02	1	241	249	9	SLIEVGKDL	14	11297.2	8.7	8431.21	14	0.000963829	24
HLA-A*30:01	1	247	255	9	KDLYLNAGA	14	6012.92	5.9	1210.51	14	0.00767361	56
HLA-A*01:01	1	284	292	9	RSVVRTVSA	14	21286.9	14	16089.8	14	-	-
HLA-A*30:01	1	295	303	9	YFKTPLPVS	14	3047.89	3.4	1253.05	14	0.000903649	16
HLA-A*30:01	1	297	305	9	KTPLPVSLT	14	5270.27	5.3	1270.49	14	0.00151496	23
HLA-A*03:01	1	302	310	9	VSLTALDNR	14	11230	15	9458.02	13	-	-
HLA-A*02:01	1	318	326	9	WNFQSTYEL	14	7225.68	16	2898.08	14	8.4489e-05	4.8
HLA-B*44:02	1	321	329	9	QSTYELLDY	14	21708.4	14	18475.7	14	-	-
HLA-A*33:01	1	323	331	9	TYELLDYLL	14	11566.6	12	7362.92	16	-	-
HLA-A*02:06	1	326	334	9	LLDYLLDQN	14	6915.96	16	459.78	12	-	-
HLA-A*11:01	1	330	338	9	LLDQNRYEY	14	10686.4	13	7316.44	15	-	-
HLA-A*30:01	1	333	341	9	QNRYEYIWG	14	8213.69	8.2	1233.02	14	0.0057544	49
HLA-B*35:01	1	340	348	9	WGLYPTYTE	14	8698.56	6.2	2315.15	14	0.0118195	53
HLA-A*02:01	1	343	351	9	YPTYTEWSV	14	7539.48	16	1667.67	9.7	0.00024923	14
HLA-B*35:01	1	346	354	9	YTEWSVNTL	14	1501.26	1.7	2320.49	14	0.0151705	59
HLA-A*32:01	1	355	363	9	KNLDLGYQA	14	22152.1	14	1896.44	7.6	0.000358096	27
HLA-A*24:02	1	361	369	9	YQAKPAPTA	14	19692.7	16	7338.88	12	-	-
HLA-B*51:01	1	361	369	9	YQAKPAPTA	14	24665	14	60204.6	35	3.02622e-05	2
HLA-B*35:01	1	366	374	9	APTAPPMPK	14	10710.2	7.5	4431.8	19	0.001293	14
HLA-B*53:01	1	386	394	9	ESAEGRKIF	14	24132.5	14	19764.2	26	0.00183865	8.9
HLA-A*02:01	1	392	400	9	KIFGEYKKL	14	4597.66	12	2884.76	14	0.00797995	81
HLA-B*15:01	1	406	414	9	KAKMAVQAV	14	3038.01	4.7	3013.01	14	0.00011324	17
HLA-A*31:01	1	406	414	9	KAKMAVQAV	14	8084.34	15	3788.52	13	-	-
HLA-A*03:01	1	408	416	9	KMAVQAVEA	14	11866.4	16	8256.58	12	-	-
HLA-B*15:01	1	428	436	9	LGQRYGKAL	14	6757.74	8.6	3365.12	14	0.000717794	55
HLA-B*35:01	1	439	447	9	MDAETKEVD	14	17104.7	14	2096.91	13	0.00523118	35
HLA-B*07:02	1	449	457	9	IIQEFAADL	14	16959.8	14	8727.5	14	0.000626614	18
HLA-B*15:01	1	461	469	9	YAKQADQAT	14	8586.25	12	13396.8	30	8.24328e-05	14
HLA-A*30:01	1	461	469	9	YAKQADQAT	14	12378.3	14	4886.19	31	0.000734514	14
HLA-B*35:01	1	464	472	9	QADQATIDA	14	3705.68	3.1	2562.01	14	0.00255859	22
HLA-A*26:01	1	305	313	9	TALDNRAGL	14.15	17179.2	7.3	29215.3	21	-	-
HLA-B*44:02	1	117	125	9	VANEANALL	14.2	16589.4	8.4	29895.1	20	-	-
HLA-B*57:01	1	297	305	9	KTPLPVSLT	14.2	17696.3	20	6468.74	8.4	-	-
HLA-A*02:06	1	35	43	9	SLYAEHDAT	14.25	1716.95	5.5	1650.25	23	-	-
HLA-A*02:06	1	119	127	9	NEANALLWA	14.25	1714.22	5.5	1650.25	23	-	-
HLA-A*30:02	1	134	142	9	KAQNITNKR	14.25	4806.37	5.5	5425.75	23	-	-
HLA-A*03:01	1	214	222	9	YWLRAGNGK	14.3	14754.7	19	7027.49	9.6	-	-
HLA-A*33:01	1	41	49	9	DATLTLAQG	14.4	22665.1	22	2388.09	6.8	-	-
HLA-B*44:03	1	334	342	9	NRYEYIWGL	14.4	12515.4	8.8	22829.2	20	-	-
HLA-A*02:06	1	108	116	9	LTLSSAHGN	14.45	9996.5	20	361.036	8.9	-	-
HLA-A*03:01	1	30	38	9	FTNTGSLYA	14.5	10912.1	15	10490.6	14	-	-
HLA-A*31:01	1	32	40	9	NTGSLYAEH	14.5	7396.14	14	5122.36	15	-	-
HLA-A*68:01	1	76	84	9	LTTEIETGN	14.5	16698.2	17	1557.72	12	-	-
HLA-A*02:06	1	95	103	9	NIDNKQAIV	14.5	4798.21	12	932.288	17	-	-
HLA-B*44:02	1	157	165	9	AVALLNKLG	14.5	20917.8	13	22009	16	-	-
HLA-A*01:01	1	169	177	9	AGEDMHLDA	14.5	20207.9	13	18687.4	16	-	-
HLA-A*11:01	1	215	223	9	WLRAGNGKK	14.5	13882.9	16	5745.13	13	-	-
HLA-A*68:01	1	236	244	9	LTAEQSLIE	14.5	21098.7	21	869.941	8	-	-
HLA-B*40:01	1	279	287	9	GDVDNRSVV	14.5	15630.3	12	17056.9	17	-	-
HLA-A*11:01	1	280	288	9	DVDNRSVVR	14.5	12263.7	14	7199.46	15	-	-
HLA-A*26:01	1	294	302	9	EYFKTPLPV	14.5	21480.6	13	18180.7	16	-	-
HLA-A*33:01	1	345	353	9	TYTEWSVNT	14.5	15259.2	15	6138.33	14	-	-
HLA-A*26:01	1	383	391	9	HTLESAEGR	14.5	20499.4	12	21807.7	17	-	-
HLA-A*23:01	1	392	400	9	KIFGEYKKL	14.5	14719.6	12	10457.6	17	-	-
HLA-A*31:01	1	420	428	9	ATRRVHDQL	14.5	7847.26	15	4502.67	14	-	-
HLA-A*02:06	1	448	456	9	GIIQEFAAD	14.5	7625.21	17	487.024	12	-	-
HLA-B*40:01	1	449	457	9	IIQEFAADL	14.5	20564.8	17	9266.16	12	-	-
HLA-A*02:06	1	241	249	9	SLIEVGKDL	14.55	2045.44	6.1	1768.28	23	-	-
HLA-A*31:01	1	415	423	9	EAYGEATRR	14.55	12808.3	21	1751.74	8.1	-	-
HLA-A*30:02	1	204	212	9	GRWSGIGYV	14.6	5634.48	6.2	5363.64	23	-	-
HLA-A*24:02	1	324	332	9	YELLDYLLD	14.65	24117.9	20	5979.02	9.3	-	-
HLA-A*02:06	1	296	304	9	FKTPLPVSL	14.85	3451.7	8.7	1430.7	21	-	-
HLA-A*30:02	1	312	320	9	GLSPATWNF	14.85	3752.07	4.7	5734.03	25	-	-
HLA-A*02:06	1	208	216	9	GIGYVNYWL	14.9	1917.49	5.8	1873.05	24	-	-
HLA-A*02:06	1	292	300	9	AMEYFKTPL	14.9	954.83	3.8	2130.84	26	-	-
HLA-B*51:01	1	3	11	9	IHIINSAKL	15	21064.9	8.6	19571.8	15	0.00153391	59
HLA-B*58:01	1	5	13	9	IINSAKLEN	15	13247.9	10	51085.8	37	0.000237684	15
HLA-B*53:01	1	5	13	9	IINSAKLEN	15	24768.2	15	4091.48	8.7	0.0238891	59
HLA-B*07:02	1	17	25	9	VDARNDIAL	15	18183.3	15	6178.6	12	0.00449159	53
HLA-A*02:01	1	23	31	9	IALDVADFT	15	6275.34	14	3598.4	15	0.000304229	16
HLA-B*35:01	1	23	31	9	IALDVADFT	15	4995.22	3.8	2802.72	15	0.00322849	25
HLA-B*35:01	1	30	38	9	FTNTGSLYA	15	4178.51	3.4	2822.15	15	0.00250035	21
HLA-B*53:01	1	36	44	9	LYAEHDATL	15	14539.7	6.1	7566.24	15	0.0667114	86
HLA-B*53:01	1	40	48	9	HDATLTLAQ	15	25305.1	15	9054.82	17	0.001358	6.6
HLA-B*58:01	1	60	68	9	HILPVAEGT	15	16341.4	15	35669.7	32	0.000186552	13
HLA-B*15:01	1	61	69	9	ILPVAEGTL	15	11003.7	15	4375.22	17	5.3827e-05	8
HLA-A*02:03	1	75	83	9	SLTTEIETG	15	5091.25	15	1073.87	15	-	-
HLA-B*53:01	1	76	84	9	LTTEIETGN	15	23813	14	7326.22	15	0.0734852	88
HLA-A*33:01	1	91	99	9	EVQENIDNK	15	18699	18	4656.4	12	-	-
HLA-A*68:02	1	95	103	9	NIDNKQAIV	15	10802.8	15	1669.51	14	0.00466659	64
HLA-B*44:02	1	96	104	9	IDNKQAIVV	15	23530.2	16	17972.1	14	-	-
HLA-A*30:01	1	98	106	9	NKQAIVVGK	15	12080.1	14	1479.01	15	0.00421697	41
HLA-B*07:02	1	100	108	9	QAIVVGKDL	15	13942.8	12	10492.8	15	0.00134586	29
HLA-A*68:02	1	102	110	9	IVVGKDLTL	15	11296.4	15	2989.44	19	0.000105682	5.4
HLA-B*35:01	1	106	114	9	KDLTLSSAH	15	17230.8	14	8176.74	26	0.0014983	15
HLA-B*53:01	1	120	128	9	EANALLWAA	15	14447.3	6	7618.68	15	0.00294442	15
HLA-A*68:02	1	130	138	9	ELTVKAQNI	15	5957.68	8.3	1894.92	15	0.000620869	23
HLA-A*30:01	1	134	142	9	KAQNITNKR	15	3947.17	4.2	1435.39	15	0.00378443	39
HLA-B*44:02	1	135	143	9	AQNITNKRA	15	22048.3	14	20304.9	16	-	-
HLA-A*02:03	1	137	145	9	NITNKRAAL	15	3822.68	13	1396.21	17	-	-
HLA-B*07:02	1	140	148	9	NKRAALIEA	15	17782.5	15	27918.4	24	0.000452064	14
HLA-B*07:02	1	144	152	9	ALIEAGGNA	15	17567.4	15	16515.4	19	7.29458e-05	2.4
HLA-A*30:02	1	144	152	9	ALIEAGGNA	15	14381.2	17	3079.36	13	-	-
HLA-A*02:03	1	149	157	9	GGNARLTAA	15	6224.35	17	872.871	13	-	-
HLA-A*02:03	1	150	158	9	GNARLTAAV	15	4636.38	14	1315.07	16	-	-
HLA-B*15:01	1	151	159	9	NARLTAAVA	15	11575.5	15	10000	26	8.24138e-05	14
HLA-A*02:06	1	154	162	9	LTAAVALLN	15	8521.19	18	505.301	12	-	-
HLA-B*53:01	1	155	163	9	TAAVALLNK	15	24686	15	5481.25	12	0.00965384	36
HLA-A*31:01	1	163	171	9	KLGRIRAGE	15	5165.5	12	6925.8	18	-	-
HLA-B*07:02	1	166	174	9	RIRAGEDMH	15	14945.6	13	10301.3	15	0.00228034	39
HLA-A*24:02	1	172	180	9	DMHLDAPRI	15	20169.9	16	8504.13	14	-	-
HLA-A*26:01	1	181	189	9	ENTAKLSGE	15	23408.6	16	15981.2	14	-	-
HLA-B*51:01	1	182	190	9	NTAKLSGEV	15	23123.1	12	20120.1	15	0.000995405	47
HLA-B*40:01	1	205	213	9	RWSGIGYVN	15	20066.9	16	12998.7	14	-	-
HLA-B*51:01	1	209	217	9	IGYVNYWLR	15	27097.7	19	12753.5	9	0.000195912	15
HLA-A*26:01	1	225	233	9	GTIAAPWYG	15	22901.3	15	16967.2	15	-	-
HLA-A*26:01	1	227	235	9	IAAPWYGGD	15	20395.5	12	22574.1	18	-	-
HLA-B*15:01	1	242	250	9	LIEVGKDLY	15	8514.46	12	3647.54	15	0.000467735	44
HLA-A*68:01	1	253	261	9	AGARKDEHR	15	10743.3	12	3129.61	18	-	-
HLA-B*35:01	1	274	282	9	HGHIGGDVD	15	17843.4	15	4311.02	19	0.000464088	5
HLA-A*33:01	1	282	290	9	DNRSVVRTV	15	19057.7	18	4305.76	12	-	-
HLA-A*68:02	1	284	292	9	RSVVRTVSA	15	7169.3	9.6	2072.96	15	0.000343558	16
HLA-B*58:01	1	285	293	9	SVVRTVSAM	15	5919.39	4.3	6416.53	15	0.000346737	19
HLA-B*53:01	1	289	297	9	TVSAMEYFK	15	20389.3	9.8	7514.15	15	0.015531	48
HLA-A*32:01	1	291	299	9	SAMEYFKTP	15	10037.5	4.8	18278.5	26	0.00013366	15
HLA-A*30:01	1	293	301	9	MEYFKTPLP	15	5124.75	5.2	21231	57	0.000841783	15
HLA-A*23:01	1	295	303	9	YFKTPLPVS	15	16376.5	13	11077.2	17	-	-
HLA-A*02:01	1	299	307	9	PLPVSLTAL	15	7111.74	15	2339.43	13	0.001741	47
HLA-B*08:01	1	308	316	9	DNRAGLSPA	15	12553.5	15	4069.58	9.3	0.000676083	19
HLA-B*35:01	1	315	323	9	PATWNFQST	15	18217.8	15	15833.6	34	0.000113763	1.2
HLA-B*44:03	1	318	326	9	WNFQSTYEL	15	21874.4	16	14011.7	14	-	-
HLA-A*23:01	1	324	332	9	YELLDYLLD	15	17476.9	14	10172.6	16	-	-
HLA-B*40:01	1	334	342	9	NRYEYIWGL	15	15834.5	12	20272.2	18	-	-
HLA-A*32:01	1	334	342	9	NRYEYIWGL	15	9778.38	4.6	48746.1	37	0.000138357	15
HLA-A*03:01	1	335	343	9	RYEYIWGLY	15	12851.2	17	10181.2	13	-	-
HLA-A*30:01	1	346	354	9	YTEWSVNTL	15	13055.8	15	11748.2	46	0.000856841	15
HLA-A*30:01	1	359	367	9	LGYQAKPAP	15	7089.08	7	7277.3	37	0.000830233	15
HLA-B*51:01	1	359	367	9	LGYQAKPAP	15	25127.7	15	43414	28	7.71259e-05	5.2
HLA-A*30:01	1	362	370	9	QAKPAPTAP	15	5707.13	5.7	4197.3	28	0.000877405	15
HLA-B*15:01	1	364	372	9	KPAPTAPPM	15	7990.6	9.9	3483.37	15	0.00139637	72
HLA-A*68:01	1	366	374	9	APTAPPMPK	15	10804.9	13	2719.51	17	-	-
HLA-B*07:02	1	377	385	9	ELDLRGHTL	15	17751.9	15	10206.8	15	0.000215774	6.9
HLA-A*23:01	1	386	394	9	ESAEGRKIF	15	20400.5	16	7681.22	14	-	-
HLA-A*11:01	1	410	418	9	AVQAVEAYG	15	15789.7	17	5653.27	13	-	-
HLA-A*11:01	1	415	423	9	EAYGEATRR	15	14716.1	16	6127.74	14	-	-
HLA-A*30:01	1	426	434	9	DQLGQRYGK	15	5076.79	5.1	1380.29	15	0.00218827	28
HLA-A*30:02	1	434	442	9	KALGGMDAE	15	11385.5	13	3930.61	17	-	-
HLA-A*11:01	1	436	444	9	LGGMDAETK	15	13127.5	15	7538.76	15	-	-
HLA-B*07:02	1	453	461	9	FAADLRTVY	15	10094.8	7.9	10253.9	15	0.00290603	43
HLA-B*58:01	1	458	466	9	RTVYAKQAD	15	10452.9	7.5	6270.47	15	0.000276376	16
HLA-A*23:01	1	460	468	9	VYAKQADQA	15	22578.5	18	5760.1	12	-	-
HLA-A*02:03	1	469	477	9	TIDAETDKV	15	5285.24	15	1109.05	15	-	-
HLA-A*30:02	1	143	151	9	AALIEAGGN	15.05	16666.9	21	2531.98	9.1	-	-
HLA-B*57:01	1	7	15	9	NSAKLENTG	15.15	5758.05	5.3	29095.1	25	-	-
HLA-A*02:06	1	87	95	9	SLIAEVQEN	15.15	10171.4	21	387.748	9.3	-	-
HLA-A*30:02	1	218	226	9	AGNGKKAGT	15.15	18771.4	25	1727.67	5.3	-	-
HLA-A*02:06	1	392	400	9	KIFGEYKKL	15.15	2137.94	6.3	1864.45	24	-	-
HLA-A*01:01	1	263	271	9	LLNEGVIQA	15.2	18545.5	9.4	28943.4	21	-	-
HLA-A*02:06	1	349	357	9	WSVNTLKNL	15.2	2215.3	6.4	1860.16	24	-	-
HLA-B*44:02	1	100	108	9	QAIVVGKDL	15.25	13360.5	6.5	38958.3	24	-	-
HLA-A*01:01	1	108	116	9	LTLSSAHGN	15.25	24909	21	10953.4	9.5	-	-
HLA-A*30:02	1	228	236	9	AAPWYGGDL	15.25	9404.21	9.5	4858.03	21	-	-
HLA-A*02:03	1	250	258	9	YLNAGARKD	15.3	10955.1	24	330.332	6.6	-	-
HLA-B*44:02	1	418	426	9	GEATRRVHD	15.3	18185.9	9.6	33388.7	21	-	-
HLA-B*57:01	1	76	84	9	LTTEIETGN	15.35	7346.21	6.7	26966.2	24	-	-
HLA-A*11:01	1	350	358	9	SVNTLKNLD	15.35	20808.3	22	3414.29	8.7	-	-
HLA-A*26:01	1	312	320	9	GLSPATWNF	15.45	19137.5	8.9	33621	22	-	-
HLA-A*68:01	1	22	30	9	DIALDVADF	15.5	13237.5	14	2795.7	17	-	-
HLA-A*33:01	1	31	39	9	TNTGSLYAE	15.5	18174.5	17	5637.03	14	-	-
HLA-A*68:01	1	31	39	9	TNTGSLYAE	15.5	22931.3	23	869.941	8	-	-
HLA-A*30:02	1	70	78	9	RVKAKSLTT	15.5	14646.4	17	3314.82	14	-	-
HLA-A*24:02	1	72	80	9	KAKSLTTEI	15.5	17689	14	11793.2	17	-	-
HLA-B*44:02	1	87	95	9	SLIAEVQEN	15.5	22795.5	15	20873.7	16	-	-
HLA-A*23:01	1	88	96	9	LIAEVQENI	15.5	21018.2	16	9129.14	15	-	-
HLA-B*40:01	1	102	110	9	IVVGKDLTL	15.5	20181.2	16	13896.3	15	-	-
HLA-A*24:02	1	118	126	9	ANEANALLW	15.5	17199.7	14	11766	17	-	-
HLA-A*31:01	1	138	146	9	ITNKRAALI	15.5	9947.52	18	3762.44	13	-	-
HLA-A*03:01	1	145	153	9	LIEAGGNAR	15.5	12879.7	17	10442.4	14	-	-
HLA-A*03:01	1	159	167	9	ALLNKLGRI	15.5	12845.5	17	10370.5	14	-	-
HLA-B*44:03	1	170	178	9	GEDMHLDAP	15.5	21394.8	16	15470	15	-	-
HLA-A*24:02	1	213	221	9	NYWLRAGNG	15.5	22238.1	18	8065.48	13	-	-
HLA-A*26:01	1	226	234	9	TIAAPWYGG	15.5	22009	14	21958.9	17	-	-
HLA-A*24:02	1	230	238	9	PWYGGDLTA	15.5	18875.7	15	10130.5	16	-	-
HLA-A*30:02	1	293	301	9	MEYFKTPLP	15.5	13826.1	16	3471.04	15	-	-
HLA-A*33:01	1	329	337	9	YLLDQNRYE	15.5	16255	16	6472.17	15	-	-
HLA-A*03:01	1	330	338	9	LLDQNRYEY	15.5	13582.9	18	9790.39	13	-	-
HLA-A*23:01	1	332	340	9	DQNRYEYIW	15.5	16424	13	12515	18	-	-
HLA-A*01:01	1	386	394	9	ESAEGRKIF	15.5	23120.1	17	15942.3	14	-	-
HLA-A*01:01	1	389	397	9	EGRKIFGEY	15.5	20682.8	13	22990.6	18	-	-
HLA-A*03:01	1	391	399	9	RKIFGEYKK	15.5	12074.5	16	12017.1	15	-	-
HLA-A*33:01	1	396	404	9	EYKKLQGEY	15.5	19922	19	4385.81	12	-	-
HLA-A*11:01	1	398	406	9	KKLQGEYEK	15.5	12033.8	14	9447.13	17	-	-
HLA-A*31:01	1	398	406	9	KKLQGEYEK	15.5	10114.6	18	3423.5	13	-	-
HLA-A*31:01	1	414	422	9	VEAYGEATR	15.5	9304.72	17	4202.13	14	-	-
HLA-A*30:02	1	423	431	9	RVHDQLGQR	15.5	11661.9	13	4221.43	18	-	-
HLA-B*44:02	1	453	461	9	FAADLRTVY	15.5	23648.1	16	19751.5	15	-	-
HLA-A*03:01	1	453	461	9	FAADLRTVY	15.5	13491.2	18	9115.91	13	-	-
HLA-A*30:02	1	42	50	9	ATLTLAQGT	15.55	17216.6	22	2531.98	9.1	-	-
HLA-A*01:01	1	289	297	9	TVSAMEYFK	15.55	18279.2	9.1	32700.2	22	-	-
HLA-A*30:02	1	34	42	9	GSLYAEHDA	15.6	8022.22	8.2	5388.4	23	-	-
HLA-B*57:01	1	86	94	9	GSLIAEVQE	15.75	10350.4	9.5	23432.6	22	-	-
HLA-A*30:02	1	288	296	9	RTVSAMEYF	15.75	1322.62	2.5	6909.71	29	-	-
HLA-A*23:01	1	322	330	9	STYELLDYL	15.75	10531.8	7.5	19294.3	24	-	-
HLA-A*26:01	1	207	215	9	SGIGYVNYW	15.8	19794.5	9.6	33776.1	22	-	-
HLA-B*53:01	1	3	11	9	IHIINSAKL	16	25709.9	16	8828.36	16	0.00919179	35
HLA-B*58:01	1	7	15	9	NSAKLENTG	16	7793.78	5.6	40022.1	34	0.00025527	16
HLA-B*53:01	1	22	30	9	DIALDVADF	16	26396.9	16	11268.9	19	0.00326212	16
HLA-B*53:01	1	30	38	9	FTNTGSLYA	16	16002.6	6.8	8220.15	16	0.0203236	55
HLA-B*58:01	1	34	42	9	GSLYAEHDA	16	11641.6	8.5	6859.62	16	0.000524083	25
HLA-B*51:01	1	44	52	9	LTLAQGTQR	16	23185.2	12	20779.3	16	0.00137107	56
HLA-B*57:01	1	54	62	9	LVVDQDHIL	16	16131	18	11556.3	14	-	-
HLA-B*07:02	1	61	69	9	ILPVAEGTL	16	22840.4	21	10962	16	0.000349945	12
HLA-A*30:02	1	61	69	9	ILPVAEGTL	16	14596.7	17	3487.06	15	-	-
HLA-B*07:02	1	63	71	9	PVAEGTLRV	16	18936.8	16	8450.65	14	0.00923209	69
HLA-A*31:01	1	67	75	9	GTLRVKAKS	16	10615.2	18	4379.96	14	-	-
HLA-A*23:01	1	72	80	9	KAKSLTTEI	16	17100.6	13	13503	19	-	-
HLA-A*30:01	1	82	90	9	TGNPGSLIA	16	7181.1	7.1	1523.95	16	0.00241546	30
HLA-B*08:01	1	84	92	9	NPGSLIAEV	16	10438.1	13	8008.48	16	0.000580764	17
HLA-A*02:01	1	87	95	9	SLIAEVQEN	16	15192.4	26	3794.11	16	2.22433e-05	1.4
HLA-B*40:01	1	96	104	9	IDNKQAIVV	16	21239.3	18	12159.1	14	-	-
HLA-B*58:01	1	108	116	9	LTLSSAHGN	16	6096.64	4.4	13749.9	22	0.000258226	16
HLA-B*08:01	1	110	118	9	LSSAHGNVA	16	13013.8	16	3202.95	7.9	0.00109144	26
HLA-A*02:03	1	110	118	9	LSSAHGNVA	16	5013.47	15	1383.41	17	-	-
HLA-A*68:02	1	111	119	9	SSAHGNVAN	16	21825	30	2309.88	16	5.62212e-05	3.1
HLA-B*35:01	1	112	120	9	SAHGNVANE	16	18987.1	16	9967.36	28	0.00111327	12
HLA-A*01:01	1	116	124	9	NVANEANAL	16	21826.6	15	21308.4	17	-	-
HLA-A*26:01	1	117	125	9	VANEANALL	16	20775.4	12	27581	20	-	-
HLA-A*68:01	1	120	128	9	EANALLWAA	16	17154.5	17	2106.15	15	-	-
HLA-A*30:01	1	120	128	9	EANALLWAA	16	13986.5	16	10161.8	43	0.000785236	14
HLA-A*68:01	1	122	130	9	NALLWAAGE	16	20262.6	20	1394.73	12	-	-
HLA-B*15:01	1	123	131	9	ALLWAAGEL	16	7994.58	9.9	3837.07	16	0.000726106	56
HLA-A*01:01	1	125	133	9	LWAAGELTV	16	22583.3	16	18262.1	16	-	-
HLA-B*58:01	1	125	133	9	LWAAGELTV	16	16942	16	7948.77	17	0.000155132	9.7
HLA-B*57:01	1	134	142	9	KAQNITNKR	16	16727.4	19	9972.87	13	-	-
HLA-B*15:01	1	138	146	9	ITNKRAALI	16	10351.5	14	5807.64	20	9.95405e-05	16
HLA-A*33:01	1	138	146	9	ITNKRAALI	16	18512.8	18	5929.94	14	-	-
HLA-B*58:01	1	142	150	9	RAALIEAGG	16	4892.1	3.7	6796.73	16	0.000370254	20
HLA-B*35:01	1	145	153	9	LIEAGGNAR	16	8962.53	6.3	7862.85	25	0.00156675	16
HLA-B*07:02	1	148	156	9	AGGNARLTA	16	18721.7	16	16176.7	19	8.81455e-05	2.8
HLA-A*30:01	1	153	161	9	RLTAAVALL	16	1199.59	1.8	1523.95	16	0.00143219	22
HLA-A*02:01	1	156	164	9	AAVALLNKL	16	6566.66	15	3829.22	16	0.00143946	42
HLA-A*11:01	1	160	168	9	LLNKLGRIR	16	14523.1	16	8517.26	16	-	-
HLA-B*51:01	1	173	181	9	MHLDAPRIE	16	25705.2	16	16354.2	13	0.000332506	23
HLA-B*07:02	1	182	190	9	NTAKLSGEV	16	11614.2	8.9	11936.9	16	0.00461636	53
HLA-A*32:01	1	185	193	9	KLSGEVQRK	16	20877.7	13	5740.37	16	0.000262422	23
HLA-B*44:02	1	211	219	9	YVNYWLRAG	16	20605.3	13	29214.6	19	-	-
HLA-A*68:01	1	215	223	9	WLRAGNGKK	16	8942.67	10	5040.69	22	-	-
HLA-B*08:01	1	219	227	9	GNGKKAGTI	16	9258.52	9.8	8101.21	16	0.00683912	60
HLA-A*23:01	1	223	231	9	KAGTIAAPW	16	15294	12	14502.1	20	-	-
HLA-B*07:02	1	223	231	9	KAGTIAAPW	16	11871.2	9.1	11478.6	16	0.00363915	48
HLA-A*02:01	1	237	245	9	TAEQSLIEV	16	7575.7	16	4427	17	0.000114078	6.3
HLA-B*57:01	1	240	248	9	QSLIEVGKD	16	13518.4	14	17291	18	-	-
HLA-B*58:01	1	263	271	9	LLNEGVIQA	16	16974.5	16	32832.2	31	0.000154312	9.7
HLA-A*31:01	1	284	292	9	RSVVRTVSA	16	9068.95	16	5290.17	16	-	-
HLA-B*44:02	1	285	293	9	SVVRTVSAM	16	20128.7	12	29484.9	20	-	-
HLA-B*58:01	1	287	295	9	VRTVSAMEY	16	17109.5	16	6099.58	15	0.00163305	46
HLA-A*68:02	1	291	299	9	SAMEYFKTP	16	27745.4	41	1899.28	15	0.000358922	16
HLA-A*32:01	1	293	301	9	MEYFKTPLP	16	24072.5	16	19721.5	27	7.8886e-05	8.8
HLA-A*68:02	1	296	304	9	FKTPLPVSL	16	7376.56	9.8	2106.64	16	0.000435512	19
HLA-A*23:01	1	305	313	9	TALDNRAGL	16	20786.2	16	9827.2	16	-	-
HLA-A*03:01	1	312	320	9	GLSPATWNF	16	11570.9	16	13267.8	16	-	-
HLA-B*58:01	1	318	326	9	WNFQSTYEL	16	11855.3	8.7	7051.8	16	0.000296483	17
HLA-B*15:01	1	321	329	9	QSTYELLDY	16	5345.97	7.1	4140	16	0.000399025	41
HLA-B*15:01	1	322	330	9	STYELLDYL	16	7045.8	8.9	4027.17	16	0.0018239	77
HLA-A*30:01	1	322	330	9	STYELLDYL	16	3845.24	4.1	1794.61	17	0.000933254	16
HLA-A*02:03	1	334	342	9	NRYEYIWGL	16	4762.78	14	1651.77	18	-	-
HLA-A*23:01	1	348	356	9	EWSVNTLKN	16	23343.1	19	6845.89	13	-	-
HLA-A*01:01	1	367	375	9	PTAPPMPKA	16	23956.6	19	14809.8	13	-	-
HLA-B*35:01	1	369	377	9	APPMPKAPE	16	17613.4	15	5950.86	22	0.00165806	16
HLA-B*57:01	1	374	382	9	KAPELDLRG	16	11192.5	12	19580.3	20	-	-
HLA-A*30:01	1	387	395	9	SAEGRKIFG	16	13896.4	16	2910.52	23	0.000274726	4.8
HLA-A*33:01	1	403	411	9	EYEKAKMAV	16	17990.3	17	6855.67	15	-	-
HLA-B*44:02	1	404	412	9	YEKAKMAVQ	16	20350.7	13	26952.6	19	-	-
HLA-A*30:01	1	409	417	9	MAVQAVEAY	16	13746.7	16	11219.4	45	0.000494425	8.4
HLA-B*51:01	1	452	460	9	EFAADLRTV	16	20230	7.8	20827.2	16	0.000651628	36
HLA-A*02:06	1	303	311	9	SLTALDNRA	16.05	3686.84	9.1	1650.25	23	-	-
HLA-A*30:02	1	261	269	9	RHLLNEGVI	16.1	5743.99	6.2	6129.99	26	-	-
HLA-A*26:01	1	154	162	9	LTAAVALLN	16.15	19482	9.3	35613.1	23	-	-
HLA-A*03:01	1	426	434	9	DQLGQRYGK	16.2	17752.1	23	6773.3	9.4	-	-
HLA-B*44:03	1	94	102	9	ENIDNKQAI	16.25	29916.1	24	7202.61	8.5	-	-
HLA-A*26:01	1	112	120	9	SAHGNVANE	16.25	19718.7	9.5	36025.5	23	-	-
HLA-B*44:02	1	123	131	9	ALLWAAGEL	16.25	18061.9	9.5	36441.8	23	-	-
HLA-A*30:02	1	166	174	9	RIRAGEDMH	16.35	5121.14	5.7	6287.24	27	-	-
HLA-A*30:02	1	322	330	9	STYELLDYL	16.35	9624.6	9.7	5229.5	23	-	-
HLA-A*68:01	1	249	257	9	LYLNAGARK	16.45	8825.31	9.9	5327.09	23	-	-
HLA-A*23:01	1	339	347	9	IWGLYPTYT	16.45	14157.9	9.9	18682.3	23	-	-
HLA-A*31:01	1	2	10	9	DIHIINSAK	16.5	10212.3	18	4858.14	15	-	-
HLA-A*01:01	1	24	32	9	ALDVADFTN	16.5	22990.9	17	18516.1	16	-	-
HLA-A*26:01	1	32	40	9	NTGSLYAEH	16.5	20672.7	12	31017.7	21	-	-
HLA-A*03:01	1	70	78	9	RVKAKSLTT	16.5	13414.4	17	13176.5	16	-	-
HLA-A*24:02	1	102	110	9	IVVGKDLTL	16.5	16717.3	13	14575.7	20	-	-
HLA-B*40:01	1	116	124	9	NVANEANAL	16.5	18862.8	15	19050.2	18	-	-
HLA-A*26:01	1	130	138	9	ELTVKAQNI	16.5	25311.6	19	14983.4	14	-	-
HLA-A*11:01	1	133	141	9	VKAQNITNK	16.5	14405.6	16	9711.81	17	-	-
HLA-A*68:01	1	133	141	9	VKAQNITNK	16.5	15245.3	16	2961.35	17	-	-
HLA-A*03:01	1	133	141	9	VKAQNITNK	16.5	16228.8	21	7758.9	12	-	-
HLA-A*03:01	1	154	162	9	LTAAVALLN	16.5	11834.7	16	15128.6	17	-	-
HLA-A*26:01	1	159	167	9	ALLNKLGRI	16.5	20347.4	11	33854	22	-	-
HLA-A*30:02	1	168	176	9	RAGEDMHLD	16.5	12014	14	4533.78	19	-	-
HLA-B*44:03	1	188	196	9	GEVQRKGVQ	16.5	24647.9	19	13661.2	14	-	-
HLA-B*40:01	1	190	198	9	VQRKGVQDV	16.5	19613.5	16	18361.2	17	-	-
HLA-A*30:02	1	194	202	9	GVQDVGGGE	16.5	13531.3	16	4012.92	17	-	-
HLA-A*11:01	1	206	214	9	WSGIGYVNY	16.5	14159.3	16	9556.52	17	-	-
HLA-A*30:02	1	212	220	9	VNYWLRAGN	16.5	11981.7	14	4389.95	19	-	-
HLA-A*24:02	1	231	239	9	WYGGDLTAE	16.5	21451.8	17	10930.2	16	-	-
HLA-B*44:02	1	255	263	9	ARKDEHRHL	16.5	24375.5	17	21707	16	-	-
HLA-A*03:01	1	263	271	9	LLNEGVIQA	16.5	15090	19	10346.7	14	-	-
HLA-A*24:02	1	290	298	9	VSAMEYFKT	16.5	20967.4	17	10805.1	16	-	-
HLA-B*40:01	1	305	313	9	TALDNRAGL	16.5	19407.9	15	18832.2	18	-	-
HLA-A*11:01	1	312	320	9	GLSPATWNF	16.5	11064.9	13	12685.3	20	-	-
HLA-A*33:01	1	322	330	9	STYELLDYL	16.5	12412.1	13	9909.46	20	-	-
HLA-B*40:01	1	323	331	9	TYELLDYLL	16.5	19983.9	16	16900.5	17	-	-
HLA-A*33:01	1	338	346	9	YIWGLYPTY	16.5	12521.4	13	10070.5	20	-	-
HLA-A*01:01	1	349	357	9	WSVNTLKNL	16.5	21713.8	15	22519	18	-	-
HLA-A*68:01	1	356	364	9	NLDLGYQAK	16.5	10937.3	13	4125.63	20	-	-
HLA-A*30:02	1	361	369	9	YQAKPAPTA	16.5	14057.8	16	3948.75	17	-	-
HLA-A*26:01	1	367	375	9	PTAPPMPKA	16.5	26048.7	21	11847	12	-	-
HLA-B*40:01	1	392	400	9	KIFGEYKKL	16.5	20043.7	16	17374	17	-	-
HLA-A*24:02	1	452	460	9	EFAADLRTV	16.5	19841.3	16	11524.7	17	-	-
HLA-A*30:02	1	406	414	9	KAKMAVQAV	16.6	6881.92	7.2	5935.54	26	-	-
HLA-B*44:03	1	414	422	9	VEAYGEATR	16.6	29822.4	24	8118.77	9.2	-	-
HLA-B*44:02	1	319	327	9	NFQSTYELL	16.7	16568.2	8.4	41937.3	25	-	-
HLA-A*68:01	1	353	361	9	TLKNLDLGY	16.85	7157.13	8.7	6345.85	25	-	-
HLA-A*30:02	1	466	474	9	DQATIDAET	16.85	18701.9	25	2440.39	8.7	-	-
HLA-A*02:06	1	299	307	9	PLPVSLTAL	16.9	4090.52	9.8	1929.97	24	-	-
HLA-A*30:02	1	208	216	9	GIGYVNYWL	16.95	7705.57	7.9	6073.79	26	-	-
HLA-B*35:01	1	5	13	9	IINSAKLEN	17	14388	12	3652.41	17	0.0169863	61
HLA-A*30:01	1	8	16	9	SAKLENTGR	17	7876.94	7.8	1811.21	17	0.00333426	36
HLA-B*15:01	1	28	36	9	ADFTNTGSL	17	7985.75	9.9	4395.42	17	0.000276439	32
HLA-B*51:01	1	38	46	9	AEHDATLTL	17	26175.6	17	175643	64	0.000100647	7.1
HLA-B*58:01	1	46	54	9	LAQGTQRDL	17	12129.1	8.9	7839.71	17	0.00313329	60
HLA-A*23:01	1	54	62	9	LVVDQDHIL	17	17730.8	14	14874.1	20	-	-
HLA-B*15:01	1	54	62	9	LVVDQDHIL	17	4501.28	6.2	4216.97	17	0.000662217	53
HLA-B*44:02	1	56	64	9	VDQDHILPV	17	21470.4	14	31017	20	-	-
HLA-A*33:01	1	66	74	9	EGTLRVKAK	17	11929.6	12	11750.3	22	-	-
HLA-A*30:01	1	66	74	9	EGTLRVKAK	17	14314.4	17	9246.34	41	0.000422669	7.3
HLA-A*30:01	1	68	76	9	TLRVKAKSL	17	3980.24	4.2	1832.19	17	0.0042462	42
HLA-A*31:01	1	70	78	9	RVKAKSLTT	17	9502.4	17	6144.27	17	-	-
HLA-B*35:01	1	89	97	9	IAEVQENID	17	15524.8	13	4640.66	20	0.00178074	17
HLA-B*51:01	1	95	103	9	NIDNKQAIV	17	23915.7	13	22316.7	17	0.0107895	98
HLA-A*31:01	1	98	106	9	NKQAIVVGK	17	9188.76	17	6272.92	17	-	-
HLA-A*03:01	1	106	114	9	KDLTLSSAH	17	16974.1	22	8448.9	12	-	-
HLA-A*03:01	1	109	117	9	TLSSAHGNV	17	15164.7	19	12641.5	15	-	-
HLA-B*44:02	1	116	124	9	NVANEANAL	17	21479.9	14	30874.5	20	-	-
HLA-A*24:02	1	117	125	9	VANEANALL	17	15585.9	12	16543.6	22	-	-
HLA-A*23:01	1	117	125	9	VANEANALL	17	16789.5	13	16271.6	21	-	-
HLA-B*51:01	1	120	128	9	EANALLWAA	17	20192.8	7.8	22994.8	17	0.000257573	19
HLA-B*35:01	1	122	130	9	NALLWAAGE	17	15358	13	3536.55	17	0.00296893	24
HLA-B*35:01	1	124	132	9	LLWAAGELT	17	19779.3	17	20776.9	38	0.00108143	12
HLA-B*53:01	1	125	133	9	LWAAGELTV	17	16086.7	6.9	9265.74	17	0.0257988	61
HLA-B*58:01	1	134	142	9	KAQNITNKR	17	17869.3	17	11410.4	20	0.000216571	14
HLA-B*15:01	1	135	143	9	AQNITNKRA	17	6279.89	8.1	4335.11	17	0.000532108	48
HLA-B*07:02	1	138	146	9	ITNKRAALI	17	18537.3	16	12731.8	17	0.00152757	31
HLA-B*53:01	1	138	146	9	ITNKRAALI	17	24287	14	9769.67	17	0.00721107	29
HLA-B*08:01	1	139	147	9	TNKRAALIE	17	17212.9	23	8045.44	16	0.000567545	17
HLA-A*32:01	1	141	149	9	KRAALIEAG	17	24929.5	17	101144	46	7.04693e-05	7.9
HLA-A*30:01	1	142	150	9	RAALIEAGG	17	10880.1	12	2971.46	23	0.000989236	17
HLA-A*24:02	1	146	154	9	IEAGGNARL	17	19917.4	16	12782.9	18	-	-
HLA-B*40:01	1	150	158	9	GNARLTAAV	17	20977.3	17	18026	17	-	-
HLA-B*44:03	1	156	164	9	AAVALLNKL	17	25201.8	19	14638.3	15	-	-
HLA-B*35:01	1	156	164	9	AAVALLNKL	17	9648.79	6.8	4848.19	20	0.00183654	17
HLA-B*51:01	1	156	164	9	AAVALLNKL	17	16928.5	5.4	23047.8	17	0.00171317	62
HLA-B*44:02	1	159	167	9	ALLNKLGRI	17	26190.9	20	18518.3	14	-	-
HLA-A*02:01	1	172	180	9	DMHLDAPRI	17	17761.5	30	4624.98	17	0.00028327	15
HLA-B*15:01	1	180	188	9	IENTAKLSG	17	13019.1	17	9527.96	26	4.12098e-05	6.1
HLA-B*07:02	1	203	211	9	HGRWSGIGY	17	20118.2	17	23328.7	22	0.000133721	4.5
HLA-A*30:01	1	217	225	9	RAGNGKKAG	17	14327.4	17	4487.14	29	0.000613479	12
HLA-A*30:01	1	223	231	9	KAGTIAAPW	17	14443.2	17	8809.88	40	0.000512035	8.7
HLA-B*58:01	1	224	232	9	AGTIAAPWY	17	8735.62	6.2	8285.14	17	0.00112202	38
HLA-A*11:01	1	226	234	9	TIAAPWYGG	17	18056.8	19	7035.58	15	-	-
HLA-B*35:01	1	236	244	9	LTAEQSLIE	17	11607.9	8.2	3561.07	17	0.00980844	49
HLA-B*15:01	1	238	246	9	AEQSLIEVG	17	10198.9	14	4698.94	18	0.000105925	17
HLA-A*33:01	1	239	247	9	EQSLIEVGK	17	16654.8	16	8414.92	18	-	-
HLA-B*08:01	1	255	263	9	ARKDEHRHL	17	12792.4	16	8601.02	17	0.000594292	17
HLA-B*40:01	1	261	269	9	RHLLNEGVI	17	22000.4	19	13332.1	15	-	-
HLA-A*30:02	1	284	292	9	RSVVRTVSA	17	13508.9	16	4173.11	18	-	-
HLA-A*68:01	1	285	293	9	SVVRTVSAM	17	13462.8	14	3806.19	20	-	-
HLA-B*53:01	1	288	296	9	RTVSAMEYF	17	16542.4	7.2	10761.7	18	0.00337287	17
HLA-B*15:01	1	291	299	9	SAMEYFKTP	17	13119.3	17	6180.16	21	2.92079e-05	4.1
HLA-B*58:01	1	302	310	9	VSLTALDNR	17	18205.3	17	15896.4	23	0.000194805	13
HLA-B*15:01	1	304	312	9	LTALDNRAG	17	11942.7	16	4508.17	17	0.0016788	76
HLA-B*58:01	1	305	313	9	TALDNRAGL	17	16793.1	15	8190.3	17	0.00850159	82
HLA-B*51:01	1	314	322	9	SPATWNFQS	17	24353.4	14	33084.9	23	0.000232756	17
HLA-B*07:02	1	318	326	9	WNFQSTYEL	17	14977.6	13	12820.1	17	0.00165272	33
HLA-B*53:01	1	318	326	9	WNFQSTYEL	17	22019.5	12	9351.47	17	0.04772	78
HLA-A*01:01	1	320	328	9	FQSTYELLD	17	21811	15	25208.7	19	-	-
HLA-B*58:01	1	320	328	9	FQSTYELLD	17	12428.9	9.2	43381	35	0.000293427	17
HLA-A*23:01	1	328	336	9	DYLLDQNRY	17	24960	20	7987.85	14	-	-
HLA-B*57:01	1	346	354	9	YTEWSVNTL	17	16366.7	18	13640.2	16	-	-
HLA-B*58:01	1	346	354	9	YTEWSVNTL	17	11948.4	8.8	8096.55	17	0.000756833	31
HLA-B*57:01	1	364	372	9	KPAPTAPPM	17	16805.6	19	12847.5	15	-	-
HLA-A*30:02	1	364	372	9	KPAPTAPPM	17	11792.8	13	4982.65	21	-	-
HLA-B*58:01	1	374	382	9	KAPELDLRG	17	17371.7	16	22506.1	27	0.000289068	17
HLA-A*02:01	1	377	385	9	ELDLRGHTL	17	7822.92	16	4366.26	17	0.000506991	23
HLA-B*58:01	1	392	400	9	KIFGEYKKL	17	11566.6	8.4	7504.12	17	0.000550808	26
HLA-B*08:01	1	394	402	9	FGEYKKLQG	17	13995.4	17	9322.88	17	0.00199067	35
HLA-B*35:01	1	406	414	9	KAKMAVQAV	17	19979.4	17	13790.5	32	0.000240436	2.6
HLA-B*07:02	1	407	415	9	AKMAVQAVE	17	19768.4	17	123848	43	0.000453106	14
HLA-B*58:01	1	412	420	9	QAVEAYGEA	17	17479.4	16	8115.21	17	0.000436918	22
HLA-A*02:03	1	412	420	9	QAVEAYGEA	17	5070.91	15	1887.77	19	-	-
HLA-A*01:01	1	413	421	9	AVEAYGEAT	17	20446.3	13	30237.8	21	-	-
HLA-A*03:01	1	415	423	9	EAYGEATRR	17	16329.9	21	9790.39	13	-	-
HLA-A*68:01	1	419	427	9	EATRRVHDQ	17	16289.3	17	3023.36	17	-	-
HLA-B*08:01	1	419	427	9	EATRRVHDQ	17	13625.3	17	16770.7	24	0.000111944	4.1
HLA-B*15:01	1	420	428	9	ATRRVHDQL	17	9325.68	13	4581.42	17	0.00186638	78
HLA-B*44:03	1	424	432	9	VHDQLGQRY	17	19405.2	15	22567.8	19	-	-
HLA-B*53:01	1	439	447	9	MDAETKEVD	17	27206.2	17	4434.86	9.3	0.0261276	62
HLA-A*32:01	1	445	453	9	EVDGIIQEF	17	7647.51	3.7	8588.95	19	0.000164059	17
HLA-A*02:01	1	454	462	9	AADLRTVYA	17	8424.48	17	4316.28	17	0.000353346	18
HLA-A*32:01	1	455	463	9	ADLRTVYAK	17	16298.7	8.1	28115.1	31	0.000157761	17
HLA-B*07:02	1	458	466	9	RTVYAKQAD	17	19818.3	17	151667	46	0.000184077	5.9
HLA-A*24:02	1	462	470	9	AKQADQATI	17	22297.8	18	10130.5	16	-	-
HLA-A*32:01	1	462	470	9	AKQADQATI	17	25123.4	17	4709.12	14	0.000644318	38
HLA-A*02:06	1	243	251	9	IEVGKDLYL	17.25	3338.64	8.5	2101.6	26	-	-
HLA-A*02:06	1	445	453	9	EVDGIIQEF	17.35	3456.3	8.7	2215.9	26	-	-
HLA-B*44:02	1	247	255	9	KDLYLNAGA	17.4	18488	9.8	43611.4	25	-	-
HLA-A*33:01	1	32	40	9	NTGSLYAEH	17.45	10466	9.9	14422.8	25	-	-
HLA-B*57:01	1	34	42	9	GSLYAEHDA	17.5	12182.9	13	23978.4	22	-	-
HLA-A*01:01	1	56	64	9	VDQDHILPV	17.5	22680.8	16	25441.9	19	-	-
HLA-A*02:03	1	70	78	9	RVKAKSLTT	17.5	3387.36	12	2985.04	23	-	-
HLA-A*30:02	1	92	100	9	VQENIDNKQ	17.5	11423.1	13	5063.61	22	-	-
HLA-A*26:01	1	194	202	9	GVQDVGGGE	17.5	20602.2	12	37120.2	23	-	-
HLA-A*02:03	1	204	212	9	GRWSGIGYV	17.5	6686.68	18	1492.62	17	-	-
HLA-A*30:02	1	226	234	9	TIAAPWYGG	17.5	17205.1	22	3187.57	13	-	-
HLA-A*23:01	1	241	249	9	SLIEVGKDL	17.5	20645.2	16	13690.8	19	-	-
HLA-A*02:06	1	284	292	9	RSVVRTVSA	17.5	6135.62	14	1437.31	21	-	-
HLA-B*57:01	1	285	293	9	SVVRTVSAM	17.5	15002.8	16	18613.2	19	-	-
HLA-A*11:01	1	290	298	9	VSAMEYFKT	17.5	16496.3	18	9210.86	17	-	-
HLA-A*01:01	1	303	311	9	SLTALDNRA	17.5	20338.2	13	31882.3	22	-	-
HLA-A*30:02	1	360	368	9	GYQAKPAPT	17.5	17715.1	23	2934	12	-	-
HLA-A*31:01	1	366	374	9	APTAPPMPK	17.5	11751.4	20	5017.3	15	-	-
HLA-A*68:01	1	386	394	9	ESAEGRKIF	17.5	18584.9	19	2503.17	16	-	-
HLA-A*23:01	1	393	401	9	IFGEYKKLQ	17.5	22982.7	18	11231.3	17	-	-
HLA-A*02:06	1	399	407	9	KLQGEYEKA	17.5	4352.1	12	1700.4	23	-	-
HLA-B*40:01	1	411	419	9	VQAVEAYGE	17.5	15170.6	12	30542.2	23	-	-
HLA-A*23:01	1	452	460	9	EFAADLRTV	17.5	19353.6	15	14435.4	20	-	-
HLA-B*57:01	1	352	360	9	NTLKNLDLG	17.55	7914.79	7.1	38090.8	28	-	-
HLA-B*44:03	1	29	37	9	DFTNTGSLY	17.9	32180	27	7611.85	8.8	-	-
HLA-A*26:01	1	1	9	9	HDIHIINSA	18	24167.8	17	26218.6	19	-	-
HLA-A*02:06	1	16	24	9	RVDARNDIA	18	7380.95	16	1307.83	20	-	-
HLA-A*01:01	1	20	28	9	RNDIALDVA	18	21250.6	14	32700.2	22	-	-
HLA-A*68:02	1	36	44	9	LYAEHDATL	18	6076.42	8.4	2789.91	18	0.00433411	62
HLA-A*32:01	1	40	48	9	HDATLTLAQ	18	26262.7	18	899373	75	6.95024e-05	7.8
HLA-B*58:01	1	44	52	9	LTLAQGTQR	18	23438.5	27	7435.33	16	0.000327793	18
HLA-B*35:01	1	46	54	9	LAQGTQRDL	18	7773.32	5.5	3763.4	18	0.00579429	37
HLA-A*02:03	1	47	55	9	AQGTQRDLV	18	7505.61	19	1534.44	17	-	-
HLA-A*01:01	1	54	62	9	LVVDQDHIL	18	23511.9	18	21955.8	18	-	-
HLA-B*51:01	1	56	64	9	VDQDHILPV	18	18964.7	6.8	24078.5	18	0.000322107	22
HLA-A*68:02	1	60	68	9	HILPVAEGT	18	2277	4.2	2579.82	18	0.00055847	22
HLA-B*58:01	1	76	84	9	LTTEIETGN	18	5729.22	4.2	39473	33	0.000325087	18
HLA-B*15:01	1	78	86	9	TEIETGNPG	18	4946.6	6.7	4886.52	18	0.000221309	28
HLA-A*24:02	1	81	89	9	ETGNPGSLI	18	26075.2	22	8987.32	14	-	-
HLA-A*01:01	1	88	96	9	LIAEVQENI	18	22397.4	16	26336	20	-	-
HLA-A*03:01	1	91	99	9	EVQENIDNK	18	17762.9	23	9995.4	13	-	-
HLA-B*53:01	1	94	102	9	ENIDNKQAI	18	28619.9	19	10183.1	18	0.00155132	7.6
HLA-B*58:01	1	99	107	9	KQAIVVGKD	18	17508	16	24848.5	28	0.000336124	18
HLA-B*51:01	1	108	116	9	LTLSSAHGN	18	26843.6	18	14542.2	12	0.000687163	38
HLA-B*07:02	1	109	117	9	TLSSAHGNV	18	20368.1	18	37058.7	27	0.000537032	16
HLA-A*32:01	1	120	128	9	EANALLWAA	18	23950.7	16	69173.5	41	0.000177419	18
HLA-B*15:01	1	125	133	9	LWAAGELTV	18	9792.56	13	4977.37	18	0.000176604	24
HLA-B*35:01	1	125	133	9	LWAAGELTV	18	4583.11	3.6	4145.53	18	0.00959401	48
HLA-A*02:03	1	125	133	9	LWAAGELTV	18	6845.24	18	1621.62	18	-	-
HLA-B*53:01	1	126	134	9	WAAGELTVK	18	27588.2	18	6743.42	14	0.0190853	53
HLA-A*68:01	1	132	140	9	TVKAQNITN	18	20847.9	21	2115.87	15	-	-
HLA-A*32:01	1	132	140	9	TVKAQNITN	18	26431.2	18	5394.36	15	0.00129122	53
HLA-A*11:01	1	138	146	9	ITNKRAALI	18	18177.8	19	9468.91	17	-	-
HLA-A*01:01	1	145	153	9	LIEAGGNAR	18	23858.3	18	23634.7	18	-	-
HLA-B*08:01	1	150	158	9	GNARLTAAV	18	13004	16	9584.07	18	0.00063387	18
HLA-B*53:01	1	154	162	9	LTAAVALLN	18	18908.8	8.7	9974.24	18	0.0079378	31
HLA-A*23:01	1	156	164	9	AAVALLNKL	18	17734.5	14	17556.2	22	-	-
HLA-A*30:01	1	164	172	9	LGRIRAGED	18	17094.8	21	1370.79	15	0.00111532	18
HLA-A*31:01	1	166	174	9	RIRAGEDMH	18	9731.62	17	7664.26	19	-	-
HLA-B*53:01	1	168	176	9	RAGEDMHLD	18	27692.3	18	6278.85	13	0.0249115	60
HLA-A*68:02	1	171	179	9	EDMHLDAPR	18	19185.2	26	2615.71	18	7.2527e-05	4
HLA-A*26:01	1	172	180	9	DMHLDAPRI	18	24745.4	18	23911.7	18	-	-
HLA-A*68:01	1	182	190	9	NTAKLSGEV	18	13668.6	15	4420.69	21	-	-
HLA-B*08:01	1	190	198	9	VQRKGVQDV	18	12990.6	16	13168.9	21	0.00061235	18
HLA-B*53:01	1	206	214	9	WSGIGYVNY	18	18417.1	8.4	10230.1	18	0.00458142	21
HLA-B*15:01	1	207	215	9	SGIGYVNYW	18	13270.9	17	5821.03	20	0.000116977	18
HLA-B*51:01	1	223	231	9	KAGTIAAPW	18	23123.1	12	23748.2	18	0.00111276	50
HLA-A*02:01	1	225	233	9	GTIAAPWYG	18	9795.32	19	5322.43	18	0.000298538	16
HLA-B*15:01	1	236	244	9	LTAEQSLIE	18	20316.8	27	5069.91	18	0.000115878	18
HLA-B*53:01	1	236	244	9	LTAEQSLIE	18	26521.4	17	10324.8	18	0.00890225	34
HLA-B*51:01	1	236	244	9	LTAEQSLIE	18	21344.8	8.9	23748.2	18	0.00139894	56
HLA-B*40:01	1	239	247	9	EQSLIEVGK	18	23643.8	21	14351.6	15	-	-
HLA-A*32:01	1	256	264	9	RKDEHRHLL	18	16440.3	8.3	7654.91	18	0.00168694	59
HLA-A*30:01	1	267	275	9	GVIQAGGHG	18	12579.2	14	3698.03	26	0.00111686	18
HLA-A*30:01	1	282	290	9	DNRSVVRTV	18	15090.2	18	3097.21	24	0.00104256	18
HLA-A*32:01	1	297	305	9	KTPLPVSLT	18	26624.9	18	82402.4	44	0.000150661	16
HLA-B*40:01	1	312	320	9	GLSPATWNF	18	18258.4	14	29234.8	22	-	-
HLA-B*58:01	1	313	321	9	LSPATWNFQ	18	18443.9	18	20859.3	26	0.000108893	7
HLA-A*30:01	1	316	324	9	ATWNFQSTY	18	2216.52	2.7	1874.86	18	0.0047863	44
HLA-A*30:02	1	317	325	9	TWNFQSTYE	18	14480.8	17	4349.71	19	-	-
HLA-B*40:01	1	319	327	9	NFQSTYELL	18	19069.3	15	25287.2	21	-	-
HLA-B*53:01	1	319	327	9	NFQSTYELL	18	19631.8	9.2	10277.3	18	0.00356451	18
HLA-A*68:02	1	323	331	9	TYELLDYLL	18	6053.85	8.4	2633.84	18	0.00232809	48
HLA-B*44:02	1	328	336	9	DYLLDQNRY	18	27727.7	23	16428.6	13	-	-
HLA-A*02:01	1	330	338	9	LLDQNRYEY	18	17431.8	30	5421.38	18	0.000100925	5.7
HLA-A*30:01	1	335	343	9	RYEYIWGLY	18	1995.31	2.5	1981.39	18	0.00247116	30
HLA-A*32:01	1	340	348	9	WGLYPTYTE	18	18363.2	9.5	7942.19	18	0.000187499	19
HLA-B*35:01	1	353	361	9	TLKNLDLGY	18	7789.73	5.6	4004.79	18	0.0219786	68
HLA-B*58:01	1	355	363	9	KNLDLGYQA	18	24896.1	31	8735.75	18	0.000203892	13
HLA-A*31:01	1	355	363	9	KNLDLGYQA	18	13256.2	22	4050.14	14	-	-
HLA-B*08:01	1	364	372	9	KPAPTAPPM	18	10337.5	12	9387.5	18	0.00069024	19
HLA-B*57:01	1	383	391	9	HTLESAEGR	18	17158	19	15025.2	17	-	-
HLA-A*32:01	1	399	407	9	KLQGEYEKA	18	25788.5	18	7176.95	17	0.00138357	54
HLA-B*58:01	1	406	414	9	KAKMAVQAV	18	13601	12	8536.9	18	0.000366438	20
HLA-A*26:01	1	410	418	9	AVQAVEAYG	18	24985.4	18	23046.8	18	-	-
HLA-B*44:02	1	414	422	9	VEAYGEATR	18	19415.3	12	40327.4	24	-	-
HLA-B*08:01	1	454	462	9	AADLRTVYA	18	20004.7	28	3503.89	8.4	0.000626614	18
HLA-A*31:01	1	468	476	9	ATIDAETDK	18	10877.8	19	6538.38	17	-	-
HLA-A*23:01	1	336	344	9	YEYIWGLYP	18.2	13471.5	9.4	24290.1	27	-	-
HLA-A*02:06	1	152	160	9	ARLTAAVAL	18.25	3899.63	9.5	2452.17	27	-	-
HLA-B*44:02	1	171	179	9	EDMHLDAPR	18.25	13389.1	6.5	55924.2	30	-	-
HLA-A*02:06	1	9	17	9	AKLENTGRV	18.5	8928.55	19	1015.2	18	-	-
HLA-B*57:01	1	13	21	9	NTGRVDARN	18.5	11202.7	12	28961.4	25	-	-
HLA-A*11:01	1	32	40	9	NTGSLYAEH	18.5	17615.3	19	10311	18	-	-
HLA-B*44:02	1	46	54	9	LAQGTQRDL	18.5	21379	14	37462.8	23	-	-
HLA-A*01:01	1	57	65	9	DQDHILPVA	18.5	24192.6	19	23043.6	18	-	-
HLA-A*68:01	1	81	89	9	ETGNPGSLI	18.5	16728.5	17	4135.14	20	-	-
HLA-A*33:01	1	107	115	9	DLTLSSAHG	18.5	24100.9	24	5058.83	13	-	-
HLA-A*30:02	1	112	120	9	SAHGNVANE	18.5	16658.3	21	3779.72	16	-	-
HLA-A*03:01	1	123	131	9	ALLWAAGEL	18.5	14561.2	19	16626.5	18	-	-
HLA-B*40:01	1	125	133	9	LWAAGELTV	18.5	20854	17	23168.6	20	-	-
HLA-A*24:02	1	159	167	9	ALLNKLGRI	18.5	24513.8	21	10656.9	16	-	-
HLA-A*23:01	1	159	167	9	ALLNKLGRI	18.5	24268.7	20	10481.7	17	-	-
HLA-B*44:03	1	171	179	9	EDMHLDAPR	18.5	30181.7	24	11468.1	13	-	-
HLA-A*24:02	1	198	206	9	VGGGEHGRW	18.5	20973.5	17	14508.8	20	-	-
HLA-B*44:02	1	206	214	9	WSGIGYVNY	18.5	21249.4	14	37376.6	23	-	-
HLA-B*57:01	1	209	217	9	IGYVNYWLR	18.5	18533.3	22	13237.9	15	-	-
HLA-A*31:01	1	215	223	9	WLRAGNGKK	18.5	10624.5	18	7788.79	19	-	-
HLA-A*02:06	1	225	233	9	GTIAAPWYG	18.5	9601.93	20	894.438	17	-	-
HLA-B*40:01	1	237	245	9	TAEQSLIEV	18.5	16783.5	13	35473.2	24	-	-
HLA-A*23:01	1	269	277	9	IQAGGHGHI	18.5	18239.9	14	17923.8	23	-	-
HLA-A*03:01	1	276	284	9	HIGGDVDNR	18.5	17642	23	11086.6	14	-	-
HLA-A*01:01	1	280	288	9	DVDNRSVVR	18.5	22943.4	17	26518.6	20	-	-
HLA-A*30:02	1	285	293	9	SVVRTVSAM	18.5	7826.99	8	6893.82	29	-	-
HLA-A*24:02	1	295	303	9	YFKTPLPVS	18.5	21065.4	17	14846.7	20	-	-
HLA-A*26:01	1	299	307	9	PLPVSLTAL	18.5	21901.6	13	39501.2	24	-	-
HLA-A*24:02	1	313	321	9	LSPATWNFQ	18.5	27657.3	24	7631.85	13	-	-
HLA-A*68:01	1	321	329	9	QSTYELLDY	18.5	9710.27	12	6316.7	25	-	-
HLA-A*03:01	1	322	330	9	STYELLDYL	18.5	15530.3	20	14514.4	17	-	-
HLA-A*68:01	1	346	354	9	YTEWSVNTL	18.5	11976.1	13	6046.3	24	-	-
HLA-A*24:02	1	386	394	9	ESAEGRKIF	18.5	25818.9	22	9585.84	15	-	-
HLA-A*24:02	1	445	453	9	EVDGIIQEF	18.5	25683.2	22	9154.4	15	-	-
HLA-A*26:01	1	449	457	9	IIQEFAADL	18.5	22698.2	15	32479.5	22	-	-
HLA-A*33:01	1	453	461	9	FAADLRTVY	18.5	19873.1	19	8473.25	18	-	-
HLA-A*11:01	1	459	467	9	TVYAKQADQ	18.5	19081	20	9490.74	17	-	-
HLA-B*40:01	1	463	471	9	KQADQATID	18.5	18252.3	14	31038.4	23	-	-
HLA-A*01:01	1	312	320	9	GLSPATWNF	18.65	18472.8	9.3	46190.2	28	-	-
HLA-A*30:02	1	28	36	9	ADFTNTGSL	18.7	7128.3	7.4	6989.72	30	-	-
HLA-A*30:02	1	463	471	9	KQADQATID	18.85	20529.6	30	2235.94	7.7	-	-
HLA-A*01:01	1	313	321	9	LSPATWNFQ	18.9	18886.9	9.8	46617.6	28	-	-
HLA-A*02:06	1	127	135	9	AAGELTVKA	18.95	3588.49	8.9	2808.99	29	-	-
HLA-A*26:01	1	12	20	9	ENTGRVDAR	19	25812.5	20	24468.6	18	-	-
HLA-B*44:02	1	15	23	9	GRVDARNDI	19	27670.5	23	19660.7	15	-	-
HLA-A*02:03	1	19	27	9	ARNDIALDV	19	8419.37	20	1713.76	18	-	-
HLA-B*15:01	1	22	30	9	DIALDVADF	19	14611.6	19	5188	19	0.000294442	34
HLA-A*02:01	1	24	32	9	ALDVADFTN	19	14401.3	25	4498.94	17	0.000386545	19
HLA-A*32:01	1	26	34	9	DVADFTNTG	19	22824.1	14	25057.6	29	0.000185353	19
HLA-A*26:01	1	41	49	9	DATLTLAQG	19	26194.6	21	21757.6	17	-	-
HLA-A*01:01	1	42	50	9	ATLTLAQGT	19	21844.8	15	34320.2	23	-	-
HLA-B*35:01	1	82	90	9	TGNPGSLIA	19	9903.16	7	4391.17	19	0.00598412	38
HLA-A*02:01	1	84	92	9	NPGSLIAEV	19	15093.6	26	6238.93	19	8.15831e-05	4.7
HLA-B*51:01	1	89	97	9	IAEVQENID	19	27136.2	19	14744.5	12	0.00256094	73
HLA-B*35:01	1	94	102	9	ENIDNKQAI	19	21154	19	21309.8	38	0.00110205	12
HLA-A*11:01	1	98	106	9	NKQAIVVGK	19	11286.5	14	17112	24	-	-
HLA-B*35:01	1	110	118	9	LSSAHGNVA	19	5613.67	4.2	4193.53	19	0.00603949	38
HLA-A*01:01	1	111	119	9	SSAHGNVAN	19	26877.9	26	13048.2	12	-	-
HLA-B*15:01	1	116	124	9	NVANEANAL	19	9813.67	13	5610.48	19	0.000814704	58
HLA-A*68:01	1	116	124	9	NVANEANAL	19	16423.1	17	4555.02	21	-	-
HLA-A*01:01	1	118	126	9	ANEANALLW	19	22991.6	17	28943.4	21	-	-
HLA-B*07:02	1	121	129	9	ANALLWAAG	19	21847.7	19	137686	45	0.000584117	17
HLA-B*51:01	1	122	130	9	NALLWAAGE	19	26551.3	18	26892.4	19	0.000950167	46
HLA-B*44:03	1	123	131	9	ALLWAAGEL	19	31180.9	25	11654.4	13	-	-
HLA-B*51:01	1	124	132	9	LLWAAGELT	19	27248.3	19	68490.4	38	0.000153532	12
HLA-A*68:02	1	131	139	9	LTVKAQNIT	19	7271.56	9.7	3031.03	19	0.00231739	48
HLA-A*23:01	1	138	146	9	ITNKRAALI	19	19898.3	16	17475.5	22	-	-
HLA-B*35:01	1	151	159	9	NARLTAAVA	19	9495.71	6.7	4350.91	19	0.00313329	25
HLA-A*68:02	1	153	161	9	RLTAAVALL	19	3691.47	5.8	2874.68	19	0.00425598	61
HLA-B*51:01	1	159	167	9	ALLNKLGRI	19	28469.5	22	27016.6	19	0.000261216	19
HLA-A*23:01	1	167	175	9	IRAGEDMHL	19	17796	14	19250	24	-	-
HLA-A*26:01	1	189	197	9	EVQRKGVQD	19	27851	26	11792.6	12	-	-
HLA-A*02:01	1	190	198	9	VQRKGVQDV	19	16426.3	28	5903.51	19	0.000353997	18
HLA-A*31:01	1	197	205	9	DVGGGEHGR	19	16276.1	26	2934.07	12	-	-
HLA-B*44:03	1	203	211	9	HGRWSGIGY	19	30873.4	25	12661.6	13	-	-
HLA-B*40:01	1	204	212	9	GRWSGIGYV	19	20706.8	17	26418	21	-	-
HLA-B*51:01	1	211	219	9	YVNYWLRAG	19	27302.3	19	106079	50	8.28514e-05	5.6
HLA-A*31:01	1	214	222	9	YWLRAGNGK	19	8327.51	15	11129.4	23	-	-
HLA-B*53:01	1	229	237	9	APWYGGDLT	19	16816.2	7.3	10861.3	19	0.00412952	20
HLA-A*01:01	1	235	243	9	DLTAEQSLI	19	21148.3	14	36774.8	24	-	-
HLA-A*02:01	1	235	243	9	DLTAEQSLI	19	19595.7	33	5637.8	19	9.37994e-05	5.4
HLA-A*11:01	1	242	250	9	LIEVGKDLY	19	14687.3	16	14331.8	22	-	-
HLA-B*07:02	1	261	269	9	RHLLNEGVI	19	18942	16	16629.9	19	0.00234531	39
HLA-A*26:01	1	266	274	9	EGVIQAGGH	19	24269.5	17	30451.6	21	-	-
HLA-A*31:01	1	268	276	9	VIQAGGHGH	19	11836.1	20	7507.06	18	-	-
HLA-B*58:01	1	269	277	9	IQAGGHGHI	19	15176.7	13	10575.5	19	0.00384592	65
HLA-B*53:01	1	287	295	9	VRTVSAMEY	19	24720.5	15	10911.4	19	0.0128973	43
HLA-B*51:01	1	288	296	9	RTVSAMEYF	19	27164.7	19	160927	61	0.000154989	12
HLA-A*26:01	1	291	299	9	SAMEYFKTP	19	24178.5	17	31376.9	21	-	-
HLA-B*51:01	1	293	301	9	MEYFKTPLP	19	16275.8	5	25505.3	19	0.000413238	27
HLA-A*30:01	1	310	318	9	RAGLSPATW	19	15675.3	19	19318.3	55	9.10542e-05	1.7
HLA-A*30:02	1	313	321	9	LSPATWNFQ	19	10003.1	11	6448.52	27	-	-
HLA-A*33:01	1	316	324	9	ATWNFQSTY	19	16696.5	16	11615.8	22	-	-
HLA-A*31:01	1	319	327	9	NFQSTYELL	19	8476.32	16	10555.3	22	-	-
HLA-A*33:01	1	328	336	9	DYLLDQNRY	19	23250.5	23	6699.62	15	-	-
HLA-B*35:01	1	328	336	9	DYLLDQNRY	19	8774.66	6.2	4514.19	19	0.00968278	49
HLA-A*01:01	1	331	339	9	LDQNRYEYI	19	22316.4	16	31662.8	22	-	-
HLA-A*24:02	1	334	342	9	NRYEYIWGL	19	22052.4	18	14609.3	20	-	-
HLA-A*02:03	1	349	357	9	WSVNTLKNL	19	5448.81	15	2985.04	23	-	-
HLA-A*33:01	1	356	364	9	NLDLGYQAK	19	15461.4	15	13033.2	23	-	-
HLA-A*30:02	1	367	375	9	PTAPPMPKA	19	14378.7	17	4802.42	21	-	-
HLA-B*51:01	1	369	377	9	APPMPKAPE	19	26997.4	19	44939.7	28	0.000180634	14
HLA-A*68:02	1	406	414	9	KAKMAVQAV	19	13742.1	19	4431.9	23	4.75335e-05	2.7
HLA-A*01:01	1	408	416	9	KMAVQAVEA	19	20513	13	37892.2	25	-	-
HLA-B*51:01	1	412	420	9	QAVEAYGEA	19	24946.2	15	25446.6	19	0.000864769	43
HLA-B*07:02	1	417	425	9	YGEATRRVH	19	19422	17	16822.5	19	0.00139701	30
HLA-B*08:01	1	421	429	9	TRRVHDQLG	19	15088.1	19	19613.3	26	0.000355713	12
HLA-B*07:02	1	423	431	9	RVHDQLGQR	19	23320.3	21	15699.7	19	0.000696627	19
HLA-A*32:01	1	434	442	9	KALGGMDAE	19	27099.8	19	23117.5	28	0.000158855	17
HLA-B*58:01	1	445	453	9	EVDGIIQEF	19	16330.3	15	10502.7	19	0.00150661	44
HLA-B*53:01	1	449	457	9	IIQEFAADL	19	28421.1	19	21472.4	28	0.00206538	9.8
HLA-B*44:02	1	452	460	9	EFAADLRTV	19	21170.5	13	43013	25	-	-
HLA-B*51:01	1	461	469	9	YAKQADQAT	19	27084.8	19	101305	48	4.01976e-05	2.6
HLA-B*15:01	1	463	471	9	KQADQATID	19	13567.4	18	29241.5	41	0.000128086	19
HLA-A*68:02	1	466	474	9	DQATIDAET	19	8347.9	12	3003.24	19	0.00284315	53
HLA-A*02:06	1	463	471	9	KQADQATID	19.3	18520.7	34	149.469	4.6	-	-
HLA-B*44:02	1	334	342	9	NRYEYIWGL	19.45	17223.3	8.9	57226.9	30	-	-
HLA-B*44:02	1	1	9	9	HDIHIINSA	19.5	22303.1	15	39500.3	24	-	-
HLA-A*26:01	1	3	11	9	IHIINSAKL	19.5	22573.6	14	42131.8	25	-	-
HLA-A*23:01	1	38	46	9	AEHDATLTL	19.5	16471.9	13	23090.3	26	-	-
HLA-A*30:02	1	43	51	9	TLTLAQGTQ	19.5	14373.5	17	5193.5	22	-	-
HLA-A*33:01	1	98	106	9	NKQAIVVGK	19.5	18759.8	18	11299.3	21	-	-
HLA-A*26:01	1	100	108	9	QAIVVGKDL	19.5	21878.4	13	44117.4	26	-	-
HLA-B*40:01	1	111	119	9	SSAHGNVAN	19.5	20911.2	17	28047.9	22	-	-
HLA-B*44:03	1	120	128	9	EANALLWAA	19.5	27881.4	22	18471	17	-	-
HLA-A*01:01	1	131	139	9	LTVKAQNIT	19.5	25052.5	21	22937.7	18	-	-
HLA-B*40:01	1	167	175	9	IRAGEDMHL	19.5	22784.1	20	22228	19	-	-
HLA-A*26:01	1	171	179	9	EDMHLDAPR	19.5	23911.8	17	31886.7	22	-	-
HLA-B*44:02	1	172	180	9	DMHLDAPRI	19.5	29540.1	27	13854.8	12	-	-
HLA-A*31:01	1	205	213	9	RWSGIGYVN	19.5	11727.4	20	8081.09	19	-	-
HLA-A*68:01	1	214	222	9	YWLRAGNGK	19.5	12100.2	13	6958.09	26	-	-
HLA-A*33:01	1	225	233	9	GTIAAPWYG	19.5	26058.3	26	5408.17	13	-	-
HLA-A*11:01	1	236	244	9	LTAEQSLIE	19.5	18033.6	19	12282.9	20	-	-
HLA-A*68:01	1	244	252	9	EVGKDLYLN	19.5	24369.7	24	2341.48	15	-	-
HLA-B*40:01	1	260	268	9	HRHLLNEGV	19.5	20369.4	16	30542.2	23	-	-
HLA-B*40:01	1	285	293	9	SVVRTVSAM	19.5	18707.5	15	34111.4	24	-	-
HLA-B*44:03	1	288	296	9	RTVSAMEYF	19.5	28207.9	22	18259.5	17	-	-
HLA-A*26:01	1	319	327	9	NFQSTYELL	19.5	23011.3	15	39049	24	-	-
HLA-A*03:01	1	321	329	9	QSTYELLDY	19.5	14680.4	19	20408	20	-	-
HLA-A*31:01	1	338	346	9	YIWGLYPTY	19.5	9324.06	17	10926.2	22	-	-
HLA-B*40:01	1	364	372	9	KPAPTAPPM	19.5	17575	14	37316.4	25	-	-
HLA-A*03:01	1	392	400	9	KIFGEYKKL	19.5	18514	24	11989.5	15	-	-
HLA-A*24:02	1	396	404	9	EYKKLQGEY	19.5	23385	19	14676.8	20	-	-
HLA-A*01:01	1	420	428	9	ATRRVHDQL	19.5	23739.9	18	29481.5	21	-	-
HLA-B*40:01	1	431	439	9	RYGKALGGM	19.5	18853.7	15	35310.2	24	-	-
HLA-B*57:01	1	442	450	9	ETKEVDGII	19.5	17884.6	21	17775.4	18	-	-
HLA-A*11:01	1	454	462	9	AADLRTVYA	19.5	12506.1	15	16955.1	24	-	-
HLA-A*26:01	1	313	321	9	LSPATWNFQ	19.75	14463.6	5.5	77021.2	34	-	-
HLA-A*68:01	1	7	15	9	NSAKLENTG	20	23018.3	23	2961.35	17	-	-
HLA-A*02:01	1	9	17	9	AKLENTGRV	20	25059.6	43	6458.18	20	6.72977e-05	3.8
HLA-A*31:01	1	12	20	9	ENTGRVDAR	20	17397.3	28	2827.94	12	-	-
HLA-B*40:01	1	15	23	9	GRVDARNDI	20	22665.8	20	25055.3	20	-	-
HLA-B*51:01	1	27	35	9	VADFTNTGS	20	26200.5	17	27773.5	20	0.000772503	40
HLA-A*68:02	1	32	40	9	NTGSLYAEH	20	19342.1	26	3270.32	20	0.000492153	20
HLA-B*51:01	1	36	44	9	LYAEHDATL	20	19221.5	7	27709.6	20	0.00238671	71
HLA-B*08:01	1	46	54	9	LAQGTQRDL	20	15823.1	20	11390.7	19	0.00341193	45
HLA-A*32:01	1	49	57	9	GTQRDLVVD	20	28215.5	20	20938.2	27	0.000156387	16
HLA-A*02:01	1	60	68	9	HILPVAEGT	20	9180.11	18	6762.54	20	0.000493401	22
HLA-A*30:02	1	72	80	9	KAKSLTTEI	20	12311.3	14	6158.29	26	-	-
HLA-A*68:02	1	72	80	9	KAKSLTTEI	20	15291.9	20	7648.74	30	0.000328852	16
HLA-A*30:02	1	77	85	9	TTEIETGNP	20	19423.3	27	3100.7	13	-	-
HLA-A*30:01	1	104	112	9	VGKDLTLSS	20	5896.89	5.8	2243.73	20	0.0248886	82
HLA-A*31:01	1	106	114	9	KDLTLSSAH	20	14216.9	23	6201.12	17	-	-
HLA-B*53:01	1	108	116	9	LTLSSAHGN	20	28525	19	12102.6	20	0.00679516	28
HLA-A*11:01	1	111	119	9	SSAHGNVAN	20	16461.7	18	14631.9	22	-	-
HLA-B*53:01	1	122	130	9	NALLWAAGE	20	31977.6	25	8051.56	16	0.00410204	20
HLA-B*51:01	1	123	131	9	ALLWAAGEL	20	27479.8	20	93031.5	46	0.000276567	20
HLA-B*07:02	1	127	135	9	AAGELTVKA	20	20871.6	18	33028.6	26	0.000731139	20
HLA-A*30:02	1	131	139	9	LTVKAQNIT	20	16722.7	21	4410.22	19	-	-
HLA-A*30:02	1	135	143	9	AQNITNKRA	20	15336.6	19	4902.98	21	-	-
HLA-A*02:06	1	138	146	9	ITNKRAALI	20	7849.55	17	1684.81	23	-	-
HLA-A*02:01	1	138	146	9	ITNKRAALI	20	10216.7	20	5624.84	19	0.00230144	53
HLA-B*44:02	1	150	158	9	GNARLTAAV	20	26369.2	20	29689.3	20	-	-
HLA-A*33:01	1	155	163	9	TAAVALLNK	20	23190.8	23	7817.18	17	-	-
HLA-B*58:01	1	155	163	9	TAAVALLNK	20	13470.1	12	10997.7	20	0.000533581	25
HLA-B*53:01	1	156	164	9	AAVALLNKL	20	16792	7.3	12327.6	20	0.00437824	21
HLA-B*58:01	1	167	175	9	IRAGEDMHL	20	19933	20	11099.4	20	0.00905733	83
HLA-A*02:03	1	172	180	9	DMHLDAPRI	20	9911.84	23	1499.51	17	-	-
HLA-A*02:01	1	182	190	9	NTAKLSGEV	20	10523.7	20	2858.31	14	0.000922571	33
HLA-A*68:01	1	184	192	9	AKLSGEVQR	20	14264.6	15	6404.57	25	-	-
HLA-B*07:02	1	190	198	9	VQRKGVQDV	20	19225.5	16	18962.3	20	0.00158125	32
HLA-B*44:02	1	203	211	9	HGRWSGIGY	20	20799.3	13	47489.8	27	-	-
HLA-A*68:02	1	208	216	9	GIGYVNYWL	20	5571.38	7.9	3315.81	20	0.00222331	47
HLA-A*33:01	1	215	223	9	WLRAGNGKK	20	17459.9	17	12163.3	23	-	-
HLA-B*15:01	1	223	231	9	KAGTIAAPW	20	6159.7	7.9	5727.96	20	0.000696787	54
HLA-A*02:06	1	226	234	9	TIAAPWYGG	20	8895.1	19	1363.17	21	-	-
HLA-A*24:02	1	235	243	9	DLTAEQSLI	20	26516.8	23	11766	17	-	-
HLA-A*68:02	1	235	243	9	DLTAEQSLI	20	6408.52	8.8	3338.8	20	0.0172982	90
HLA-A*68:02	1	244	252	9	EVGKDLYLN	20	20660.2	28	1350.8	12	0.000488652	20
HLA-B*35:01	1	252	260	9	NAGARKDEH	20	14720	12	4683.6	20	0.00559242	36
HLA-B*07:02	1	269	277	9	IQAGGHGHI	20	20746.9	18	17819.3	20	0.00320111	45
HLA-A*26:01	1	286	294	9	VVRTVSAME	20	22015.4	14	46196.6	26	-	-
HLA-A*03:01	1	288	296	9	RTVSAMEYF	20	12843.6	17	25870.2	23	-	-
HLA-B*35:01	1	288	296	9	RTVSAMEYF	20	9335.98	6.6	4984.02	20	0.00230675	20
HLA-A*23:01	1	289	297	9	TVSAMEYFK	20	25013.2	21	12925	19	-	-
HLA-A*02:01	1	296	304	9	FKTPLPVSL	20	11108.8	21	3155.8	15	0.00042462	20
HLA-A*02:03	1	297	305	9	KTPLPVSLT	20	5373.81	15	3613.68	25	-	-
HLA-A*68:02	1	303	311	9	SLTALDNRA	20	5987.54	8.3	3377.46	20	0.00115611	34
HLA-B*51:01	1	305	313	9	TALDNRAGL	20	24331	14	27329.4	20	0.000945802	46
HLA-B*15:01	1	310	318	9	RAGLSPATW	20	7895.63	9.8	9527.96	26	0.000139027	20
HLA-B*53:01	1	312	320	9	GLSPATWNF	20	24249	14	12102.6	20	0.00681397	28
HLA-A*68:02	1	345	353	9	TYTEWSVNT	20	9821.53	14	3195.88	20	0.00363078	58
HLA-B*15:01	1	349	357	9	WSVNTLKNL	20	9671.16	13	6109.42	20	0.00204644	80
HLA-B*08:01	1	349	357	9	WSVNTLKNL	20	14494.1	18	12065.6	20	0.00559758	56
HLA-B*40:01	1	351	359	9	VNTLKNLDL	20	23306	20	24485	20	-	-
HLA-B*15:01	1	359	367	9	LGYQAKPAP	20	15435.3	20	12078.1	28	6.76862e-05	12
HLA-B*51:01	1	365	373	9	PAPTAPPMP	20	27583.5	20	111335	51	0.000205684	16
HLA-B*40:01	1	377	385	9	ELDLRGHTL	20	20620.2	17	33181.8	23	-	-
HLA-B*51:01	1	403	411	9	EYEKAKMAV	20	27626.8	20	107555	50	0.000106414	7.5
HLA-A*31:01	1	408	416	9	KMAVQAVEA	20	13658.1	22	7103.46	18	-	-
HLA-A*32:01	1	420	428	9	ATRRVHDQL	20	18915.2	9.9	10161.1	20	0.000450817	31
HLA-A*68:02	1	420	428	9	ATRRVHDQL	20	9242.8	13	3424.44	20	0.0078343	75
HLA-B*15:01	1	449	457	9	IIQEFAADL	20	7309.58	9.2	5847.9	20	0.000252348	30
HLA-B*08:01	1	449	457	9	IIQEFAADL	20	10926.1	13	11818.2	20	0.00362243	47
HLA-A*68:01	1	181	189	9	ENTAKLSGE	20.05	30124.7	33	726.926	7.1	-	-
HLA-B*44:03	1	307	315	9	LDNRAGLSP	20.35	35416.4	32	7438.58	8.7	-	-
HLA-A*68:01	1	13	21	9	NTGRVDARN	20.5	22055.7	22	3719.55	19	-	-
HLA-B*40:01	1	19	27	9	ARNDIALDV	20.5	22828	20	25638.9	21	-	-
[truncated: 23,465 more rows]

## Sheet: Sheet7
HLA-B*35:01	1	409	417	9	MAVQAVEAY	0.1	2.97	0.01	1.07048	0.1	1.07647e-05	0.2
HLA-B*58:01	1	223	231	9	KAGTIAAPW	0.2	3.63	0.02	3.79577	0.2	0.000211592	14
HLA-B*35:01	1	453	461	9	FAADLRTVY	0.2	4.09	0.02	5.12366	0.2	0.000448745	4.9
HLA-B*40:01	1	38	46	9	AEHDATLTL	0.11	4.6	0.02	19.948	0.2	-	-
HLA-A*68:01	1	289	297	9	TVSAMEYFK	0.16	5.15	0.02	13.2584	0.3	-	-
HLA-B*58:01	1	310	318	9	RAGLSPATW	0.2	5.35	0.02	6.11364	0.2	0.000242941	15
HLA-A*68:02	1	182	190	9	NTAKLSGEV	0.2	5.46	0.05	13.508	0.2	0.000659022	24
HLA-B*08:01	1	68	76	9	TLRVKAKSL	0.3	6.01	0.02	60.4714	0.3	9.84011e-06	0.5
HLA-B*07:02	1	364	372	9	KPAPTAPPM	0.2	6.79	0.02	18.2343	0.2	0.00154989	31
HLA-A*02:03	1	263	271	9	LLNEGVIQA	0.295	7.14	0.09	12.53	0.5	-	-
HLA-B*58:01	1	288	296	9	RTVSAMEYF	0.3	7.58	0.04	61.1364	0.5	3.89045e-06	0.3
HLA-A*02:06	1	322	330	9	STYELLDYL	1.03	7.58	0.06	60.4714	2	-	-
HLA-B*35:01	1	338	346	9	YIWGLYPTY	0.7	8.04	0.03	38.7775	0.7	0.00314051	25
HLA-A*68:02	1	322	330	9	STYELLDYL	2.1	8.94	0.09	168.885	2.1	0.00138038	37
HLA-A*11:01	1	289	297	9	TVSAMEYFK	0.115	9.61	0.03	12.3396	0.2	-	-
HLA-B*57:01	1	223	231	9	KAGTIAAPW	0.115	11.54	0.03	26.7806	0.2	-	-
HLA-A*30:01	1	406	414	9	KAKMAVQAV	0.6	11.83	0.07	37.9289	0.6	0.000234423	4.2
HLA-A*02:03	1	144	152	9	ALIEAGGNA	0.595	12.24	0.19	25.4068	1	-	-
HLA-B*35:01	1	364	372	9	KPAPTAPPM	0.5	12.83	0.04	22.6767	0.5	0.00112202	13
HLA-A*02:03	1	109	117	9	TLSSAHGNV	0.46	13.59	0.22	18.1531	0.7	-	-
HLA-A*01:01	1	330	338	9	LLDQNRYEY	0.17	14.45	0.04	197.947	0.3	-	-
HLA-B*40:01	1	80	88	9	IETGNPGSL	0.17	14.65	0.04	43.6415	0.3	-	-
HLA-A*68:01	1	415	423	9	EAYGEATRR	0.205	14.91	0.11	15.1527	0.3	-	-
HLA-A*30:02	1	335	343	9	RYEYIWGLY	0.31	15.15	0.02	132.88	0.6	-	-
HLA-B*57:01	1	310	318	9	RAGLSPATW	0.12	15.79	0.04	21.5189	0.2	-	-
HLA-A*68:01	1	383	391	9	HTLESAEGR	0.415	16.29	0.13	36.9394	0.7	-	-
HLA-B*40:01	1	146	154	9	IEAGGNARL	0.175	16.87	0.05	38.3619	0.3	-	-
HLA-A*31:01	1	134	142	9	KAQNITNKR	0.38	17.77	0.16	26.0298	0.6	-	-
HLA-A*31:01	1	209	217	9	IGYVNYWLR	0.46	22.06	0.22	32.3199	0.7	-	-
HLA-A*02:06	1	361	369	9	YQAKPAPTA	0.675	22.12	0.25	33.0027	1.1	-	-
HLA-A*30:02	1	316	324	9	ATWNFQSTY	0.115	22.74	0.03	62.0098	0.2	-	-
HLA-A*02:03	1	159	167	9	ALLNKLGRI	1.15	23.76	0.4	58.3378	1.9	-	-
HLA-A*30:01	1	70	78	9	RVKAKSLTT	1.5	23.79	0.13	91.1948	1.5	0.000153462	2.9
HLA-B*57:01	1	288	296	9	RTVSAMEYF	0.29	25.3	0.08	181.895	0.5	-	-
HLA-A*02:03	1	153	161	9	RLTAAVALL	1.075	27.37	0.45	49.5393	1.7	-	-
HLA-A*68:02	1	120	128	9	EANALLWAA	1.2	28.87	0.26	100.367	1.2	3.31131e-05	1.9
HLA-B*15:01	1	409	417	9	MAVQAVEAY	0.5	29.42	0.15	83.1764	0.5	1.38038e-05	1.7
HLA-B*58:01	1	409	417	9	MAVQAVEAY	0.9	31.53	0.19	138.452	0.9	6.76083e-05	4.4
HLA-A*26:01	1	285	293	9	SVVRTVSAM	0.175	31.97	0.05	156.174	0.3	-	-
HLA-A*02:03	1	30	38	9	FTNTGSLYA	1.62	33.25	0.54	95.4883	2.7	-	-
HLA-A*68:01	1	2	10	9	DIHIINSAK	0.615	38.01	0.33	47.4777	0.9	-	-
HLA-A*11:01	1	155	163	9	TAAVALLNK	0.41	39.16	0.22	54.6135	0.6	-	-
HLA-A*01:01	1	30	38	9	FTNTGSLYA	0.3	42.03	0.1	460.84	0.5	-	-
HLA-A*30:01	1	420	428	9	ATRRVHDQL	1.7	42.49	0.2	104.465	1.7	0.000385478	6.6
HLA-A*31:01	1	423	431	9	RVHDQLGQR	0.54	43.92	0.48	27.5087	0.6	-	-
HLA-A*02:01	1	263	271	9	LLNEGVIQA	1.3	46.34	0.42	70.325	1.3	6.85488e-05	3.9
HLA-A*68:01	1	171	179	9	EDMHLDAPR	0.755	48.32	0.41	62.8767	1.1	-	-
HLA-A*68:01	1	155	163	9	TAAVALLNK	0.87	49.52	0.44	77.3553	1.3	-	-
HLA-B*53:01	1	343	351	9	YPTYTEWSV	0.7	51.96	0.07	194.035	0.7	0.00361826	18
HLA-A*33:01	1	171	179	9	EDMHLDAPR	0.255	51.97	0.21	36.902	0.3	-	-
HLA-A*02:06	1	30	38	9	FTNTGSLYA	2.575	55.14	0.55	147.758	4.6	-	-
HLA-A*23:01	1	319	327	9	NFQSTYELL	0.485	56.14	0.17	259.675	0.8	-	-
HLA-B*15:01	1	288	296	9	RTVSAMEYF	1.7	58.06	0.29	314.775	2.2	1.34896e-05	1.7
HLA-A*68:02	1	30	38	9	FTNTGSLYA	2.6	60.05	0.42	210.179	2.6	5.7544e-05	3.2
HLA-B*58:01	1	207	215	9	SGIGYVNYW	0.6	60.13	0.3	75.3876	0.6	7.58578e-05	5
HLA-A*02:01	1	322	330	9	STYELLDYL	2.3	61.66	0.55	164.101	2.3	0.00037325	18
HLA-A*68:02	1	88	96	9	LIAEVQENI	2.4	63.46	0.44	189.928	2.4	0.0161771	88
HLA-A*30:01	1	72	80	9	KAKSLTTEI	1.9	64.05	0.25	125.017	1.9	0.000812831	15
HLA-A*11:01	1	316	324	9	ATWNFQSTY	1.05	65.45	0.4	243.388	1.7	-	-
HLA-B*07:02	1	372	380	9	MPKAPELDL	0.6	66.83	0.24	95.2555	0.6	3.92645e-05	1.3
HLA-A*02:03	1	322	330	9	STYELLDYL	3.115	68.79	0.93	238.205	5.3	-	-
HLA-A*31:01	1	44	52	9	LTLAQGTQR	0.975	70.23	0.75	64.3384	1.2	-	-
HLA-B*35:01	1	343	351	9	YPTYTEWSV	4.3	73.41	0.18	435.091	4.3	0.000816582	8.3
HLA-B*08:01	1	137	145	9	NITNKRAAL	0.6	73.71	0.19	143.731	0.6	6.10942e-05	2.3
HLA-A*02:01	1	153	161	9	RLTAAVALL	1.9	74.35	0.68	121.37	1.9	7.87046e-05	4.5
HLA-B*15:01	1	453	461	9	FAADLRTVY	1.1	78.63	0.37	172.187	1.1	0.000151356	22
HLA-A*02:03	1	241	249	9	SLIEVGKDL	2.85	83.73	1.2	191.404	4.5	-	-
HLA-A*02:03	1	88	96	9	LIAEVQENI	2.7	84.1	1.2	172.167	4.2	-	-
HLA-B*40:01	1	243	251	9	IEVGKDLYL	0.385	84.34	0.17	76.0151	0.6	-	-
HLA-B*44:03	1	38	46	9	AEHDATLTL	0.205	85.31	0.11	135.049	0.3	-	-
HLA-A*32:01	1	316	324	9	ATWNFQSTY	0.7	91.62	0.08	109.129	0.9	5.12861e-06	0.7
HLA-A*68:01	1	91	99	9	EVQENIDNK	1.055	91.74	0.71	90.2589	1.4	-	-
HLA-A*68:02	1	442	450	9	ETKEVDGII	1.1	93.52	0.57	94.1001	1.1	0.000369828	17
HLA-A*30:01	1	284	292	9	RSVVRTVSA	1.3	94.18	0.33	78.1574	1.3	0.00020611	3.8
HLA-A*11:01	1	468	476	9	ATIDAETDK	0.845	95.05	0.59	116.762	1.1	-	-
HLA-A*30:02	1	338	346	9	YIWGLYPTY	0.48	95.19	0.26	155.403	0.7	-	-
HLA-A*02:06	1	263	271	9	LLNEGVIQA	3.97	96.88	0.84	263.967	7.1	-	-
HLA-B*35:01	1	298	306	9	TPLPVSLTA	3.1	97.19	0.23	258.571	3.1	0.00141254	15
HLA-A*23:01	1	323	331	9	TYELLDYLL	0.445	102.36	0.29	183.413	0.6	-	-
HLA-B*58:01	1	341	349	9	GLYPTYTEW	0.5	103.89	0.39	63.1393	0.5	5.72796e-05	3.8
HLA-A*03:01	1	185	193	9	KLSGEVQRK	0.42	110.96	0.44	91.1591	0.4	-	-
HLA-A*68:01	1	453	461	9	FAADLRTVY	2.305	114.61	0.81	286.741	3.8	-	-
HLA-A*02:06	1	269	277	9	IQAGGHGHI	1.725	116.99	0.95	75.431	2.5	-	-
HLA-B*53:01	1	453	461	9	FAADLRTVY	0.6	123.59	0.12	169.387	0.6	0.0168074	50
HLA-A*68:01	1	468	476	9	ATIDAETDK	1.88	127.03	0.86	204.404	2.9	-	-
HLA-B*15:01	1	285	293	9	SVVRTVSAM	1.4	127.8	0.54	214.289	1.4	0.000457088	44
HLA-B*15:01	1	338	346	9	YIWGLYPTY	1.3	131.2	0.55	194.089	1.3	0.000323594	36
HLA-B*35:01	1	285	293	9	SVVRTVSAM	1.4	131.43	0.29	97.8543	1.4	0.0038815	29
HLA-A*33:01	1	248	256	9	DLYLNAGAR	0.615	137.89	0.53	111.957	0.7	-	-
HLA-A*03:01	1	289	297	9	TVSAMEYFK	0.57	138.12	0.54	143.483	0.6	-	-
HLA-A*02:03	1	269	277	9	IQAGGHGHI	3.05	139.47	1.6	190.963	4.5	-	-
HLA-B*15:01	1	353	361	9	TLKNLDLGY	1.9	142.16	0.59	269.153	1.9	7.94328e-05	13
HLA-A*68:01	1	126	134	9	WAAGELTVK	1.765	142.43	0.93	179.263	2.6	-	-
HLA-A*02:06	1	312	320	9	GLSPATWNF	4.95	144.2	1.2	347.176	8.7	-	-
HLA-A*32:01	1	223	231	9	KAGTIAAPW	1.9	148.86	0.13	280.505	1.9	4.7863e-05	5.9
HLA-A*02:06	1	288	296	9	RTVSAMEYF	4.45	156.86	1.3	289.434	7.6	-	-
HLA-A*68:01	1	347	355	9	TEWSVNTLK	2.2	165.23	1.2	229.345	3.2	-	-
HLA-A*02:03	1	123	131	9	ALLWAAGEL	3.5	166.28	1.8	229.588	5.2	-	-
HLA-A*02:03	1	408	416	9	KMAVQAVEA	2.35	171.33	1.9	95.929	2.8	-	-
HLA-A*33:01	1	209	217	9	IGYVNYWLR	0.735	172.92	0.67	119.688	0.8	-	-
HLA-A*68:01	1	44	52	9	LTLAQGTQR	2.1	177.17	1.2	206.771	3	-	-
HLA-B*40:01	1	441	449	9	AETKEVDGI	0.65	177.83	0.3	139.605	1	-	-
HLA-B*07:02	1	370	378	9	PPMPKAPEL	1	177.85	0.5	227.976	1	5.61048e-05	1.9
HLA-B*15:01	1	316	324	9	ATWNFQSTY	2.6	182.99	0.7	391.742	2.6	0.000363078	38
HLA-A*30:01	1	203	211	9	HGRWSGIGY	2.6	183.01	0.52	170.99	2.6	0.000162181	3
HLA-B*07:02	1	285	293	9	SVVRTVSAM	1.4	187.26	0.53	329.526	1.4	0.00341979	47
HLA-A*02:06	1	153	161	9	RLTAAVALL	3.9	188.52	1.4	230.967	6.4	-	-
HLA-A*02:06	1	334	342	9	NRYEYIWGL	3.55	192.16	1.4	197.947	5.7	-	-
HLA-A*26:01	1	409	417	9	MAVQAVEAY	0.42	192.59	0.14	588.315	0.7	-	-
HLA-A*02:06	1	156	164	9	AAVALLNKL	6.75	193.7	1.5	504.139	12	-	-
HLA-A*02:06	1	88	96	9	LIAEVQENI	6.75	194.91	1.5	480.341	12	-	-
HLA-A*02:06	1	123	131	9	ALLWAAGEL	2.9	197.15	1.5	138.213	4.3	-	-
HLA-A*68:02	1	81	89	9	ETGNPGSLI	2	208.72	0.9	161.655	2	0.000615177	23
HLA-A*30:02	1	330	338	9	LLDQNRYEY	0.95	212.05	0.6	288.709	1.3	-	-
HLA-A*68:02	1	294	302	9	EYFKTPLPV	1.2	216.88	0.93	101.763	1.2	3.66438e-05	2.1
HLA-A*33:01	1	12	20	9	ENTGRVDAR	0.7	218.52	0.8	92.6937	0.6	-	-
HLA-A*26:01	1	453	461	9	FAADLRTVY	0.73	221.41	0.16	1034.21	1.3	-	-
HLA-A*02:01	1	123	131	9	ALLWAAGEL	2.2	224	1.7	144.914	2.2	5.37032e-05	3.1
HLA-A*02:01	1	438	446	9	GMDAETKEV	2.5	226.77	1.7	209.947	2.8	4.36516e-05	2.5
HLA-B*53:01	1	409	417	9	MAVQAVEAY	0.7	228.9	0.17	190.933	0.7	0.000995405	4.8
HLA-A*24:02	1	36	44	9	LYAEHDATL	0.49	230.91	0.38	308.056	0.6	-	-
HLA-A*24:02	1	323	331	9	TYELLDYLL	0.74	231.27	0.38	648.082	1.1	-	-
HLA-A*68:01	1	12	20	9	ENTGRVDAR	1.45	233.96	1.4	97.1606	1.5	-	-
HLA-A*31:01	1	160	168	9	LLNKLGRIR	1.95	236.03	1.9	152.57	2	-	-
HLA-B*15:01	1	312	320	9	GLSPATWNF	2.9	240.17	0.84	445.656	2.9	6.30957e-05	9.4
HLA-A*32:01	1	312	320	9	GLSPATWNF	1.9	242.81	0.19	283.1	1.9	0.000237137	22
HLA-A*68:02	1	116	124	9	NVANEANAL	2.7	244.74	0.99	237.46	2.8	4.84061e-05	2.7
HLA-A*31:01	1	289	297	9	TVSAMEYFK	2.75	248.57	2	368.528	3.5	-	-
HLA-A*32:01	1	292	300	9	AMEYFKTPL	2.6	249.39	0.19	420.669	2.6	4.16869e-05	5.2
HLA-B*35:01	1	330	338	9	LLDQNRYEY	4.8	256.85	0.45	511.187	4.8	0.00204644	19
HLA-A*02:01	1	159	167	9	ALLNKLGRI	3.6	262.35	1.9	295.876	3.6	8.51138e-05	4.9
HLA-B*57:01	1	316	324	9	ATWNFQSTY	0.96	264.99	0.62	697.943	1.3	-	-
HLA-A*68:02	1	318	326	9	WNFQSTYEL	3.9	265.04	1.2	324.781	3.9	0.000394457	18
HLA-A*68:01	1	280	288	9	DVDNRSVVR	1.8	265.18	1.5	137.243	2.1	-	-
HLA-A*02:03	1	35	43	9	SLYAEHDAT	3.95	266.99	2.4	245.443	5.5	-	-
HLA-A*33:01	1	280	288	9	DVDNRSVVR	1.06	268.8	0.92	209.918	1.2	-	-
HLA-A*30:02	1	224	232	9	AGTIAAPWY	0.875	268.86	0.75	212.061	1	-	-
HLA-A*24:02	1	319	327	9	NFQSTYELL	1.315	268.97	0.43	1269.49	2.2	-	-
HLA-A*68:01	1	197	205	9	DVGGGEHGR	1.45	271.27	1.5	91.5145	1.4	-	-
HLA-A*68:01	1	134	142	9	KAQNITNKR	2.3	283.25	1.6	214.038	3	-	-
HLA-A*30:01	1	423	431	9	RVHDQLGQR	5.1	291.81	0.66	365.57	5.1	0.000739605	14
HLA-A*33:01	1	415	423	9	EAYGEATRR	0.88	293.94	0.96	146.572	0.8	-	-
HLA-A*02:01	1	30	38	9	FTNTGSLYA	4.2	300	2	403.748	4.2	0.00120781	38
HLA-A*31:01	1	383	391	9	HTLESAEGR	2.45	308.03	2.2	236.303	2.7	-	-
HLA-A*68:01	1	209	217	9	IGYVNYWLR	1.85	308.91	1.7	129.864	2	-	-
HLA-B*40:01	1	201	209	9	GEHGRWSGI	0.69	311.52	0.48	114.525	0.9	-	-
HLA-A*33:01	1	383	391	9	HTLESAEGR	1.65	315.18	1.1	417.878	2.2	-	-
HLA-A*68:02	1	305	313	9	TALDNRAGL	7.8	317.93	1.3	846.428	7.8	0.00338844	56
HLA-A*68:01	1	239	247	9	EQSLIEVGK	2.45	318.1	1.7	234.148	3.2	-	-
HLA-B*40:01	1	170	178	9	GEDMHLDAP	1.25	320.68	0.5	534.441	2	-	-
HLA-A*31:01	1	8	16	9	SAKLENTGR	2.75	322.9	2.3	309.364	3.2	-	-
HLA-A*23:01	1	288	296	9	RTVSAMEYF	1.64	323.37	0.68	1055.43	2.6	-	-
HLA-A*02:06	1	102	110	9	IVVGKDLTL	5.5	327.93	2	372.006	9	-	-
HLA-A*26:01	1	445	453	9	EVDGIIQEF	0.35	328.68	0.2	342.46	0.5	-	-
HLA-A*03:01	1	215	223	9	WLRAGNGKK	1.25	331.37	1.3	299.089	1.2	-	-
HLA-B*08:01	1	428	436	9	LGQRYGKAL	2.6	334.94	0.61	797.168	2.6	0.000244906	8.4
HLA-A*03:01	1	155	163	9	TAAVALLNK	1.3	335.74	1.3	337.909	1.3	-	-
HLA-A*68:01	1	248	256	9	DLYLNAGAR	1.8	336.11	1.7	122.318	1.9	-	-
HLA-A*02:06	1	237	245	9	TAEQSLIEV	8	340.91	2	631.757	14	-	-
HLA-B*15:01	1	269	277	9	IQAGGHGHI	1.2	341.6	1.2	250.611	1.7	8.47227e-06	1
HLA-A*02:06	1	144	152	9	ALIEAGGNA	5.5	347.78	2	370.297	9	-	-
HLA-A*02:06	1	159	167	9	ALLNKLGRI	6.5	347.87	2	447.25	11	-	-
HLA-A*01:01	1	321	329	9	QSTYELLDY	0.405	351.27	0.41	399.531	0.4	-	-
HLA-B*53:01	1	338	346	9	YIWGLYPTY	3.4	359.95	0.25	1258.58	3.4	0.00205116	9.8
HLA-A*68:01	1	8	16	9	SAKLENTGR	2.1	361.6	1.8	158.303	2.4	-	-
HLA-B*57:01	1	207	215	9	SGIGYVNYW	0.62	362.99	0.74	192.673	0.5	-	-
HLA-B*58:01	1	154	162	9	LTAAVALLN	1.1	371.05	0.71	1469.94	5.8	1.78649e-05	1.1
HLA-A*02:03	1	438	446	9	GMDAETKEV	3.3	371.95	2.9	146.876	3.7	-	-
HLA-A*02:01	1	292	300	9	AMEYFKTPL	5.4	376.94	2.4	611.097	5.4	0.00342768	62
HLA-A*68:02	1	226	234	9	TIAAPWYGG	3.4	377.13	1.4	279.634	3.4	0.00586003	69
HLA-A*03:01	1	316	324	9	ATWNFQSTY	2.1	380.13	1.4	985.825	2.8	-	-
HLA-A*02:01	1	408	416	9	KMAVQAVEA	2.9	389.15	2.4	216.327	2.9	0.00199526	50
HLA-A*02:01	1	208	216	9	GIGYVNYWL	4.1	389.83	2.4	380.286	4.1	0.000990832	34
HLA-A*68:01	1	409	417	9	MAVQAVEAY	3.4	390.23	1.9	414.467	4.9	-	-
HLA-B*07:02	1	343	351	9	YPTYTEWSV	1.2	393.02	0.86	265.393	1.2	0.000511682	16
HLA-A*02:01	1	88	96	9	LIAEVQENI	5.4	399.14	2.5	613.917	5.4	0.00084918	32
HLA-B*40:01	1	336	344	9	YEYIWGLYP	0.955	418.98	0.61	234.369	1.3	-	-
HLA-A*02:03	1	406	414	9	KAKMAVQAV	4.6	423.79	3.1	283.759	6.1	-	-
HLA-A*68:01	1	276	284	9	HIGGDVDNR	3.05	425.12	2	321.729	4.1	-	-
HLA-A*01:01	1	316	324	9	ATWNFQSTY	0.58	426.32	0.46	730.382	0.7	-	-
HLA-A*02:03	1	292	300	9	AMEYFKTPL	6.2	436.34	3.1	562.277	9.3	-	-
HLA-A*32:01	1	338	346	9	YIWGLYPTY	4.6	442.86	0.32	974.855	4.6	0.00012942	14
HLA-A*68:02	1	412	420	9	QAVEAYGEA	5.2	453.63	1.6	485.948	5.2	0.0047863	64
HLA-A*31:01	1	302	310	9	VSLTALDNR	2.75	453.8	2.8	241.808	2.7	-	-
HLA-B*44:02	1	38	46	9	AEHDATLTL	0.41	460.69	0.42	322.552	0.4	-	-
HLA-B*35:01	1	54	62	9	LVVDQDHIL	3.9	467.63	0.7	392.265	3.9	0.0127057	55
HLA-A*23:01	1	294	302	9	EYFKTPLPV	1.05	470.62	0.9	411.557	1.2	-	-
HLA-B*35:01	1	372	380	9	MPKAPELDL	4.5	475.81	0.71	466.208	4.5	0.000475335	5.1
HLA-A*68:02	1	337	345	9	EYIWGLYPT	4.1	477.76	1.6	351.229	4.2	7.76247e-05	4.1
HLA-A*23:01	1	36	44	9	LYAEHDATL	1.305	479.33	0.91	640.369	1.7	-	-
HLA-B*58:01	1	138	146	9	ITNKRAALI	1.5	481.82	0.82	224.027	1.5	0.000171989	12
HLA-B*44:02	1	441	449	9	AETKEVDGI	0.365	485.64	0.43	193.464	0.3	-	-
HLA-B*35:01	1	461	469	9	YAKQADQAT	4.9	486.39	0.72	518.299	4.9	0.000462381	5
HLA-B*44:03	1	451	459	9	QEFAADLRT	1.41	492.98	0.72	1157.42	2.1	-	-
HLA-A*33:01	1	44	52	9	LTLAQGTQR	2	493.48	1.5	530.946	2.5	-	-
HLA-A*68:01	1	414	422	9	VEAYGEATR	3.6	499.52	2.2	425.099	5	-	-
HLA-A*01:01	1	242	250	9	LIEVGKDLY	0.56	507.1	0.52	592.311	0.6	-	-
HLA-A*02:06	1	54	62	9	LVVDQDHIL	4.3	509.45	2.6	214.561	6	-	-
HLA-A*30:02	1	321	329	9	QSTYELLDY	1.7	525.31	1.4	552.663	2	-	-
HLA-A*11:01	1	185	193	9	KLSGEVQRK	2.1	526.27	2.2	303.599	2	-	-
HLA-A*02:06	1	408	416	9	KMAVQAVEA	4.6	526.6	2.6	237.438	6.6	-	-
HLA-B*35:01	1	300	308	9	LPVSLTALD	1.7	540.14	0.78	115.766	1.7	0.00304509	24
HLA-A*30:02	1	206	214	9	WSGIGYVNY	1.45	555.47	1.5	334.549	1.4	-	-
HLA-A*02:06	1	116	124	9	NVANEANAL	7.35	555.58	2.7	481.449	12	-	-
HLA-A*02:01	1	124	132	9	LLWAAGELT	4.9	556.47	3	520.128	4.9	0.000104954	5.9
HLA-B*57:01	1	225	233	9	GTIAAPWYG	4.15	556.97	1.2	5162.02	7.1	-	-
HLA-B*40:01	1	385	393	9	LESAEGRKI	0.985	559.88	0.77	188.756	1.2	-	-
HLA-B*35:01	1	120	128	9	EANALLWAA	0.79	563.62	0.79	468.36	4.5	4.21697e-05	0.4
HLA-A*02:06	1	23	31	9	IALDVADFT	7.9	571.64	2.8	560.467	13	-	-
HLA-A*11:01	1	302	310	9	VSLTALDNR	3	576.73	2.3	869.561	3.7	-	-
HLA-A*68:02	1	346	354	9	YTEWSVNTL	7.9	582.65	1.8	868.14	7.9	0.000271644	14
HLA-B*44:02	1	385	393	9	LESAEGRKI	0.4	583.38	0.5	198.427	0.3	-	-
HLA-A*23:01	1	312	320	9	GLSPATWNF	1.3	584.91	1.2	482.425	1.4	-	-
HLA-A*11:01	1	455	463	9	ADLRTVYAK	2.2	606.12	2.4	298.745	2	-	-
HLA-A*30:02	1	396	404	9	EYKKLQGEY	1.5	608.73	1.6	329.959	1.4	-	-
HLA-A*02:06	1	120	128	9	EANALLWAA	12.45	608.92	2.9	1515.48	22	-	-
HLA-A*02:06	1	346	354	9	YTEWSVNTL	9.45	613.25	2.9	825.182	16	-	-
HLA-A*02:03	1	361	369	9	YQAKPAPTA	5.65	632.92	3.9	374.93	7.4	-	-
HLA-A*30:02	1	328	336	9	DYLLDQNRY	1.9	651.49	1.6	634.541	2.2	-	-
HLA-B*35:01	1	203	211	9	HGRWSGIGY	2.3	652.34	0.89	180.959	2.3	0.000530884	5.7
HLA-A*33:01	1	289	297	9	TVSAMEYFK	3.9	655.97	1.8	1977.2	6	-	-
HLA-A*02:03	1	449	457	9	IIQEFAADL	8	664.31	4	731.055	12	-	-
HLA-A*68:02	1	109	117	9	TLSSAHGNV	4.1	665.85	2	343.234	4.1	0.000187068	9
HLA-A*33:01	1	197	205	9	DVGGGEHGR	1.5	666.9	1.8	219.306	1.2	-	-
HLA-B*07:02	1	137	145	9	NITNKRAAL	3.1	669.86	1.4	895.138	3.1	0.000214783	6.8
HLA-A*31:01	1	158	166	9	VALLNKLGR	3.25	671.91	3.4	294.761	3.1	-	-
HLA-B*08:01	1	291	299	9	SAMEYFKTP	2.9	673.17	1.2	1168.29	3.6	7.51623e-05	2.9
HLA-A*30:02	1	409	417	9	MAVQAVEAY	2.35	675.96	1.7	932.095	3	-	-
HLA-B*53:01	1	300	308	9	LPVSLTALD	0.8	679.26	0.39	216.212	0.8	0.00123709	6
HLA-A*33:01	1	337	345	9	EYIWGLYPT	3.3	680.07	1.8	1396.53	4.8	-	-
HLA-A*02:03	1	392	400	9	KIFGEYKKL	8.55	686.33	4.1	831.668	13	-	-
HLA-A*30:01	1	151	159	9	NARLTAAVA	2.3	694.52	1.3	194.075	2.9	0.00012735	2.3
HLA-A*32:01	1	288	296	9	RTVSAMEYF	3.6	705.91	0.47	716.044	3.6	3.53183e-05	4.5
HLA-A*30:01	1	289	297	9	TVSAMEYFK	2.2	706.72	1.3	212.799	3.1	0.000120504	2.2
HLA-A*01:01	1	206	214	9	WSGIGYVNY	0.72	706.91	0.64	740.543	0.8	-	-
HLA-B*58:01	1	117	125	9	VANEANALL	3.9	723.95	1.2	813.392	3.9	0.000712033	30
HLA-A*02:03	1	182	190	9	NTAKLSGEV	4.4	731.58	4.2	197.674	4.6	-	-
HLA-B*15:01	1	361	369	9	YQAKPAPTA	3.6	733.14	1.9	580.764	3.6	5.57186e-05	8.3
HLA-A*02:03	1	399	407	9	KLQGEYEKA	4.9	737.17	4.2	250.582	5.6	-	-
HLA-A*02:06	1	124	132	9	LLWAAGELT	9.65	747.78	3.3	789.86	16	-	-
HLA-B*08:01	1	377	385	9	ELDLRGHTL	1.2	768.34	1.3	354.446	1.2	1.07152e-05	0.5
HLA-B*44:03	1	441	449	9	AETKEVDGI	1.1	773.74	1.2	540.12	1	-	-
HLA-B*58:01	1	316	324	9	ATWNFQSTY	6.3	778.74	1.2	1660.73	6.3	0.000346737	19
HLA-A*02:03	1	303	311	9	SLTALDNRA	6.35	797.41	4.4	452.845	8.3	-	-
HLA-A*30:01	1	138	146	9	ITNKRAALI	10	802.63	1.4	907.758	10	0.00152405	23
HLA-B*44:03	1	90	98	9	AEVQENIDN	1.6	809.1	1.2	1100.25	2	-	-
HLA-B*35:01	1	116	124	9	NVANEANAL	4.9	810.62	1.2	514.731	4.9	0.0031989	25
HLA-A*30:01	1	249	257	9	LYLNAGARK	4.1	822.46	1.4	292.395	4.1	0.000968278	16
HLA-A*68:01	1	302	310	9	VSLTALDNR	5.3	822.84	2.8	850.139	7.8	-	-
HLA-A*02:06	1	449	457	9	IIQEFAADL	10.75	834.15	3.5	1026.95	18	-	-
HLA-B*07:02	1	229	237	9	APWYGGDLT	1.8	835.45	1.6	425.491	1.8	0.000191867	6.2
HLA-A*68:01	1	316	324	9	ATWNFQSTY	7.4	837.07	2.8	1547	12	-	-
HLA-B*35:01	1	316	324	9	ATWNFQSTY	6.3	846.62	1.2	784.477	6.3	0.0022751	20
HLA-A*02:03	1	72	80	9	KAKSLTTEI	9.8	849.9	4.6	1044.6	15	-	-
HLA-A*02:06	1	60	68	9	HILPVAEGT	11.25	858.01	3.5	1095.34	19	-	-
HLA-B*35:01	1	445	453	9	EVDGIIQEF	5.6	866.28	1.2	652.499	5.6	0.00375837	28
HLA-A*11:01	1	134	142	9	KAQNITNKR	3.4	866.51	2.9	914.745	3.9	-	-
HLA-A*30:02	1	389	397	9	EGRKIFGEY	1.9	870.25	2	509.871	1.8	-	-
HLA-B*15:01	1	206	214	9	WSGIGYVNY	4.2	882.58	2.1	696.627	4.2	0.000295121	34
HLA-B*07:02	1	298	306	9	TPLPVSLTA	3.2	885.94	1.7	972.501	3.2	0.000889201	23
HLA-A*02:06	1	56	64	9	VDQDHILPV	7.8	888.57	3.6	500.668	12	-	-
HLA-A*68:01	1	423	431	9	RVHDQLGQR	3.5	897.27	2.9	319.514	4.1	-	-
HLA-A*02:03	1	190	198	9	VQRKGVQDV	5.7	897.48	4.7	332.621	6.7	-	-
HLA-A*24:02	1	335	343	9	RYEYIWGLY	1.25	897.53	1.3	712.246	1.2	-	-
HLA-B*08:01	1	427	435	9	QLGQRYGKA	7	911.9	1.4	2688.75	7	0.000413619	14
HLA-B*07:02	1	177	185	9	APRIENTAK	1.7	924.79	1.7	232.75	1.1	0.000199067	6.4
HLA-A*11:01	1	44	52	9	LTLAQGTQR	3.45	932.09	3.1	898.049	3.8	-	-
HLA-B*15:01	1	203	211	9	HGRWSGIGY	6.5	942.79	2.2	1199.5	6.5	0.000153109	22
HLA-A*02:06	1	338	346	9	YIWGLYPTY	9.9	946.15	3.8	815.737	16	-	-
HLA-A*31:01	1	145	153	9	LIEAGGNAR	5	946.83	4.1	949.445	5.9	-	-
HLA-A*02:06	1	292	300	9	AMEYFKTPL	14.9	954.83	3.8	2130.84	26	-	-
HLA-B*57:01	1	341	349	9	GLYPTYTEW	1.15	957.33	1.6	323.46	0.7	-	-
HLA-A*02:03	1	427	435	9	QLGQRYGKA	7	958.71	5	534.503	9	-	-
HLA-A*26:01	1	442	450	9	ETKEVDGII	0.55	968.9	0.4	549.048	0.7	-	-
HLA-A*23:01	1	341	349	9	GLYPTYTEW	2.55	970.42	1.5	1597.46	3.6	-	-
HLA-A*02:01	1	449	457	9	IIQEFAADL	6.2	985.03	4.2	744.921	6.2	0.00187499	48
HLA-A*31:01	1	253	261	9	AGARKDEHR	4.55	994.92	4.2	665.994	4.9	-	-
HLA-B*44:03	1	119	127	9	NEANALLWA	1.4	996.37	1.4	769.999	1.4	-	-
HLA-B*58:01	1	321	329	9	QSTYELLDY	3.5	997.41	1.3	662.674	3.5	0.000146893	9.3
HLA-A*33:01	1	2	10	9	DIHIINSAK	3.6	998.81	2.3	1442.28	4.9	-	-
HLA-B*40:01	1	444	452	9	KEVDGIIQE	1.7	1006.78	1.3	579.295	2.1	-	-
HLA-A*24:02	1	288	296	9	RTVSAMEYF	2.65	1027.52	1.4	2347.63	3.9	-	-
HLA-A*02:03	1	285	293	9	SVVRTVSAM	10.1	1038.06	5.2	1049.42	15	-	-
HLA-B*35:01	1	318	326	9	WNFQSTYEL	6.5	1044.15	1.3	840.582	6.5	0.0195975	65
HLA-B*53:01	1	223	231	9	KAGTIAAPW	0.9	1057.88	0.56	244.839	0.9	0.00522757	23
HLA-B*35:01	1	36	44	9	LYAEHDATL	6.8	1061.72	1.4	894.499	6.8	0.0360579	81
HLA-A*68:01	1	145	153	9	LIEAGGNAR	5.15	1065.33	3.1	743.858	7.2	-	-
HLA-B*58:01	1	72	80	9	KAKSLTTEI	1.4	1069.48	1.4	164.93	1.1	6.45654e-05	4.3
HLA-A*02:01	1	241	249	9	SLIEVGKDL	6.2	1073.72	4.4	744.921	6.2	0.000829851	31
HLA-A*30:02	1	453	461	9	FAADLRTVY	2.45	1078.15	2.2	826.913	2.7	-	-
HLA-A*30:02	1	29	37	9	DFTNTGSLY	2.4	1082.86	2.2	795.17	2.6	-	-
HLA-A*68:02	1	26	34	9	DVADFTNTG	3.7	1086.93	2.7	550.288	5.7	6.88494e-05	3.7
HLA-A*30:02	1	203	211	9	HGRWSGIGY	2.4	1110.92	2.3	761.132	2.5	-	-
HLA-A*30:02	1	242	250	9	LIEVGKDLY	2.7	1114.49	2.3	996.46	3.1	-	-
HLA-A*02:06	1	57	65	9	DQDHILPVA	6.3	1116.31	4.2	333.849	8.4	-	-
HLA-A*02:03	1	211	219	9	YVNYWLRAG	5.95	1118.41	5.4	321.329	6.5	-	-
HLA-A*32:01	1	72	80	9	KAKSLTTEI	2.2	1119.29	0.68	338.797	2.2	0.000111686	13
HLA-A*30:02	1	353	361	9	TLKNLDLGY	2.15	1125.36	2.3	555.213	2	-	-
HLA-A*02:06	1	125	133	9	LWAAGELTV	8.1	1126.8	4.2	473.751	12	-	-
HLA-A*01:01	1	453	461	9	FAADLRTVY	0.775	1140.75	0.85	630.304	0.7	-	-
HLA-A*30:01	1	468	476	9	ATIDAETDK	5.9	1144.81	1.7	446.653	5.9	0.00128529	20
HLA-A*02:06	1	469	477	9	TIDAETDKV	6.8	1152.75	4.3	385.967	9.3	-	-
HLA-A*02:03	1	68	76	9	TLRVKAKSL	8.75	1166.14	5.5	719.366	12	-	-
HLA-A*30:02	1	431	439	9	RYGKALGGM	4.55	1170.46	2.3	2072.34	6.8	-	-
HLA-A*11:01	1	423	431	9	RVHDQLGQR	3.2	1175.21	3.5	575.838	2.9	-	-
HLA-A*30:01	1	215	223	9	WLRAGNGKK	3.2	1181.94	1.8	217.756	3.2	0.000570164	9.6
HLA-A*26:01	1	386	394	9	ESAEGRKIF	0.895	1183.55	0.49	1105.63	1.3	-	-
HLA-B*44:02	1	93	101	9	QENIDNKQA	1.075	1188.15	0.85	954.113	1.3	-	-
HLA-A*30:01	1	153	161	9	RLTAAVALL	16	1199.59	1.8	1523.95	16	0.00143219	22
HLA-A*02:01	1	361	369	9	YQAKPAPTA	6.5	1211.81	4.7	790.879	6.5	0.000616595	26
HLA-B*44:03	1	336	344	9	YEYIWGLYP	0.95	1223.27	1.6	132.889	0.3	-	-
HLA-A*68:02	1	1	9	9	HDIHIINSA	6.2	1229.09	2.9	630.362	6.2	0.000283465	14
HLA-A*02:03	1	346	354	9	YTEWSVNTL	11.85	1235.71	5.7	1606.76	18	-	-
HLA-B*35:01	1	206	214	9	WSGIGYVNY	6.4	1243.11	1.5	812.045	6.4	0.000762079	7.9
HLA-A*24:02	1	431	439	9	RYGKALGGM	1.3	1245.43	1.6	600.662	1	-	-
HLA-A*30:01	1	214	222	9	YWLRAGNGK	9.2	1245.74	1.8	816.526	9.2	0.00152405	23
HLA-A*02:06	1	182	190	9	NTAKLSGEV	5.6	1267.1	4.5	241.852	6.7	-	-
HLA-A*31:01	1	249	257	9	LYLNAGARK	5.6	1271.57	4.7	1097.67	6.5	-	-
HLA-A*02:06	1	285	293	9	SVVRTVSAM	11.8	1291.76	4.6	1144.33	19	-	-
HLA-B*35:01	1	211	219	9	YVNYWLRAG	9.3	1297.23	1.5	1385.42	9.3	0.00374973	28
HLA-B*15:01	1	153	161	9	RLTAAVALL	8	1304.11	2.7	1527.57	8	0.000246037	30
HLA-A*02:03	1	61	69	9	ILPVAEGTL	7.05	1311.62	5.9	443.558	8.2	-	-
HLA-A*30:01	1	185	193	9	KLSGEVQRK	6.3	1312.23	1.9	486.374	6.3	0.000709578	13
HLA-A*02:06	1	438	446	9	GMDAETKEV	5.55	1318.68	4.7	233.642	6.4	-	-
HLA-A*30:02	1	288	296	9	RTVSAMEYF	15.75	1322.62	2.5	6909.71	29	-	-
HLA-B*53:01	1	310	318	9	RAGLSPATW	1.5	1345.23	0.68	470.847	1.5	0.0225944	58
HLA-B*58:01	1	453	461	9	FAADLRTVY	3.4	1353.49	1.6	631.393	3.4	0.00295121	59
HLA-A*68:02	1	343	351	9	YPTYTEWSV	6	1380.78	3.1	669.252	6.4	0.00011885	6
HLA-B*53:01	1	298	306	9	TPLPVSLTA	5.1	1395.65	0.69	2152.19	5.1	0.00281838	15
HLA-B*15:01	1	110	118	9	LSSAHGNVA	5.9	1397.4	2.8	1056.82	5.9	7.6913e-05	13
HLA-B*40:01	1	78	86	9	TEIETGNPG	3.75	1412.08	1.7	3220.33	5.8	-	-
HLA-A*26:01	1	338	346	9	YIWGLYPTY	0.825	1416.05	0.55	842.578	1.1	-	-
HLA-B*57:01	1	409	417	9	MAVQAVEAY	2.55	1422.16	2	1891.56	3.1	-	-
HLA-A*30:01	1	110	118	9	LSSAHGNVA	8.8	1423.24	2	762.026	8.8	0.00659174	52
HLA-A*02:03	1	138	146	9	ITNKRAALI	8	1424.14	6.2	619.37	9.8	-	-
HLA-A*02:06	1	63	71	9	PVAEGTLRV	6.3	1427.72	4.9	290.102	7.7	-	-
HLA-A*02:06	1	47	55	9	AQGTQRDLV	6.85	1436.25	4.9	354.446	8.8	-	-
HLA-B*07:02	1	420	428	9	ATRRVHDQL	3.3	1436.43	2.2	1169.2	3.6	0.000101391	3.3
HLA-B*35:01	1	117	125	9	VANEANALL	5.2	1438.25	1.6	580.203	5.2	0.00199067	19
HLA-A*02:03	1	435	443	9	ALGGMDAET	10.6	1440.32	6.2	1059.13	15	-	-
HLA-B*53:01	1	364	372	9	KPAPTAPPM	1.3	1440.51	0.71	405.397	1.3	0.00317541	16
HLA-A*02:06	1	406	414	9	KAKMAVQAV	8.45	1443.15	4.9	501.822	12	-	-
HLA-A*02:03	1	63	71	9	PVAEGTLRV	6.35	1450.57	6.3	306.867	6.4	-	-
HLA-A*26:01	1	322	330	9	STYELLDYL	1.08	1468.23	0.56	1305	1.6	-	-
HLA-B*35:01	1	242	250	9	LIEVGKDLY	9.4	1481.11	1.6	1427.51	9.4	0.00716143	41
HLA-B*53:01	1	372	380	9	MPKAPELDL	0.9	1483.71	0.74	255.788	0.9	0.00394457	19
HLA-B*44:02	1	201	209	9	GEHGRWSGI	1	1488.65	1.1	660.085	0.9	-	-
HLA-A*68:02	1	237	245	9	TAEQSLIEV	7.3	1498.21	3.3	789.933	7.3	0.00149279	39
HLA-B*35:01	1	346	354	9	YTEWSVNTL	14	1501.26	1.7	2320.49	14	0.0151705	59
HLA-A*24:02	1	294	302	9	EYFKTPLPV	2.05	1533.87	1.8	1366.56	2.3	-	-
HLA-A*68:02	1	452	460	9	EFAADLRTV	3.8	1534.47	3.3	315.203	3.8	0.000790497	27
HLA-A*24:02	1	312	320	9	GLSPATWNF	2.45	1566.05	1.9	1801.48	3	-	-
HLA-A*02:06	1	305	313	9	TALDNRAGL	12.05	1566.24	5.1	1157.58	19	-	-
HLA-A*32:01	1	392	400	9	KIFGEYKKL	2.7	1573.9	0.9	435.452	2.7	0.000247742	22
HLA-B*44:03	1	238	246	9	AEQSLIEVG	2.2	1575.59	1.9	1522.26	2.5	-	-
HLA-A*02:06	1	412	420	9	QAVEAYGEA	10.6	1577.22	5.2	825.182	16	-	-
HLA-A*30:01	1	30	38	9	FTNTGSLYA	3	1578.61	2.1	415.882	5.5	0.000161436	3
HLA-A*23:01	1	335	343	9	RYEYIWGLY	3.35	1593.11	2.1	2053.19	4.6	-	-
HLA-A*02:03	1	312	320	9	GLSPATWNF	10.3	1609.03	6.6	941.781	14	-	-
HLA-A*02:06	1	109	117	9	TLSSAHGNV	9.1	1623.52	5.2	604.714	13	-	-
HLA-A*30:01	1	429	437	9	GQRYGKALG	5.6	1633.66	2.2	421.667	5.6	0.00235505	30
HLA-A*02:06	1	42	50	9	ATLTLAQGT	13.15	1652.86	5.3	1470.79	21	-	-
HLA-A*68:02	1	138	146	9	ITNKRAALI	6.8	1653.52	3.4	730.449	6.8	0.00144212	38
HLA-A*11:01	1	347	355	9	TEWSVNTLK	3.45	1656.63	4.2	512.035	2.7	-	-
HLA-B*35:01	1	314	322	9	SPATWNFQS	8	1672.14	1.8	1154.99	8	0.00188799	18
HLA-A*11:01	1	91	99	9	EVQENIDNK	3.6	1679.23	4.2	608.555	3	-	-
HLA-A*02:03	1	341	349	9	GLYPTYTEW	6.75	1702.13	6.9	330.332	6.6	-	-
HLA-B*07:02	1	84	92	9	NPGSLIAEV	2.8	1708.53	2.4	808.891	2.8	0.000157036	5.1
HLA-A*02:06	1	119	127	9	NEANALLWA	14.25	1714.22	5.5	1650.25	23	-	-
HLA-A*68:02	1	94	102	9	ENIDNKQAI	5.8	1714.77	3.5	627.466	6.1	0.000113763	5.8
HLA-A*02:06	1	35	43	9	SLYAEHDAT	14.25	1716.95	5.5	1650.25	23	-	-
HLA-A*11:01	1	366	374	9	APTAPPMPK	2.65	1743.32	4.3	109.724	1	-	-
HLA-A*68:01	1	450	458	9	IQEFAADLR	5.75	1744.4	4	789.751	7.5	-	-
HLA-A*02:01	1	144	152	9	ALIEAGGNA	6.5	1775.82	6	783.628	6.5	0.000489779	22
HLA-A*02:03	1	102	110	9	IVVGKDLTL	14	1776.05	7	2327.82	21	-	-
HLA-A*30:01	1	408	416	9	KMAVQAVEA	5.1	1779.03	2.3	367.257	5.1	0.00138771	22
HLA-B*57:01	1	198	206	9	VGGGEHGRW	1.4	1785.18	2.2	299.102	0.6	-	-
HLA-A*02:01	1	312	320	9	GLSPATWNF	6	1796.85	6	1007.19	7.4	4.75335e-05	2.8
HLA-A*02:01	1	109	117	9	TLSSAHGNV	6.1	1840.73	6.1	831.974	6.6	5.97035e-05	3.5
HLA-A*24:02	1	125	133	9	LWAAGELTV	2.7	1847.31	2.1	1952.68	3.3	-	-
HLA-A*02:03	1	156	164	9	AAVALLNKL	11.6	1848.53	7.2	1276.29	16	-	-
HLA-A*02:03	1	299	307	9	PLPVSLTAL	6.05	1853.04	7.2	210.354	4.9	-	-
HLA-A*30:01	1	221	229	9	GKKAGTIAA	3.2	1853.78	2.3	224.89	3.2	0.002208	28
HLA-B*58:01	1	225	233	9	GTIAAPWYG	9.5	1855.55	1.9	3085.32	9.5	0.000171396	12
HLA-A*03:01	1	347	355	9	TEWSVNTLK	3.15	1859.02	4.1	630.667	2.2	-	-
HLA-B*08:01	1	406	414	9	KAKMAVQAV	2.3	1862.63	2.3	1108.03	3.4	1.97242e-05	0.8
HLA-A*68:02	1	117	125	9	VANEANALL	12	1871.42	3.7	1344.59	12	0.00539511	67
HLA-B*07:02	1	68	76	9	TLRVKAKSL	5.1	1899.79	2.6	2088.77	5.1	0.000175388	5.7
HLA-A*23:01	1	125	133	9	LWAAGELTV	4.35	1916.77	2.3	2981.47	6.4	-	-
HLA-A*02:06	1	208	216	9	GIGYVNYWL	14.9	1917.49	5.8	1873.05	24	-	-
HLA-B*58:01	1	153	161	9	RLTAAVALL	6.5	1921.17	1.9	1783.61	6.5	0.000611646	27
HLA-A*02:01	1	303	311	9	SLTALDNRA	8.2	1923.85	6.3	1216.49	8.2	0.000389045	19
HLA-B*07:02	1	366	374	9	APTAPPMPK	2.7	1948.82	2.7	747.98	2.7	0.000183654	5.9
HLA-A*30:02	1	287	295	9	VRTVSAMEY	2.8	1951.99	3.2	707.066	2.4	-	-
HLA-A*03:01	1	423	431	9	RVHDQLGQR	3.6	1957	4.2	1098.5	3	-	-
HLA-A*30:01	1	245	253	9	VGKDLYLNA	4.8	1972.43	2.4	346.713	4.8	0.00394457	40
HLA-B*44:03	1	93	101	9	QENIDNKQA	2	1973.52	2.3	934.308	1.7	-	-
HLA-B*35:01	1	370	378	9	PPMPKAPEL	12	1986.66	2	1712.3	12	0.00121619	13
HLA-A*30:01	1	335	343	9	RYEYIWGLY	18	1995.31	2.5	1981.39	18	0.00247116	30
HLA-A*30:01	1	455	463	9	ADLRTVYAK	11	2008.66	2.5	918.269	11	0.00133352	21
HLA-B*44:02	1	118	126	9	ANEANALLW	1.5	2015.45	1.4	1110.71	1.6	-	-
HLA-A*31:01	1	316	324	9	ATWNFQSTY	6.65	2019.77	6	1420.59	7.3	-	-
HLA-B*15:01	1	341	349	9	GLYPTYTEW	13	2030.44	3.6	2811.9	13	0.000482059	45
HLA-A*02:03	1	116	124	9	NVANEANAL	10.3	2036.43	7.6	783.339	13	-	-
HLA-B*35:01	1	321	329	9	QSTYELLDY	9.5	2041.68	2.1	1444.04	9.5	0.0120781	53
HLA-B*44:03	1	385	393	9	LESAEGRKI	1.7	2043.56	2.4	547.633	1	-	-
HLA-A*02:01	1	346	354	9	YTEWSVNTL	11	2045.13	6.5	1782.83	11	0.0027227	57
HLA-A*02:06	1	241	249	9	SLIEVGKDL	14.55	2045.44	6.1	1768.28	23	-	-
HLA-B*44:03	1	347	355	9	TEWSVNTLK	2.05	2045.79	2.4	925.742	1.7	-	-
HLA-B*15:01	1	38	46	9	AEHDATLTL	13	2067.71	3.6	2722.7	13	7.43019e-05	13
HLA-B*57:01	1	168	176	9	RAGEDMHLD	4.65	2068.03	2.4	4941.06	6.9	-	-
HLA-A*68:01	1	338	346	9	YIWGLYPTY	11.7	2088.87	4.4	3431.55	19	-	-
HLA-A*26:01	1	22	30	9	DIALDVADF	0.82	2114.32	0.74	677.033	0.9	-	-
HLA-B*58:01	1	156	164	9	AAVALLNKL	5.9	2118.16	2	1497.27	5.9	0.000242103	15
HLA-A*31:01	1	288	296	9	RTVSAMEYF	6.95	2128.85	6.2	1575.69	7.7	-	-
HLA-A*02:06	1	392	400	9	KIFGEYKKL	15.15	2137.94	6.3	1864.45	24	-	-
HLA-B*51:01	1	343	351	9	YPTYTEWSV	0.4	2140.56	0.29	3278.16	1.9	7.76247e-06	0.4
HLA-A*31:01	1	335	343	9	RYEYIWGLY	7.45	2154.64	6.2	1965.49	8.7	-	-
HLA-A*26:01	1	29	37	9	DFTNTGSLY	0.625	2154.8	0.75	379.848	0.5	-	-
HLA-A*68:02	1	150	158	9	GNARLTAAV	6.6	2178.93	4.1	695.969	6.6	0.000174542	8.6
HLA-A*30:01	1	140	148	9	NKRAALIEA	2.6	2184.26	2.6	117.482	1.8	0.000629506	12
HLA-A*02:01	1	469	477	9	TIDAETDKV	6.8	2197.91	6.8	1416.15	8.8	8.89201e-05	5.1
HLA-A*11:01	1	209	217	9	IGYVNYWLR	4.75	2211.58	4.9	1280.27	4.6	-	-
HLA-A*02:06	1	349	357	9	WSVNTLKNL	15.2	2215.3	6.4	1860.16	24	-	-
HLA-A*30:01	1	316	324	9	ATWNFQSTY	18	2216.52	2.7	1874.86	18	0.0047863	44
HLA-A*33:01	1	8	16	9	SAKLENTGR	3.25	2231.85	3.7	647.217	2.8	-	-
HLA-A*02:03	1	124	132	9	LLWAAGELT	11.5	2235.33	8	1078.82	15	-	-
HLA-B*53:01	1	84	92	9	NPGSLIAEV	2.9	2240.75	1.2	1032.48	2.9	0.00302343	16
HLA-B*15:01	1	267	275	9	GVIQAGGHG	3.8	2240.9	3.8	2118.36	9.8	4.31519e-06	0.5
HLA-A*30:01	1	392	400	9	KIFGEYKKL	12	2249.18	2.7	1025.58	12	0.0140605	69
HLA-B*57:01	1	154	162	9	LTAAVALLN	5.45	2249.2	2.6	6350.68	8.3	-	-
HLA-A*68:02	1	60	68	9	HILPVAEGT	18	2277	4.2	2579.82	18	0.00055847	22
HLA-A*30:02	1	123	131	9	ALLWAAGEL	5.35	2277.78	3.5	2150.11	7.2	-	-
HLA-B*07:02	1	406	414	9	KAKMAVQAV	5.9	2290.04	3	2569.74	5.9	0.000187932	6.1
HLA-B*08:01	1	334	342	9	NRYEYIWGL	8.3	2291.65	2.7	3416.25	8.3	0.00144212	30
HLA-A*26:01	1	389	397	9	EGRKIFGEY	1.2	2293.69	0.8	1326.2	1.6	-	-
HLA-A*68:01	1	158	166	9	VALLNKLGR	6.6	2303.39	4.6	976.09	8.6	-	-
HLA-A*30:01	1	225	233	9	GTIAAPWYG	9.7	2303.69	2.7	988.485	12	0.000578096	9.7
HLA-B*15:01	1	211	219	9	YVNYWLRAG	13	2312.58	3.9	2910.72	13	0.00139637	72
HLA-B*58:01	1	312	320	9	GLSPATWNF	2.8	2319.77	2.2	1542.77	6	4.05509e-05	2.8
HLA-A*68:02	1	334	342	9	NRYEYIWGL	13	2323.59	4.3	1543.8	13	0.00142266	38
HLA-B*58:01	1	322	330	9	STYELLDYL	6.5	2342.62	2.2	1779.51	6.5	0.00181134	48
HLA-A*68:02	1	176	184	9	DAPRIENTA	12	2355.66	4.3	1404.72	12	0.000588844	22
HLA-A*23:01	1	337	345	9	EYIWGLYPT	3.15	2363.37	2.7	1579.17	3.6	-	-
HLA-A*02:06	1	454	462	9	AADLRTVYA	12.85	2365.93	6.7	1136.45	19	-	-
HLA-B*35:01	1	102	110	9	IVVGKDLTL	9.8	2389.44	2.3	1512.1	9.8	0.0326588	78
HLA-A*02:03	1	56	64	9	VDQDHILPV	8.4	2395.34	8.3	476.376	8.5	-	-
HLA-B*15:01	1	190	198	9	VQRKGVQDV	13	2416.51	4	2904.02	13	0.000105925	17
HLA-A*01:01	1	346	354	9	YTEWSVNTL	1.35	2429.22	1.5	1192.75	1.2	-	-
HLA-B*08:01	1	318	326	9	WNFQSTYEL	4.2	2440.07	2.8	1457.3	4.2	0.000807235	22
HLA-A*30:01	1	390	398	9	GRKIFGEYK	7.7	2466.48	2.9	639.691	7.7	0.00049204	8.4
HLA-A*02:01	1	399	407	9	KLQGEYEKA	8.7	2474.48	7.3	1380.73	8.7	0.000912011	33
HLA-B*08:01	1	372	380	9	MPKAPELDL	2.8	2514.12	2.9	878.112	2.8	1.11173e-05	0.6
HLA-B*44:02	1	119	127	9	NEANALLWA	1.35	2516.73	1.6	829.087	1.1	-	-
HLA-A*68:01	1	98	106	9	NKQAIVVGK	6.55	2526.8	4.9	894.314	8.2	-	-
HLA-B*44:02	1	265	273	9	NEGVIQAGG	1.75	2529.54	1.6	1363.33	1.9	-	-
HLA-A*68:02	1	54	62	9	LVVDQDHIL	11	2542.16	4.5	1243.34	11	0.000269774	14
HLA-A*31:01	1	472	480	9	AETDKVAQR	5.95	2557.39	6.8	740.406	5.1	-	-
HLA-B*53:01	1	207	215	9	SGIGYVNYW	4.3	2561.82	1.3	1737.32	4.3	0.0124738	42
HLA-A*68:02	1	63	71	9	PVAEGTLRV	4.6	2562.98	4.6	535.291	5.6	2.08882e-05	1.2
HLA-B*57:01	1	142	150	9	RAALIEAGG	8.4	2582.38	2.8	11663.3	14	-	-
HLA-A*11:01	1	383	391	9	HTLESAEGR	5.35	2586.89	5.3	1626.67	5.4	-	-
HLA-A*23:01	1	318	326	9	WNFQSTYEL	3.9	2592.07	2.8	2282.6	5	-	-
HLA-B*57:01	1	138	146	9	ITNKRAALI	2.35	2601.57	2.8	1126.73	1.9	-	-
HLA-A*32:01	1	408	416	9	KMAVQAVEA	1.6	2607.23	1.5	223.841	1.6	2.33884e-05	2.9
HLA-A*11:01	1	239	247	9	EQSLIEVGK	6.45	2607.88	5.4	2687.2	7.5	-	-
HLA-B*58:01	1	198	206	9	VGGGEHGRW	4	2615.28	2.3	840.04	4	0.00104472	37
HLA-A*11:01	1	356	364	9	NLDLGYQAK	6.7	2616.67	5.4	2946.46	8	-	-
HLA-A*11:01	1	2	10	9	DIHIINSAK	5	2619.16	5.4	1277.32	4.6	-	-
HLA-A*30:01	1	155	163	9	TAAVALLNK	3.9	2624.92	3	1011.51	12	0.000210039	3.9
HLA-A*02:01	1	435	443	9	ALGGMDAET	8.6	2634.22	7.6	1750.29	10	0.000161065	8.6
HLA-B*35:01	1	26	34	9	DVADFTNTG	12	2660.32	2.4	1873.18	12	0.0125603	54
HLA-A*02:01	1	102	110	9	IVVGKDLTL	13	2666.92	7.6	2382.92	13	0.0063387	76
HLA-B*53:01	1	332	340	9	DQNRYEYIW	4.1	2694.7	1.3	1621.36	4.1	0.0111686	39
HLA-B*44:02	1	238	246	9	AEQSLIEVG	1.8	2701.97	1.7	1398.3	1.9	-	-
HLA-A*68:01	1	62	70	9	LPVAEGTLR	5.5	2707.42	5.1	538.877	5.9	-	-
HLA-A*33:01	1	145	153	9	LIEAGGNAR	5.4	2713.96	4.1	2275.36	6.7	-	-
HLA-B*15:01	1	144	152	9	ALIEAGGNA	8.9	2719.72	4.3	1857.8	8.9	0.000164437	23
HLA-A*26:01	1	288	296	9	RTVSAMEYF	0.805	2721.51	0.91	610.394	0.7	-	-
HLA-A*30:02	1	424	432	9	VHDQLGQRY	2.95	2724.29	3.9	543.826	2	-	-
HLA-B*15:01	1	429	437	9	GQRYGKALG	4.6	2724.34	4.3	2409.91	12	3.1989e-05	4.6
HLA-B*57:01	1	186	194	9	LSGEVQRKG	9.45	2726.56	2.9	14683.2	16	-	-
HLA-A*32:01	1	138	146	9	ITNKRAALI	1.6	2745.98	1.6	553.274	3	1.12202e-05	1.5
HLA-A*03:01	1	356	364	9	NLDLGYQAK	4.7	2751.87	5.3	1810.51	4.1	-	-
HLA-A*68:01	1	327	335	9	LDYLLDQNR	6.15	2752.88	5.1	745.573	7.2	-	-
HLA-A*33:01	1	160	168	9	LLNKLGRIR	4.35	2763.5	4.1	1336.75	4.6	-	-
HLA-A*68:02	1	137	145	9	NITNKRAAL	9	2775.04	4.8	1048.55	9	0.00104713	32
HLA-B*08:01	1	292	300	9	AMEYFKTPL	4.2	2793.9	3.2	1430.7	4.2	0.00012388	4.6
HLA-A*30:02	1	205	213	9	RWSGIGYVN	4.25	2810.06	4	1463.73	4.5	-	-
HLA-B*44:03	1	118	126	9	ANEANALLW	2	2810.3	2.9	618.714	1.1	-	-
HLA-A*24:02	1	205	213	9	RWSGIGYVN	4.95	2824.87	2.8	4331.42	7.1	-	-
HLA-B*07:02	1	116	124	9	NVANEANAL	3.4	2831.24	3.4	1009	3.2	0.00259597	41
HLA-A*30:01	1	161	169	9	LNKLGRIRA	6.3	2838.41	3.2	495.416	6.3	0.003155	35
HLA-A*30:01	1	210	218	9	GYVNYWLRA	13	2840.96	3.2	1158.7	13	0.00411244	41
HLA-A*02:01	1	334	342	9	NRYEYIWGL	7.7	2848.94	7.9	891.477	6.9	0.00014171	7.7
HLA-A*30:01	1	34	42	9	GSLYAEHDA	12	2850.57	3.2	1076.39	12	0.006223	51
HLA-A*02:06	1	434	442	9	KALGGMDAE	10.85	2859.9	7.7	687.939	14	-	-
HLA-A*33:01	1	347	355	9	TEWSVNTLK	5.05	2865.13	4.2	1914.48	5.9	-	-
HLA-B*35:01	1	62	70	9	LPVAEGTLR	7	2875.2	2.6	1055.8	7.5	0.000660693	7
HLA-A*03:01	1	384	392	9	TLESAEGRK	3.75	2878.25	5.4	609.256	2.1	-	-
HLA-A*30:02	1	268	276	9	VIQAGGHGH	5.85	2885.61	4	2241.09	7.7	-	-
HLA-A*02:06	1	117	125	9	VANEANALL	11.85	2890.32	7.7	868.061	16	-	-
HLA-A*32:01	1	335	343	9	RYEYIWGLY	23	2894.99	1.6	13150.4	23	0.000521195	34
HLA-A*31:01	1	450	458	9	IQEFAADLR	6.2	2897.4	7.3	762.904	5.1	-	-
HLA-B*40:01	1	269	277	9	IQAGGHGHI	2.75	2914.16	2.7	946.019	2.8	-	-
HLA-A*02:03	1	95	103	9	NIDNKQAIV	9.5	2936.25	9.4	592.857	9.6	-	-
HLA-A*30:01	1	391	399	9	RKIFGEYKK	3.6	2938.7	3.3	288.383	4	0.000192752	3.6
HLA-B*07:02	1	123	131	9	ALLWAAGEL	3.5	2973.56	3.5	1909.37	4.8	1.58855e-05	0.6
HLA-B*44:03	1	201	209	9	GEHGRWSGI	2.75	2976.01	3	1491.04	2.5	-	-
HLA-A*31:01	1	347	355	9	TEWSVNTLK	9.7	2997.4	7.4	2738.23	12	-	-
HLA-A*68:02	1	288	296	9	RTVSAMEYF	13	2999.28	5	1444.08	13	0.000236592	13
HLA-A*24:02	1	153	161	9	RLTAAVALL	4.75	3007.79	2.9	3977.68	6.6	-	-
HLA-A*03:01	1	338	346	9	YIWGLYPTY	6.05	3011.51	5.6	3645.86	6.5	-	-
HLA-B*40:01	1	347	355	9	TEWSVNTLK	2.6	3013.17	2.8	711.05	2.4	-	-
HLA-B*15:01	1	406	414	9	KAKMAVQAV	14	3038.01	4.7	3013.01	14	0.00011324	17
HLA-A*11:01	1	64	72	9	VAEGTLRVK	5.5	3044.76	5.8	1525.11	5.2	-	-
HLA-A*30:01	1	295	303	9	YFKTPLPVS	14	3047.89	3.4	1253.05	14	0.000903649	16
HLA-B*07:02	1	72	80	9	KAKSLTTEI	8.3	3066.15	3.6	4225.62	8.3	0.00110154	26
HLA-B*58:01	1	332	340	9	DQNRYEYIW	2.6	3077.19	2.6	865.566	4.1	8.97429e-06	0.6
HLA-A*30:01	1	190	198	9	VQRKGVQDV	7	3081.25	3.4	554.587	7	0.00187932	26
HLA-A*03:01	1	160	168	9	LLNKLGRIR	4.9	3093.61	5.6	1856.95	4.2	-	-
HLA-A*33:01	1	327	335	9	LDYLLDQNR	3.6	3097.63	4.4	611.012	2.8	-	-
HLA-A*03:01	1	366	374	9	APTAPPMPK	3.9	3111.23	5.7	583.176	2.1	-	-
HLA-A*02:06	1	190	198	9	VQRKGVQDV	8.35	3118.48	8.1	345.581	8.6	-	-
HLA-A*32:01	1	341	349	9	GLYPTYTEW	1.8	3126.76	1.7	273.489	1.8	0.00258821	68
HLA-B*44:03	1	207	215	9	SGIGYVNYW	2.5	3133.97	3.1	1033.93	1.9	-	-
HLA-A*33:01	1	158	166	9	VALLNKLGR	3.95	3176.37	4.5	879.124	3.4	-	-
HLA-B*35:01	1	22	30	9	DIALDVADF	8.8	3205.61	2.8	1307.92	8.8	0.00484172	33
HLA-A*02:01	1	338	346	9	YIWGLYPTY	8.5	3209.12	8.5	953.038	7.2	0.00117761	38
HLA-B*57:01	1	156	164	9	AAVALLNKL	2.9	3218.12	3.2	1551.74	2.6	-	-
HLA-A*30:01	1	74	82	9	KSLTTEIET	6.8	3218.68	3.6	535.76	6.8	0.0133045	68
HLA-A*68:01	1	288	296	9	RTVSAMEYF	8.8	3234.63	5.6	1423.93	12	-	-
HLA-B*15:01	1	284	292	9	RSVVRTVSA	13	3241.54	4.9	2679.17	13	8.62979e-05	14
HLA-B*35:01	1	412	420	9	QAVEAYGEA	9.4	3257.82	2.8	1424.23	9.4	0.00579429	37
HLA-A*03:01	1	353	361	9	TLKNLDLGY	5.3	3261.13	5.8	2284.55	4.8	-	-
HLA-A*31:01	1	292	300	9	AMEYFKTPL	9.9	3276.16	7.8	3079.43	12	-	-
HLA-A*02:03	1	117	125	9	VANEANALL	13.5	3280.31	12	1114.17	15	-	-
HLA-B*15:01	1	292	300	9	AMEYFKTPL	13	3283.47	4.9	2870.78	13	0.000389942	40
HLA-B*57:01	1	108	116	9	LTLSSAHGN	8.15	3294.93	3.3	9813.41	13	-	-
HLA-A*30:01	1	288	296	9	RTVSAMEYF	3.6	3312.23	3.6	1253.05	14	5.49667e-05	1.1
HLA-A*11:01	1	158	166	9	VALLNKLGR	6.25	3314.34	6.1	2043.15	6.4	-	-
HLA-B*15:01	1	408	416	9	KMAVQAVEA	8.6	3317.5	5	2471.72	12	5.70164e-05	8.6
HLA-B*44:02	1	472	480	9	AETDKVAQR	3.05	3324.83	2	3763.57	4.1	-	-
HLA-B*44:03	1	324	332	9	YELLDYLLD	2.8	3327.07	3.3	1295.66	2.3	-	-
HLA-B*58:01	1	88	96	9	LIAEVQENI	4.2	3328.36	2.7	873.575	4.2	0.000253513	16
HLA-B*58:01	1	74	82	9	KSLTTEIET	2.7	3329.12	2.7	1679.96	6.3	1.43483e-05	1
HLA-A*02:06	1	243	251	9	IEVGKDLYL	17.25	3338.64	8.5	2101.6	26	-	-
HLA-A*02:06	1	204	212	9	GRWSGIGYV	13.25	3344.32	8.5	1075.35	18	-	-
HLA-B*07:02	1	369	377	9	APPMPKAPE	3.8	3358.24	3.8	1287.92	3.8	5.95662e-05	2
HLA-A*02:03	1	208	216	9	GIGYVNYWL	14	3359.48	12	1330.3	16	-	-
HLA-A*02:03	1	70	78	9	RVKAKSLTT	17.5	3387.36	12	2985.04	23	-	-
HLA-A*11:01	1	322	330	9	STYELLDYL	5.35	3394.63	6.2	1239.65	4.5	-	-
HLA-B*35:01	1	29	37	9	DFTNTGSLY	6.7	3400.47	2.9	884.26	6.7	0.00889201	46
HLA-B*57:01	1	74	82	9	KSLTTEIET	3.15	3407.32	3.4	1793.99	2.9	-	-
HLA-A*02:03	1	54	62	9	LVVDQDHIL	13.5	3411.56	12	1129.67	15	-	-
HLA-A*68:02	1	285	293	9	SVVRTVSAM	5.5	3418.69	5.5	1740.16	14	5.68853e-05	3.2
HLA-A*30:01	1	135	143	9	AQNITNKRA	9.7	3431.89	3.7	880.988	9.7	0.00662217	52
HLA-A*01:01	1	454	462	9	AADLRTVYA	1.85	3438.54	1.9	1873.05	1.8	-	-
HLA-B*15:01	1	330	338	9	LLDQNRYEY	9.1	3449.72	5.1	1909.85	9.1	0.000170216	24
HLA-A*02:06	1	296	304	9	FKTPLPVSL	14.85	3451.7	8.7	1430.7	21	-	-
HLA-A*02:01	1	61	69	9	ILPVAEGTL	12	3453.05	8.9	1807.63	12	0.000483059	22
HLA-A*02:06	1	445	453	9	EVDGIIQEF	17.35	3456.3	8.7	2215.9	26	-	-
HLA-B*15:01	1	263	271	9	LLNEGVIQA	11	3456.71	5.1	2243.88	11	0.000237684	29
HLA-B*53:01	1	88	96	9	LIAEVQENI	6	3462.36	1.6	2593.46	6	0.0357684	70
HLA-A*11:01	1	249	257	9	LYLNAGARK	5.9	3476.51	6.2	1672.25	5.6	-	-
HLA-B*51:01	1	298	306	9	TPLPVSLTA	2.5	3514.18	0.55	4070.33	2.5	8.16394e-05	5.5
HLA-A*24:02	1	416	424	9	AYGEATRRV	3.75	3518.02	3.2	2492.47	4.3	-	-
HLA-B*40:01	1	324	332	9	YELLDYLLD	4.1	3533.82	3.1	2678.55	5.1	-	-
HLA-A*02:01	1	35	43	9	SLYAEHDAT	12	3541.59	9.1	2148.37	12	0.000197242	12
HLA-A*03:01	1	44	52	9	LTLAQGTQR	5.15	3546.11	6.1	1823.06	4.2	-	-
HLA-B*44:03	1	78	86	9	TEIETGNPG	3.7	3560.84	3.5	2543.84	3.9	-	-
HLA-A*02:06	1	127	135	9	AAGELTVKA	18.95	3588.49	8.9	2808.99	29	-	-
HLA-B*07:02	1	151	159	9	NARLTAAVA	4.1	3593.23	3.9	1475.33	4.1	0.000765597	21
HLA-B*58:01	1	338	346	9	YIWGLYPTY	7.8	3616.83	2.9	2335.07	7.8	0.00179473	48
HLA-A*68:02	1	156	164	9	AAVALLNKL	22	3620.66	5.7	3922.74	22	0.00301301	54
HLA-A*32:01	1	226	234	9	TIAAPWYGG	34	3636.76	1.9	36977.7	34	0.00233884	66
HLA-A*30:01	1	132	140	9	TVKAQNITN	9.6	3651.23	3.9	853.041	9.6	0.00290068	34
HLA-B*44:02	1	180	188	9	IENTAKLSG	1.75	3671.24	2.1	999.079	1.4	-	-
HLA-A*30:01	1	458	466	9	RTVYAKQAD	4.5	3685.45	3.9	1088.85	13	0.000249172	4.5
HLA-A*02:06	1	303	311	9	SLTALDNRA	16.05	3686.84	9.1	1650.25	23	-	-
HLA-A*68:02	1	153	161	9	RLTAAVALL	19	3691.47	5.8	2874.68	19	0.00425598	61
HLA-B*35:01	1	464	472	9	QADQATIDA	14	3705.68	3.1	2562.01	14	0.00255859	22
HLA-A*11:01	1	126	134	9	WAAGELTVK	5.35	3730.54	6.5	1127.98	4.2	-	-
HLA-A*30:02	1	312	320	9	GLSPATWNF	14.85	3752.07	4.7	5734.03	25	-	-
HLA-A*32:01	1	284	292	9	RSVVRTVSA	2	3765.7	2	659.083	3.4	1.54525e-05	2
HLA-B*15:01	1	404	412	9	YEKAKMAVQ	13	3789.08	5.5	2792.54	13	0.000519996	47
HLA-A*02:01	1	95	103	9	NIDNKQAIV	9.5	3790.23	9.5	1324.68	8.5	0.000271644	15
HLA-B*08:01	1	159	167	9	ALLNKLGRI	6.4	3791.05	4.1	2385.34	6.4	0.00114551	26
HLA-A*24:02	1	138	146	9	ITNKRAALI	3.25	3798.4	3.4	1869.09	3.1	-	-
HLA-A*03:01	1	209	217	9	IGYVNYWLR	5.85	3811.16	6.5	2677.93	5.2	-	-
HLA-A*23:01	1	210	218	9	GYVNYWLRA	2.55	3813.34	3.5	582.68	1.6	-	-
HLA-A*30:01	1	285	293	9	SVVRTVSAM	21	3813.67	4	2666.67	22	0.00130647	21
HLA-A*02:03	1	137	145	9	NITNKRAAL	15	3822.68	13	1396.21	17	-	-
HLA-A*31:01	1	153	161	9	RLTAAVALL	8.35	3827.6	8.5	1772.03	8.2	-	-
HLA-A*68:02	1	260	268	9	HRHLLNEGV	13	3830.21	6	1414.46	13	0.000374197	17
HLA-B*57:01	1	322	330	9	STYELLDYL	3.9	3832.5	3.8	2647.4	4	-	-
HLA-B*08:01	1	370	378	9	PPMPKAPEL	3.8	3836.89	4.2	1289.88	3.8	4.64515e-05	1.8
HLA-A*68:01	1	29	37	9	DFTNTGSLY	10.05	3838.34	6.1	1872.79	14	-	-
HLA-A*32:01	1	153	161	9	RLTAAVALL	5	3841	2	1109.02	5	0.000218776	21
HLA-A*30:01	1	322	330	9	STYELLDYL	16	3845.24	4.1	1794.61	17	0.000933254	16
HLA-A*30:01	1	42	50	9	ATLTLAQGT	24	3847.16	4.1	3075.88	24	0.00410204	41
HLA-B*58:01	1	118	126	9	ANEANALLW	4.7	3855.04	3.1	1043.04	4.7	0.000183231	12
HLA-A*02:06	1	329	337	9	YLLDQNRYE	8.9	3864.01	9.4	337.715	8.4	-	-
HLA-B*35:01	1	37	45	9	YAEHDATLT	12	3876.49	3.2	1860.29	12	0.00432514	31
HLA-A*02:06	1	343	351	9	YPTYTEWSV	12.7	3881.11	9.4	884.199	16	-	-
HLA-A*68:01	1	384	392	9	TLESAEGRK	7.2	3881.15	6.1	919.369	8.3	-	-
HLA-B*44:02	1	65	73	9	AEGTLRVKA	2.6	3885.65	2.2	2452.45	3	-	-
HLA-B*35:01	1	229	237	9	APWYGGDLT	14	3889.1	3.2	3277.78	17	0.00135519	14
HLA-A*02:06	1	152	160	9	ARLTAAVAL	18.25	3899.63	9.5	2452.17	27	-	-
HLA-A*30:01	1	134	142	9	KAQNITNKR	15	3947.17	4.2	1435.39	15	0.00378443	39
HLA-B*15:01	1	50	58	9	TQRDLVVDQ	14	3949.35	5.7	3133.29	14	0.000161065	23
HLA-B*44:02	1	78	86	9	TEIETGNPG	2.85	3954.65	2.2	3052.11	3.5	-	-
HLA-A*32:01	1	322	330	9	STYELLDYL	5.8	3963.39	2.1	1367.54	5.8	7.14496e-05	8.1
HLA-B*40:01	1	451	459	9	QEFAADLRT	4.9	3970.6	3.4	3809.78	6.4	-	-
HLA-A*30:01	1	68	76	9	TLRVKAKSL	17	3980.24	4.2	1832.19	17	0.0042462	42
HLA-A*30:01	1	398	406	9	KKLQGEYEK	4.2	3981.62	4.2	145.536	2.1	0.00135519	21
HLA-B*57:01	1	118	126	9	ANEANALLW	3.2	4015.19	3.9	1448.17	2.5	-	-
HLA-A*02:06	1	36	44	9	LYAEHDATL	11.85	4016.41	9.7	672.28	14	-	-
HLA-A*30:01	1	313	321	9	LSPATWNFQ	36	4024.28	4.2	6997.94	36	0.00731813	54
HLA-B*40:01	1	346	354	9	YTEWSVNTL	5.15	4071.84	3.5	4424.86	6.8	-	-
HLA-B*53:01	1	54	62	9	LVVDQDHIL	12	4081.5	1.8	5222.52	12	0.0108893	38
HLA-A*02:06	1	299	307	9	PLPVSLTAL	16.9	4090.52	9.8	1929.97	24	-	-
HLA-A*03:01	1	2	10	9	DIHIINSAK	5.4	4093.13	6.8	1685.78	4	-	-
HLA-A*30:02	1	153	161	9	RLTAAVALL	12.5	4098.36	5	4639.38	20	-	-
HLA-B*44:02	1	90	98	9	AEVQENIDN	2.35	4104.35	2.3	1834.85	2.4	-	-
HLA-A*33:01	1	302	310	9	VSLTALDNR	4.85	4111.6	5.2	1288.4	4.5	-	-
HLA-B*58:01	1	102	110	9	IVVGKDLTL	7.3	4137.48	3.2	2095.56	7.3	0.000277971	17
HLA-B*44:03	1	402	410	9	GEYEKAKMA	3.15	4139.32	3.8	1511.78	2.5	-	-
HLA-B*57:01	1	420	428	9	ATRRVHDQL	3.1	4143.62	4	1267.13	2.2	-	-
HLA-A*30:01	1	2	10	9	DIHIINSAK	7.7	4143.93	4.3	644.125	7.7	0.00303459	34
HLA-B*35:01	1	30	38	9	FTNTGSLYA	15	4178.51	3.4	2822.15	15	0.00250035	21
HLA-B*57:01	1	72	80	9	KAKSLTTEI	3.45	4188.42	4	1733.09	2.9	-	-
HLA-B*15:01	1	241	249	9	SLIEVGKDL	12	4204.45	5.9	2576.32	12	0.000428549	43
HLA-B*07:02	1	314	322	9	SPATWNFQS	4.7	4209.59	4.3	1836.07	4.7	0.001735	34
HLA-B*53:01	1	118	126	9	ANEANALLW	4.3	4220.95	1.8	1701.69	4.3	0.00803526	32
HLA-A*03:01	1	455	463	9	ADLRTVYAK	6	4224.79	6.9	2557.41	5.1	-	-
HLA-A*11:01	1	338	346	9	YIWGLYPTY	6.95	4230.83	6.9	2389.46	7	-	-
HLA-A*31:01	1	327	335	9	LDYLLDQNR	6.85	4247.16	9.1	588.125	4.6	-	-
HLA-A*11:01	1	391	399	9	RKIFGEYKK	9.45	4275.47	6.9	5015.34	12	-	-
HLA-B*15:01	1	389	397	9	EGRKIFGEY	9.2	4295.12	6	1945.36	9.2	0.000130317	19
HLA-A*30:01	1	454	462	9	AADLRTVYA	4.5	4302.47	4.5	1348.87	14	3.61576e-05	0.9
HLA-A*68:02	1	469	477	9	TIDAETDKV	9.5	4308.9	6.5	1139.17	9.5	0.000582103	22
HLA-A*33:01	1	249	257	9	LYLNAGARK	10.2	4309	5.4	6684.21	15	-	-
HLA-A*31:01	1	184	192	9	AKLSGEVQR	7.35	4310.58	9.2	844.248	5.5	-	-
HLA-A*32:01	1	208	216	9	GIGYVNYWL	8.8	4316.6	2.2	2426.27	8.8	0.000339625	27
HLA-B*35:01	1	386	394	9	ESAEGRKIF	7.1	4345.37	3.5	980.799	7.1	0.0032961	26
HLA-A*03:01	1	468	476	9	ATIDAETDK	5.5	4349.04	7	1697.46	4	-	-
HLA-B*15:01	1	30	38	9	FTNTGSLYA	13	4349.65	6.1	4216.97	17	7.87046e-05	13
HLA-A*02:06	1	399	407	9	KLQGEYEKA	17.5	4352.1	12	1700.4	23	-	-
HLA-A*31:01	1	455	463	9	ADLRTVYAK	8.2	4403.4	9.3	1341.13	7.1	-	-
HLA-A*68:01	1	32	40	9	NTGSLYAEH	10.3	4429.68	6.6	1947.56	14	-	-
HLA-A*24:02	1	345	353	9	TYTEWSVNT	4.05	4440.77	3.8	2509.75	4.3	-	-
HLA-B*40:01	1	293	301	9	MEYFKTPLP	3.55	4441.3	3.7	1252.85	3.4	-	-
HLA-B*35:01	1	84	92	9	NPGSLIAEV	11	4469.69	3.6	1609.09	11	0.00468813	33
HLA-A*68:02	1	403	411	9	EYEKAKMAV	5.9	4478.31	6.7	588.288	5.9	4.09261e-05	2.3
HLA-B*15:01	1	54	62	9	LVVDQDHIL	17	4501.28	6.2	4216.97	17	0.000662217	53
HLA-A*11:01	1	426	434	9	DQLGQRYGK	6.25	4508.3	7.1	1641.72	5.4	-	-
HLA-A*31:01	1	322	330	9	STYELLDYL	9.5	4513.48	9.5	2298.63	9.5	-	-
HLA-A*30:01	1	148	156	9	AGGNARLTA	14	4525.75	4.7	1218.91	14	0.00307468	35
HLA-A*03:01	1	203	211	9	HGRWSGIGY	7.55	4536.98	7.2	5009.56	7.9	-	-
HLA-A*02:06	1	61	69	9	ILPVAEGTL	21	4537.67	12	3173.58	30	-	-
HLA-B*07:02	1	228	236	9	AAPWYGGDL	4.1	4545.87	4.5	1488.98	4.1	3.54813e-05	1.2
HLA-A*02:06	1	291	299	9	SAMEYFKTP	12.5	4553.11	12	555.329	13	-	-
HLA-B*07:02	1	292	300	9	AMEYFKTPL	6.5	4570.18	4.6	3005.32	6.5	0.000803896	21
HLA-B*35:01	1	125	133	9	LWAAGELTV	18	4583.11	3.6	4145.53	18	0.00959401	48
HLA-A*02:01	1	392	400	9	KIFGEYKKL	14	4597.66	12	2884.76	14	0.00797995	81
HLA-A*31:01	1	391	399	9	RKIFGEYKK	8.35	4606.52	9.6	1350.42	7.1	-	-
HLA-B*15:01	1	386	394	9	ESAEGRKIF	12	4609.77	6.3	2338.84	12	0.000331131	36
HLA-B*44:02	1	402	410	9	GEYEKAKMA	2.8	4614.66	2.5	2652.16	3.1	-	-
HLA-A*02:03	1	150	158	9	GNARLTAAV	15	4636.38	14	1315.07	16	-	-
HLA-B*40:01	1	395	403	9	GEYKKLQGE	3.45	4643.5	3.8	1078.7	3.1	-	-
HLA-A*02:06	1	435	443	9	ALGGMDAET	21	4665.16	12	3087.1	30	-	-
HLA-B*40:01	1	90	98	9	AEVQENIDN	2.85	4670.16	3.8	524.687	1.9	-	-
HLA-B*07:02	1	428	436	9	LGQRYGKAL	5.8	4673.6	4.6	2465.41	5.8	0.000509565	16
HLA-A*02:01	1	117	125	9	VANEANALL	12	4689.96	12	1945.85	12	0.00143285	42
HLA-A*02:03	1	235	243	9	DLTAEQSLI	14	4695.59	14	1023.18	14	-	-
HLA-A*30:01	1	355	363	9	KNLDLGYQA	13	4696.2	4.8	1191.16	13	0.00598412	50
HLA-A*23:01	1	153	161	9	RLTAAVALL	10	4736.67	4	9363.32	16	-	-
HLA-A*68:02	1	445	453	9	EVDGIIQEF	7	4754.69	7	757.862	7	6.5013e-05	3.6
HLA-A*02:03	1	334	342	9	NRYEYIWGL	16	4762.78	14	1651.77	18	-	-
HLA-B*35:01	1	224	232	9	AGTIAAPWY	9.6	4792.24	3.7	1533.13	9.8	0.000950605	9.6
HLA-B*57:01	1	117	125	9	VANEANALL	4.65	4796.18	4.5	3160.97	4.8	-	-
HLA-A*02:06	1	95	103	9	NIDNKQAIV	14.5	4798.21	12	932.288	17	-	-
HLA-A*30:02	1	134	142	9	KAQNITNKR	14.25	4806.37	5.5	5425.75	23	-	-
HLA-A*68:01	1	472	480	9	AETDKVAQR	9.45	4808.03	6.9	1394.73	12	-	-
HLA-A*30:01	1	166	174	9	RIRAGEDMH	12	4818.24	4.9	972.68	12	0.000677798	13
HLA-A*68:02	1	84	92	9	NPGSLIAEV	12	4818.86	7.1	1477.71	13	0.000217771	12
HLA-B*44:03	1	293	301	9	MEYFKTPLP	2.55	4821.26	4.2	492.595	0.9	-	-
HLA-B*40:01	1	28	36	9	ADFTNTGSL	4.7	4825.91	3.9	2977.83	5.5	-	-
HLA-A*26:01	1	353	361	9	TLKNLDLGY	2.85	4852.77	1.6	3528.66	4.1	-	-
HLA-A*68:01	1	160	168	9	LLNKLGRIR	10.45	4857.92	6.9	2002.12	14	-	-
HLA-A*33:01	1	294	302	9	EYFKTPLPV	7	4858.18	5.7	3155.37	8.3	-	-
HLA-A*11:01	1	30	38	9	FTNTGSLYA	9.2	4867.39	7.4	4521.68	11	-	-
HLA-B*08:01	1	284	292	9	RSVVRTVSA	5.1	4877.09	5.1	1572.35	4.5	0.000181134	6.4
HLA-B*58:01	1	142	150	9	RAALIEAGG	16	4892.1	3.7	6796.73	16	0.000370254	20
HLA-B*44:03	1	243	251	9	IEVGKDLYL	3	4922.73	4.3	930.015	1.7	-	-
HLA-B*07:02	1	153	161	9	RLTAAVALL	4.8	4945.69	4.8	2050.64	5	4.01791e-05	1.4
HLA-B*15:01	1	117	125	9	VANEANALL	22	4946.28	6.7	7261.06	22	0.000590201	50
HLA-B*15:01	1	78	86	9	TEIETGNPG	18	4946.6	6.7	4886.52	18	0.000221309	28
HLA-B*07:02	1	305	313	9	TALDNRAGL	5.2	4974.08	4.8	2108.09	5.2	0.000196336	6.4
HLA-A*02:06	1	318	326	9	WNFQSTYEL	24	4980.33	13	4576.67	35	-	-
HLA-A*32:01	1	346	354	9	YTEWSVNTL	6.5	4983.61	2.5	5092.61	15	5.49541e-05	6.5
HLA-B*35:01	1	23	31	9	IALDVADFT	15	4995.22	3.8	2802.72	15	0.00322849	25
HLA-B*44:02	1	347	355	9	TEWSVNTLK	2.55	5006.75	2.7	1780.74	2.4	-	-
HLA-A*11:01	1	384	392	9	TLESAEGRK	6.4	5007.56	7.6	1518.1	5.2	-	-
HLA-B*07:02	1	70	78	9	RVKAKSLTT	8.3	5007.83	4.8	4196.53	8.3	0.00356451	48
HLA-B*51:01	1	364	372	9	KPAPTAPPM	1.9	5010.05	0.86	3225.74	1.9	8.76597e-05	6
HLA-A*02:03	1	110	118	9	LSSAHGNVA	16	5013.47	15	1383.41	17	-	-
HLA-A*23:01	1	338	346	9	YIWGLYPTY	9.1	5015.8	4.2	7628.34	14	-	-
HLA-A*30:01	1	220	228	9	NGKKAGTIA	7.3	5020.63	5.1	586.098	7.3	0.00421697	41
HLA-A*23:01	1	345	353	9	TYTEWSVNT	5.05	5034.34	4.2	2756.96	5.9	-	-
HLA-A*32:01	1	102	110	9	IVVGKDLTL	9.5	5048.14	2.5	2728.6	9.5	0.000245471	22
HLA-B*58:01	1	30	38	9	FTNTGSLYA	3.8	5057.93	3.8	2139.44	7.4	3.47856e-05	2.4
HLA-A*02:03	1	412	420	9	QAVEAYGEA	17	5070.91	15	1887.77	19	-	-
HLA-A*30:01	1	426	434	9	DQLGQRYGK	15	5076.79	5.1	1380.29	15	0.00218827	28
HLA-B*58:01	1	284	292	9	RSVVRTVSA	3.8	5077.06	3.8	984.691	4.5	1.45011e-05	1
HLA-A*02:03	1	75	83	9	SLTTEIETG	15	5091.25	15	1073.87	15	-	-
HLA-B*40:01	1	119	127	9	NEANALLWA	5.2	5098.36	4.1	3723.06	6.3	-	-
HLA-A*24:02	1	310	318	9	RAGLSPATW	3.5	5107.42	4.2	1712.5	2.8	-	-
HLA-A*30:02	1	166	174	9	RIRAGEDMH	16.35	5121.14	5.7	6287.24	27	-	-
HLA-A*30:01	1	293	301	9	MEYFKTPLP	15	5124.75	5.2	21231	57	0.000841783	15
HLA-A*31:01	1	163	171	9	KLGRIRAGE	15	5165.5	12	6925.8	18	-	-
HLA-A*02:06	1	320	328	9	FQSTYELLD	8.75	5191.94	13	146.066	4.5	-	-
HLA-A*26:01	1	316	324	9	ATWNFQSTY	1.8	5195.71	1.7	1505.25	1.9	-	-
HLA-B*44:02	1	341	349	9	GLYPTYTEW	5.15	5196.55	2.7	8621.84	7.6	-	-
HLA-B*08:01	1	151	159	9	NARLTAAVA	5.5	5196.66	5.5	1716.13	5	0.000198609	7
HLA-B*44:02	1	223	231	9	KAGTIAAPW	3.55	5197.45	2.8	4051.35	4.3	-	-
HLA-B*35:01	1	389	397	9	EGRKIFGEY	7.9	5202.01	3.9	1120.93	7.9	0.00365595	28
HLA-A*30:01	1	44	52	9	LTLAQGTQR	23	5206.01	5.2	2870.58	23	0.00704693	53
HLA-A*03:01	1	126	134	9	WAAGELTVK	6.2	5225.64	7.9	2146.84	4.5	-	-
HLA-B*44:02	1	129	137	9	GELTVKAQN	2.7	5244.22	2.8	2087.37	2.6	-	-
HLA-A*68:02	1	349	357	9	WSVNTLKNL	21	5245.02	7.5	3694.79	21	0.00831764	76
HLA-A*30:01	1	297	305	9	KTPLPVSLT	14	5270.27	5.3	1270.49	14	0.00151496	23
HLA-A*30:02	1	99	107	9	KQAIVVGKD	4	5282.32	5.8	653.823	2.2	-	-
HLA-A*02:03	1	469	477	9	TIDAETDKV	15	5285.24	15	1109.05	15	-	-
HLA-B*53:01	1	117	125	9	VANEANALL	6.3	5299.5	2.2	2734.51	6.3	0.011995	41
HLA-B*58:01	1	168	176	9	RAGEDMHLD	8.6	5325.94	3.9	2668.7	8.6	0.001826	48
HLA-B*15:01	1	321	329	9	QSTYELLDY	16	5345.97	7.1	4140	16	0.000399025	41
HLA-B*15:01	1	268	276	9	VIQAGGHGH	26	5347.3	7.1	9772.37	26	0.00132434	71
HLA-B*07:02	1	46	54	9	LAQGTQRDL	5.1	5358.94	5.1	1786.04	4.6	0.00083946	22
HLA-A*02:03	1	297	305	9	KTPLPVSLT	20	5373.81	15	3613.68	25	-	-
HLA-A*30:02	1	159	167	9	ALLNKLGRI	8.95	5388.6	5.9	2789.07	12	-	-
HLA-B*08:01	1	70	78	9	RVKAKSLTT	5.9	5391.51	5.6	2170.45	5.9	0.000797995	21
HLA-B*53:01	1	341	349	9	GLYPTYTEW	4.7	5401.67	2.2	1962.82	4.7	0.0271894	63
HLA-A*01:01	1	424	432	9	VHDQLGQRY	1.6	5427.21	2.5	708.843	0.7	-	-
HLA-A*33:01	1	120	128	9	EANALLWAA	5.3	5442.38	6.2	1253.29	4.4	-	-
HLA-A*02:03	1	349	357	9	WSVNTLKNL	19	5448.81	15	2985.04	23	-	-
HLA-B*57:01	1	392	400	9	KIFGEYKKL	5.35	5477.12	5.1	3791.58	5.6	-	-
HLA-A*02:01	1	54	62	9	LVVDQDHIL	13	5482.69	13	1222.11	8.2	0.00597035	75
HLA-A*23:01	1	3	11	9	IHIINSAKL	8.25	5504.86	4.5	5773.38	12	-	-
HLA-B*51:01	1	370	378	9	PPMPKAPEL	4.4	5509.99	0.99	7138.88	5.1	6.57355e-05	4.4
HLA-A*11:01	1	321	329	9	QSTYELLDY	10	5514.82	8	5239.62	12	-	-
HLA-A*23:01	1	310	318	9	RAGLSPATW	6.45	5526.05	4.5	4279.86	8.4	-	-
HLA-A*32:01	1	159	167	9	ALLNKLGRI	2.7	5548.46	2.7	417.773	2.6	0.000435512	31
HLA-A*30:01	1	294	302	9	EYFKTPLPV	21	5553.26	5.5	2420.86	21	0.00427563	42
HLA-A*68:02	1	208	216	9	GIGYVNYWL	20	5571.38	7.9	3315.81	20	0.00222331	47
HLA-A*32:01	1	310	318	9	RAGLSPATW	4.1	5578.43	2.7	820.238	4.1	0.000762079	41
HLA-B*51:01	1	372	380	9	MPKAPELDL	4.5	5585.74	1	6377.2	4.5	0.000441367	28
HLA-A*33:01	1	29	37	9	DFTNTGSLY	5.6	5593.84	6.3	1425.77	4.9	-	-
HLA-A*30:02	1	109	117	9	TLSSAHGNV	9.05	5597.96	6.1	2814.88	12	-	-
HLA-B*58:01	1	54	62	9	LVVDQDHIL	12	5611.61	4.1	4020.68	12	0.000879023	34
HLA-A*31:01	1	276	284	9	HIGGDVDNR	8.95	5612.34	12	958.231	5.9	-	-
HLA-B*35:01	1	110	118	9	LSSAHGNVA	19	5613.67	4.2	4193.53	19	0.00603949	38
HLA-A*68:01	1	26	34	9	DVADFTNTG	6.4	5615.07	7.6	451.326	5.2	-	-
HLA-A*01:01	1	353	361	9	TLKNLDLGY	2.7	5621.94	2.6	2961.76	2.8	-	-
HLA-B*35:01	1	296	304	9	FKTPLPVSL	26	5629.91	4.2	8271.42	26	0.011434	52
HLA-A*30:02	1	204	212	9	GRWSGIGYV	14.6	5634.48	6.2	5363.64	23	-	-
HLA-A*68:01	1	154	162	9	LTAAVALLN	7.95	5642.29	7.6	919.369	8.3	-	-
HLA-B*08:01	1	343	351	9	YPTYTEWSV	5.9	5648.03	5.9	5682.64	13	0.000126474	4.6
HLA-B*44:03	1	129	137	9	GELTVKAQN	4.65	5660.33	4.8	3016.41	4.5	-	-
HLA-B*44:03	1	180	188	9	IENTAKLSG	3	5685.93	4.8	676.846	1.2	-	-
HLA-A*30:01	1	16	24	9	RVDARNDIA	5.7	5699.05	5.7	554.587	7	5.94566e-05	1.2
HLA-A*30:01	1	431	439	9	RYGKALGGM	22	5706.51	5.7	3388.21	25	0.00147163	22
HLA-A*30:01	1	362	370	9	QAKPAPTAP	15	5707.13	5.7	4197.3	28	0.000877405	15
HLA-A*02:01	1	204	212	9	GRWSGIGYV	12	5723.64	13	2046.96	12	2.62664e-05	1.5
HLA-B*58:01	1	76	84	9	LTTEIETGN	18	5729.22	4.2	39473	33	0.000325087	18
HLA-A*30:01	1	149	157	9	GGNARLTAA	14	5740.14	5.7	2917.23	23	0.000729458	14
HLA-A*30:02	1	261	269	9	RHLLNEGVI	16.1	5743.99	6.2	6129.99	26	-	-
HLA-B*58:01	1	420	428	9	ATRRVHDQL	13	5750.15	4.2	7299.62	16	0.000190546	13
HLA-B*57:01	1	7	15	9	NSAKLENTG	15.15	5758.05	5.3	29095.1	25	-	-
HLA-B*15:01	1	68	76	9	TLRVKAKSL	12	5791.42	7.6	2426.61	12	0.00097949	63
HLA-A*02:06	1	355	363	9	KNLDLGYQA	22	5841.7	14	2954.95	30	-	-
HLA-B*58:01	1	364	372	9	KPAPTAPPM	7.3	5850.24	4.3	2124.71	7.3	0.000313329	18
HLA-A*30:01	1	131	139	9	LTVKAQNIT	24	5877.9	5.8	3154.79	24	0.00644318	52
HLA-A*68:01	1	459	467	9	TVYAKQADQ	11.9	5887.2	7.8	2627.18	16	-	-
HLA-B*40:01	1	152	160	9	ARLTAAVAL	5.15	5891.21	4.6	3147.02	5.7	-	-
HLA-A*30:01	1	367	375	9	PTAPPMPKA	5.8	5892.36	5.8	2747.7	22	0.000160842	3
HLA-A*30:01	1	104	112	9	VGKDLTLSS	20	5896.89	5.8	2243.73	20	0.0248886	82
HLA-A*33:01	1	319	327	9	NFQSTYELL	10.75	5906.4	6.5	6502.05	15	-	-
HLA-B*57:01	1	131	139	9	LTVKAQNIT	6.2	5919.19	5.4	5102.93	7	-	-
HLA-B*58:01	1	285	293	9	SVVRTVSAM	15	5919.39	4.3	6416.53	15	0.000346737	19
HLA-A*26:01	1	182	190	9	NTAKLSGEV	2.45	5920.48	1.9	2515.42	3	-	-
HLA-A*68:02	1	130	138	9	ELTVKAQNI	15	5957.68	8.3	1894.92	15	0.000620869	23
HLA-A*23:01	1	249	257	9	LYLNAGARK	4.15	5957.75	4.8	1557.51	3.5	-	-
HLA-A*03:01	1	153	161	9	RLTAAVALL	7.65	5966.84	8.7	3688.08	6.6	-	-
HLA-B*08:01	1	358	366	9	DLGYQAKPA	13	5967.42	6.2	5364.76	13	0.0013366	29
HLA-A*68:02	1	303	311	9	SLTALDNRA	20	5987.54	8.3	3377.46	20	0.00115611	34
HLA-A*02:06	1	411	419	9	VQAVEAYGE	10.85	5996.81	14	296.859	7.7	-	-
HLA-A*30:01	1	247	255	9	KDLYLNAGA	14	6012.92	5.9	1210.51	14	0.00767361	56
HLA-A*11:01	1	288	296	9	RTVSAMEYF	10.2	6035.8	8.4	4856.24	12	-	-
HLA-B*35:01	1	305	313	9	TALDNRAGL	8.5	6042.47	4.5	1382.23	9.3	0.000831764	8.5
HLA-A*68:02	1	323	331	9	TYELLDYLL	18	6053.85	8.4	2633.84	18	0.00232809	48
HLA-A*68:02	1	36	44	9	LYAEHDATL	18	6076.42	8.4	2789.91	18	0.00433411	62
HLA-B*58:01	1	108	116	9	LTLSSAHGN	16	6096.64	4.4	13749.9	22	0.000258226	16
HLA-A*02:06	1	284	292	9	RSVVRTVSA	17.5	6135.62	14	1437.31	21	-	-
HLA-B*53:01	1	102	110	9	IVVGKDLTL	13	6156.83	2.5	5832.84	13	0.05188	80
HLA-B*15:01	1	223	231	9	KAGTIAAPW	20	6159.7	7.9	5727.96	20	0.000696787	54
HLA-B*40:01	1	402	410	9	GEYEKAKMA	4.7	6160.83	4.7	2285.07	4.7	-	-
HLA-A*68:02	1	297	305	9	KTPLPVSLT	25	6172.77	8.5	5414.89	25	0.00647143	71
HLA-B*44:03	1	332	340	9	DQNRYEYIW	3.8	6208.68	5.1	1536.35	2.5	-	-
HLA-A*30:01	1	292	300	9	AMEYFKTPL	22	6211.17	6.1	7550.4	38	0.00143516	22
HLA-B*44:02	1	310	318	9	RAGLSPATW	3.8	6215	3.2	4107.71	4.4	-	-
HLA-A*02:03	1	149	157	9	GGNARLTAA	15	6224.35	17	872.871	13	-	-
HLA-A*30:01	1	410	418	9	AVQAVEAYG	9.1	6224.89	6.1	797.94	9.1	0.000587489	9.8
HLA-B*40:01	1	129	137	9	GELTVKAQN	3.65	6226.77	4.7	808.91	2.6	-	-
HLA-B*07:02	1	102	110	9	IVVGKDLTL	5.7	6239.93	5.6	2392.71	5.7	0.00548277	57
HLA-A*02:01	1	23	31	9	IALDVADFT	15	6275.34	14	3598.4	15	0.000304229	16
HLA-B*15:01	1	135	143	9	AQNITNKRA	17	6279.89	8.1	4335.11	17	0.000532108	48
HLA-B*08:01	1	116	124	9	NVANEANAL	6.5	6310.68	6.5	4803.41	12	0.000136458	5
HLA-A*02:06	1	74	82	9	KSLTTEIET	24	6312.11	15	4013.75	33	-	-
HLA-A*30:02	1	195	203	9	VQDVGGGEH	7.05	6333.52	6.7	2195.13	7.4	-	-
HLA-A*30:01	1	366	374	9	APTAPPMPK	6.3	6392.87	6.3	1513.46	15	0.000296483	5.2
HLA-A*68:02	1	235	243	9	DLTAEQSLI	20	6408.52	8.8	3338.8	20	0.0172982	90
HLA-A*31:01	1	390	398	9	GRKIFGEYK	11.15	6434.86	13	2225.72	9.3	-	-
HLA-B*57:01	1	284	292	9	RSVVRTVSA	7.2	6445.73	5.9	6589.01	8.5	-	-
HLA-A*02:03	1	151	159	9	NARLTAAVA	25.5	6460.18	17	8608.95	34	-	-
HLA-B*15:01	1	72	80	9	KAKSLTTEI	8.3	6463.81	8.3	5308.84	19	3.22107e-05	4.6
HLA-A*02:06	1	38	46	9	AEHDATLTL	22	6464.93	15	2745.05	29	-	-
HLA-A*32:01	1	70	78	9	RVKAKSLTT	5.4	6477.32	3.2	37063	34	4.40555e-05	5.4
HLA-A*02:03	1	127	135	9	AAGELTVKA	21.5	6488.41	17	3801.46	26	-	-
HLA-A*33:01	1	62	70	9	LPVAEGTLR	7.45	6501.83	6.9	3020.3	8	-	-
HLA-A*03:01	1	249	257	9	LYLNAGARK	6.65	6505.63	9.3	1761.16	4	-	-
HLA-B*44:02	1	316	324	9	ATWNFQSTY	3.75	6545.1	3.3	3886.87	4.2	-	-
HLA-A*30:01	1	361	369	9	YQAKPAPTA	6.5	6545.59	6.5	3075.88	24	0.000322329	5.6
HLA-B*40:01	1	292	300	9	AMEYFKTPL	5.6	6546.09	4.9	3697.43	6.3	-	-
HLA-A*30:01	1	67	75	9	GTLRVKAKS	32	6552.18	6.5	5187.64	32	0.00687068	53
HLA-A*02:06	1	337	345	9	EYIWGLYPT	27	6557.86	15	6005.51	39	-	-
HLA-A*68:02	1	53	61	9	DLVVDQDHI	22	6565.24	9	3968.17	22	0.00937562	79
HLA-A*02:01	1	156	164	9	AAVALLNKL	16	6566.66	15	3829.22	16	0.00143946	42
HLA-B*35:01	1	126	134	9	WAAGELTVK	9.6	6590.44	4.8	1467.51	9.6	0.00179308	17
HLA-A*11:01	1	154	162	9	LTAAVALLN	9.9	6597.43	8.8	4542.55	11	-	-
HLA-A*30:01	1	117	125	9	VANEANALL	31	6602.14	6.5	4897.45	31	0.00370681	39
HLA-B*53:01	1	445	453	9	EVDGIIQEF	2.9	6622.82	2.7	6666.23	14	0.000620869	2.9
HLA-B*44:02	1	451	459	9	QEFAADLRT	3.2	6627.19	3.4	2446.81	3	-	-
HLA-B*15:01	1	102	110	9	IVVGKDLTL	14	6627.33	8.4	3019.95	14	0.000199986	26
HLA-A*68:01	1	322	330	9	STYELLDYL	11.15	6645.5	8.3	2044.04	14	-	-
HLA-B*58:01	1	290	298	9	VSAMEYFKT	6.9	6648.16	4.7	4811.72	14	0.000106856	6.9
HLA-A*02:06	1	137	145	9	NITNKRAAL	23	6663.79	15	3416.25	31	-	-
HLA-A*02:03	1	204	212	9	GRWSGIGYV	17.5	6686.68	18	1492.62	17	-	-
HLA-A*23:01	1	431	439	9	RYGKALGGM	4.5	6691.75	5.2	1703.84	3.8	-	-
HLA-B*40:01	1	188	196	9	GEVQRKGVQ	5.9	6702.25	5	4334.11	6.8	-	-
HLA-A*31:01	1	171	179	9	EDMHLDAPR	10.2	6707.48	14	1077.63	6.4	-	-
HLA-A*02:03	1	1	9	9	HDIHIINSA	21	6714.81	18	3250.5	24	-	-
HLA-A*30:01	1	286	294	9	VVRTVSAME	6.6	6718.23	6.6	1150.72	13	0.000264241	4.7
HLA-B*44:03	1	146	154	9	IEAGGNARL	4.15	6719.76	5.3	1842.85	3	-	-
HLA-B*40:01	1	414	422	9	VEAYGEATR	4.3	6722.15	5	1425.28	3.6	-	-
HLA-A*01:01	1	95	103	9	NIDNKQAIV	3.4	6732.78	3	4271.2	3.8	-	-
HLA-B*08:01	1	285	293	9	SVVRTVSAM	7	6750.94	7	2694.95	7	0.000101859	3.8
HLA-B*15:01	1	428	436	9	LGQRYGKAL	14	6757.74	8.6	3365.12	14	0.000717794	55
HLA-A*30:02	1	269	277	9	IQAGGHGHI	6.5	6759.42	7.1	1868.36	5.9	-	-
HLA-B*44:03	1	409	417	9	MAVQAVEAY	4.05	6781.69	5.4	1597.68	2.7	-	-
HLA-A*32:01	1	88	96	9	LIAEVQENI	6.5	6789.4	3.3	1599.34	6.5	0.000498884	33
HLA-B*44:02	1	293	301	9	MEYFKTPLP	8.2	6795.87	3.4	15617.1	13	-	-
HLA-A*02:01	1	125	133	9	LWAAGELTV	8.3	6802.64	15	1267.97	8.3	7.64892e-05	4.4
HLA-A*02:01	1	56	64	9	VDQDHILPV	6.6	6811.84	15	824.347	6.6	2.86022e-05	1.7
HLA-A*02:06	1	72	80	9	KAKSLTTEI	20.5	6843.76	16	1970.38	25	-	-
HLA-A*02:03	1	125	133	9	LWAAGELTV	18	6845.24	18	1621.62	18	-	-
HLA-A*30:02	1	406	414	9	KAKMAVQAV	16.6	6881.92	7.2	5935.54	26	-	-
HLA-A*02:06	1	341	349	9	GLYPTYTEW	20.5	6891.61	16	1961.33	25	-	-
HLA-B*40:01	1	11	19	9	LENTGRVDA	5.2	6896.68	5.1	2856.93	5.3	-	-
HLA-B*53:01	1	62	70	9	LPVAEGTLR	7.2	6913.12	2.8	3198.01	7.2	0.00322849	16
HLA-A*02:06	1	326	334	9	LLDYLLDQN	14	6915.96	16	459.78	12	-	-
HLA-A*30:01	1	224	232	9	AGTIAAPWY	22	6928.17	6.8	3953.39	27	0.00146555	22
HLA-A*31:01	1	185	193	9	KLSGEVQRK	11.75	6952.42	14	2363.03	9.5	-	-
HLA-B*44:03	1	65	73	9	AEGTLRVKA	4.6	6976.61	5.5	2320.01	3.7	-	-
HLA-B*40:01	1	318	326	9	WNFQSTYEL	6.3	6996.72	5.2	5033.85	7.4	-	-
HLA-A*02:03	1	296	304	9	FKTPLPVSL	20.5	6998.01	18	2985.04	23	-	-
HLA-A*24:02	1	337	345	9	EYIWGLYPT	5	7000.05	5.4	2764.59	4.6	-	-
HLA-A*11:01	1	353	361	9	TLKNLDLGY	9.15	7023.27	9.1	3893.14	9.2	-	-
HLA-A*02:03	1	377	385	9	ELDLRGHTL	24	7026.23	18	5793.62	30	-	-
HLA-A*24:02	1	210	218	9	GYVNYWLRA	3.7	7043.51	5.4	1152.47	2	-	-
HLA-B*15:01	1	322	330	9	STYELLDYL	16	7045.8	8.9	4027.17	16	0.0018239	77
HLA-B*58:01	1	120	128	9	EANALLWAA	12	7061.29	5	3947.3	12	0.000294713	17
HLA-A*68:01	1	391	399	9	RKIFGEYKK	11.3	7065.87	8.6	1956.55	14	-	-
HLA-A*02:01	1	63	71	9	PVAEGTLRV	9.2	7071.38	15	1503.52	9.2	7.74105e-05	4.5
HLA-B*44:02	1	336	344	9	YEYIWGLYP	12.3	7072.38	3.6	31593.7	21	-	-
HLA-A*02:03	1	120	128	9	EANALLWAA	22	7073.3	18	3944.12	26	-	-
HLA-B*57:01	1	254	262	9	GARKDEHRH	10.7	7087.39	6.4	13299	15	-	-
HLA-A*30:01	1	359	367	9	LGYQAKPAP	15	7089.08	7	7277.3	37	0.000830233	15
HLA-B*35:01	1	237	245	9	TAEQSLIEV	14	7097.83	5.1	2526.85	14	0.0042462	31
HLA-B*51:01	1	84	92	9	NPGSLIAEV	2.7	7101.44	1.5	4281.84	2.7	0.000120781	8.7
HLA-A*33:01	1	414	422	9	VEAYGEATR	7.6	7109.74	7.4	2917.76	7.8	-	-
HLA-A*02:01	1	299	307	9	PLPVSLTAL	15	7111.74	15	2339.43	13	0.001741	47
HLA-A*01:01	1	110	118	9	LSSAHGNVA	2.45	7116.74	3.1	1921.1	1.8	-	-
HLA-A*30:02	1	28	36	9	ADFTNTGSL	18.7	7128.3	7.4	6989.72	30	-	-
HLA-A*30:02	1	209	217	9	IGYVNYWLR	25.7	7131.39	7.4	11129.1	44	-	-
HLA-A*03:01	1	64	72	9	VAEGTLRVK	8.25	7157.05	9.9	3713.64	6.6	-	-
HLA-A*68:01	1	353	361	9	TLKNLDLGY	16.85	7157.13	8.7	6345.85	25	-	-
HLA-A*68:02	1	284	292	9	RSVVRTVSA	15	7169.3	9.6	2072.96	15	0.000343558	16
HLA-A*30:01	1	82	90	9	TGNPGSLIA	16	7181.1	7.1	1523.95	16	0.00241546	30
HLA-B*08:01	1	36	44	9	LYAEHDATL	9.8	7191.21	7.5	4380.77	9.8	0.00103538	25
HLA-B*08:01	1	138	146	9	ITNKRAALI	7.5	7199.77	7.5	1929.97	5.4	0.00191867	34
HLA-A*02:01	1	318	326	9	WNFQSTYEL	14	7225.68	16	2898.08	14	8.4489e-05	4.8
HLA-A*30:01	1	364	372	9	KPAPTAPPM	7.1	7237.26	7.1	3989.97	27	0.000317907	5.5
HLA-B*08:01	1	296	304	9	FKTPLPVSL	7.6	7255.92	7.6	8502.57	17	0.000194089	6.9
HLA-A*03:01	1	248	256	9	DLYLNAGAR	7.15	7258.75	10	2003.55	4.3	-	-
HLA-A*68:02	1	131	139	9	LTVKAQNIT	19	7271.56	9.7	3031.03	19	0.00231739	48
HLA-A*30:01	1	261	269	9	RHLLNEGVI	29	7281.72	7.2	4324.84	29	0.00695024	53
HLA-B*15:01	1	449	457	9	IIQEFAADL	20	7309.58	9.2	5847.9	20	0.000252348	30
HLA-B*44:03	1	316	324	9	ATWNFQSTY	4.15	7311.4	5.7	1572.14	2.6	-	-
HLA-A*11:01	1	400	408	9	LQGEYEKAK	10.7	7334.38	9.4	4845.07	12	-	-
HLA-B*57:01	1	76	84	9	LTTEIETGN	15.35	7346.21	6.7	26966.2	24	-	-
HLA-A*31:01	1	62	70	9	LPVAEGTLR	11.15	7370.49	14	1800.82	8.3	-	-
HLA-A*68:02	1	296	304	9	FKTPLPVSL	16	7376.56	9.8	2106.64	16	0.000435512	19
HLA-A*02:06	1	16	24	9	RVDARNDIA	18	7380.95	16	1307.83	20	-	-
HLA-A*31:01	1	32	40	9	NTGSLYAEH	14.5	7396.14	14	5122.36	15	-	-
HLA-A*30:01	1	383	391	9	HTLESAEGR	9.8	7412.96	7.3	3411.69	25	0.000587489	9.8
HLA-B*15:01	1	70	78	9	RVKAKSLTT	14	7449.22	9.3	7585.78	23	8.83283e-05	14
HLA-B*07:02	1	346	354	9	YTEWSVNTL	8.4	7452.77	6.3	4294.28	8.4	0.000608135	18
HLA-A*33:01	1	213	221	9	NYWLRAGNG	7.2	7456.73	7.7	2296.41	6.7	-	-
HLA-A*23:01	1	334	342	9	NRYEYIWGL	7.05	7457.53	5.6	4389.65	8.5	-	-
HLA-B*57:01	1	349	357	9	WSVNTLKNL	6.75	7473.45	6.8	4762.34	6.7	-	-
HLA-B*58:01	1	206	214	9	WSGIGYVNY	6	7480.32	5.3	1695.51	6.4	9.12011e-05	6
HLA-A*33:01	1	456	464	9	DLRTVYAKQ	8.7	7485.1	7.7	4009.13	9.7	-	-
HLA-A*31:01	1	72	80	9	KAKSLTTEI	14	7495.47	14	4241.02	14	-	-
HLA-A*02:03	1	47	55	9	AQGTQRDLV	18	7505.61	19	1534.44	17	-	-
HLA-A*03:01	1	134	142	9	KAQNITNKR	12	7528.87	12	7582.28	12	-	-
HLA-A*02:01	1	343	351	9	YPTYTEWSV	14	7539.48	16	1667.67	9.7	0.00024923	14
HLA-A*24:02	1	342	350	9	LYPTYTEWS	4.8	7544.53	5.7	2315.42	3.9	-	-
HLA-B*53:01	1	314	322	9	SPATWNFQS	21	7545.92	3	12819.8	21	0.0166802	50
HLA-A*30:01	1	156	164	9	AAVALLNKL	38	7549.43	7.5	7550.4	38	0.00450921	43
HLA-A*23:01	1	346	354	9	YTEWSVNTL	10.85	7558.75	5.7	9692.37	16	-	-
HLA-A*02:01	1	237	245	9	TAEQSLIEV	16	7575.7	16	4427	17	0.000114078	6.3
HLA-A*30:02	1	286	294	9	VVRTVSAME	10.4	7590.8	7.8	3065.21	13	-	-
HLA-A*68:02	1	23	31	9	IALDVADFT	29	7593.09	10	7287.69	29	0.0021928	47
HLA-A*02:06	1	448	456	9	GIIQEFAAD	14.5	7625.21	17	487.024	12	-	-
HLA-B*58:01	1	23	31	9	IALDVADFT	7.1	7631.81	5.4	6611.5	16	0.00010985	7.1
HLA-A*11:01	1	450	458	9	IQEFAADLR	11.8	7638.33	9.6	6550.89	14	-	-
HLA-B*08:01	1	305	313	9	TALDNRAGL	13	7644.2	8	5841.84	13	0.00320627	44
HLA-A*32:01	1	445	453	9	EVDGIIQEF	17	7647.51	3.7	8588.95	19	0.000164059	17
HLA-A*03:01	1	166	174	9	RIRAGEDMH	10	7652.81	12	5185.61	8	-	-
HLA-A*02:06	1	294	302	9	EYFKTPLPV	31.5	7672.38	17	9584.07	46	-	-
HLA-A*30:01	1	308	316	9	DNRAGLSPA	7.6	7682.92	7.6	1011.51	12	0.000257691	4.6
HLA-A*32:01	1	201	209	9	GEHGRWSGI	35	7687.17	3.7	42554	35	0.00203704	63
HLA-A*30:02	1	208	216	9	GIGYVNYWL	16.95	7705.57	7.9	6073.79	26	-	-
HLA-A*02:03	1	87	95	9	SLIAEVQEN	11.4	7716.08	19	149.606	3.8	-	-
HLA-B*44:02	1	324	332	9	YELLDYLLD	7.9	7737.49	3.8	14243	12	-	-
HLA-A*30:01	1	177	185	9	APRIENTAK	6.7	7740.42	7.7	435.482	5.7	0.000386367	6.7
HLA-A*02:06	1	24	32	9	ALDVADFTN	12.8	7747.28	17	346.378	8.6	-	-
HLA-A*02:06	1	297	305	9	KTPLPVSLT	27.5	7756.18	17	5855.31	38	-	-
HLA-B*35:01	1	312	320	9	GLSPATWNF	7.3	7765.83	5.5	11576.6	30	0.000699842	7.3
HLA-A*26:01	1	412	420	9	QAVEAYGEA	7.75	7766.09	2.5	14080.2	13	-	-
HLA-B*35:01	1	46	54	9	LAQGTQRDL	18	7773.32	5.5	3763.4	18	0.00579429	37
HLA-B*08:01	1	149	157	9	GGNARLTAA	8.1	7779.45	8.1	2657.97	6.9	0.000282488	9.4
HLA-A*30:01	1	144	152	9	ALIEAGGNA	23	7781.48	7.7	2805.24	23	0.00292415	34
HLA-B*35:01	1	353	361	9	TLKNLDLGY	18	7789.73	5.6	4004.79	18	0.0219786	68
HLA-B*58:01	1	7	15	9	NSAKLENTG	16	7793.78	5.6	40022.1	34	0.00025527	16
HLA-A*68:02	1	154	162	9	LTAAVALLN	12	7800.95	12	1070.51	9.1	0.000974765	31
HLA-A*02:01	1	377	385	9	ELDLRGHTL	17	7822.92	16	4366.26	17	0.000506991	23
HLA-B*08:01	1	48	56	9	QGTQRDLVV	8.2	7823.01	8.2	6216.56	14	0.000194581	6.9
HLA-B*08:01	1	130	138	9	ELTVKAQNI	8.2	7824.45	8.2	2996.06	7.5	0.000415911	14
HLA-A*30:02	1	285	293	9	SVVRTVSAM	18.5	7826.99	8	6893.82	29	-	-
HLA-B*15:01	1	146	154	9	IEAGGNARL	22	7840.21	9.7	7079.46	22	0.000263633	31
HLA-A*31:01	1	420	428	9	ATRRVHDQL	14.5	7847.26	15	4502.67	14	-	-
HLA-B*15:01	1	166	174	9	RIRAGEDMH	26	7848.02	9.7	10280.2	26	0.000372392	39
HLA-A*23:01	1	416	424	9	AYGEATRRV	7.75	7849.04	5.9	5241.19	9.6	-	-
HLA-A*02:06	1	138	146	9	ITNKRAALI	20	7849.55	17	1684.81	23	-	-
HLA-A*31:01	1	155	163	9	TAAVALLNK	14	7869.36	15	3626.35	13	-	-
HLA-A*30:01	1	8	16	9	SAKLENTGR	17	7876.94	7.8	1811.21	17	0.00333426	36
HLA-A*02:01	1	341	349	9	GLYPTYTEW	8.5	7878.39	16	1306.5	8.5	0.00014312	7.8
HLA-B*15:01	1	310	318	9	RAGLSPATW	20	7895.63	9.8	9527.96	26	0.000139027	20
HLA-B*57:01	1	110	118	9	LSSAHGNVA	11.05	7896.14	7.1	13422.1	15	-	-
HLA-A*68:01	1	30	38	9	FTNTGSLYA	11.1	7906.57	9.2	1792.63	13	-	-
HLA-A*32:01	1	111	119	9	SSAHGNVAN	3.8	7912.82	3.8	563.56	3	6.26614e-05	7.2
HLA-A*30:01	1	305	313	9	TALDNRAGL	41	7913.33	7.9	9119.48	41	0.0106414	63
HLA-B*57:01	1	352	360	9	NTLKNLDLG	17.55	7914.79	7.1	38090.8	28	-	-
HLA-A*30:02	1	408	416	9	KMAVQAVEA	5.6	7915.65	8.1	969.304	3.1	-	-
HLA-B*35:01	1	111	119	9	SSAHGNVAN	14	7920.96	5.6	2283.39	14	0.00251826	21
HLA-B*53:01	1	370	378	9	PPMPKAPEL	3.2	7957.81	3.2	2217.58	5.2	0.000465801	2.2
HLA-B*15:01	1	88	96	9	LIAEVQENI	13	7967.54	9.9	2766.94	13	0.00111686	66
HLA-A*68:02	1	292	300	9	AMEYFKTPL	38	7979.97	12	17684.4	41	0.00140605	38
HLA-B*15:01	1	28	36	9	ADFTNTGSL	17	7985.75	9.9	4395.42	17	0.000276439	32
HLA-B*15:01	1	364	372	9	KPAPTAPPM	15	7990.6	9.9	3483.37	15	0.00139637	72
HLA-A*02:06	1	325	333	9	ELLDYLLDQ	31	7993.36	17	8821.65	45	-	-
HLA-A*02:06	1	409	417	9	MAVQAVEAY	26.5	7994.49	17	4825.59	36	-	-
HLA-B*15:01	1	123	131	9	ALLWAAGEL	16	7994.58	9.9	3837.07	16	0.000726106	56
HLA-A*68:01	1	426	434	9	DQLGQRYGK	13.65	8004.79	9.3	3129.61	18	-	-
HLA-A*26:01	1	30	38	9	FTNTGSLYA	5	8020.91	2.5	7073.1	7.5	-	-
HLA-A*11:01	1	8	16	9	SAKLENTGR	9.55	8021.17	9.9	3866.34	9.2	-	-
HLA-A*30:02	1	34	42	9	GSLYAEHDA	15.6	8022.22	8.2	5388.4	23	-	-
HLA-A*11:01	1	145	153	9	LIEAGGNAR	11.95	8024.64	9.9	6535.82	14	-	-
HLA-B*15:01	1	224	232	9	AGTIAAPWY	21	8037.94	9.9	6280.58	21	0.00147911	73
HLA-B*44:02	1	462	470	9	AKQADQATI	3.85	8043.25	3.9	3464.18	3.8	-	-
HLA-A*02:06	1	453	461	9	FAADLRTVY	26.5	8044.29	17	4825.59	36	-	-
HLA-A*02:03	1	284	292	9	RSVVRTVSA	21.5	8044.46	20	2957.67	23	-	-
HLA-B*44:03	1	224	232	9	AGTIAAPWY	4.3	8062.77	6.2	1372.43	2.4	-	-
HLA-A*31:01	1	406	414	9	KAKMAVQAV	14	8084.34	15	3788.52	13	-	-
HLA-A*30:02	1	3	11	9	IHIINSAKL	10.65	8085.13	8.3	3037.11	13	-	-
HLA-A*01:01	1	182	190	9	NTAKLSGEV	3.75	8088.1	3.4	4482.81	4.1	-	-
HLA-A*30:01	1	64	72	9	VAEGTLRVK	12	8115.54	8.1	2322.58	20	0.000627914	12
HLA-A*30:02	1	182	190	9	NTAKLSGEV	10.65	8121.69	8.3	3180.24	13	-	-
HLA-A*68:02	1	405	413	9	EKAKMAVQA	9.6	8130.92	12	1152.36	9.6	0.000122716	6.2
HLA-A*30:02	1	138	146	9	ITNKRAALI	6.75	8142.98	8.3	1688.34	5.2	-	-
HLA-A*02:06	1	316	324	9	ATWNFQSTY	37	8171.05	18	19078.8	56	-	-
HLA-A*02:03	1	237	245	9	TAEQSLIEV	23	8172.11	20	4017.45	26	-	-
HLA-B*07:02	1	38	46	9	AEHDATLTL	6.8	8176.45	6.8	3989.24	8.1	6.12632e-05	2
HLA-A*68:02	1	289	297	9	TVSAMEYFK	12	8179.01	12	2331.26	16	3.19963e-05	1.8
HLA-A*30:01	1	338	346	9	YIWGLYPTY	34	8184.94	8.1	11401.7	45	0.00300608	34
HLA-A*02:06	1	210	218	9	GYVNYWLRA	21.5	8186.09	18	2068	25	-	-
HLA-A*30:02	1	222	230	9	KKAGTIAAP	8.05	8195.22	8.4	2235.94	7.7	-	-
HLA-A*30:02	1	290	298	9	VSAMEYFKT	5.8	8196.64	8.4	1065.27	3.2	-	-
HLA-A*68:01	1	242	250	9	LIEVGKDLY	21.7	8197.88	9.4	12459.2	34	-	-
HLA-B*57:01	1	312	320	9	GLSPATWNF	8.35	8200.36	7.4	7342.1	9.3	-	-
HLA-A*30:01	1	333	341	9	QNRYEYIWG	14	8213.69	8.2	1233.02	14	0.0057544	49
HLA-A*01:01	1	335	343	9	RYEYIWGLY	2.9	8262.44	3.5	2418.52	2.3	-	-
HLA-B*15:01	1	318	326	9	WNFQSTYEL	13	8268.61	12	6776.42	22	7.92501e-05	13
HLA-A*11:01	1	268	276	9	VIQAGGHGH	9.25	8282.94	10	3245.64	8.5	-	-
HLA-B*35:01	1	40	48	9	HDATLTLAQ	5.9	8296.3	5.9	1979.61	13	0.000442181	4.8
HLA-B*57:01	1	453	461	9	FAADLRTVY	7.3	8296.57	7.5	5185.85	7.1	-	-
HLA-A*02:06	1	1	9	9	HDIHIINSA	30	8309.78	18	7354.45	42	-	-
HLA-A*30:01	1	158	166	9	VALLNKLGR	47	8325.71	8.2	12646.5	47	0.00699842	53
HLA-A*31:01	1	214	222	9	YWLRAGNGK	19	8327.51	15	11129.4	23	-	-
HLA-B*58:01	1	349	357	9	WSVNTLKNL	7.1	8329.95	5.9	3422.16	11	0.000111429	7.1
HLA-A*68:02	1	466	474	9	DQATIDAET	19	8347.9	12	3003.24	19	0.00284315	53
HLA-B*51:01	1	62	70	9	LPVAEGTLR	2	8359.19	1.9	3346.8	2	0.000104486	7.4
HLA-A*30:01	1	108	116	9	LTLSSAHGN	9.4	8364.08	8.3	3935.23	27	0.000557828	9.4
HLA-A*02:06	1	336	344	9	YEYIWGLYP	26	8402.18	18	4164.38	34	-	-
HLA-B*57:01	1	321	329	9	QSTYELLDY	9.8	8412.54	7.6	9116.33	12	-	-
HLA-B*08:01	1	256	264	9	RKDEHRHLL	12	8416.1	8.8	5099.76	12	0.000353183	12
HLA-A*02:03	1	19	27	9	ARNDIALDV	19	8419.37	20	1713.76	18	-	-
HLA-A*02:01	1	454	462	9	AADLRTVYA	17	8424.48	17	4316.28	17	0.000353346	18
HLA-A*68:01	1	64	72	9	VAEGTLRVK	13.3	8427.3	9.6	2900.61	17	-	-
HLA-A*23:01	1	205	213	9	RWSGIGYVN	7.8	8440.99	6.2	5016.84	9.4	-	-
HLA-A*30:02	1	392	400	9	KIFGEYKKL	11.3	8444.65	8.6	3431.31	14	-	-
HLA-A*03:01	1	158	166	9	VALLNKLGR	10.35	8445.29	12	5926.52	8.7	-	-
HLA-B*57:01	1	46	54	9	LAQGTQRDL	8.25	8451.59	7.6	6979.43	8.9	-	-
HLA-A*02:03	1	38	46	9	AEHDATLTL	24.5	8454.98	20	5419.38	29	-	-
HLA-A*02:01	1	329	337	9	YLLDQNRYE	9.8	8463.3	17	1694.77	9.8	7.4131e-05	4.3
HLA-A*31:01	1	319	327	9	NFQSTYELL	19	8476.32	16	10555.3	22	-	-
HLA-A*03:01	1	383	391	9	HTLESAEGR	9.95	8488.07	12	5079.25	7.9	-	-
HLA-A*30:02	1	449	457	9	IIQEFAADL	8.95	8489.26	8.6	2579.05	9.3	-	-
HLA-A*01:01	1	322	330	9	STYELLDYL	3.65	8493.12	3.5	4261.38	3.8	-	-
HLA-B*51:01	1	88	96	9	LIAEVQENI	1.9	8513.09	1.9	1822.34	0.9	0.000145546	12
HLA-B*15:01	1	242	250	9	LIEVGKDLY	15	8514.46	12	3647.54	15	0.000467735	44
HLA-A*02:06	1	154	162	9	LTAAVALLN	15	8521.19	18	505.301	12	-	-
HLA-A*23:01	1	208	216	9	GIGYVNYWL	9.65	8526.45	6.3	7386.35	13	-	-
HLA-A*03:01	1	341	349	9	GLYPTYTEW	9.75	8526.73	13	3612.43	6.5	-	-
HLA-B*08:01	1	346	354	9	YTEWSVNTL	13	8529.59	9	5364.76	13	0.000862979	22
HLA-A*30:02	1	9	17	9	AKLENTGRV	27.85	8535.31	8.7	12287.4	47	-	-
HLA-A*24:02	1	3	11	9	IHIINSAKL	6.25	8547.05	6.3	3729.32	6.2	-	-
HLA-B*58:01	1	110	118	9	LSSAHGNVA	6.4	8560.84	6	1715.14	6.4	0.000381417	20
HLA-B*08:01	1	161	169	9	LNKLGRIRA	9	8564.26	9	3432.02	8.3	0.00170216	32
HLA-A*02:06	1	298	306	9	TPLPVSLTA	26.5	8581.43	18	4462.21	35	-	-
HLA-A*30:01	1	157	165	9	AVALLNKLG	27	8584.12	8.5	3845.65	27	0.00503849	46
HLA-B*15:01	1	461	469	9	YAKQADQAT	14	8586.25	12	13396.8	30	8.24328e-05	14
HLA-A*30:01	1	159	167	9	ALLNKLGRI	37	8599.64	8.5	7160.94	37	0.0236048	81
HLA-A*32:01	1	134	142	9	KAQNITNKR	7.3	8601.97	4.1	9160.94	19	6.38263e-05	7.3
HLA-B*53:01	1	296	304	9	FKTPLPVSL	4.9	8621.44	3.4	2027.12	4.9	0.103205	95
HLA-A*32:01	1	38	46	9	AEHDATLTL	14	8640.87	4.1	4455.95	14	0.000233884	22
HLA-B*08:01	1	120	128	9	EANALLWAA	9.1	8650.04	9.1	2561.83	6.8	0.00064121	18
HLA-A*33:01	1	134	142	9	KAQNITNKR	7.5	8650.6	8.5	2177.96	6.5	-	-
HLA-A*32:01	1	318	326	9	WNFQSTYEL	5.1	8689.81	4.2	1158.62	5.1	0.000394457	29
HLA-B*35:01	1	340	348	9	WGLYPTYTE	14	8698.56	6.2	2315.15	14	0.0118195	53
HLA-B*58:01	1	224	232	9	AGTIAAPWY	17	8735.62	6.2	8285.14	17	0.00112202	38
HLA-A*26:01	1	396	404	9	EYKKLQGEY	2.25	8751.42	2.8	1372.81	1.7	-	-
HLA-B*35:01	1	328	336	9	DYLLDQNRY	19	8774.66	6.2	4514.19	19	0.00968278	49
HLA-A*01:01	1	469	477	9	TIDAETDKV	3.85	8780.07	3.6	4482.81	4.1	-	-
HLA-A*02:06	1	247	255	9	KDLYLNAGA	25	8793.38	19	3377.15	31	-	-
HLA-B*57:01	1	153	161	9	RLTAAVALL	10	8800.9	8	8766.37	12	-	-
HLA-B*35:01	1	232	240	9	YGGDLTAEQ	22	8800.9	6.2	5656.92	22	0.0608976	94
HLA-A*11:01	1	453	461	9	FAADLRTVY	10.95	8811.19	12	4358.13	9.9	-	-
HLA-A*24:02	1	460	468	9	VYAKQADQA	5.1	8815.38	6.5	2221.42	3.7	-	-
HLA-B*58:01	1	467	475	9	QATIDAETD	13	8815.76	6.2	4171.57	13	0.00778933	80
HLA-A*68:02	1	409	417	9	MAVQAVEAY	13	8818.81	13	3232.88	20	6.30957e-05	3.5
HLA-A*68:01	1	249	257	9	LYLNAGARK	16.45	8825.31	9.9	5327.09	23	-	-
HLA-B*07:02	1	117	125	9	VANEANALL	7.2	8846.34	7.2	2950.46	6.4	0.000390841	13
HLA-B*35:01	1	17	25	9	VDARNDIAL	9.4	8881.54	6.3	1420.95	9.4	0.000931108	9.5
HLA-A*68:02	1	367	375	9	PTAPPMPKA	13	8894.8	13	1360.16	12	0.00870763	77
HLA-A*02:06	1	226	234	9	TIAAPWYGG	20	8895.1	19	1363.17	21	-	-
HLA-B*15:01	1	36	44	9	LYAEHDATL	21	8898.66	12	6683.44	21	0.000763836	57
HLA-B*35:01	1	114	122	9	HGNVANEAN	6.3	8913.21	6.3	1372.71	9.2	0.000222382	2.5
HLA-A*02:06	1	9	17	9	AKLENTGRV	18.5	8928.55	19	1015.2	18	-	-
HLA-A*30:01	1	302	310	9	VSLTALDNR	40	8933.58	8.9	8649.08	40	0.0053827	47
HLA-A*68:01	1	215	223	9	WLRAGNGKK	16	8942.67	10	5040.69	22	-	-
HLA-B*44:02	1	146	154	9	IEAGGNARL	3.5	8946.06	4.3	2205.97	2.7	-	-
HLA-A*02:03	1	130	138	9	ELTVKAQNI	22.5	8946.44	21	3183.83	24	-	-
HLA-B*07:02	1	375	383	9	APELDLRGH	7	8948.09	7.3	2311.48	5.5	0.000218273	7
HLA-B*07:02	1	156	164	9	AAVALLNKL	9.9	8949.93	7.3	5660.96	9.9	0.000442588	14
HLA-B*35:01	1	145	153	9	LIEAGGNAR	16	8962.53	6.3	7862.85	25	0.00156675	16
HLA-A*68:01	1	4	12	9	HIINSAKLE	7.35	8967.96	10	382.375	4.7	-	-
HLA-A*30:02	1	108	116	9	LTLSSAHGN	10.05	8971.65	9.1	2731.87	11	-	-
HLA-A*24:02	1	346	354	9	YTEWSVNTL	10.8	8991.47	6.6	9028.8	15	-	-
HLA-A*31:01	1	280	288	9	DVDNRSVVR	11.3	8996.34	16	1141.48	6.6	-	-
HLA-A*23:01	1	207	215	9	SGIGYVNYW	8.2	9021.58	6.6	5375.64	9.8	-	-
HLA-B*44:03	1	80	88	9	IETGNPGSL	5.55	9051.31	6.8	2860.82	4.3	-	-
HLA-A*30:01	1	291	299	9	SAMEYFKTP	13	9056.99	9	9203.86	41	0.000685804	13
HLA-A*01:01	1	16	24	9	RVDARNDIA	4.3	9059.34	3.7	5291.15	4.9	-	-
HLA-A*31:01	1	284	292	9	RSVVRTVSA	16	9068.95	16	5290.17	16	-	-
HLA-B*58:01	1	131	139	9	LTVKAQNIT	6.4	9069.64	6.4	21642.1	26	5.09096e-05	3.4
HLA-B*08:01	1	102	110	9	IVVGKDLTL	9.6	9073.86	9.6	4281.05	9.6	0.00227039	37
HLA-A*33:01	1	423	431	9	RVHDQLGQR	7.85	9095.78	8.8	2432.48	6.9	-	-
HLA-A*68:02	1	319	327	9	NFQSTYELL	22	9100.8	13	4032.65	22	0.00213304	46
HLA-A*30:01	1	209	217	9	IGYVNYWLR	32	9105.13	9.1	5469.78	32	0.0485289	95
HLA-A*26:01	1	321	329	9	QSTYELLDY	4.75	9141.66	3	6020.19	6.5	-	-
HLA-A*11:01	1	285	293	9	SVVRTVSAM	13	9155.91	12	6565.99	14	-	-
HLA-A*30:02	1	207	215	9	SGIGYVNYW	29.15	9158.98	9.3	13227	49	-	-
HLA-B*57:01	1	332	340	9	DQNRYEYIW	5.9	9173.56	8.3	2268.92	3.5	-	-
HLA-A*02:01	1	60	68	9	HILPVAEGT	20	9180.11	18	6762.54	20	0.000493401	22
HLA-A*31:01	1	98	106	9	NKQAIVVGK	17	9188.76	17	6272.92	17	-	-
HLA-A*30:02	1	273	281	9	GHGHIGGDV	21.65	9197.42	9.3	8155.68	34	-	-
HLA-A*33:01	1	137	145	9	NITNKRAAL	11.45	9209.86	8.9	5624.06	14	-	-
HLA-B*35:01	1	434	442	9	KALGGMDAE	6.9	9210.76	6.5	3331.04	17	0.000646547	6.9
HLA-A*32:01	1	205	213	9	RWSGIGYVN	4.4	9213.35	4.4	393.496	2.5	0.000241546	22
HLA-B*44:03	1	472	480	9	AETDKVAQR	4.65	9227.01	6.9	1397.94	2.4	-	-
HLA-A*01:01	1	338	346	9	YIWGLYPTY	3.4	9233.11	3.8	3262.5	3	-	-
HLA-A*68:02	1	420	428	9	ATRRVHDQL	20	9242.8	13	3424.44	20	0.0078343	75
HLA-A*31:01	1	426	434	9	DQLGQRYGK	12.8	9257.22	17	1947.47	8.6	-	-
HLA-B*08:01	1	219	227	9	GNGKKAGTI	16	9258.52	9.8	8101.21	16	0.00683912	60
HLA-A*31:01	1	248	256	9	DLYLNAGAR	12.6	9261.72	17	1772.03	8.2	-	-
HLA-A*01:01	1	154	162	9	LTAAVALLN	2.55	9266.74	3.8	1246.09	1.3	-	-
HLA-B*40:01	1	65	73	9	AEGTLRVKA	6.6	9275.87	6.4	4334.11	6.8	-	-
HLA-A*33:01	1	426	434	9	DQLGQRYGK	7.3	9276.06	9	1782.58	5.6	-	-
HLA-B*40:01	1	123	131	9	ALLWAAGEL	7.6	9303.2	6.5	6681.9	8.7	-	-
HLA-A*31:01	1	414	422	9	VEAYGEATR	15.5	9304.72	17	4202.13	14	-	-
HLA-A*26:01	1	26	34	9	DVADFTNTG	2.95	9308.14	3	2413.29	2.9	-	-
HLA-A*33:01	1	122	130	9	NALLWAAGE	9.3	9312.27	9	3981.53	9.6	-	-
HLA-B*57:01	1	100	108	9	QAIVVGKDL	9	9312.37	8.5	7530.43	9.5	-	-
HLA-A*31:01	1	338	346	9	YIWGLYPTY	19.5	9324.06	17	10926.2	22	-	-
HLA-B*15:01	1	420	428	9	ATRRVHDQL	17	9325.68	13	4581.42	17	0.00186638	78
HLA-B*35:01	1	288	296	9	RTVSAMEYF	20	9335.98	6.6	4984.02	20	0.00230675	20
HLA-A*30:01	1	263	271	9	LLNEGVIQA	23	9349.42	9.3	2957.81	23	0.00744732	55
HLA-A*24:02	1	269	277	9	IQAGGHGHI	5.05	9363.29	6.8	1988.98	3.3	-	-
HLA-B*40:01	1	234	242	9	GDLTAEQSL	6.45	9383.27	6.5	3862.78	6.4	-	-
HLA-B*40:01	1	322	330	9	STYELLDYL	9.25	9396.48	6.5	9118.01	12	-	-
HLA-A*30:02	1	228	236	9	AAPWYGGDL	15.25	9404.21	9.5	4858.03	21	-	-
HLA-A*26:01	1	116	124	9	NVANEANAL	3.65	9408.17	3.1	3610.85	4.2	-	-
HLA-A*30:02	1	117	125	9	VANEANALL	12.25	9418.16	9.5	3495.1	15	-	-
HLA-A*02:03	1	454	462	9	AADLRTVYA	27.5	9418.87	22	7743.73	33	-	-
HLA-B*08:01	1	420	428	9	ATRRVHDQL	10	9424.07	10	2688.75	7	0.000427563	14
HLA-B*08:01	1	152	160	9	ARLTAAVAL	10	9440.81	10	7990.06	16	0.00020893	7.3
HLA-B*08:01	1	461	469	9	YAKQADQAT	10	9441.62	10	5991.7	14	4.96707e-05	1.8
HLA-B*44:03	1	338	346	9	YIWGLYPTY	4.4	9443.25	7	964.917	1.8	-	-
HLA-B*58:01	1	227	235	9	IAAPWYGGD	9.9	9492.02	6.8	3275.67	9.9	0.000199756	13
HLA-B*35:01	1	151	159	9	NARLTAAVA	19	9495.71	6.7	4350.91	19	0.00313329	25
HLA-A*31:01	1	70	78	9	RVKAKSLTT	17	9502.4	17	6144.27	17	-	-
HLA-B*40:01	1	238	246	9	AEQSLIEVG	8	9515.56	6.6	7636.6	9.4	-	-
HLA-B*58:01	1	100	108	9	QAIVVGKDL	8.2	9526.69	6.8	2473.43	8.2	0.000554626	26
HLA-A*02:03	1	60	68	9	HILPVAEGT	28	9545.99	22	8278.47	34	-	-
HLA-B*44:02	1	409	417	9	MAVQAVEAY	4.65	9557.77	4.6	4524.81	4.7	-	-
HLA-A*02:06	1	37	45	9	YAEHDATLT	27	9575.26	20	4340.6	34	-	-
HLA-A*30:01	1	123	131	9	ALLWAAGEL	34	9584.69	9.6	5928.84	34	0.0110408	63
HLA-A*02:06	1	225	233	9	GTIAAPWYG	18.5	9601.93	20	894.438	17	-	-
HLA-A*02:03	1	225	233	9	GTIAAPWYG	22	9601.93	22	2760.26	22	-	-
HLA-A*30:02	1	322	330	9	STYELLDYL	16.35	9624.6	9.7	5229.5	23	-	-
HLA-B*08:01	1	54	62	9	LVVDQDHIL	22	9630.01	12	14241.3	22	0.00119702	27
HLA-B*35:01	1	156	164	9	AAVALLNKL	17	9648.79	6.8	4848.19	20	0.00183654	17
HLA-B*15:01	1	349	357	9	WSVNTLKNL	20	9671.16	13	6109.42	20	0.00204644	80
HLA-A*02:06	1	103	111	9	VVGKDLTLS	27	9675.76	20	4271.2	34	-	-
HLA-A*30:02	1	106	114	9	KDLTLSSAH	21.9	9685.61	9.8	8250.11	34	-	-
HLA-A*68:01	1	321	329	9	QSTYELLDY	18.5	9710.27	12	6316.7	25	-	-
HLA-A*31:01	1	166	174	9	RIRAGEDMH	18	9731.62	17	7664.26	19	-	-
HLA-A*02:03	1	119	127	9	NEANALLWA	22	9741.83	23	2500.06	21	-	-
HLA-B*07:02	1	284	292	9	RSVVRTVSA	7.7	9746.48	7.7	4007.65	8.1	3.51318e-05	1.2
HLA-A*30:02	1	459	467	9	TVYAKQADQ	10.9	9748.37	9.8	2795.5	12	-	-
HLA-B*15:01	1	410	418	9	AVQAVEAYG	21	9773.61	13	6441.69	21	0.000595662	51
HLA-A*32:01	1	334	342	9	NRYEYIWGL	15	9778.38	4.6	48746.1	37	0.000138357	15
HLA-B*35:01	1	291	299	9	SAMEYFKTP	6.9	9779.85	6.9	2469.33	14	0.000236374	2.6
HLA-A*23:01	1	102	110	9	IVVGKDLTL	10.05	9790.33	7.1	7386.35	13	-	-
HLA-B*15:01	1	125	133	9	LWAAGELTV	18	9792.56	13	4977.37	18	0.000176604	24
HLA-A*02:01	1	225	233	9	GTIAAPWYG	18	9795.32	19	5322.43	18	0.000298538	16
HLA-A*32:01	1	449	457	9	IIQEFAADL	12	9798.82	4.6	3191.1	12	0.000102329	12
HLA-A*01:01	1	409	417	9	MAVQAVEAY	3.45	9799.45	4.1	3030.75	2.8	-	-
HLA-B*15:01	1	116	124	9	NVANEANAL	19	9813.67	13	5610.48	19	0.000814704	58
HLA-B*57:01	1	227	235	9	IAAPWYGGD	8.5	9815.15	9	6023.1	8	-	-
HLA-A*68:02	1	345	353	9	TYTEWSVNT	20	9821.53	14	3195.88	20	0.00363078	58
HLA-B*40:01	1	472	480	9	AETDKVAQR	5.7	9844.4	6.8	2227.92	4.6	-	-
HLA-B*40:01	1	296	304	9	FKTPLPVSL	9.9	9847.6	6.8	10020.7	13	-	-
HLA-B*40:01	1	404	412	9	YEKAKMAVQ	7.3	9852.18	6.8	5570.57	7.8	-	-
HLA-A*32:01	1	332	340	9	DQNRYEYIW	4.7	9862.95	4.7	818.352	4.1	0.000477529	32
HLA-A*32:01	1	406	414	9	KAKMAVQAV	6.1	9880.15	4.7	14721.1	24	5.08159e-05	6.1
HLA-B*08:01	1	162	170	9	NKLGRIRAG	12	9888.6	12	4534.72	11	0.000454988	15
HLA-B*58:01	1	186	194	9	LSGEVQRKG	13	9889.13	7	23136.6	27	0.000194089	13
HLA-B*35:01	1	82	90	9	TGNPGSLIA	19	9903.16	7	4391.17	19	0.00598412	38
HLA-A*02:03	1	172	180	9	DMHLDAPRI	20	9911.84	23	1499.51	17	-	-
HLA-A*68:01	1	445	453	9	EVDGIIQEF	12	9944.93	12	1522.26	12	-	-
HLA-A*31:01	1	138	146	9	ITNKRAALI	15.5	9947.52	18	3762.44	13	-	-
HLA-A*02:06	1	84	92	9	NPGSLIAEV	25	9952.46	20	3159	30	-	-
HLA-A*01:01	1	464	472	9	QADQATIDA	3.6	9953.65	4.1	3330.81	3.1	-	-
HLA-A*30:01	1	47	55	9	AQGTQRDLV	28	9960.44	10	4130.19	28	0.0175307	74
HLA-A*02:06	1	323	331	9	TYELLDYLL	38.5	9970.79	20	21505.5	57	-	-
HLA-A*02:03	1	306	314	9	ALDNRAGLS	23.5	9979.1	23	3273.03	24	-	-
HLA-A*68:02	1	449	457	9	IIQEFAADL	23	9979.85	14	4483.22	23	0.0013213	36
HLA-A*23:01	1	230	238	9	PWYGGDLTA	7.25	9982.12	7.2	3551.65	7.3	-	-
HLA-A*31:01	1	431	439	9	RYGKALGGM	21	9996.06	18	12147	24	-	-
HLA-A*02:06	1	108	116	9	LTLSSAHGN	14.45	9996.5	20	361.036	8.9	-	-
HLA-A*30:02	1	313	321	9	LSPATWNFQ	19	10003.1	11	6448.52	27	-	-
HLA-B*57:01	1	49	57	9	GTQRDLVVD	13.1	10020.8	9.2	15589.1	17	-	-
HLA-A*30:01	1	38	46	9	AEHDATLTL	43	10029.9	11	10255.8	43	0.0116413	65
HLA-A*32:01	1	291	299	9	SAMEYFKTP	15	10037.5	4.8	18278.5	26	0.00013366	15
HLA-B*58:01	1	205	213	9	RWSGIGYVN	30	10037.7	7.2	58925.1	38	0.000722271	30
HLA-B*40:01	1	17	25	9	VDARNDIAL	8.25	10049.9	6.9	7778.57	9.6	-	-
HLA-A*31:01	1	285	293	9	SVVRTVSAM	20.5	10054.8	18	11206.5	23	-	-
HLA-B*51:01	1	72	80	9	KAKSLTTEI	2.3	10067.6	2.3	2413.4	1.3	5.59758e-05	3.7
HLA-A*24:02	1	341	349	9	GLYPTYTEW	10.65	10084	7.3	8504.13	14	-	-
HLA-B*07:02	1	453	461	9	FAADLRTVY	15	10094.8	7.9	10253.9	15	0.00290603	43
HLA-A*31:01	1	398	406	9	KKLQGEYEK	15.5	10114.6	18	3423.5	13	-	-
HLA-A*30:01	1	416	424	9	AYGEATRRV	25	10121.2	11	3451.2	25	0.00481726	44
HLA-A*68:02	1	263	271	9	LLNEGVIQA	26	10126.6	14	10979.7	34	0.000744732	26
HLA-B*08:01	1	220	228	9	NGKKAGTIA	14	10128.1	12	6245.25	14	0.000508159	16
HLA-B*57:01	1	305	313	9	TALDNRAGL	8.2	10131.5	9.3	5162.02	7.1	-	-
HLA-B*44:03	1	388	396	9	AEGRKIFGE	6.5	10164.8	7.5	3859.14	5.5	-	-
HLA-A*02:06	1	87	95	9	SLIAEVQEN	15.15	10171.4	21	387.748	9.3	-	-
HLA-A*30:02	1	32	40	9	NTGSLYAEH	21.5	10182.7	12	7336.01	31	-	-
HLA-B*15:01	1	238	246	9	AEQSLIEVG	17	10198.9	14	4698.94	18	0.000105925	17
HLA-A*30:01	1	400	408	9	LQGEYEKAK	26	10200.6	12	3647.29	26	0.00243108	30
HLA-A*02:03	1	294	302	9	EYFKTPLPV	31.5	10202.7	23	13303	40	-	-
HLA-B*35:01	1	359	367	9	LGYQAKPAP	13	10203.6	7.2	2205.87	13	0.00166955	16
HLA-A*31:01	1	2	10	9	DIHIINSAK	16.5	10212.3	18	4858.14	15	-	-
HLA-A*02:01	1	138	146	9	ITNKRAALI	20	10216.7	20	5624.84	19	0.00230144	53
HLA-B*53:01	1	346	354	9	YTEWSVNTL	8.7	10219.9	4.1	17174.3	24	0.00179473	8.7
HLA-A*11:01	1	409	417	9	MAVQAVEAY	12.5	10221.8	13	5239.62	12	-	-
HLA-B*35:01	1	337	345	9	EYIWGLYPT	29	10263.6	7.2	10509.5	29	0.0063387	39
HLA-A*23:01	1	214	222	9	YWLRAGNGK	7.4	10275	7.4	3684.94	7.4	-	-
HLA-B*35:01	1	100	108	9	QAIVVGKDL	26	10276.5	7.2	8064.55	26	0.00931108	48
HLA-B*08:01	1	364	372	9	KPAPTAPPM	18	10337.5	12	9387.5	18	0.00069024	19
HLA-A*30:01	1	127	135	9	AAGELTVKA	26	10349.7	12	4045.48	28	0.00189583	26
HLA-A*68:02	1	225	233	9	GTIAAPWYG	14	10349.8	14	2402.09	17	0.000276058	14
HLA-B*57:01	1	86	94	9	GSLIAEVQE	15.75	10350.4	9.5	23432.6	22	-	-
HLA-B*15:01	1	138	146	9	ITNKRAALI	16	10351.5	14	5807.64	20	9.95405e-05	16
HLA-B*57:01	1	67	75	9	GTLRVKAKS	8.85	10369	9.5	6191.84	8.2	-	-
HLA-A*02:06	1	413	421	9	AVEAYGEAT	27.5	10395.1	21	4380.77	34	-	-
HLA-A*30:01	1	421	429	9	TRRVHDQLG	25	10410.9	12	3364.88	25	0.00950605	60
HLA-B*51:01	1	300	308	9	LPVSLTALD	2.4	10417.6	2.4	1620.43	0.8	4.99344e-05	3.3
HLA-B*53:01	1	37	45	9	YAEHDATLT	14	10418.9	4.2	6681.59	14	0.00624597	27
HLA-B*57:01	1	44	52	9	LTLAQGTQR	8.35	10431.3	9.6	5185.85	7.1	-	-
HLA-B*40:01	1	388	396	9	AEGRKIFGE	5.8	10436.4	7.2	1944.91	4.4	-	-
HLA-B*08:01	1	84	92	9	NPGSLIAEV	16	10438.1	13	8008.48	16	0.000580764	17
HLA-A*30:01	1	442	450	9	ETKEVDGII	22	10443.6	12	2741.38	22	0.00874984	59
HLA-B*44:02	1	11	19	9	LENTGRVDA	4	10452.2	5	2550.35	3	-	-
HLA-B*58:01	1	458	466	9	RTVYAKQAD	15	10452.9	7.5	6270.47	15	0.000276376	16
HLA-A*33:01	1	32	40	9	NTGSLYAEH	17.45	10466	9.9	14422.8	25	-	-
HLA-B*07:02	1	256	264	9	RKDEHRHLL	5.2	10483.3	8.2	2117.82	5.2	4.69029e-05	1.6
HLA-B*53:01	1	320	328	9	FQSTYELLD	4.2	10486.2	4.2	1121.71	3	0.0233561	59
HLA-B*07:02	1	300	308	9	LPVSLTALD	8.2	10487.3	8.2	17494	20	0.000175388	5.7
HLA-A*30:01	1	352	360	9	NTLKNLDLG	28	10493.2	12	4111.21	28	0.0138038	69
HLA-A*02:03	1	305	313	9	TALDNRAGL	27.5	10494.7	24	6545.61	31	-	-
HLA-A*32:01	1	152	160	9	ARLTAAVAL	5	10499	5	5308.11	15	3.55631e-05	4.6
HLA-B*40:01	1	180	188	9	IENTAKLSG	10.6	10504.6	7.2	11746.3	14	-	-
HLA-B*35:01	1	362	370	9	QAKPAPTAP	7.4	10512.2	7.4	3949.84	18	0.000702425	7.4
HLA-B*44:02	1	224	232	9	AGTIAAPWY	4.05	10520.5	5	2615.77	3.1	-	-
HLA-A*02:01	1	182	190	9	NTAKLSGEV	20	10523.7	20	2858.31	14	0.000922571	33
HLA-A*02:03	1	9	17	9	AKLENTGRV	21.5	10525.4	24	1963.13	19	-	-
HLA-A*23:01	1	322	330	9	STYELLDYL	15.75	10531.8	7.5	19294.3	24	-	-
HLA-A*02:03	1	36	44	9	LYAEHDATL	22	10556.5	24	2137.72	20	-	-
HLA-B*57:01	1	304	312	9	LTALDNRAG	20.85	10580	9.7	48285.9	32	-	-
HLA-B*08:01	1	298	306	9	TPLPVSLTA	13	10588.6	13	4715.74	12	0.00142233	30
HLA-A*68:02	1	453	461	9	FAADLRTVY	21	10606.5	15	3660.92	21	0.00248256	50
HLA-A*31:01	1	67	75	9	GTLRVKAKS	16	10615.2	18	4379.96	14	-	-
HLA-A*31:01	1	215	223	9	WLRAGNGKK	18.5	10624.5	18	7788.79	19	-	-
HLA-B*15:01	1	183	191	9	TAKLSGEVQ	22	10630.3	14	6807.69	22	0.000188799	25
HLA-A*02:03	1	135	143	9	AQNITNKRA	22	10647.1	24	2264.38	20	-	-
HLA-A*30:02	1	354	362	9	LKNLDLGYQ	25	10654.8	12	9150.82	38	-	-
HLA-B*08:01	1	95	103	9	NIDNKQAIV	13	10655.1	13	2480.56	6.5	0.0011324	26
HLA-A*30:01	1	353	361	9	TLKNLDLGY	34	10656.4	12	6165.52	34	0.0420727	93
HLA-A*11:01	1	330	338	9	LLDQNRYEY	14	10686.4	13	7316.44	15	-	-
HLA-A*02:06	1	150	158	9	GNARLTAAV	27	10701.3	22	3652.16	32	-	-
HLA-B*08:01	1	241	249	9	SLIEVGKDL	13	10704.2	13	6785	15	0.000260615	8.8
HLA-B*35:01	1	366	374	9	APTAPPMPK	14	10710.2	7.5	4431.8	19	0.001293	14
HLA-A*31:01	1	313	321	9	LSPATWNFQ	25	10718.6	19	20392.5	31	-	-
HLA-A*11:01	1	214	222	9	YWLRAGNGK	12.5	10727	13	4595.15	12	-	-
HLA-B*07:02	1	413	421	9	AVEAYGEAT	8.6	10730.2	8.4	4496.66	8.6	0.00158489	32
HLA-A*68:01	1	253	261	9	AGARKDEHR	15	10743.3	12	3129.61	18	-	-
HLA-A*02:03	1	329	337	9	YLLDQNRYE	22	10749.5	24	2123	20	-	-
HLA-A*03:01	1	239	247	9	EQSLIEVGK	13.5	10768.2	15	7848.74	12	-	-
HLA-A*11:01	1	225	233	9	GTIAAPWYG	10.95	10768.7	13	3575.2	8.9	-	-
HLA-A*32:01	1	330	338	9	LLDQNRYEY	13	10779.3	5.2	3953.12	13	0.00175792	60
HLA-A*24:02	1	261	269	9	RHLLNEGVI	7.35	10782.8	7.8	4174.75	6.9	-	-
HLA-A*68:02	1	95	103	9	NIDNKQAIV	15	10802.8	15	1669.51	14	0.00466659	64
HLA-A*30:02	1	254	262	9	GARKDEHRH	28	10803.7	12	11129.1	44	-	-
HLA-A*68:01	1	366	374	9	APTAPPMPK	15	10804.9	13	2719.51	17	-	-
HLA-A*26:01	1	63	71	9	PVAEGTLRV	4.1	10820	3.7	3913.9	4.5	-	-
HLA-A*30:02	1	391	399	9	RKIFGEYKK	36	10826.8	12	19207	60	-	-
HLA-A*30:02	1	411	419	9	VQAVEAYGE	7.8	10827.2	12	1178.85	3.6	-	-
HLA-A*02:01	1	285	293	9	SVVRTVSAM	22	10869.7	20	8894.26	22	0.00336512	62
HLA-A*31:01	1	468	476	9	ATIDAETDK	18	10877.8	19	6538.38	17	-	-
HLA-A*30:01	1	142	150	9	RAALIEAGG	17	10880.1	12	2971.46	23	0.000989236	17
HLA-A*23:01	1	349	357	9	WSVNTLKNL	10.9	10884.5	7.8	7663.55	14	-	-
HLA-B*08:01	1	153	161	9	RLTAAVALL	21	10891.4	13	12928.6	21	0.000954993	24
HLA-A*30:02	1	163	171	9	KLGRIRAGE	9.1	10905.5	12	1925.13	6.2	-	-
HLA-A*03:01	1	30	38	9	FTNTGSLYA	14.5	10912.1	15	10490.6	14	-	-
HLA-A*30:01	1	1	9	9	HDIHIINSA	26	10912.7	12	3539.73	26	0.0043451	42
HLA-B*08:01	1	449	457	9	IIQEFAADL	20	10926.1	13	11818.2	20	0.00362243	47
HLA-A*68:01	1	356	364	9	NLDLGYQAK	16.5	10937.3	13	4125.63	20	-	-
HLA-A*02:03	1	250	258	9	YLNAGARKD	15.3	10955.1	24	330.332	6.6	-	-
HLA-A*01:01	1	445	453	9	EVDGIIQEF	4.5	10955.5	4.5	4949.37	4.5	-	-
HLA-A*26:01	1	120	128	9	EANALLWAA	4.75	10965.8	3.7	5267.57	5.8	-	-
HLA-B*07:02	1	310	318	9	RAGLSPATW	12	10976.7	8.5	6065.83	12	0.00224388	38
HLA-A*02:03	1	228	236	9	AAPWYGGDL	27.5	10983.5	24	6066.66	31	-	-
HLA-B*35:01	1	304	312	9	LTALDNRAG	27	10987.5	7.7	8924.42	27	0.00574116	37
HLA-B*40:01	1	195	203	9	VQDVGGGEH	12.75	10997.4	7.5	18702.5	18	-	-
HLA-B*07:02	1	431	439	9	RYGKALGGM	9.9	11000.5	8.5	7814.3	13	0.000325837	9.9
HLA-A*68:02	1	377	385	9	ELDLRGHTL	34	11000.9	15	10904.1	34	0.00140605	38
HLA-B*15:01	1	61	69	9	ILPVAEGTL	15	11003.7	15	4375.22	17	5.3827e-05	8
HLA-B*40:01	1	256	264	9	RKDEHRHLL	8.1	11013.4	7.5	6620.64	8.7	-	-
HLA-A*02:03	1	245	253	9	VGKDLYLNA	26.5	11017.4	25	4720.09	28	-	-
HLA-B*51:01	1	117	125	9	VANEANALL	5.8	11029.5	2.7	8234.36	5.8	0.000113449	8.1
HLA-A*68:02	1	110	118	9	LSSAHGNVA	24	11030.1	15	4792.81	24	0.00154525	39
HLA-B*57:01	1	458	466	9	RTVYAKQAD	12	11041.2	12	9285.81	12	-	-
HLA-B*57:01	1	386	394	9	ESAEGRKIF	9.65	11043.7	12	5368.09	7.3	-	-
HLA-A*30:01	1	201	209	9	GEHGRWSGI	58	11054.2	13	23386.8	58	0.0100925	62
HLA-B*35:01	1	417	425	9	YGEATRRVH	24	11056.2	7.8	7321.16	24	0.0262785	72
HLA-A*33:01	1	472	480	9	AETDKVAQR	10.25	11059.9	12	3251.25	8.5	-	-
HLA-A*11:01	1	312	320	9	GLSPATWNF	16.5	11064.9	13	12685.3	20	-	-
HLA-A*02:01	1	269	277	9	IQAGGHGHI	21	11066.6	21	4131.52	16	0.0040738	66
HLA-A*01:01	1	356	364	9	NLDLGYQAK	5.15	11076.9	4.6	6346.73	5.7	-	-
HLA-A*30:01	1	160	168	9	LLNKLGRIR	44	11096.6	13	10888.5	44	0.0601174	98
HLA-A*02:01	1	296	304	9	FKTPLPVSL	20	11108.8	21	3155.8	15	0.00042462	20
HLA-A*23:01	1	261	269	9	RHLLNEGVI	11.95	11109	7.9	10196	16	-	-
HLA-B*07:02	1	150	158	9	GNARLTAAV	12	11114.8	8.6	6178.6	12	0.00106537	25
HLA-A*02:06	1	377	385	9	ELDLRGHTL	28.5	11166.9	22	4597.8	35	-	-
HLA-B*08:01	1	351	359	9	VNTLKNLDL	13	11170.5	13	4972.22	12	0.000707946	20
HLA-A*02:06	1	146	154	9	IEAGGNARL	28	11174.4	22	4271.2	34	-	-
HLA-B*35:01	1	335	343	9	RYEYIWGLY	24	11178.6	7.9	19933.3	37	0.00291743	24
HLA-A*68:01	1	206	214	9	WSGIGYVNY	21.5	11191.2	13	9942.37	30	-	-
HLA-B*57:01	1	374	382	9	KAPELDLRG	16	11192.5	12	19580.3	20	-	-
HLA-B*57:01	1	13	21	9	NTGRVDARN	18.5	11202.7	12	28961.4	25	-	-
HLA-B*40:01	1	418	426	9	GEATRRVHD	8.15	11221.6	7.7	6514.78	8.6	-	-
HLA-A*03:01	1	302	310	9	VSLTALDNR	14	11230	15	9458.02	13	-	-
HLA-B*57:01	1	290	298	9	VSAMEYFKT	9.9	11237	12	5832.03	7.8	-	-
HLA-A*68:02	1	241	249	9	SLIEVGKDL	35	11237.9	15	11470.7	35	0.00554626	68
HLA-A*11:01	1	390	398	9	GRKIFGEYK	11.55	11254.7	14	3752.32	9.1	-	-
HLA-A*30:01	1	182	190	9	NTAKLSGEV	29	11261.9	13	4466.53	29	0.00877607	59
HLA-B*40:01	1	288	296	9	RTVSAMEYF	10.85	11272.1	7.7	13270.9	14	-	-
HLA-B*08:01	1	72	80	9	KAKSLTTEI	14	11285.7	14	3913.36	9.1	0.000726106	20
HLA-A*11:01	1	98	106	9	NKQAIVVGK	19	11286.5	14	17112	24	-	-
HLA-A*68:02	1	102	110	9	IVVGKDLTL	15	11296.4	15	2989.44	19	0.000105682	5.4
HLA-B*07:02	1	241	249	9	SLIEVGKDL	14	11297.2	8.7	8431.21	14	0.000963829	24
HLA-A*30:02	1	410	418	9	AVQAVEAYG	12.5	11331.7	13	2782.66	12	-	-
HLA-A*02:03	1	452	460	9	EFAADLRTV	23.5	11333.3	25	2587.91	22	-	-
HLA-A*33:01	1	276	284	9	HIGGDVDNR	9.45	11349.5	12	2438.09	6.9	-	-
HLA-A*30:02	1	47	55	9	AQGTQRDLV	20.5	11366.8	13	6553.3	28	-	-
HLA-A*30:01	1	208	216	9	GIGYVNYWL	47	11367.9	13	12617.4	47	0.0198518	77
HLA-B*44:02	1	207	215	9	SGIGYVNYW	4.3	11371	5.4	2770.77	3.2	-	-
HLA-A*26:01	1	81	89	9	ETGNPGSLI	2.7	11373.6	3.9	1215.09	1.5	-	-
HLA-A*30:02	1	434	442	9	KALGGMDAE	15	11385.5	13	3930.61	17	-	-
HLA-A*30:01	1	255	263	9	ARKDEHRHL	26	11404.1	13	3523.47	26	0.0261818	83
HLA-A*30:02	1	92	100	9	VQENIDNKQ	17.5	11423.1	13	5063.61	22	-	-
HLA-A*02:06	1	110	118	9	LSSAHGNVA	27	11454.2	23	3432.02	31	-	-
HLA-A*68:01	1	66	74	9	EGTLRVKAK	13	11507.8	13	1650.02	13	-	-
HLA-A*02:06	1	464	472	9	QADQATIDA	31.5	11516.9	23	6707.34	40	-	-
HLA-A*24:02	1	249	257	9	LYLNAGARK	5.75	11530.1	8.3	1877.72	3.2	-	-
HLA-A*30:02	1	179	187	9	RIENTAKLS	26	11531.9	13	9560.05	39	-	-
HLA-A*30:01	1	121	129	9	ANALLWAAG	56	11563.2	13	19951.2	56	0.0171514	74
HLA-A*33:01	1	323	331	9	TYELLDYLL	14	11566.6	12	7362.92	16	-	-
HLA-B*58:01	1	392	400	9	KIFGEYKKL	17	11566.6	8.4	7504.12	17	0.000550808	26
HLA-B*35:01	1	223	231	9	KAGTIAAPW	14	11569.2	8.2	6117.58	23	0.00131826	14
HLA-A*03:01	1	312	320	9	GLSPATWNF	16	11570.9	16	13267.8	16	-	-
HLA-B*15:01	1	151	159	9	NARLTAAVA	15	11575.5	15	10000	26	8.24138e-05	14
HLA-A*30:02	1	113	121	9	AHGNVANEA	22	11586.5	13	7302.31	31	-	-
HLA-A*02:06	1	211	219	9	YVNYWLRAG	23	11586.5	23	1724.05	23	-	-
HLA-A*30:02	1	154	162	9	LTAAVALLN	20.5	11593.6	13	6705.95	28	-	-
HLA-A*02:06	1	444	452	9	KEVDGIIQE	23	11598.3	23	1684.81	23	-	-
HLA-B*35:01	1	236	244	9	LTAEQSLIE	17	11607.9	8.2	3561.07	17	0.00980844	49
HLA-B*07:02	1	182	190	9	NTAKLSGEV	16	11614.2	8.9	11936.9	16	0.00461636	53
HLA-B*51:01	1	125	133	9	LWAAGELTV	8.3	11623.1	2.9	11498.2	8.3	0.000831764	42
HLA-A*30:01	1	260	268	9	HRHLLNEGV	34	11633.1	13	6137.2	34	0.0159588	72
HLA-B*58:01	1	34	42	9	GSLYAEHDA	16	11641.6	8.5	6859.62	16	0.000524083	25
HLA-A*02:03	1	23	31	9	IALDVADFT	33	11641.6	25	14026.5	41	-	-
HLA-A*02:03	1	358	366	9	DLGYQAKPA	24	11658.6	25	2857.26	23	-	-
HLA-A*30:02	1	423	431	9	RVHDQLGQR	15.5	11661.9	13	4221.43	18	-	-
HLA-B*35:01	1	263	271	9	LLNEGVIQA	22	11664.6	8.2	5923.52	22	0.00672977	40
HLA-A*02:03	1	379	387	9	DLRGHTLES	29	11688.2	26	6698.07	32	-	-
HLA-A*30:02	1	227	235	9	IAAPWYGGD	9.65	11718.6	13	1965.44	6.3	-	-
HLA-A*31:01	1	205	213	9	RWSGIGYVN	19.5	11727.4	20	8081.09	19	-	-
HLA-B*44:02	1	312	320	9	GLSPATWNF	6.25	11736.5	5.6	7526.62	6.9	-	-
HLA-A*31:01	1	366	374	9	APTAPPMPK	17.5	11751.4	20	5017.3	15	-	-
HLA-B*58:01	1	13	21	9	NTGRVDARN	33	11790.3	8.7	128914	49	0.000854083	33
HLA-A*30:02	1	364	372	9	KPAPTAPPM	17	11792.8	13	4982.65	21	-	-
HLA-A*02:01	1	116	124	9	NVANEANAL	22	11818.3	22	6413.72	20	0.000732825	29
HLA-A*30:01	1	179	187	9	RIENTAKLS	36	11824.2	14	6854.41	36	0.00451752	43
HLA-A*68:02	1	124	132	9	LLWAAGELT	48	11827.4	16	27643.3	48	0.00308319	54
HLA-A*03:01	1	154	162	9	LTAAVALLN	16.5	11834.7	16	15128.6	17	-	-
HLA-A*31:01	1	268	276	9	VIQAGGHGH	19	11836.1	20	7507.06	18	-	-
HLA-B*58:01	1	318	326	9	WNFQSTYEL	16	11855.3	8.7	7051.8	16	0.000296483	17
HLA-A*68:02	1	35	43	9	SLYAEHDAT	43	11859.8	16	34961.5	52	0.00186209	43
HLA-A*24:02	1	338	346	9	YIWGLYPTY	11.7	11864.4	8.4	9696.83	15	-	-
HLA-A*03:01	1	408	416	9	KMAVQAVEA	14	11866.4	16	8256.58	12	-	-
HLA-B*35:01	1	287	295	9	VRTVSAMEY	27	11870.1	8.4	9132.3	27	0.0145881	58
HLA-B*07:02	1	223	231	9	KAGTIAAPW	16	11871.2	9.1	11478.6	16	0.00363915	48
HLA-A*30:02	1	146	154	9	IEAGGNARL	24.5	11883.8	14	8403.5	35	-	-
HLA-B*35:01	1	361	369	9	YQAKPAPTA	26	11905.3	8.4	8064.55	26	0.0152757	59
HLA-A*02:01	1	127	135	9	AAGELTVKA	22	11916.8	22	5611.9	19	0.00195074	49
HLA-A*33:01	1	66	74	9	EGTLRVKAK	17	11929.6	12	11750.3	22	-	-
HLA-A*30:01	1	360	368	9	GYQAKPAPT	39	11932.3	14	7997.79	39	0.00448745	43
HLA-A*02:06	1	364	372	9	KPAPTAPPM	24.5	11935.2	23	2277.98	26	-	-
HLA-B*15:01	1	304	312	9	LTALDNRAG	17	11942.7	16	4508.17	17	0.0016788	76
HLA-B*58:01	1	346	354	9	YTEWSVNTL	17	11948.4	8.8	8096.55	17	0.000756833	31
HLA-A*31:01	1	208	216	9	GIGYVNYWL	21	11950.4	20	10876	22	-	-
HLA-A*32:01	1	28	36	9	ADFTNTGSL	12	11963.3	5.8	3403.61	12	0.000130017	15
HLA-A*30:02	1	150	158	9	GNARLTAAV	23.5	11971.8	14	7970.03	33	-	-
HLA-A*68:01	1	346	354	9	YTEWSVNTL	18.5	11976.1	13	6046.3	24	-	-
HLA-A*30:02	1	212	220	9	VNYWLRAGN	16.5	11981.7	14	4389.95	19	-	-
HLA-B*35:01	1	471	479	9	DAETDKVAQ	8.5	11999.1	8.5	6769.86	24	0.000269526	3
HLA-B*58:01	1	386	394	9	ESAEGRKIF	8.8	12002.3	8.8	2775.24	8.8	0.000295801	17
HLA-A*30:02	1	168	176	9	RAGEDMHLD	16.5	12014	14	4533.78	19	-	-
HLA-A*32:01	1	207	215	9	SGIGYVNYW	12	12028.5	5.8	3356.91	12	0.00031989	26
HLA-A*11:01	1	398	406	9	KKLQGEYEK	15.5	12033.8	14	9447.13	17	-	-
HLA-B*40:01	1	100	108	9	QAIVVGKDL	8.75	12036.9	8.2	7479.97	9.3	-	-
HLA-A*30:01	1	28	36	9	ADFTNTGSL	37	12052	14	7463.97	37	0.0325837	88
HLA-A*03:01	1	391	399	9	RKIFGEYKK	15.5	12074.5	16	12017.1	15	-	-
HLA-A*02:06	1	140	148	9	NKRAALIEA	30.5	12077.1	24	5146.95	37	-	-
HLA-A*30:01	1	226	234	9	TIAAPWYGG	42	12078.3	14	9505.39	42	0.0160066	72
HLA-A*30:01	1	98	106	9	NKQAIVVGK	15	12080.1	14	1479.01	15	0.00421697	41
HLA-B*15:01	1	396	404	9	EYKKLQGEY	30	12087.3	16	13963.7	30	0.000578096	50
HLA-A*02:06	1	466	474	9	DQATIDAET	26	12091.5	24	2657.97	28	-	-
HLA-A*24:02	1	223	231	9	KAGTIAAPW	8.85	12091.7	8.6	5869.89	9.1	-	-
HLA-A*68:01	1	214	222	9	YWLRAGNGK	19.5	12100.2	13	6958.09	26	-	-
HLA-B*58:01	1	46	54	9	LAQGTQRDL	17	12129.1	8.9	7839.71	17	0.00313329	60
HLA-A*68:01	1	23	31	9	IALDVADFT	21	12155.9	14	8081.46	28	-	-
HLA-B*58:01	1	408	416	9	KMAVQAVEA	8.9	12158.2	8.9	1504.18	5.9	0.00143913	43
HLA-A*30:02	1	46	54	9	LAQGTQRDL	30.5	12159.2	14	12315.7	47	-	-
HLA-B*40:01	1	93	101	9	QENIDNKQA	8.75	12160.5	8.2	7445.61	9.3	-	-
HLA-B*57:01	1	34	42	9	GSLYAEHDA	17.5	12182.9	13	23978.4	22	-	-
HLA-B*44:03	1	341	349	9	GLYPTYTEW	7.1	12201.9	8.6	3894.84	5.6	-	-
HLA-A*01:01	1	377	385	9	ELDLRGHTL	5.45	12203.1	5	6676.52	5.9	-	-
HLA-A*30:01	1	172	180	9	DMHLDAPRI	14	12223.4	14	5969.94	34	0.000696787	13
HLA-A*02:01	1	120	128	9	EANALLWAA	22	12229	22	8691.81	22	0.00126824	39
HLA-B*15:01	1	336	344	9	YEYIWGLYP	31	12238.6	16	14723.1	31	0.000359335	38
HLA-B*44:03	1	28	36	9	ADFTNTGSL	11.8	12246.4	8.6	14705.8	15	-	-
HLA-A*32:01	1	269	277	9	IQAGGHGHI	6.3	12252.7	5.9	1548.6	6.3	0.000353997	27
HLA-A*11:01	1	280	288	9	DVDNRSVVR	14.5	12263.7	14	7199.46	15	-	-
HLA-A*03:01	1	138	146	9	ITNKRAALI	14	12268.3	16	8847.08	12	-	-
HLA-B*40:01	1	156	164	9	AAVALLNKL	10.65	12298.8	8.3	10787	13	-	-
HLA-A*30:02	1	72	80	9	KAKSLTTEI	20	12311.3	14	6158.29	26	-	-
HLA-B*44:03	1	444	452	9	KEVDGIIQE	7.35	12334.3	8.7	4350.01	6	-	-
HLA-A*30:02	1	462	470	9	AKQADQATI	30.5	12362.3	14	12372.6	47	-	-
HLA-A*30:01	1	23	31	9	IALDVADFT	26	12371	14	7779.83	38	0.0018578	26
HLA-B*58:01	1	434	442	9	KALGGMDAE	23	12375.1	9.2	70518	41	0.000452898	23
HLA-A*30:01	1	461	469	9	YAKQADQAT	14	12378.3	14	4886.19	31	0.000734514	14
HLA-A*02:03	1	28	36	9	ADFTNTGSL	26.5	12381.3	27	3907.96	26	-	-
HLA-B*07:02	1	461	469	9	YAKQADQAT	9.4	12381.4	9.4	5246.75	9.4	0.00078886	21
HLA-B*15:01	1	109	117	9	TLSSAHGNV	25	12388.9	16	8892.01	25	0.000231206	29
HLA-A*33:01	1	322	330	9	STYELLDYL	16.5	12412.1	13	9909.46	20	-	-
HLA-A*30:01	1	256	264	9	RKDEHRHLL	26	12415.9	14	3681.04	26	0.00660998	52
HLA-B*58:01	1	320	328	9	FQSTYELLD	17	12428.9	9.2	43381	35	0.000293427	17
HLA-A*24:02	1	318	326	9	WNFQSTYEL	20.9	12433.9	8.8	33008.8	33	-	-
HLA-B*08:01	1	453	461	9	FAADLRTVY	30	12442.1	15	27324.4	30	0.00457088	52
HLA-B*40:01	1	117	125	9	VANEANALL	12.2	12453.3	8.4	16102.7	16	-	-
HLA-A*02:06	1	330	338	9	LLDQNRYEY	34	12463.1	24	8251.82	44	-	-
HLA-A*30:02	1	223	231	9	KAGTIAAPW	20.5	12483.8	14	6316.26	27	-	-
HLA-A*26:01	1	456	464	9	DLRTVYAKQ	8.75	12494.9	4.5	13477.5	13	-	-
HLA-A*11:01	1	454	462	9	AADLRTVYA	19.5	12506.1	15	16955.1	24	-	-
HLA-B*44:03	1	334	342	9	NRYEYIWGL	14.4	12515.4	8.8	22829.2	20	-	-
HLA-A*33:01	1	338	346	9	YIWGLYPTY	16.5	12521.4	13	10070.5	20	-	-
HLA-A*02:06	1	353	361	9	TLKNLDLGY	46	12523.3	24	44111.3	68	-	-
HLA-A*24:02	1	207	215	9	SGIGYVNYW	10.95	12524.4	8.9	8009.95	13	-	-
HLA-B*35:01	1	449	457	9	IIQEFAADL	29	12525.9	8.9	10704.8	29	0.0136144	56
HLA-B*35:01	1	270	278	9	QAGGHGHIG	27	12544	8.9	9853.26	28	0.00356451	27
HLA-B*08:01	1	308	316	9	DNRAGLSPA	15	12553.5	15	4069.58	9.3	0.000676083	19
HLA-B*51:01	1	138	146	9	ITNKRAALI	3	12554.8	3.2	4577.52	3	3.45144e-05	2.3
HLA-A*02:01	1	406	414	9	KAKMAVQAV	21	12568.2	23	7279.64	21	0.000325237	17
HLA-A*30:01	1	267	275	9	GVIQAGGHG	18	12579.2	14	3698.03	26	0.00111686	18
HLA-B*57:01	1	102	110	9	IVVGKDLTL	10.6	12599.5	13	6263.54	8.2	-	-
HLA-A*30:01	1	54	62	9	LVVDQDHIL	31	12622.2	14	5092.96	31	0.0108418	63
HLA-A*24:02	1	332	340	9	DQNRYEYIW	10.45	12627.4	8.9	6833.29	12	-	-
HLA-A*30:02	1	116	124	9	NVANEANAL	28	12633.5	14	10677.3	42	-	-
HLA-B*15:01	1	35	43	9	SLYAEHDAT	23	12633.6	16	7816.28	23	0.000787227	58
HLA-A*30:01	1	211	219	9	YVNYWLRAG	28	12642.7	15	4168.41	28	0.00260615	31
HLA-B*35:01	1	227	235	9	IAAPWYGGD	12	12645.3	9	1669.48	12	0.00880238	46
HLA-B*35:01	1	368	376	9	TAPPMPKAP	9	12659.2	9	3262.72	16	0.000381593	4.1
HLA-A*68:02	1	290	298	9	VSAMEYFKT	26	12659.6	17	5670.09	26	0.0076542	74
HLA-A*23:01	1	209	217	9	IGYVNYWLR	10.95	12670.3	8.9	7152.04	13	-	-
HLA-A*68:02	1	144	152	9	ALIEAGGNA	29	12677.5	17	7355.12	29	0.011508	83
HLA-A*30:02	1	249	257	9	LYLNAGARK	38.5	12679.8	15	20112.2	62	-	-
HLA-A*32:01	1	116	124	9	NVANEANAL	14	12682.7	6.1	4580.79	14	0.000187932	19
HLA-B*35:01	1	7	15	9	NSAKLENTG	30	12682.8	9	11235.2	30	0.0226464	68
HLA-B*53:01	1	46	54	9	LAQGTQRDL	14	12711.9	5.2	6900.49	14	0.0334965	69
HLA-A*01:01	1	288	296	9	RTVSAMEYF	5.8	12734.2	5.3	7039.63	6.3	-	-
HLA-A*32:01	1	458	466	9	RTVYAKQAD	6.2	12740.7	6.2	16403.6	25	1.76685e-05	2.3
HLA-A*02:06	1	105	113	9	GKDLTLSSA	34	12750.4	25	8045.44	43	-	-
HLA-A*02:06	1	19	27	9	ARNDIALDV	29	12757.3	25	3841.93	33	-	-
HLA-B*15:01	1	47	55	9	AQGTQRDLV	24	12762.2	17	8109.61	24	0.000580764	50
HLA-B*07:02	1	288	296	9	RTVSAMEYF	9.7	12768.2	9.7	16900.1	19	0.000102802	3.4
HLA-A*30:02	1	52	60	9	RDLVVDQDH	38	12778.8	15	19699.7	61	-	-
HLA-B*08:01	1	255	263	9	ARKDEHRHL	17	12792.4	16	8601.02	17	0.000594292	17
HLA-A*31:01	1	415	423	9	EAYGEATRR	14.55	12808.3	21	1751.74	8.1	-	-
HLA-B*40:01	1	228	236	9	AAPWYGGDL	11.85	12817.6	8.7	13332.1	15	-	-
HLA-A*32:01	1	409	417	9	MAVQAVEAY	13	12821.1	6.2	11296.4	21	0.000109144	13
HLA-B*58:01	1	111	119	9	SSAHGNVAN	35	12826.2	9.6	43883.4	35	0.00105925	37
HLA-B*08:01	1	386	394	9	ESAEGRKIF	26	12831.8	16	20024	26	0.00427563	50
HLA-A*03:01	1	288	296	9	RTVSAMEYF	20	12843.6	17	25870.2	23	-	-
HLA-A*03:01	1	159	167	9	ALLNKLGRI	15.5	12845.5	17	10370.5	14	-	-
HLA-A*03:01	1	335	343	9	RYEYIWGLY	15	12851.2	17	10181.2	13	-	-
HLA-A*32:01	1	463	471	9	KQADQATID	13	12851.8	6.2	4245.61	13	0.000222433	21
HLA-A*02:03	1	338	346	9	YIWGLYPTY	32.5	12857	27	11911	38	-	-
HLA-A*03:01	1	145	153	9	LIEAGGNAR	15.5	12879.7	17	10442.4	14	-	-
HLA-B*08:01	1	208	216	9	GIGYVNYWL	25	12882.8	16	17642.1	25	0.0036141	47
HLA-A*30:01	1	349	357	9	WSVNTLKNL	46	12886.9	15	12077.3	46	0.0118059	65
HLA-B*57:01	1	406	414	9	KAKMAVQAV	11.25	12891	14	6573.85	8.5	-	-
HLA-A*32:01	1	123	131	9	ALLWAAGEL	9.9	12893.3	6.2	2903.62	9.9	0.000909913	45
HLA-B*44:03	1	265	273	9	NEGVIQAGG	6.75	12902.3	9	3002.55	4.5	-	-
HLA-A*30:01	1	154	162	9	LTAAVALLN	30	12909.9	15	4863.74	30	0.00334041	36
HLA-B*58:01	1	236	244	9	LTAEQSLIE	9.7	12912.2	9.7	41715.7	34	0.000141906	8.9
HLA-A*02:03	1	53	61	9	DLVVDQDHI	24	12924.8	27	2437.53	21	-	-
HLA-A*26:01	1	248	256	9	DLYLNAGAR	10.85	12932.1	4.7	21067.4	17	-	-
HLA-A*02:06	1	167	175	9	IRAGEDMHL	28.5	12936.2	25	3618.68	32	-	-
HLA-A*33:01	1	334	342	9	NRYEYIWGL	11	12946.5	13	3614.51	9	-	-
HLA-B*58:01	1	410	418	9	AVQAVEAYG	22	12978.6	9.7	34697.6	32	0.000425109	22
HLA-A*30:02	1	80	88	9	IETGNPGSL	33.5	12980.6	15	14704.8	52	-	-
HLA-B*58:01	1	114	122	9	HGNVANEAN	54	12989.7	9.8	191117	54	0.00402717	66
HLA-B*08:01	1	190	198	9	VQRKGVQDV	18	12990.6	16	13168.9	21	0.00061235	18
HLA-B*51:01	1	96	104	9	IDNKQAIVV	8.4	12998.9	3.4	11793.2	8.4	0.000688652	38
HLA-B*08:01	1	150	158	9	GNARLTAAV	18	13004	16	9584.07	18	0.00063387	18
HLA-B*57:01	1	205	213	9	RWSGIGYVN	25.5	13007.3	14	66346.8	37	-	-
HLA-B*40:01	1	361	369	9	YQAKPAPTA	11.9	13009.3	8.8	14855.9	15	-	-
HLA-B*08:01	1	110	118	9	LSSAHGNVA	16	13013.8	16	3202.95	7.9	0.00109144	26
HLA-A*11:01	1	276	284	9	HIGGDVDNR	12.1	13014.5	15	3857.45	9.2	-	-
HLA-B*15:01	1	180	188	9	IENTAKLSG	17	13019.1	17	9527.96	26	4.12098e-05	6.1
HLA-A*30:01	1	50	58	9	TQRDLVVDQ	47	13027.3	15	12301.8	47	0.0061235	50
HLA-A*30:01	1	346	354	9	YTEWSVNTL	15	13055.8	15	11748.2	46	0.000856841	15
HLA-B*58:01	1	49	57	9	GTQRDLVVD	23	13066.7	9.8	16455.1	23	0.00115478	39
HLA-B*15:01	1	291	299	9	SAMEYFKTP	17	13119.3	17	6180.16	21	2.92079e-05	4.1
HLA-A*11:01	1	436	444	9	LGGMDAETK	15	13127.5	15	7538.76	15	-	-
HLA-A*24:02	1	339	347	9	IWGLYPTYT	9.05	13141.9	9.3	5657.57	8.8	-	-
HLA-B*40:01	1	153	161	9	RLTAAVALL	8.2	13142.3	8.9	5174.88	7.5	-	-
HLA-A*02:06	1	122	130	9	NALLWAAGE	27.5	13144.3	25	3087.1	30	-	-
HLA-A*23:01	1	118	126	9	ANEANALLW	10.6	13146.8	9.2	5800.03	12	-	-
HLA-B*35:01	1	424	432	9	VHDQLGQRY	33	13148.7	9.4	14776.8	33	0.0112772	52
HLA-A*33:01	1	214	222	9	YWLRAGNGK	10.1	13150.4	13	2636.63	7.2	-	-
HLA-A*02:01	1	325	333	9	ELLDYLLDQ	24	13162.3	24	10742.6	24	0.000155848	8.4
HLA-A*33:01	1	184	192	9	AKLSGEVQR	9.95	13163.2	13	2460.65	6.9	-	-
HLA-B*15:01	1	346	354	9	YTEWSVNTL	24	13175.9	17	8550.67	24	0.000576766	50
HLA-A*30:01	1	412	420	9	QAVEAYGEA	25	13177.6	15	3556.07	26	0.00180759	25
HLA-A*23:01	1	178	186	9	PRIENTAKL	11.1	13186	9.2	6861.67	13	-	-
HLA-A*68:01	1	22	30	9	DIALDVADF	15.5	13237.5	14	2795.7	17	-	-
HLA-B*58:01	1	5	13	9	IINSAKLEN	15	13247.9	10	51085.8	37	0.000237684	15
HLA-A*31:01	1	355	363	9	KNLDLGYQA	18	13256.2	22	4050.14	14	-	-
HLA-A*33:01	1	211	219	9	YVNYWLRAG	14	13260.7	13	6209.41	15	-	-
HLA-B*15:01	1	362	370	9	QAKPAPTAP	37	13260.8	17	21478.3	37	0.000669114	53
HLA-B*15:01	1	207	215	9	SGIGYVNYW	18	13270.9	17	5821.03	20	0.000116977	18
HLA-A*30:02	1	306	314	9	ALDNRAGLS	11.5	13283.7	15	2309.19	8	-	-
HLA-A*02:03	1	353	361	9	TLKNLDLGY	34.5	13286.8	28	14353.2	41	-	-
HLA-A*02:03	1	42	50	9	ATLTLAQGT	34	13289.6	28	12970.3	40	-	-
HLA-B*40:01	1	450	458	9	IQEFAADLR	10.5	13299.1	9	8727.7	12	-	-
HLA-A*02:06	1	101	109	9	AIVVGKDLT	36.5	13304.8	26	10035.8	47	-	-
HLA-A*30:01	1	152	160	9	ARLTAAVAL	41	13314.5	15	15847.8	52	0.00406443	41
HLA-A*03:01	1	400	408	9	LQGEYEKAK	12.9	13352.1	17	6134.79	8.8	-	-
HLA-B*44:02	1	100	108	9	QAIVVGKDL	15.25	13360.5	6.5	38958.3	24	-	-
HLA-B*15:01	1	262	270	9	HLLNEGVIQ	30	13371.2	17	13867.6	30	0.000544503	48
HLA-B*35:01	1	447	455	9	DGIIQEFAA	9.6	13374.1	9.6	4503.81	19	0.000509331	5.6
HLA-A*26:01	1	349	357	9	WSVNTLKNL	8.45	13380.8	4.9	11524.2	12	-	-
HLA-B*44:02	1	171	179	9	EDMHLDAPR	18.25	13389.1	6.5	55924.2	30	-	-
HLA-A*24:02	1	331	339	9	LDQNRYEYI	7.6	13395.4	9.5	3409.02	5.7	-	-
HLA-A*02:06	1	236	244	9	LTAEQSLIE	25	13397.7	26	1925.53	24	-	-
HLA-A*68:02	1	76	84	9	LTTEIETGN	14	13402	18	1329.2	12	0.000291072	14
HLA-B*08:01	1	404	412	9	YEKAKMAVQ	22	13403.2	16	39043.6	35	0.000833681	22
HLA-A*03:01	1	70	78	9	RVKAKSLTT	16.5	13414.4	17	13176.5	16	-	-
HLA-B*58:01	1	296	304	9	FKTPLPVSL	31	13421.8	12	34064.3	32	0.00074131	31
HLA-B*35:01	1	137	145	9	NITNKRAAL	30	13426.9	9.6	11576.6	30	0.0097051	49
HLA-A*68:01	1	285	293	9	SVVRTVSAM	17	13462.8	14	3806.19	20	-	-
HLA-B*58:01	1	155	163	9	TAAVALLNK	20	13470.1	12	10997.7	20	0.000533581	25
HLA-A*23:01	1	336	344	9	YEYIWGLYP	18.2	13471.5	9.4	24290.1	27	-	-
HLA-B*58:01	1	289	297	9	TVSAMEYFK	12	13476.8	12	24451.2	28	0.000130377	8.2
HLA-A*30:02	1	399	407	9	KLQGEYEKA	22.5	13484.7	16	6846.36	29	-	-
HLA-A*03:01	1	453	461	9	FAADLRTVY	15.5	13491.2	18	9115.91	13	-	-
HLA-A*30:01	1	137	145	9	NITNKRAAL	50	13492	16	14654.5	50	0.0186638	76
HLA-A*30:02	1	284	292	9	RSVVRTVSA	17	13508.9	16	4173.11	18	-	-
HLA-B*57:01	1	240	248	9	QSLIEVGKD	16	13518.4	14	17291	18	-	-
HLA-A*30:02	1	194	202	9	GVQDVGGGE	16.5	13531.3	16	4012.92	17	-	-
HLA-B*15:01	1	463	471	9	KQADQATID	19	13567.4	18	29241.5	41	0.000128086	19
HLA-B*40:01	1	349	357	9	WSVNTLKNL	9.3	13570	9.2	7566.59	9.4	-	-
HLA-B*35:01	1	32	40	9	NTGSLYAEH	32	13577.5	9.7	13695.6	32	0.0784513	98
HLA-A*02:06	1	380	388	9	LRGHTLESA	37.5	13580.4	26	11575.8	49	-	-
HLA-A*23:01	1	360	368	9	GYQAKPAPT	10.75	13581.3	9.5	5935.13	12	-	-
HLA-B*58:01	1	126	134	9	WAAGELTVK	21	13582.6	12	13222.1	21	0.00329003	62
HLA-B*44:02	1	28	36	9	ADFTNTGSL	7.45	13582.9	6.6	9431.92	8.3	-	-
HLA-A*03:01	1	330	338	9	LLDQNRYEY	15.5	13582.9	18	9790.39	13	-	-
HLA-B*58:01	1	406	414	9	KAKMAVQAV	18	13601	12	8536.9	18	0.000366438	20
HLA-B*08:01	1	419	427	9	EATRRVHDQ	17	13625.3	17	16770.7	24	0.000111944	4.1
HLA-A*31:01	1	137	145	9	NITNKRAAL	24	13625.9	22	13978.8	26	-	-
HLA-A*30:02	1	289	297	9	TVSAMEYFK	34.5	13638	16	15221.6	53	-	-
HLA-A*02:03	1	291	299	9	SAMEYFKTP	25	13654.7	29	2488.57	21	-	-
HLA-B*15:01	1	124	132	9	LLWAAGELT	28	13657.9	18	11641.3	28	0.000474351	45
HLA-A*31:01	1	408	416	9	KMAVQAVEA	20	13658.1	22	7103.46	18	-	-
HLA-A*02:03	1	420	428	9	ATRRVHDQL	29	13661.6	29	5104.46	29	-	-
HLA-A*33:01	1	317	325	9	TWNFQSTYE	9.7	13665.3	14	1686.75	5.4	-	-
HLA-A*68:01	1	182	190	9	NTAKLSGEV	18	13668.6	15	4420.69	21	-	-
HLA-B*15:01	1	195	203	9	VQDVGGGEH	31	13695.4	18	28444.6	41	0.000258821	31
HLA-A*30:01	1	379	387	9	DLRGHTLES	28	13696.1	16	4073.52	28	0.00357355	38
HLA-B*40:01	1	165	173	9	GRIRAGEDM	11.15	13704.3	9.3	11217.6	13	-	-
HLA-A*02:06	1	256	264	9	RKDEHRHLL	24.5	13717.2	26	1720.09	23	-	-
HLA-A*68:02	1	406	414	9	KAKMAVQAV	19	13742.1	19	4431.9	23	4.75335e-05	2.7
HLA-A*68:02	1	100	108	9	QAIVVGKDL	24	13745.2	19	4870.68	24	0.0120781	84
HLA-A*32:01	1	106	114	9	KDLTLSSAH	6.7	13745.7	6.7	25523.5	30	3.59749e-05	4.6
HLA-A*30:01	1	409	417	9	MAVQAVEAY	16	13746.7	16	11219.4	45	0.000494425	8.4
HLA-B*51:01	1	453	461	9	FAADLRTVY	7.4	13787.5	3.7	10060.7	7.4	0.000334965	23
HLA-A*02:06	1	25	33	9	LDVADFTNT	31.5	13788.5	26	5291.15	37	-	-
HLA-A*30:02	1	297	305	9	KTPLPVSLT	11.95	13790.4	16	2288.02	7.9	-	-
HLA-A*03:01	1	177	185	9	APRIENTAK	12.6	13800.5	18	4373.21	7.2	-	-
HLA-B*58:01	1	330	338	9	LLDQNRYEY	22	13819.5	12	13909.1	22	0.00130918	41
HLA-B*58:01	1	208	216	9	GIGYVNYWL	21	13821.9	12	12714.5	21	0.000390841	21
HLA-A*30:02	1	293	301	9	MEYFKTPLP	15.5	13826.1	16	3471.04	15	-	-
HLA-A*68:02	1	61	69	9	ILPVAEGTL	41	13853	19	17441.7	41	0.00528445	66
HLA-B*57:01	1	338	346	9	YIWGLYPTY	12.5	13856.3	15	8050.45	10	-	-
HLA-B*53:01	1	323	331	9	TYELLDYLL	31	13870.1	5.7	27345.1	31	0.0765068	89
HLA-B*07:02	1	16	24	9	RVDARNDIA	14	13873.5	12	8568.21	14	0.000552077	17
HLA-A*26:01	1	91	99	9	EVQENIDNK	5.6	13878.4	5.2	5515.82	6	-	-
HLA-A*11:01	1	215	223	9	WLRAGNGKK	14.5	13882.9	16	5745.13	13	-	-
HLA-A*30:01	1	387	395	9	SAEGRKIFG	16	13896.4	16	2910.52	23	0.000274726	4.8
HLA-A*30:02	1	111	119	9	SSAHGNVAN	14	13902.7	16	2854.04	12	-	-
HLA-B*08:01	1	100	108	9	QAIVVGKDL	25	13938.9	17	17440.1	25	0.00280543	41
HLA-A*24:02	1	61	69	9	ILPVAEGTL	11.9	13939	9.8	8406.79	14	-	-
HLA-A*26:01	1	54	62	9	LVVDQDHIL	6.25	13939.2	5.2	6928.03	7.3	-	-
HLA-B*07:02	1	100	108	9	QAIVVGKDL	15	13942.8	12	10492.8	15	0.00134586	29
HLA-B*44:02	1	241	249	9	SLIEVGKDL	12.4	13956.1	6.8	25153.6	18	-	-
HLA-A*23:01	1	293	301	9	MEYFKTPLP	21.4	13965.8	9.8	35109.9	33	-	-
HLA-B*07:02	1	28	36	9	ADFTNTGSL	8.6	13973	12	4517.42	8.6	1.82012e-05	0.7
HLA-A*26:01	1	415	423	9	EAYGEATRR	10.1	13974.5	5.2	17685.2	15	-	-
HLA-A*30:01	1	120	128	9	EANALLWAA	16	13986.5	16	10161.8	43	0.000785236	14
HLA-A*02:06	1	290	298	9	VSAMEYFKT	30.5	13992.7	27	4281.05	34	-	-
HLA-B*08:01	1	394	402	9	FGEYKKLQG	17	13995.4	17	9322.88	17	0.00199067	35
HLA-B*15:01	1	46	54	9	LAQGTQRDL	23	14000.3	18	7655.97	23	0.00138676	72
HLA-A*30:01	1	133	141	9	VKAQNITNK	23	14030.4	16	3899.15	27	0.00159331	23
HLA-A*02:03	1	103	111	9	VVGKDLTLS	30	14042	29	6122.8	31	-	-
HLA-A*30:01	1	318	326	9	WNFQSTYEL	33	14047.5	16	13802.9	49	0.0028119	33
HLA-A*30:02	1	361	369	9	YQAKPAPTA	16.5	14057.8	16	3948.75	17	-	-
HLA-A*26:01	1	211	219	9	YVNYWLRAG	5.6	14061.4	5.3	5402.69	5.9	-	-
HLA-B*08:01	1	457	465	9	LRTVYAKQA	23	14063.7	18	15796.1	23	0.0144877	76
HLA-B*44:03	1	19	27	9	ARNDIALDV	8.2	14081.5	9.7	5005.99	6.7	-	-
HLA-B*51:01	1	23	31	9	IALDVADFT	6.1	14114.9	3.9	8602.61	6.1	0.000101906	7.1
HLA-A*68:01	1	225	233	9	GTIAAPWYG	12.35	14116.8	15	1217.56	9.7	-	-
HLA-B*15:01	1	392	400	9	KIFGEYKKL	34	14117.4	18	18197	34	0.00117761	67
HLA-A*30:01	1	150	158	9	GNARLTAAV	64	14125.8	17	30547.1	64	0.0112798	64
HLA-A*30:01	1	102	110	9	IVVGKDLTL	37	14127.3	17	10422.5	44	0.00345223	37
HLA-B*15:01	1	205	213	9	RWSGIGYVN	40	14131.4	18	27227	40	0.00210766	80
HLA-B*15:01	1	287	295	9	VRTVSAMEY	46	14136.6	18	38282.5	46	0.000946237	62
HLA-A*30:02	1	435	443	9	ALGGMDAET	11.9	14153.6	17	2062.81	6.8	-	-
HLA-A*23:01	1	339	347	9	IWGLYPTYT	16.45	14157.9	9.9	18682.3	23	-	-
HLA-A*11:01	1	206	214	9	WSGIGYVNY	16.5	14159.3	16	9556.52	17	-	-
HLA-A*01:01	1	287	295	9	VRTVSAMEY	6.25	14168.4	6.1	7137.56	6.4	-	-
HLA-B*58:01	1	343	351	9	YPTYTEWSV	31	14175.4	12	62704.7	39	0.00074131	31
HLA-A*23:01	1	342	350	9	LYPTYTEWS	10.95	14188.8	9.9	5907.86	12	-	-
HLA-A*02:03	1	221	229	9	GKKAGTIAA	29.5	14210.6	30	5092.72	29	-	-
HLA-A*31:01	1	106	114	9	KDLTLSSAH	20	14216.9	23	6201.12	17	-	-
HLA-B*51:01	1	406	414	9	KAKMAVQAV	5.8	14225.3	3.9	8215.42	5.8	0.000261818	19
HLA-B*15:01	1	56	64	9	VDQDHILPV	35	14232.6	18	19588.4	35	0.000494994	46
HLA-A*68:01	1	60	68	9	HILPVAEGT	28	14235.2	15	19975.1	41	-	-
HLA-A*68:01	1	184	192	9	AKLSGEVQR	20	14264.6	15	6404.57	25	-	-
HLA-A*68:01	1	455	463	9	ADLRTVYAK	22	14286.7	15	8699.41	29	-	-
HLA-A*24:02	1	88	96	9	LIAEVQENI	10.15	14294.6	11	6020.46	9.3	-	-
HLA-A*01:01	1	63	71	9	PVAEGTLRV	7.1	14304.2	6.2	9006.37	8	-	-
HLA-B*57:01	1	203	211	9	HGRWSGIGY	14	14310.5	15	10042	13	-	-
HLA-B*15:01	1	82	90	9	TGNPGSLIA	35	14311.3	18	20137.2	35	0.000550808	48
HLA-A*30:01	1	66	74	9	EGTLRVKAK	17	14314.4	17	9246.34	41	0.000422669	7.3
HLA-A*32:01	1	121	129	9	ANALLWAAG	46	14314.4	7	99986.2	46	0.00164437	58
HLA-A*30:01	1	217	225	9	RAGNGKKAG	17	14327.4	17	4487.14	29	0.000613479	12
HLA-A*26:01	1	206	214	9	WSGIGYVNY	10.7	14332.4	5.4	19257.9	16	-	-
HLA-B*35:01	1	154	162	9	LTAAVALLN	21	14339.8	12	5303.71	21	0.0119702	53
HLA-B*08:01	1	331	339	9	LDQNRYEYI	23	14361.1	18	15905.6	23	0.00221106	37
HLA-B*58:01	1	86	94	9	GSLIAEVQE	13	14361.7	13	92320.9	44	0.000110408	7.1
HLA-B*51:01	1	296	304	9	FKTPLPVSL	21	14370.9	4	29284	21	0.00452689	86
HLA-A*30:02	1	43	51	9	TLTLAQGTQ	19.5	14373.5	17	5193.5	22	-	-
HLA-A*31:01	1	392	400	9	KIFGEYKKL	23	14375.7	23	11707.7	23	-	-
HLA-A*30:02	1	367	375	9	PTAPPMPKA	19	14378.7	17	4802.42	21	-	-
HLA-A*30:02	1	144	152	9	ALIEAGGNA	15	14381.2	17	3079.36	13	-	-
HLA-B*35:01	1	5	13	9	IINSAKLEN	17	14388	12	3652.41	17	0.0169863	61
HLA-A*02:01	1	24	32	9	ALDVADFTN	19	14401.3	25	4498.94	17	0.000386545	19
HLA-A*11:01	1	133	141	9	VKAQNITNK	16.5	14405.6	16	9711.81	17	-	-
HLA-A*30:01	1	109	117	9	TLSSAHGNV	41	14409.5	17	15380.5	51	0.00413048	41
HLA-A*31:01	1	64	72	9	VAEGTLRVK	21	14414.2	24	7336.18	18	-	-
HLA-B*35:01	1	375	383	9	APELDLRGH	29	14424.8	12	10754.2	29	0.00956313	48
HLA-A*30:02	1	256	264	9	RKDEHRHLL	40	14440.1	17	21353.1	63	-	-
HLA-B*07:02	1	54	62	9	LVVDQDHIL	13	14440.7	12	7045.15	13	0.00274157	42
HLA-A*30:01	1	223	231	9	KAGTIAAPW	17	14443.2	17	8809.88	40	0.000512035	8.7
HLA-B*53:01	1	120	128	9	EANALLWAA	15	14447.3	6	7618.68	15	0.00294442	15
HLA-B*35:01	1	396	404	9	EYKKLQGEY	30	14448.7	12	11157.8	30	0.0317687	78
HLA-A*24:02	1	449	457	9	IIQEFAADL	13	14449.2	12	8823.28	14	-	-
HLA-A*30:01	1	269	277	9	IQAGGHGHI	48	14452.3	17	12941.1	48	0.010193	62
HLA-A*26:01	1	313	321	9	LSPATWNFQ	19.75	14463.6	5.5	77021.2	34	-	-
HLA-A*30:02	1	317	325	9	TWNFQSTYE	18	14480.8	17	4349.71	19	-	-
HLA-B*08:01	1	349	357	9	WSVNTLKNL	20	14494.1	18	12065.6	20	0.00559758	56
HLA-A*03:01	1	293	301	9	MEYFKTPLP	12.95	14515.8	19	3933.69	6.9	-	-
HLA-A*11:01	1	160	168	9	LLNKLGRIR	16	14523.1	16	8517.26	16	-	-
HLA-B*51:01	1	294	302	9	EYFKTPLPV	8.1	14525.4	4.1	11262.4	8.1	0.000281838	20
HLA-A*02:01	1	305	313	9	TALDNRAGL	25	14531.3	25	5225.29	18	0.00124222	39
HLA-A*30:01	1	9	17	9	AKLENTGRV	28	14534.5	17	4073.52	28	0.0306902	87
HLA-A*30:02	1	74	82	9	KSLTTEIET	12.8	14538.6	17	2423.59	8.6	-	-
HLA-B*53:01	1	36	44	9	LYAEHDATL	15	14539.7	6.1	7566.24	15	0.0667114	86
HLA-A*03:01	1	123	131	9	ALLWAAGEL	18.5	14561.2	19	16626.5	18	-	-
HLA-A*02:01	1	75	83	9	SLTTEIETG	24	14593.1	26	10619.6	24	0.00052723	23
HLA-A*30:02	1	61	69	9	ILPVAEGTL	16	14596.7	17	3487.06	15	-	-
HLA-A*02:03	1	288	296	9	RTVSAMEYF	34.5	14599.6	30	12329.6	39	-	-
HLA-B*58:01	1	82	90	9	TGNPGSLIA	13	14605.7	13	15041.8	23	4.27957e-05	2.9
HLA-B*15:01	1	22	30	9	DIALDVADF	19	14611.6	19	5188	19	0.000294442	34
HLA-B*07:02	1	36	44	9	LYAEHDATL	12	14614.9	12	3766.08	7.7	0.001739	34
HLA-B*51:01	1	237	245	9	TAEQSLIEV	8.7	14628.8	4.1	12320.5	8.7	0.000618016	35
HLA-A*30:02	1	23	31	9	IALDVADFT	23.5	14636.9	17	7054.4	30	-	-
HLA-A*30:02	1	70	78	9	RVKAKSLTT	15.5	14646.4	17	3314.82	14	-	-
HLA-B*40:01	1	258	266	9	DEHRHLLNE	7.3	14654	9.9	2381.77	4.7	-	-
HLA-A*30:01	1	60	68	9	HILPVAEGT	40	14661.8	17	8550.08	40	0.00592925	49
HLA-B*53:01	1	366	374	9	APTAPPMPK	6.3	14670.5	6.1	2721.95	6.3	0.0099426	36
HLA-A*03:01	1	268	276	9	VIQAGGHGH	13.9	14671.3	19	6148.94	8.8	-	-
HLA-A*03:01	1	321	329	9	QSTYELLDY	19.5	14680.4	19	20408	20	-	-
HLA-A*11:01	1	242	250	9	LIEVGKDLY	19	14687.3	16	14331.8	22	-	-
HLA-B*44:02	1	395	403	9	GEYKKLQGE	7.65	14706	7.3	9028.18	8	-	-
HLA-A*68:01	1	337	345	9	EYIWGLYPT	22.5	14706.9	15	9429.53	30	-	-
HLA-A*30:01	1	381	389	9	RGHTLESAE	24	14708.6	17	3118.67	24	0.00292415	34
HLA-A*11:01	1	415	423	9	EAYGEATRR	15	14716.1	16	6127.74	14	-	-
HLA-A*23:01	1	392	400	9	KIFGEYKKL	14.5	14719.6	12	10457.6	17	-	-
HLA-B*35:01	1	252	260	9	NAGARKDEH	20	14720	12	4683.6	20	0.00559242	36
HLA-A*30:01	1	303	311	9	SLTALDNRA	33	14743.5	17	5807.24	33	0.00691831	53
HLA-B*08:01	1	223	231	9	KAGTIAAPW	25	14747.9	19	18817	25	0.00465586	52
HLA-A*03:01	1	214	222	9	YWLRAGNGK	14.3	14754.7	19	7027.49	9.6	-	-
HLA-B*35:01	1	21	29	9	NDIALDVAD	12	14759	12	1881.83	12	0.0014983	15
HLA-A*02:06	1	306	314	9	ALDNRAGLS	32.5	14777.2	28	5426.88	37	-	-
HLA-A*31:01	1	400	408	9	LQGEYEKAK	23	14789.6	24	10677.5	22	-	-
HLA-B*08:01	1	442	450	9	ETKEVDGII	28	14793.2	19	22990.6	28	0.00247799	39
HLA-A*24:02	1	403	411	9	EYEKAKMAV	13	14796.3	12	8215.42	14	-	-
HLA-A*30:01	1	312	320	9	GLSPATWNF	42	14810.2	18	40176.3	68	0.00432514	42
HLA-A*30:01	1	262	270	9	HLLNEGVIQ	58	14834.3	18	22334.2	58	0.0207491	78
HLA-B*07:02	1	296	304	9	FKTPLPVSL	13	14911.4	13	15236.7	18	0.00029662	9
HLA-A*31:01	1	225	233	9	GTIAAPWYG	27.5	14922.5	24	20205.5	31	-	-
HLA-B*15:01	1	149	157	9	GGNARLTAA	36	14929.6	19	20606.3	36	0.000893305	61
HLA-A*30:02	1	407	415	9	AKMAVQAVE	24	14939.9	18	7005.84	30	-	-
HLA-B*07:02	1	166	174	9	RIRAGEDMH	15	14945.6	13	10301.3	15	0.00228034	39
HLA-B*15:01	1	156	164	9	AAVALLNKL	32	14949.1	19	15488.2	32	0.000662217	53
HLA-B*40:01	1	420	428	9	ATRRVHDQL	13	14966.1	12	12849.9	14	-	-
HLA-B*07:02	1	318	326	9	WNFQSTYEL	17	14977.6	13	12820.1	17	0.00165272	33
HLA-A*23:01	1	403	411	9	EYEKAKMAV	10.75	14992.9	12	5145.53	9.5	-	-
HLA-B*57:01	1	285	293	9	SVVRTVSAM	17.5	15002.8	16	18613.2	19	-	-
HLA-B*08:01	1	319	327	9	NFQSTYELL	33	15007.3	19	33616.3	33	0.00273905	41
HLA-B*35:01	1	38	46	9	AEHDATLTL	28	15009.6	12	9628.97	28	0.0262422	72
HLA-B*57:01	1	217	225	9	RAGNGKKAG	22.5	15011.9	16	40070.1	29	-	-
HLA-A*01:01	1	29	37	9	DFTNTGSLY	4.7	15012.7	6.6	3044.74	2.8	-	-
HLA-B*58:01	1	350	358	9	SVNTLKNLD	26	15012.7	13	20715.7	26	0.00229879	53
HLA-A*30:02	1	190	198	9	VQRKGVQDV	26	15018.5	18	8155.68	34	-	-
HLA-A*30:02	1	346	354	9	YTEWSVNTL	38.5	15030.2	18	18683.6	59	-	-
HLA-B*08:01	1	117	125	9	VANEANALL	36	15036.6	19	41836	36	0.00375837	47
HLA-A*30:02	1	416	424	9	AYGEATRRV	35	15051.4	18	14536.5	52	-	-
HLA-B*07:02	1	152	160	9	ARLTAAVAL	7	15059.5	13	3364.26	7	6.47441e-05	2.2
HLA-A*02:03	1	100	108	9	QAIVVGKDL	39.5	15069.5	31	24096.3	48	-	-
HLA-A*30:01	1	125	133	9	LWAAGELTV	46	15082.4	18	11560.3	46	0.0142004	69
HLA-B*08:01	1	421	429	9	TRRVHDQLG	19	15088.1	19	19613.3	26	0.000355713	12
HLA-A*03:01	1	263	271	9	LLNEGVIQA	16.5	15090	19	10346.7	14	-	-
HLA-A*31:01	1	360	368	9	GYQAKPAPT	23.5	15090	25	10126.7	22	-	-
HLA-A*30:01	1	282	290	9	DNRSVVRTV	18	15090.2	18	3097.21	24	0.00104256	18
HLA-A*02:01	1	84	92	9	NPGSLIAEV	19	15093.6	26	6238.93	19	8.15831e-05	4.7
HLA-B*57:01	1	313	321	9	LSPATWNFQ	21	15101.8	16	33328.8	26	-	-
HLA-B*44:02	1	121	129	9	ANALLWAAG	11.25	15114.6	7.5	19660.7	15	-	-
HLA-A*31:01	1	223	231	9	KAGTIAAPW	22.5	15131.2	25	8520.6	20	-	-
HLA-A*03:01	1	109	117	9	TLSSAHGNV	17	15164.7	19	12641.5	15	-	-
HLA-B*40:01	1	411	419	9	VQAVEAYGE	17.5	15170.6	12	30542.2	23	-	-
HLA-B*58:01	1	269	277	9	IQAGGHGHI	19	15176.7	13	10575.5	19	0.00384592	65
HLA-A*30:02	1	323	331	9	TYELLDYLL	41.5	15187.5	18	22462.6	65	-	-
HLA-A*02:01	1	87	95	9	SLIAEVQEN	16	15192.4	26	3794.11	16	2.22433e-05	1.4
HLA-B*08:01	1	283	291	9	NRSVVRTVS	39	15193.1	19	50646.6	39	0.00413048	50
HLA-B*44:02	1	120	128	9	EANALLWAA	11.3	15204.1	7.6	18819.1	15	-	-
HLA-A*02:01	1	288	296	9	RTVSAMEYF	26	15204.1	26	24723.5	32	0.000450817	21
HLA-A*02:06	1	339	347	9	IWGLYPTYT	44	15209.5	29	24465.3	59	-	-
HLA-A*01:01	1	32	40	9	NTGSLYAEH	11.85	15216	6.7	21754.5	17	-	-
HLA-A*02:03	1	105	113	9	GKDLTLSSA	33	15219.3	31	8870.54	35	-	-
HLA-A*31:01	1	297	305	9	KTPLPVSLT	25	15227.3	25	13015.8	25	-	-
HLA-A*02:01	1	336	344	9	YEYIWGLYP	33	15228.6	26	26128.2	33	0.00164854	46
HLA-A*68:01	1	133	141	9	VKAQNITNK	16.5	15245.3	16	2961.35	17	-	-
HLA-A*33:01	1	345	353	9	TYTEWSVNT	14.5	15259.2	15	6138.33	14	-	-
HLA-A*68:02	1	28	36	9	ADFTNTGSL	32	15265.8	20	9302.29	32	0.0016615	41
HLA-A*33:01	1	450	458	9	IQEFAADLR	13.5	15266.1	15	4831.14	12	-	-
HLA-A*68:02	1	72	80	9	KAKSLTTEI	20	15291.9	20	7648.74	30	0.000328852	16
HLA-A*23:01	1	223	231	9	KAGTIAAPW	16	15294	12	14502.1	20	-	-
HLA-B*58:01	1	33	41	9	TGSLYAEHD	28	15299	14	26260.3	28	0.0110027	86
HLA-B*40:01	1	241	249	9	SLIEVGKDL	13	15307.8	12	11611.8	14	-	-
HLA-B*15:01	1	400	408	9	LQGEYEKAK	23	15312.8	20	15346.2	32	0.000165577	23
HLA-B*58:01	1	24	32	9	ALDVADFTN	69	15318.7	14	561436	69	0.0166341	92
HLA-A*30:02	1	337	345	9	EYIWGLYPT	21.5	15335	19	5475.96	24	-	-
HLA-A*30:02	1	135	143	9	AQNITNKRA	20	15336.6	19	4902.98	21	-	-
HLA-A*02:03	1	243	251	9	IEVGKDLYL	40	15342.3	31	25998.6	49	-	-
HLA-B*35:01	1	268	276	9	VIQAGGHGH	39	15345.9	13	22886.5	39	0.0171238	61
HLA-B*35:01	1	322	330	9	STYELLDYL	40	15357.9	13	24523.4	40	0.0433511	86
HLA-B*35:01	1	122	130	9	NALLWAAGE	17	15358	13	3536.55	17	0.00296893	24
HLA-B*35:01	1	467	475	9	QATIDAETD	13	15376.8	13	2948.36	16	0.000649531	6.9
HLA-A*23:01	1	331	339	9	LDQNRYEYI	12.5	15382	12	7185.05	13	-	-
HLA-A*02:03	1	154	162	9	LTAAVALLN	25.5	15388.3	31	2253.98	20	-	-
HLA-A*02:01	1	72	80	9	KAKSLTTEI	22	15395	27	8711.84	22	0.000356615	18
HLA-B*44:02	1	444	452	9	KEVDGIIQE	8.55	15396.8	7.7	11630.5	9.4	-	-
HLA-A*02:03	1	336	344	9	YEYIWGLYP	31.5	15410.1	32	6560.7	31	-	-
HLA-A*30:01	1	36	44	9	LYAEHDATL	56	15411.8	18	20322.2	56	0.0237301	81
HLA-B*15:01	1	335	343	9	RYEYIWGLY	44	15415	20	35075.2	44	0.00115345	67
HLA-B*07:02	1	454	462	9	AADLRTVYA	13	15417.1	13	7742.66	13	0.000445656	14
HLA-A*68:02	1	298	306	9	TPLPVSLTA	28	15417.3	21	10929.2	34	0.00084918	28
HLA-B*08:01	1	217	225	9	RAGNGKKAG	27	15433.8	20	22159	27	0.00300608	43
HLA-B*15:01	1	359	367	9	LGYQAKPAP	20	15435.3	20	12078.1	28	6.76862e-05	12
HLA-B*44:02	1	80	88	9	IETGNPGSL	6.55	15451.4	7.7	5390.14	5.4	-	-
HLA-A*30:02	1	341	349	9	GLYPTYTEW	46	15455.1	19	30511.2	73	-	-
HLA-B*07:02	1	322	330	9	STYELLDYL	25	15459.9	13	29166.9	25	0.00141579	30
HLA-A*33:01	1	356	364	9	NLDLGYQAK	19	15461.4	15	13033.2	23	-	-
HLA-A*02:06	1	55	63	9	VVDQDHILP	26.5	15462.6	29	1864.45	24	-	-
HLA-A*02:01	1	294	302	9	EYFKTPLPV	21	15467.6	27	7836.28	21	0.000125083	6.9
HLA-A*03:01	1	206	214	9	WSGIGYVNY	20.5	15481.7	20	22120.8	21	-	-
HLA-A*30:01	1	100	108	9	QAIVVGKDL	62	15497.8	19	30829.7	64	0.0103039	62
HLA-A*11:01	1	335	343	9	RYEYIWGLY	21.5	15514.9	17	21100.9	26	-	-
HLA-B*35:01	1	292	300	9	AMEYFKTPL	36	15515.7	13	18688.7	36	0.0109901	51
HLA-A*01:01	1	138	146	9	ITNKRAALI	6.25	15522.4	6.9	6332.13	5.6	-	-
HLA-B*35:01	1	89	97	9	IAEVQENID	17	15524.8	13	4640.66	20	0.00178074	17
HLA-A*03:01	1	322	330	9	STYELLDYL	18.5	15530.3	20	14514.4	17	-	-
HLA-A*26:01	1	4	12	9	HIINSAKLE	8.05	15536.9	6.1	10904.6	10	-	-
HLA-B*58:01	1	67	75	9	GTLRVKAKS	23	15548	14	26933.9	29	0.000455512	23
HLA-A*02:03	1	146	154	9	IEAGGNARL	32	15548.3	32	6949.44	32	-	-
HLA-A*01:01	1	306	314	9	ALDNRAGLS	9.95	15549	6.9	13949.2	13	-	-
HLA-B*15:01	1	286	294	9	VVRTVSAME	25	15558.9	20	9268.3	25	0.000528445	47
HLA-A*02:03	1	201	209	9	GEHGRWSGI	32.5	15572.7	32	7260.22	33	-	-
HLA-A*24:02	1	117	125	9	VANEANALL	17	15585.9	12	16543.6	22	-	-
HLA-B*44:02	1	106	114	9	KDLTLSSAH	33.9	15586.2	7.8	239662	60	-	-
HLA-A*01:01	1	120	128	9	EANALLWAA	10	15591.8	7	14674.1	13	-	-
HLA-B*35:01	1	176	184	9	DAPRIENTA	28	15595.5	13	9762.93	28	0.00503501	34
HLA-B*35:01	1	78	86	9	TEIETGNPG	37	15614.6	13	19705.2	37	0.0126765	55
HLA-A*02:01	1	211	219	9	YVNYWLRAG	27	15627.6	27	6195.98	19	0.0126474	89
HLA-B*51:01	1	331	339	9	LDQNRYEYI	5	15630.1	4.6	6912.42	5	0.000209411	16
HLA-B*40:01	1	279	287	9	GDVDNRSVV	14.5	15630.3	12	17056.9	17	-	-
HLA-B*08:01	1	405	413	9	EKAKMAVQA	26	15634.9	20	19703.8	26	0.00636796	59
HLA-A*31:01	1	305	313	9	TALDNRAGL	25	15654.8	25	12926.2	25	-	-
HLA-A*02:01	1	326	334	9	LLDYLLDQN	27	15657.9	27	4876.52	18	0.00105487	35
HLA-A*68:01	1	226	234	9	TIAAPWYGG	14	15671.6	16	1525.77	12	-	-
HLA-A*30:01	1	310	318	9	RAGLSPATW	19	15675.3	19	19318.3	55	9.10542e-05	1.7
HLA-A*02:03	1	226	234	9	TIAAPWYGG	27	15681.1	32	2753.91	22	-	-
HLA-B*58:01	1	127	135	9	AAGELTVKA	21	15700.1	14	12891.4	21	0.00162705	46
HLA-A*26:01	1	144	152	9	ALIEAGGNA	10.1	15701	6.2	14575	14	-	-
HLA-B*15:01	1	221	229	9	GKKAGTIAA	35	15712.4	20	43451	47	0.000313979	35
HLA-A*68:02	1	151	159	9	NARLTAAVA	21	15718.6	21	3512.29	21	0.00657658	71
HLA-A*30:01	1	396	404	9	EYKKLQGEY	38	15719.8	19	7550.4	38	0.0238781	81
HLA-B*44:02	1	243	251	9	IEVGKDLYL	5.95	15726.8	7.9	3577.67	4	-	-
HLA-B*53:01	1	242	250	9	LIEVGKDLY	23	15737	6.7	16176.3	23	0.0104232	37
HLA-A*31:01	1	323	331	9	TYELLDYLL	25	15746.6	26	12287.7	24	-	-
HLA-A*30:01	1	304	312	9	LTALDNRAG	28	15746.6	19	4082.91	28	0.00641653	51
HLA-B*07:02	1	146	154	9	IEAGGNARL	14	15750	13	9373.25	14	0.00068786	19
HLA-A*30:01	1	239	247	9	EQSLIEVGK	34	15770.1	19	7708.5	38	0.00290402	34
HLA-B*57:01	1	270	278	9	QAGGHGHIG	28	15780.7	17	72915.5	39	-	-
HLA-A*11:01	1	410	418	9	AVQAVEAYG	15	15789.7	17	5653.27	13	-	-
HLA-A*68:02	1	172	180	9	DMHLDAPRI	41	15790.8	21	17643.7	41	0.00506991	65
HLA-A*02:03	1	248	256	9	DLYLNAGAR	34	15791.3	32	10137.9	36	-	-
HLA-A*02:03	1	84	92	9	NPGSLIAEV	30	15804.9	32	4698.4	28	-	-
HLA-B*08:01	1	46	54	9	LAQGTQRDL	20	15823.1	20	11390.7	19	0.00341193	45
HLA-B*40:01	1	334	342	9	NRYEYIWGL	15	15834.5	12	20272.2	18	-	-
HLA-B*40:01	1	36	44	9	LYAEHDATL	13.5	15862.2	12	14618.4	15	-	-
HLA-A*30:02	1	340	348	9	WGLYPTYTE	24.5	15891.2	19	7252.04	30	-	-
HLA-A*30:02	1	318	326	9	WNFQSTYEL	28	15895.1	19	8983.8	37	-	-
HLA-B*35:01	1	177	185	9	APRIENTAK	13	15905	13	8944.99	27	0.000128115	1.4
HLA-A*30:02	1	22	30	9	DIALDVADF	27	15927.5	20	8212.21	34	-	-
HLA-B*35:01	1	27	35	9	VADFTNTGS	30	15943.2	13	11630	30	0.0109144	51
HLA-B*35:01	1	323	331	9	TYELLDYLL	49	15946.8	13	41742.6	49	0.0437522	86
HLA-A*68:02	1	383	391	9	HTLESAEGR	21	15949.2	21	6646.45	28	0.000498884	20
HLA-B*08:01	1	392	400	9	KIFGEYKKL	31	15953	21	28943.4	31	0.0110815	70
HLA-A*30:01	1	290	298	9	VSAMEYFKT	48	15953	19	12704.9	48	0.0343005	89
HLA-B*44:02	1	19	27	9	ARNDIALDV	7	15959.9	8	6188.71	6	-	-
HLA-B*57:01	1	111	119	9	SSAHGNVAN	24.5	15998.5	18	44547.2	31	-	-
HLA-B*53:01	1	30	38	9	FTNTGSLYA	16	16002.6	6.8	8220.15	16	0.0203236	55
HLA-A*30:02	1	310	318	9	RAGLSPATW	39	16003.3	20	18049.3	58	-	-
HLA-B*35:01	1	310	318	9	RAGLSPATW	24	16017.9	13	6895.73	24	0.0101158	49
HLA-A*68:02	1	127	135	9	AAGELTVKA	26	16019.8	21	5748.97	26	0.00157761	40
HLA-B*15:01	1	137	145	9	NITNKRAAL	32	16029.2	21	15885.5	32	0.00174181	76
HLA-A*68:02	1	42	50	9	ATLTLAQGT	31	16045.1	21	14709.2	38	0.000968278	31
HLA-B*15:01	1	106	114	9	KDLTLSSAH	45	16046	21	37411.1	45	0.000917487	61
HLA-B*53:01	1	291	299	9	SAMEYFKTP	6.9	16046.5	6.9	18572.9	26	0.00118631	5.7
HLA-A*01:01	1	292	300	9	AMEYFKTPL	13.15	16047.2	7.3	25559.4	19	-	-
HLA-A*30:02	1	30	38	9	FTNTGSLYA	28.5	16058	20	8901.43	37	-	-
HLA-B*57:01	1	206	214	9	WSGIGYVNY	13.65	16059.2	18	7342.1	9.3	-	-
HLA-B*15:01	1	431	439	9	RYGKALGGM	29	16062	21	12531.4	29	0.00155597	74
HLA-A*26:01	1	235	243	9	DLTAEQSLI	5.75	16085.1	6.5	4535.34	5	-	-
HLA-B*53:01	1	125	133	9	LWAAGELTV	17	16086.7	6.9	9265.74	17	0.0257988	61
HLA-A*30:02	1	319	327	9	NFQSTYELL	53	16093.3	20	55393.7	86	-	-
HLA-A*02:06	1	452	460	9	EFAADLRTV	29.5	16095.2	30	2713.63	29	-	-
HLA-A*30:01	1	453	461	9	FAADLRTVY	66	16102.2	20	51638.1	72	0.0122264	66
HLA-B*57:01	1	54	62	9	LVVDQDHIL	16	16131	18	11556.3	14	-	-
HLA-A*30:02	1	210	218	9	GYVNYWLRA	42.5	16136.4	20	22827.6	65	-	-
HLA-A*30:01	1	339	347	9	IWGLYPTYT	39	16142.5	20	38456.5	68	0.00383531	39
HLA-B*57:01	1	410	418	9	AVQAVEAYG	23.5	16143	18	39886	29	-	-
HLA-B*58:01	1	283	291	9	NRSVVRTVS	62	16147	15	1.56063e+06	81	0.00338065	62
HLA-A*26:01	1	379	387	9	DLRGHTLES	11.8	16179.7	6.6	20730.5	17	-	-
HLA-B*51:01	1	46	54	9	LAQGTQRDL	6.4	16184.8	5	9049.61	6.4	0.000543	32
HLA-A*30:01	1	350	358	9	SVNTLKNLD	33	16193	20	5874.49	33	0.00441977	43
HLA-B*40:01	1	208	216	9	GIGYVNYWL	10.5	16198.3	12	7045.31	9	-	-
HLA-A*31:01	1	212	220	9	VNYWLRAGN	23.5	16201.1	26	9385.77	21	-	-
HLA-B*44:02	1	94	102	9	ENIDNKQAI	7.55	16203.9	8.2	7578.79	6.9	-	-
HLA-A*30:01	1	428	436	9	LGQRYGKAL	44	16223	20	10518.9	44	0.0107895	63
HLA-A*03:01	1	133	141	9	VKAQNITNK	16.5	16228.8	21	7758.9	12	-	-
HLA-A*33:01	1	212	220	9	VNYWLRAGN	12.95	16234.2	16	4111.97	9.9	-	-
HLA-A*33:01	1	329	337	9	YLLDQNRYE	15.5	16255	16	6472.17	15	-	-
HLA-A*26:01	1	156	164	9	AAVALLNKL	9.8	16272.9	6.6	12782.3	13	-	-
HLA-A*02:03	1	326	334	9	LLDYLLDQN	24	16273.5	33	1078.82	15	-	-
HLA-B*51:01	1	293	301	9	MEYFKTPLP	19	16275.8	5	25505.3	19	0.000413238	27
HLA-A*31:01	1	197	205	9	DVGGGEHGR	19	16276.1	26	2934.07	12	-	-
HLA-B*44:02	1	153	161	9	RLTAAVALL	13.1	16277.9	8.2	25503.5	18	-	-
HLA-A*68:01	1	419	427	9	EATRRVHDQ	17	16289.3	17	3023.36	17	-	-
HLA-B*08:01	1	136	144	9	QNITNKRAA	21	16293.2	21	10903.1	19	0.00178649	33
HLA-A*26:01	1	2	10	9	DIHIINSAK	9.8	16296	6.6	13539.7	13	-	-
HLA-A*02:06	1	367	375	9	PTAPPMPKA	31.5	16296.4	30	4107.24	33	-	-
HLA-A*02:03	1	43	51	9	TLTLAQGTQ	40	16298.1	33	23118	47	-	-
HLA-A*32:01	1	455	463	9	ADLRTVYAK	17	16298.7	8.1	28115.1	31	0.000157761	17
HLA-B*08:01	1	389	397	9	EGRKIFGEY	21	16307.7	21	24862.8	29	0.000277971	9.3
HLA-A*30:02	1	305	313	9	TALDNRAGL	30.5	16318.4	20	10196.7	41	-	-
HLA-A*02:01	1	68	76	9	TLRVKAKSL	28	16319	28	12137	25	0.00130617	40
HLA-A*03:01	1	415	423	9	EAYGEATRR	17	16329.9	21	9790.39	13	-	-
HLA-B*58:01	1	445	453	9	EVDGIIQEF	19	16330.3	15	10502.7	19	0.00150661	44
HLA-A*32:01	1	163	171	9	KLGRIRAGE	25	16338.7	8.2	16479.3	25	0.000386367	29
HLA-B*58:01	1	60	68	9	HILPVAEGT	15	16341.4	15	35669.7	32	0.000186552	13
HLA-A*30:02	1	198	206	9	VGGGEHGRW	30.5	16344.6	20	10386.3	41	-	-
HLA-A*24:02	1	214	222	9	YWLRAGNGK	10.15	16348.8	13	4442.53	7.3	-	-
HLA-B*44:03	1	100	108	9	QAIVVGKDL	12	16349	12	10752	12	-	-
HLA-B*51:01	1	409	417	9	MAVQAVEAY	8.5	16355.5	5	11902.3	8.5	0.00016788	13
HLA-A*31:01	1	356	364	9	NLDLGYQAK	30	16360.9	27	23521.8	33	-	-
HLA-A*30:02	1	302	310	9	VSLTALDNR	32.5	16364.6	20	11600.1	45	-	-
HLA-B*57:01	1	346	354	9	YTEWSVNTL	17	16366.7	18	13640.2	16	-	-
HLA-A*31:01	1	286	294	9	VVRTVSAME	32.5	16369.7	27	32319.9	38	-	-
HLA-A*30:02	1	248	256	9	DLYLNAGAR	36.5	16371.5	20	15116.8	53	-	-
HLA-B*58:01	1	254	262	9	GARKDEHRH	32	16373.3	15	35018.7	32	0.00529663	72
HLA-A*23:01	1	295	303	9	YFKTPLPVS	15	16376.5	13	11077.2	17	-	-
HLA-A*02:01	1	47	55	9	AQGTQRDLV	28	16388.7	28	4540.57	17	0.0052723	72
HLA-B*44:02	1	318	326	9	WNFQSTYEL	13.65	16391.9	8.3	28483.9	19	-	-
HLA-A*02:06	1	286	294	9	VVRTVSAME	37	16395.6	30	8328.18	44	-	-
HLA-A*02:06	1	75	83	9	SLTTEIETG	35.5	16410.8	31	6676.52	40	-	-
HLA-A*33:01	1	308	316	9	DNRAGLSPA	12.55	16415.1	16	3673.25	9.1	-	-
HLA-A*68:01	1	116	124	9	NVANEANAL	19	16423.1	17	4555.02	21	-	-
HLA-A*23:01	1	332	340	9	DQNRYEYIW	15.5	16424	13	12515	18	-	-
HLA-A*02:01	1	190	198	9	VQRKGVQDV	19	16426.3	28	5903.51	19	0.000353997	18
HLA-A*02:06	1	230	238	9	PWYGGDLTA	39.5	16427.9	31	11208.6	48	-	-
HLA-B*57:01	1	42	50	9	ATLTLAQGT	12.55	16435.4	18	5162.02	7.1	-	-
HLA-B*51:01	1	100	108	9	QAIVVGKDL	14	16435.5	5.1	17483.6	14	0.00261698	73
HLA-A*24:02	1	328	336	9	DYLLDQNRY	9.85	16436.3	13	4042.31	6.7	-	-
HLA-A*32:01	1	256	264	9	RKDEHRHLL	18	16440.3	8.3	7654.91	18	0.00168694	59
HLA-A*30:02	1	67	75	9	GTLRVKAKS	20.5	16447.7	20	4971.19	21	-	-
HLA-A*11:01	1	284	292	9	RSVVRTVSA	22	16454.6	18	21443.7	26	-	-
HLA-A*30:01	1	363	371	9	AKPAPTAPP	38	16461.4	20	7620.26	38	0.00386011	40
HLA-A*11:01	1	111	119	9	SSAHGNVAN	20	16461.7	18	14631.9	22	-	-
HLA-A*23:01	1	38	46	9	AEHDATLTL	19.5	16471.9	13	23090.3	26	-	-
HLA-B*35:01	1	142	150	9	RAALIEAGG	30	16472.9	14	11365.3	30	0.00928966	48
HLA-B*15:01	1	448	456	9	GIIQEFAAD	21	16493.6	21	19860.9	35	5.21795e-06	0.5
HLA-A*11:01	1	290	298	9	VSAMEYFKT	17.5	16496.3	18	9210.86	17	-	-
HLA-B*40:01	1	47	55	9	AQGTQRDLV	12.5	16502.2	13	8767.99	12	-	-
HLA-B*15:01	1	100	108	9	QAIVVGKDL	32	16515.2	21	15885.5	32	0.000317687	35
HLA-B*44:02	1	338	346	9	YIWGLYPTY	7.55	16539.2	8.4	7271.1	6.7	-	-
HLA-B*53:01	1	288	296	9	RTVSAMEYF	17	16542.4	7.2	10761.7	18	0.00337287	17
HLA-B*08:01	1	163	171	9	KLGRIRAGE	22	16544.2	22	10853	19	0.00232274	38
HLA-B*08:01	1	379	387	9	DLRGHTLES	12	16549.4	22	2615.47	6.9	0.00032434	12
HLA-B*44:02	1	319	327	9	NFQSTYELL	16.7	16568.2	8.4	41937.3	25	-	-
HLA-A*02:03	1	442	450	9	ETKEVDGII	40	16570.2	34	20509.3	46	-	-
HLA-B*44:03	1	321	329	9	QSTYELLDY	9.45	16581.8	13	4221.73	5.9	-	-
HLA-B*44:02	1	117	125	9	VANEANALL	14.2	16589.4	8.4	29895.1	20	-	-
HLA-A*30:01	1	323	331	9	TYELLDYLL	70	16605.4	20	44460.1	70	0.0170177	74
HLA-B*53:01	1	305	313	9	TALDNRAGL	13	16620.5	7.2	5859.76	13	0.0100231	36
HLA-A*01:01	1	237	245	9	TAEQSLIEV	9.35	16630.2	7.7	11763.9	11	-	-
HLA-A*33:01	1	335	343	9	RYEYIWGLY	20.5	16633.4	16	14724.8	25	-	-
HLA-A*02:06	1	201	209	9	GEHGRWSGI	35	16644.9	31	6288.54	39	-	-
HLA-A*30:01	1	206	214	9	WSGIGYVNY	48	16646.6	21	12734.2	48	0.00827561	57
HLA-A*26:01	1	346	354	9	YTEWSVNTL	8.15	16650.3	6.9	10083.5	9.4	-	-
HLA-B*58:01	1	362	370	9	QAKPAPTAP	57	16651.1	15	249632	58	0.00267178	57
HLA-B*44:03	1	287	295	9	VRTVSAMEY	11	16651.8	13	7843.14	9	-	-
HLA-B*07:02	1	286	294	9	VVRTVSAME	22	16653.6	14	22176.3	22	0.00186209	35
HLA-A*33:01	1	239	247	9	EQSLIEVGK	17	16654.8	16	8414.92	18	-	-
HLA-A*30:01	1	389	397	9	EGRKIFGEY	21	16656.5	21	3792.89	27	0.000928966	16
HLA-A*26:01	1	102	110	9	IVVGKDLTL	7.95	16658.1	6.9	9453.88	9	-	-
HLA-B*08:01	1	294	302	9	EYFKTPLPV	22	16658.1	22	13475.7	21	0.00108143	25
HLA-A*30:02	1	112	120	9	SAHGNVANE	18.5	16658.3	21	3779.72	16	-	-
HLA-A*30:02	1	143	151	9	AALIEAGGN	15.05	16666.9	21	2531.98	9.1	-	-
HLA-A*02:03	1	402	410	9	GEYEKAKMA	35.5	16673	34	10446	37	-	-
HLA-A*30:02	1	349	357	9	WSVNTLKNL	36	16676.1	21	14140.3	51	-	-
HLA-A*68:02	1	447	455	9	DGIIQEFAA	22	16680.5	22	2402.09	17	0.000576766	22
HLA-A*32:01	1	247	255	9	KDLYLNAGA	8.4	16685.7	8.4	18027.7	26	4.30527e-05	5.3
HLA-A*33:01	1	316	324	9	ATWNFQSTY	19	16696.5	16	11615.8	22	-	-
HLA-A*68:01	1	76	84	9	LTTEIETGN	14.5	16698.2	17	1557.72	12	-	-
HLA-A*30:02	1	36	44	9	LYAEHDATL	26	16705.6	21	7352.92	31	-	-
HLA-B*15:01	1	445	453	9	EVDGIIQEF	31	16709.2	22	14588.1	31	0.000389942	40
HLA-A*32:01	1	285	293	9	SVVRTVSAM	22	16715.1	8.5	11720.3	22	0.000383707	28
HLA-A*24:02	1	102	110	9	IVVGKDLTL	16.5	16717.3	13	14575.7	20	-	-
HLA-B*15:01	1	332	340	9	DQNRYEYIW	35	16722	22	27164.4	40	0.00031703	35
HLA-A*30:02	1	131	139	9	LTVKAQNIT	20	16722.7	21	4410.22	19	-	-
HLA-B*57:01	1	134	142	9	KAQNITNKR	16	16727.4	19	9972.87	13	-	-
HLA-A*68:01	1	81	89	9	ETGNPGSLI	18.5	16728.5	17	4135.14	20	-	-
HLA-A*68:02	1	22	30	9	DIALDVADF	30	16736.3	22	7935.79	30	0.0151321	87
HLA-A*30:01	1	187	195	9	SGEVQRKGV	43	16736.3	21	10161.8	43	0.0272207	84
HLA-B*35:01	1	289	297	9	TVSAMEYFK	30	16742.1	14	12433.1	31	0.00418408	30
HLA-A*02:06	1	131	139	9	LTVKAQNIT	38.5	16745	31	10012.7	46	-	-
HLA-A*02:06	1	324	332	9	YELLDYLLD	33	16768.2	31	4640.34	35	-	-
HLA-A*03:01	1	284	292	9	RSVVRTVSA	23	16770.9	22	30605.5	24	-	-
HLA-A*30:02	1	450	458	9	IQEFAADLR	40.5	16773.1	21	19207	60	-	-
HLA-A*26:01	1	203	211	9	HGRWSGIGY	11.5	16781.5	7	19752	16	-	-
HLA-B*40:01	1	237	245	9	TAEQSLIEV	18.5	16783.5	13	35473.2	24	-	-
HLA-B*15:01	1	217	225	9	RAGNGKKAG	37	16785.3	22	22594.4	37	0.000334965	37
HLA-A*23:01	1	117	125	9	VANEANALL	17	16789.5	13	16271.6	21	-	-
HLA-B*53:01	1	156	164	9	AAVALLNKL	20	16792	7.3	12327.6	20	0.00437824	21
HLA-B*58:01	1	305	313	9	TALDNRAGL	17	16793.1	15	8190.3	17	0.00850159	82
HLA-A*32:01	1	56	64	9	VDQDHILPV	21	16796.4	8.5	175768	54	0.000225424	21
HLA-B*57:01	1	364	372	9	KPAPTAPPM	17	16805.6	19	12847.5	15	-	-
HLA-A*30:01	1	321	329	9	QSTYELLDY	56	16809.1	21	20843.5	56	0.0240991	81
HLA-B*53:01	1	229	237	9	APWYGGDLT	19	16816.2	7.3	10861.3	19	0.00412952	20
HLA-A*02:01	1	36	44	9	LYAEHDATL	29	16816.4	29	3221.88	15	0.00487753	70
HLA-B*07:02	1	110	118	9	LSSAHGNVA	14	16817.1	14	9265.95	14	0.00148833	31
HLA-A*24:02	1	392	400	9	KIFGEYKKL	22	16817.5	13	28815.8	31	-	-
HLA-A*31:01	1	210	218	9	GYVNYWLRA	29	16818.2	27	20112.7	31	-	-
HLA-A*30:02	1	458	466	9	RTVYAKQAD	25.5	16823.8	21	6957.61	30	-	-
HLA-B*51:01	1	229	237	9	APWYGGDLT	6.4	16828.6	5.3	24413.5	18	9.27257e-05	6.4
HLA-B*15:01	1	142	150	9	RAALIEAGG	32	16874	22	20893	36	0.00027227	32
[truncated: 10,744 more rows]

## Sheet: Sheet8
HLA-B*35:01	1	409	417	9	MAVQAVEAY	0.1	2.97	0.01	1.07048	0.1	1.07647e-05	0.2
HLA-B*40:01	1	38	46	9	AEHDATLTL	0.11	4.6	0.02	19.948	0.2	-	-
HLA-A*11:01	1	289	297	9	TVSAMEYFK	0.115	9.61	0.03	12.3396	0.2	-	-
HLA-B*57:01	1	223	231	9	KAGTIAAPW	0.115	11.54	0.03	26.7806	0.2	-	-
HLA-A*30:02	1	316	324	9	ATWNFQSTY	0.115	22.74	0.03	62.0098	0.2	-	-
HLA-B*57:01	1	310	318	9	RAGLSPATW	0.12	15.79	0.04	21.5189	0.2	-	-
HLA-A*68:01	1	289	297	9	TVSAMEYFK	0.16	5.15	0.02	13.2584	0.3	-	-
HLA-A*01:01	1	330	338	9	LLDQNRYEY	0.17	14.45	0.04	197.947	0.3	-	-
HLA-B*40:01	1	80	88	9	IETGNPGSL	0.17	14.65	0.04	43.6415	0.3	-	-
HLA-B*40:01	1	146	154	9	IEAGGNARL	0.175	16.87	0.05	38.3619	0.3	-	-
HLA-A*26:01	1	285	293	9	SVVRTVSAM	0.175	31.97	0.05	156.174	0.3	-	-
HLA-B*58:01	1	223	231	9	KAGTIAAPW	0.2	3.63	0.02	3.79577	0.2	0.000211592	14
HLA-B*35:01	1	453	461	9	FAADLRTVY	0.2	4.09	0.02	5.12366	0.2	0.000448745	4.9
HLA-B*58:01	1	310	318	9	RAGLSPATW	0.2	5.35	0.02	6.11364	0.2	0.000242941	15
HLA-A*68:02	1	182	190	9	NTAKLSGEV	0.2	5.46	0.05	13.508	0.2	0.000659022	24
HLA-B*07:02	1	364	372	9	KPAPTAPPM	0.2	6.79	0.02	18.2343	0.2	0.00154989	31
HLA-A*68:01	1	415	423	9	EAYGEATRR	0.205	14.91	0.11	15.1527	0.3	-	-
HLA-B*57:01	1	288	296	9	RTVSAMEYF	0.29	25.3	0.08	181.895	0.5	-	-
HLA-A*02:03	1	263	271	9	LLNEGVIQA	0.295	7.14	0.09	12.53	0.5	-	-
HLA-B*08:01	1	68	76	9	TLRVKAKSL	0.3	6.01	0.02	60.4714	0.3	9.84011e-06	0.5
HLA-B*58:01	1	288	296	9	RTVSAMEYF	0.3	7.58	0.04	61.1364	0.5	3.89045e-06	0.3
HLA-A*01:01	1	30	38	9	FTNTGSLYA	0.3	42.03	0.1	460.84	0.5	-	-
HLA-A*30:02	1	335	343	9	RYEYIWGLY	0.31	15.15	0.02	132.88	0.6	-	-
HLA-A*31:01	1	134	142	9	KAQNITNKR	0.38	17.77	0.16	26.0298	0.6	-	-
HLA-A*11:01	1	155	163	9	TAAVALLNK	0.41	39.16	0.22	54.6135	0.6	-	-
HLA-A*68:01	1	383	391	9	HTLESAEGR	0.415	16.29	0.13	36.9394	0.7	-	-
HLA-A*02:03	1	109	117	9	TLSSAHGNV	0.46	13.59	0.22	18.1531	0.7	-	-
HLA-A*31:01	1	209	217	9	IGYVNYWLR	0.46	22.06	0.22	32.3199	0.7	-	-
HLA-B*35:01	1	364	372	9	KPAPTAPPM	0.5	12.83	0.04	22.6767	0.5	0.00112202	13
HLA-B*15:01	1	409	417	9	MAVQAVEAY	0.5	29.42	0.15	83.1764	0.5	1.38038e-05	1.7
HLA-A*31:01	1	423	431	9	RVHDQLGQR	0.54	43.92	0.48	27.5087	0.6	-	-
HLA-A*02:03	1	144	152	9	ALIEAGGNA	0.595	12.24	0.19	25.4068	1	-	-
HLA-A*30:01	1	406	414	9	KAKMAVQAV	0.6	11.83	0.07	37.9289	0.6	0.000234423	4.2
HLA-A*68:01	1	2	10	9	DIHIINSAK	0.615	38.01	0.33	47.4777	0.9	-	-
HLA-A*02:06	1	361	369	9	YQAKPAPTA	0.675	22.12	0.25	33.0027	1.1	-	-
HLA-B*35:01	1	338	346	9	YIWGLYPTY	0.7	8.04	0.03	38.7775	0.7	0.00314051	25
HLA-A*68:01	1	171	179	9	EDMHLDAPR	0.755	48.32	0.41	62.8767	1.1	-	-
HLA-A*68:01	1	155	163	9	TAAVALLNK	0.87	49.52	0.44	77.3553	1.3	-	-
HLA-B*58:01	1	409	417	9	MAVQAVEAY	0.9	31.53	0.19	138.452	0.9	6.76083e-05	4.4
HLA-A*02:06	1	322	330	9	STYELLDYL	1.03	7.58	0.06	60.4714	2	-	-
HLA-A*02:03	1	153	161	9	RLTAAVALL	1.075	27.37	0.45	49.5393	1.7	-	-
HLA-A*02:03	1	159	167	9	ALLNKLGRI	1.15	23.76	0.4	58.3378	1.9	-	-
HLA-A*68:02	1	120	128	9	EANALLWAA	1.2	28.87	0.26	100.367	1.2	3.31131e-05	1.9
HLA-A*02:01	1	263	271	9	LLNEGVIQA	1.3	46.34	0.42	70.325	1.3	6.85488e-05	3.9
HLA-A*30:01	1	70	78	9	RVKAKSLTT	1.5	23.79	0.13	91.1948	1.5	0.000153462	2.9
HLA-A*02:03	1	30	38	9	FTNTGSLYA	1.62	33.25	0.54	95.4883	2.7	-	-
HLA-A*30:01	1	420	428	9	ATRRVHDQL	1.7	42.49	0.2	104.465	1.7	0.000385478	6.6
HLA-A*68:02	1	322	330	9	STYELLDYL	2.1	8.94	0.09	168.885	2.1	0.00138038	37

## Sheet: Sheet1
Peptide	Length	Score
RYEYIWGLY	9	0.38901
KAGTIAAPW	9	0.24303
KAGTIAAPW	9	0.24303
ALIEAGGNA	9	0.23877
EAYGEATRR	9	0.23023
EANALLWAA	9	0.22583
LLNEGVIQA	9	0.21515
LLNEGVIQA	9	0.21515
IGYVNYWLR	9	0.21102
RLTAAVALL	9	0.15547
DIHIINSAK	9	0.15117
IEAGGNARL	9	0.13697
FAADLRTVY	9	0.12982
AEHDATLTL	9	0.12078
YIWGLYPTY	9	0.10504
STYELLDYL	9	0.09487
STYELLDYL	9	0.09487
ATRRVHDQL	9	0.09057
MAVQAVEAY	9	0.08116
MAVQAVEAY	9	0.08116
MAVQAVEAY	9	0.08116
HTLESAEGR	9	0.07718
TAAVALLNK	9	0.06876
TAAVALLNK	9	0.06876
KPAPTAPPM	9	0.06033
KPAPTAPPM	9	0.06033
SVVRTVSAM	9	0.02538
EDMHLDAPR	9	0.01217
KAQNITNKR	9	-0.00943
LLDQNRYEY	9	-0.01156
TVSAMEYFK	9	-0.0258
TVSAMEYFK	9	-0.0258
IETGNPGSL	9	-0.0381
ATWNFQSTY	9	-0.04659
FTNTGSLYA	9	-0.09729
FTNTGSLYA	9	-0.09729
RAGLSPATW	9	-0.116
RAGLSPATW	9	-0.116
TLSSAHGNV	9	-0.1268
RVHDQLGQR	9	-0.1295
YQAKPAPTA	9	-0.16495
ALLNKLGRI	9	-0.17171
RTVSAMEYF	9	-0.19793
RTVSAMEYF	9	-0.19793
KAKMAVQAV	9	-0.24464
NTAKLSGEV	9	-0.28373
RVKAKSLTT	9	-0.38304
TLRVKAKSL	9	-0.39349

## Sheet: Sheet3
Peptide	Length	Immunogenicity Score	Antigenicity	Antigenicity Score
IEAGGNARL	9	0.13697	Antigen	1.6518	0.175	16.87	Non-toxin	HLA-B*40:01
HTLESAEGR	9	0.07718	Antigen	1.5158	0.415	16.29	Non-toxin	HLA-A*68:01
YIWGLYPTY	9	0.10504	Antigen	1.4533	0.7	8.04	Non-toxin	HLA-B*35:01
EAYGEATRR	9	0.23023	Antigen	1.1888	0.205	14.91	Non-toxin	HLA-A*68:01
RYEYIWGLY	9	0.38901	Antigen	1.0929	0.31	15.15	Non-toxin	HLA-A*30:02					Peptide	HLA allele	Length	Percentile_rank	IC50	Toxicity	Immunogenicity Score	Antigenicity Score
AEHDATLTL	9	0.12078	Antigen	0.8581	0.11	4.6	Non-toxin	HLA-B*40:01					IEAGGNARL	HLA-B*40:01	9	0.175	16.87	Non-toxin	0.13697	1.6518
KPAPTAPPM	9	0.06033	Antigen	0.8117	0.2	6.79	Non-toxin	HLA-B*07:02	HLA-B*35:01				HTLESAEGR	HLA-A*68:01	9	0.415	16.29	Non-toxin	0.07718	1.5158
KPAPTAPPM	9	0.06033	Antigen	0.8117	0.2	6.79	Non-toxin	HLA-B*07:03	HLA-B*35:02				YIWGLYPTY	HLA-B*35:01	9	0.7	8.04	Non-toxin	0.10504	1.4533
EDMHLDAPR	9	0.01217	Antigen	0.7701	0.755	48.32	Non-toxin	HLA-A*68:01					EAYGEATRR	HLA-A*68:01	9	0.205	14.91	Non-toxin	0.23023	1.1888
ATRRVHDQL	9	0.09057	Antigen	0.749	1.7	42.49	Non-toxin	HLA-A*30:01					RYEYIWGLY	HLA-A*30:02	9	0.31	15.15	Non-toxin	0.38901	1.0929
MAVQAVEAY	9	0.08116	Antigen	0.6478	0.1	2.97	Non-toxin	HLA-B*15:01	HLA-B*58:01	HLA-B*35:01			AEHDATLTL	HLA-B*40:01		0.11	4.6	Non-toxin	0.12078	0.8581
MAVQAVEAY	9	0.08116	Antigen	0.6478	0.1	2.97	Non-toxin	HLA-B*15:01	HLA-B*58:01	HLA-B*35:01			KPAPTAPPM	HLA-B*07:02	9	0.2	6.79	Non-toxin	0.06033	0.8117
MAVQAVEAY	9	0.08116	Antigen	0.6478	0.1	2.97	Non-toxin	HLA-B*15:01	HLA-B*58:01	HLA-B*35:01				HLA-A*02:06	9
FAADLRTVY	9	0.12982	Antigen	0.6379	0.2	4.09	Non-toxin	HLA-B*35:01					EDMHLDAPR	HLA-A*68:01	9	0.755	48.32	Non-toxin	0.01217	0.7701
RLTAAVALL	9	0.15547	Antigen	0.4058	1.075	27.37	Non-toxin	HLA-A*02:03					ATRRVHDQL	HLA-A*30:01	9	1.7	42.49	Non-toxin	0.09057	0.749
ALIEAGGNA	9	0.23877	Non	0.2994									MAVQAVEAY	HLA-B*15:01	9	0.1	2.97	Non-toxin	0.08116	0.6478
KAGTIAAPW	9	0.24303	Non	0.1922										HLA-B*58:01
KAGTIAAPW	9	0.24303	Non	0.1922										HLA-B*35:01
DIHIINSAK	9	0.15117	Non	0.1346									FAADLRTVY	HLA-B*35:01	9	0.2	4.09	Non-toxin	0.12982	0.6379
EANALLWAA	9	0.22583	Non	0.0032									RLTAAVALL	HLA-A*02:03	9	1.075	27.37	Non-toxin	0.15547	0.4058
IGYVNYWLR	9	0.21102	Non	-0.1812
SVVRTVSAM	9	0.02538	Non	-0.2347
TAAVALLNK	9	0.06876	Non	-0.2684
TAAVALLNK	9	0.06876	Non	-0.2684
STYELLDYL	9	0.09487	Non	-0.3121
STYELLDYL	9	0.09487	Non	-0.3121
LLNEGVIQA	9	0.21515	Non	-0.3287
LLNEGVIQA	9	0.21515	Non	-0.3287
