# Supplementary material for: In silico design and evaluation of a multiepitope vaccine against Bordetella pertussis: structural, immunological, and biological properties
Source: Genomics Inform. 2025 Jul 1;23:16. doi: 10.1186/s44342-025-00049-0 (PMC12220642; doi:10.1186/s44342-025-00049-0)
Supplement: Supplementary file 3 — Supplementary Material 3: Table S3. 6885 HTL epitopes (15-mers) were identified from the S1 proteins. [file 44342_2025_49_MOESM3_ESM.xlsx]

## Sheet: Sheet1
HLA-DRB1*09:01	1	126	140	15	FYGAASSYF	RADNNFYGAASSYFE	3.8	0.01	0.01
HLA-DRB1*09:01	1	127	141	15	FYGAASSYF	ADNNFYGAASSYFEY	3.9	0.01	0.01
HLA-DRB1*09:01	1	128	142	15	FYGAASSYF	DNNFYGAASSYFEYV	3.9	0.01	0.01
HLA-DRB1*09:01	1	125	139	15	FYGAASSYF	VRADNNFYGAASSYF	4	0.01	0.01
HLA-DRB1*09:01	1	129	143	15	FYGAASSYF	NNFYGAASSYFEYVD	4.2	0.01	0.01
HLA-DRB1*09:01	1	130	144	15	FYGAASSYF	NFYGAASSYFEYVDT	5.3	0.01	0.01
HLA-DRB1*15:01	1	255	269	15	LVYYESIAY	EAMVLVYYESIAYSF	6.2	0.11	0.11
HLA-DRB1*15:01	1	154	168	15	LATYQSEYL	AGALATYQSEYLAHR	7	0.13	0.13
HLA-DQA1*01:02/DQB1*06:02	1	217	231	15	IVGTLVRMA	SVASIVGTLVRMAPV	20.3	0.15	0.15
HLA-DRB1*15:01	1	254	268	15	LVYYESIAY	GEAMVLVYYESIAYS	7.8	0.16	0.16
HLA-DRB1*15:01	1	155	169	15	LATYQSEYL	GALATYQSEYLAHRR	8.2	0.16	0.16
HLA-DQA1*01:02/DQB1*06:02	1	218	232	15	IVGTLVRMA	VASIVGTLVRMAPVI	20.7	0.16	0.16
HLA-DQA1*01:02/DQB1*06:02	1	237	251	15	AESSEAMAA	ARQAESSEAMAAWSE	20.7	0.16	0.16
HLA-DRB5*01:01	1	80	94	15	FVSTSSSRR	SNSAFVSTSSSRRYT	4.7	0.17	0.17
HLA-DRB5*01:01	1	81	95	15	FVSTSSSRR	NSAFVSTSSSRRYTE	4.7	0.17	0.17
HLA-DRB1*15:01	1	153	167	15	LATYQSEYL	LAGALATYQSEYLAH	8.9	0.17	0.17
HLA-DQA1*01:02/DQB1*06:02	1	219	233	15	IVGTLVRMA	ASIVGTLVRMAPVIG	21.5	0.18	0.18
HLA-DQA1*01:02/DQB1*06:02	1	220	234	15	IVGTLVRMA	SIVGTLVRMAPVIGA	21.9	0.19	0.19
HLA-DQA1*03:01/DQB1*03:02	1	249	263	15	EAMVLVYYE	WSERAGEAMVLVYYE	94.3	0.21	0.21
HLA-DQA1*01:02/DQB1*06:02	1	238	252	15	AESSEAMAA	RQAESSEAMAAWSER	23.6	0.22	0.22
HLA-DQA1*01:02/DQB1*06:02	1	236	250	15	AESSEAMAA	MARQAESSEAMAAWS	26.1	0.25	0.25
HLA-DQA1*03:01/DQB1*03:02	1	250	264	15	EAMVLVYYE	SERAGEAMVLVYYES	100.9	0.25	0.25
HLA-DRB1*15:01	1	152	166	15	LATYQSEYL	ILAGALATYQSEYLA	11.3	0.31	0.31
HLA-DRB1*09:01	1	81	95	15	FVSTSSSRR	NSAFVSTSSSRRYTE	11.7	0.33	0.33
HLA-DRB5*01:01	1	82	96	15	FVSTSSSRR	SAFVSTSSSRRYTEV	5.7	0.35	0.35
HLA-DRB5*01:01	1	79	93	15	FVSTSSSRR	SSNSAFVSTSSSRRY	5.8	0.36	0.36
HLA-DQA1*05:01/DQB1*03:01	1	147	161	15	ILAGALATY	DNAGRILAGALATYQ	17.7	0.36	0.36
HLA-DQA1*03:01/DQB1*03:02	1	251	265	15	EAMVLVYYE	ERAGEAMVLVYYESI	121.4	0.36	0.36
HLA-DRB1*09:01	1	131	145	15	FYGAASSYF	FYGAASSYFEYVDTY	12.3	0.37	0.37
HLA-DQA1*05:01/DQB1*03:01	1	145	159	15	DNAGRILAG	YGDNAGRILAGALAT	18.1	0.37	0.37
HLA-DQA1*01:02/DQB1*06:02	1	221	235	15	VRMAPVIGA	IVGTLVRMAPVIGAC	28.7	0.38	0.38
HLA-DRB1*09:01	1	80	94	15	FVSTSSSRR	SNSAFVSTSSSRRYT	12.5	0.39	0.39
HLA-DQA1*05:01/DQB1*03:01	1	146	160	15	DNAGRILAG	GDNAGRILAGALATY	18.3	0.39	0.39
HLA-DRB1*15:01	1	253	267	15	LVYYESIAY	AGEAMVLVYYESIAY	13	0.4	0.4
HLA-DRB3*02:02	1	202	216	15	TRANPNPYT	SQQTRANPNPYTSRR	8.3	0.42	0.42
HLA-DRB1*09:01	1	82	96	15	FVSTSSSRR	SAFVSTSSSRRYTEV	12.8	0.43	0.43
HLA-DRB1*15:01	1	156	170	15	LATYQSEYL	ALATYQSEYLAHRRI	13.4	0.45	0.45
HLA-DQA1*03:01/DQB1*03:02	1	238	252	15	SEAMAAWSE	RQAESSEAMAAWSER	132.3	0.46	0.46
HLA-DQA1*05:01/DQB1*03:01	1	144	158	15	DNAGRILAG	TYGDNAGRILAGALA	20.6	0.52	0.52
HLA-DRB1*08:02	1	223	237	15	VRMAPVIGA	GTLVRMAPVIGACMA	46.5	0.52	0.52
HLA-DQA1*05:01/DQB1*03:01	1	148	162	15	ILAGALATY	NAGRILAGALATYQS	21.3	0.56	0.56
HLA-DRB3*02:02	1	203	217	15	TRANPNPYT	QQTRANPNPYTSRRS	10.1	0.59	0.59
HLA-DQA1*01:02/DQB1*06:02	1	235	249	15	AESSEAMAA	CMARQAESSEAMAAW	37.4	0.59	0.59
HLA-DQA1*01:02/DQB1*06:02	1	239	253	15	AESSEAMAA	QAESSEAMAAWSERA	37.4	0.59	0.59
HLA-DQA1*03:01/DQB1*03:02	1	239	253	15	SEAMAAWSE	QAESSEAMAAWSERA	151.7	0.6	0.6
HLA-DQA1*01:02/DQB1*06:02	1	216	230	15	IVGTLVRMA	RSVASIVGTLVRMAP	39	0.65	0.65
HLA-DRB1*08:02	1	224	238	15	VRMAPVIGA	TLVRMAPVIGACMAR	55.5	0.68	0.68
HLA-DRB1*04:05	1	81	95	15	FVSTSSSRR	NSAFVSTSSSRRYTE	32	0.69	0.69
HLA-DRB1*08:02	1	222	236	15	VRMAPVIGA	VGTLVRMAPVIGACM	55.7	0.69	0.69
HLA-DRB1*04:01	1	80	94	15	FVSTSSSRR	SNSAFVSTSSSRRYT	31.5	0.74	0.74
HLA-DRB1*08:02	1	19	33	15	LAVTAPVTS	LAILAVTAPVTSPAW	57.7	0.74	0.74
HLA-DRB1*08:02	1	18	32	15	LAVTAPVTS	WLAILAVTAPVTSPA	58.1	0.74	0.74
HLA-DRB1*09:01	1	79	93	15	FVSTSSSRR	SSNSAFVSTSSSRRY	17	0.76	0.76
HLA-DQA1*01:02/DQB1*06:02	1	228	242	15	VIGACMARQ	MAPVIGACMARQAES	43.8	0.76	0.76
HLA-DRB3*02:02	1	201	215	15	TRANPNPYT	VSQQTRANPNPYTSR	12.9	0.77	0.77
HLA-DQA1*01:02/DQB1*06:02	1	144	158	15	NAGRILAGA	TYGDNAGRILAGALA	45	0.79	0.79
HLA-DQA1*03:01/DQB1*03:02	1	252	266	15	EAMVLVYYE	RAGEAMVLVYYESIA	173	0.8	0.8
HLA-DQA1*03:01/DQB1*03:02	1	237	251	15	SEAMAAWSE	ARQAESSEAMAAWSE	174.8	0.82	0.82
HLA-DRB1*04:01	1	81	95	15	FVSTSSSRR	NSAFVSTSSSRRYTE	33.3	0.83	0.83
HLA-DRB5*01:01	1	83	97	15	FVSTSSSRR	AFVSTSSSRRYTEVY	8.7	0.85	0.85
HLA-DRB1*04:05	1	80	94	15	FVSTSSSRR	SNSAFVSTSSSRRYT	35.7	0.89	0.89
HLA-DPA1*01:03/DPB1*02:01	1	255	269	15	MVLVYYESI	EAMVLVYYESIAYSF	31.3	0.92	0.92
HLA-DQA1*03:01/DQB1*03:02	1	240	254	15	SEAMAAWSE	AESSEAMAAWSERAG	183.7	0.94	0.94
HLA-DRB1*09:01	1	83	97	15	FVSTSSSRR	AFVSTSSSRRYTEVY	19.1	0.98	0.98
HLA-DRB1*07:01	1	255	269	15	YYESIAYSF	EAMVLVYYESIAYSF	12	1.1	1.1
HLA-DQA1*05:01/DQB1*03:01	1	143	157	15	DNAGRILAG	DTYGDNAGRILAGAL	27.5	1.1	1.1
HLA-DRB1*04:01	1	79	93	15	FVSTSSSRR	SSNSAFVSTSSSRRY	37.3	1.1	1.1
HLA-DQA1*01:02/DQB1*06:02	1	145	159	15	NAGRILAGA	YGDNAGRILAGALAT	49.9	1.1	1.1
HLA-DQA1*01:02/DQB1*06:02	1	229	243	15	VIGACMARQ	APVIGACMARQAESS	50	1.1	1.1
HLA-DQA1*01:02/DQB1*06:02	1	222	236	15	VRMAPVIGA	VGTLVRMAPVIGACM	50.4	1.1	1.1
HLA-DQA1*01:02/DQB1*06:02	1	143	157	15	NAGRILAGA	DTYGDNAGRILAGAL	51.2	1.1	1.1
HLA-DRB1*08:02	1	221	235	15	VRMAPVIGA	IVGTLVRMAPVIGAC	65.4	1.1	1.1
HLA-DRB1*08:02	1	17	31	15	LAVTAPVTS	TWLAILAVTAPVTSP	67	1.1	1.1
HLA-DRB1*08:02	1	20	34	15	LAVTAPVTS	AILAVTAPVTSPAWA	67.2	1.1	1.1
HLA-DRB1*04:05	1	82	96	15	FVSTSSSRR	SAFVSTSSSRRYTEV	38.9	1.2	1.2
HLA-DPA1*03:01/DPB1*04:02	1	157	171	15	TYQSEYLAH	LATYQSEYLAHRRIP	39.1	1.2	1.2
HLA-DRB1*04:05	1	79	93	15	FVSTSSSRR	SSNSAFVSTSSSRRY	41.1	1.2	1.2
HLA-DRB3*02:02	1	200	214	15	TRANPNPYT	YVSQQTRANPNPYTS	21.9	1.3	1.3
HLA-DQA1*05:01/DQB1*03:01	1	149	163	15	ILAGALATY	AGRILAGALATYQSE	31	1.3	1.3
HLA-DPA1*03:01/DPB1*04:02	1	156	170	15	TYQSEYLAH	ALATYQSEYLAHRRI	42.7	1.3	1.3
HLA-DRB1*04:01	1	82	96	15	FVSTSSSRR	SAFVSTSSSRRYTEV	44.2	1.3	1.3
HLA-DPA1*02:01/DPB1*14:01	1	212	226	15	RRSVASIVG	YTSRRSVASIVGTLV	227.1	1.3	1.3
HLA-DRB3*02:02	1	204	218	15	TRANPNPYT	QTRANPNPYTSRRSV	23.2	1.4	1.4
HLA-DRB1*15:01	1	151	165	15	LATYQSEYL	RILAGALATYQSEYL	25.3	1.4	1.4
HLA-DRB3*02:02	1	81	95	15	FVSTSSSRR	NSAFVSTSSSRRYTE	25.4	1.4	1.4
HLA-DQA1*01:02/DQB1*06:02	1	230	244	15	VIGACMARQ	PVIGACMARQAESSE	63.8	1.4	1.4
HLA-DQA1*03:01/DQB1*03:02	1	241	255	15	SEAMAAWSE	ESSEAMAAWSERAGE	233.2	1.4	1.4
HLA-DQA1*03:01/DQB1*03:02	1	253	267	15	EAMVLVYYE	AGEAMVLVYYESIAY	235.3	1.4	1.4
HLA-DPA1*02:01/DPB1*14:01	1	213	227	15	RRSVASIVG	TSRRSVASIVGTLVR	239.2	1.4	1.4
HLA-DPA1*01:03/DPB1*02:01	1	254	268	15	MVLVYYESI	GEAMVLVYYESIAYS	43.3	1.5	1.5
HLA-DRB1*04:05	1	128	142	15	YGAASSYFE	DNNFYGAASSYFEYV	43.8	1.5	1.5
HLA-DQA1*04:01/DQB1*04:02	1	250	264	15	EAMVLVYYE	SERAGEAMVLVYYES	195.9	1.5	1.5
HLA-DQA1*03:01/DQB1*03:02	1	255	269	15	EAMVLVYYE	EAMVLVYYESIAYSF	240.5	1.5	1.5
HLA-DRB5*01:01	1	78	92	15	FVSTSSSRR	GSSNSAFVSTSSSRR	12	1.6	1.6
HLA-DRB3*02:02	1	82	96	15	FVSTSSSRR	SAFVSTSSSRRYTEV	29.4	1.6	1.6
HLA-DRB1*04:05	1	127	141	15	YGAASSYFE	ADNNFYGAASSYFEY	45.6	1.6	1.6
HLA-DPA1*01:03/DPB1*04:01	1	129	143	15	AASSYFEYV	NNFYGAASSYFEYVD	47.9	1.6	1.6
HLA-DRB1*04:01	1	255	269	15	VYYESIAYS	EAMVLVYYESIAYSF	48.9	1.6	1.6
HLA-DRB1*08:02	1	16	30	15	LAVTAPVTS	LTWLAILAVTAPVTS	82.7	1.6	1.6
HLA-DRB3*02:02	1	80	94	15	FVSTSSSRR	SNSAFVSTSSSRRYT	31.8	1.7	1.7
HLA-DRB1*04:05	1	129	143	15	YGAASSYFE	NNFYGAASSYFEYVD	47	1.7	1.7
HLA-DQA1*01:02/DQB1*06:02	1	227	241	15	VIGACMARQ	RMAPVIGACMARQAE	70.9	1.7	1.7
HLA-DQA1*01:02/DQB1*06:02	1	223	237	15	VRMAPVIGA	GTLVRMAPVIGACMA	72.2	1.7	1.7
HLA-DQA1*01:02/DQB1*06:02	1	146	160	15	NAGRILAGA	GDNAGRILAGALATY	73.2	1.7	1.7
HLA-DQA1*04:01/DQB1*04:02	1	251	265	15	EAMVLVYYE	ERAGEAMVLVYYESI	214.7	1.7	1.7
HLA-DPA1*02:01/DPB1*14:01	1	214	228	15	RRSVASIVG	SRRSVASIVGTLVRM	276	1.7	1.7
HLA-DPA1*03:01/DPB1*04:02	1	89	103	15	RYTEVYLEH	SSRRYTEVYLEHRMQ	51.3	1.8	1.8
HLA-DPA1*01:03/DPB1*04:01	1	130	144	15	AASSYFEYV	NFYGAASSYFEYVDT	54.2	1.8	1.8
HLA-DQA1*01:02/DQB1*06:02	1	240	254	15	SEAMAAWSE	AESSEAMAAWSERAG	75.4	1.8	1.8
HLA-DQA1*05:01/DQB1*02:01	1	131	145	15	SYFEYVDTY	FYGAASSYFEYVDTY	80.1	1.8	1.8
HLA-DQA1*04:01/DQB1*04:02	1	249	263	15	EAMVLVYYE	WSERAGEAMVLVYYE	221.2	1.8	1.8
HLA-DQA1*01:02/DQB1*06:02	1	226	240	15	VIGACMARQ	VRMAPVIGACMARQA	78	1.9	1.9
HLA-DRB1*08:02	1	225	239	15	VRMAPVIGA	LVRMAPVIGACMARQ	91.8	1.9	1.9
HLA-DQA1*03:01/DQB1*03:02	1	254	268	15	EAMVLVYYE	GEAMVLVYYESIAYS	271.3	1.9	1.9
HLA-DPA1*01:03/DPB1*04:01	1	131	145	15	AASSYFEYV	FYGAASSYFEYVDTY	62.3	2	2
HLA-DQA1*05:01/DQB1*02:01	1	152	166	15	LATYQSEYL	ILAGALATYQSEYLA	89.3	2	2
HLA-DPA1*01:03/DPB1*04:01	1	128	142	15	AASSYFEYV	DNNFYGAASSYFEYV	62.9	2.1	2.1
HLA-DQA1*05:01/DQB1*02:01	1	151	165	15	LATYQSEYL	RILAGALATYQSEYL	92.6	2.1	2.1
HLA-DQA1*04:01/DQB1*04:02	1	129	143	15	YGAASSYFE	NNFYGAASSYFEYVD	248.5	2.1	2.1
HLA-DPA1*01:03/DPB1*02:01	1	253	267	15	MVLVYYESI	AGEAMVLVYYESIAY	53.8	2.2	2.2
HLA-DPA1*03:01/DPB1*04:02	1	155	169	15	TYQSEYLAH	GALATYQSEYLAHRR	56.7	2.2	2.2
HLA-DRB1*04:05	1	135	149	15	FEYVDTYGD	ASSYFEYVDTYGDNA	57	2.2	2.2
HLA-DPA1*03:01/DPB1*04:02	1	90	104	15	RYTEVYLEH	SRRYTEVYLEHRMQE	58.8	2.2	2.2
HLA-DPA1*01:03/DPB1*04:01	1	255	269	15	MVLVYYESI	EAMVLVYYESIAYSF	69.8	2.2	2.2
HLA-DQA1*05:01/DQB1*02:01	1	128	142	15	FYGAASSYF	DNNFYGAASSYFEYV	94.4	2.2	2.2
HLA-DPA1*02:01/DPB1*14:01	1	211	225	15	RRSVASIVG	PYTSRRSVASIVGTL	338.2	2.2	2.2
HLA-DRB1*04:05	1	134	148	15	FEYVDTYGD	AASSYFEYVDTYGDN	58.1	2.3	2.3
HLA-DPA1*03:01/DPB1*04:02	1	88	102	15	RYTEVYLEH	SSSRRYTEVYLEHRM	60.1	2.3	2.3
HLA-DPA1*01:03/DPB1*04:01	1	156	170	15	YQSEYLAHR	ALATYQSEYLAHRRI	71.7	2.3	2.3
HLA-DPA1*01:03/DPB1*04:01	1	157	171	15	YQSEYLAHR	LATYQSEYLAHRRIP	72.5	2.3	2.3
HLA-DQA1*05:01/DQB1*02:01	1	129	143	15	FYGAASSYF	NNFYGAASSYFEYVD	95.6	2.3	2.3
HLA-DQA1*05:01/DQB1*02:01	1	97	111	15	QEAVEAERA	YLEHRMQEAVEAERA	96.5	2.3	2.3
HLA-DRB1*08:02	1	220	234	15	VRMAPVIGA	SIVGTLVRMAPVIGA	102.2	2.3	2.3
HLA-DPA1*02:01/DPB1*01:01	1	89	103	15	RYTEVYLEH	SSRRYTEVYLEHRMQ	118	2.3	2.3
HLA-DQA1*04:01/DQB1*04:02	1	150	164	15	GALATYQSE	GRILAGALATYQSEY	263.5	2.3	2.3
HLA-DRB3*01:01	1	128	142	15	FYGAASSYF	DNNFYGAASSYFEYV	53.7	2.4	2.4
HLA-DQA1*01:02/DQB1*06:02	1	142	156	15	NAGRILAGA	VDTYGDNAGRILAGA	88.1	2.4	2.4
HLA-DQA1*04:01/DQB1*04:02	1	128	142	15	YGAASSYFE	DNNFYGAASSYFEYV	269.4	2.4	2.4
HLA-DQA1*03:01/DQB1*03:02	1	127	141	15	YGAASSYFE	ADNNFYGAASSYFEY	302.5	2.4	2.4
HLA-DRB1*11:01	1	173	187	15	IRRVTRVYH	ENIRRVTRVYHNGIT	25	2.5	2.5
HLA-DQA1*05:01/DQB1*03:01	1	150	164	15	LAGALATYQ	GRILAGALATYQSEY	47	2.5	2.5
HLA-DRB3*02:02	1	79	93	15	FVSTSSSRR	SSNSAFVSTSSSRRY	52.2	2.5	2.5
HLA-DPA1*01:03/DPB1*04:01	1	113	127	15	FIGYIYEVR	RGTGHFIGYIYEVRA	78.3	2.5	2.5
HLA-DQA1*01:02/DQB1*06:02	1	225	239	15	VRMAPVIGA	LVRMAPVIGACMARQ	90.6	2.5	2.5
HLA-DQA1*03:01/DQB1*03:02	1	242	256	15	SEAMAAWSE	SSEAMAAWSERAGEA	312.8	2.5	2.5
HLA-DPA1*02:01/DPB1*14:01	1	149	163	15	RILAGALAT	AGRILAGALATYQSE	370.9	2.5	2.5
HLA-DRB3*01:01	1	30	44	15	WADDPPATV	SPAWADDPPATVYRY	60.6	2.6	2.6
HLA-DRB3*01:01	1	129	143	15	FYGAASSYF	NNFYGAASSYFEYVD	60.8	2.6	2.6
HLA-DRB3*01:01	1	39	53	15	YRYDSRPPE	ATVYRYDSRPPEDVF	61.5	2.6	2.6
HLA-DRB1*04:05	1	126	140	15	FYGAASSYF	RADNNFYGAASSYFE	63.3	2.6	2.6
HLA-DPA1*01:03/DPB1*04:01	1	115	129	15	FIGYIYEVR	TGHFIGYIYEVRADN	82.2	2.6	2.6
HLA-DQA1*05:01/DQB1*02:01	1	130	144	15	FYGAASSYF	NFYGAASSYFEYVDT	106.5	2.6	2.6
HLA-DPA1*02:01/DPB1*01:01	1	88	102	15	RYTEVYLEH	SSSRRYTEVYLEHRM	125.2	2.6	2.6
HLA-DQA1*04:01/DQB1*04:02	1	151	165	15	GALATYQSE	RILAGALATYQSEYL	281.7	2.6	2.6
HLA-DRB1*11:01	1	172	186	15	IRRVTRVYH	PENIRRVTRVYHNGI	26.4	2.7	2.7
HLA-DRB1*11:01	1	220	234	15	LVRMAPVIG	SIVGTLVRMAPVIGA	26.9	2.7	2.7
HLA-DPA1*01:03/DPB1*02:01	1	10	24	15	LTWLAILAV	TARTGWLTWLAILAV	64.2	2.7	2.7
HLA-DPA1*01:03/DPB1*04:01	1	155	169	15	YQSEYLAHR	GALATYQSEYLAHRR	85.4	2.7	2.7
HLA-DQA1*01:02/DQB1*06:02	1	231	245	15	ACMARQAES	VIGACMARQAESSEA	96	2.7	2.7
HLA-DPA1*02:01/DPB1*01:01	1	90	104	15	RYTEVYLEH	SRRYTEVYLEHRMQE	129.6	2.7	2.7
HLA-DPA1*02:01/DPB1*01:01	1	113	127	15	HFIGYIYEV	RGTGHFIGYIYEVRA	130.4	2.7	2.7
HLA-DPA1*02:01/DPB1*14:01	1	148	162	15	RILAGALAT	NAGRILAGALATYQS	394.4	2.7	2.7
HLA-DRB3*01:01	1	29	43	15	WADDPPATV	TSPAWADDPPATVYR	66.5	2.8	2.8
HLA-DPA1*01:03/DPB1*04:01	1	114	128	15	FIGYIYEVR	GTGHFIGYIYEVRAD	88.6	2.8	2.8
HLA-DRB1*08:02	1	172	186	15	IRRVTRVYH	PENIRRVTRVYHNGI	118.3	2.8	2.8
HLA-DPA1*02:01/DPB1*01:01	1	112	126	15	HFIGYIYEV	GRGTGHFIGYIYEVR	133.6	2.8	2.8
HLA-DPA1*02:01/DPB1*01:01	1	156	170	15	TYQSEYLAH	ALATYQSEYLAHRRI	134.1	2.8	2.8
HLA-DQA1*01:01/DQB1*05:01	1	10	24	15	ARTGWLTWL	TARTGWLTWLAILAV	148.2	2.8	2.8
HLA-DQA1*04:01/DQB1*04:02	1	252	266	15	EAMVLVYYE	RAGEAMVLVYYESIA	296.3	2.8	2.8
HLA-DQA1*03:01/DQB1*03:02	1	128	142	15	YGAASSYFE	DNNFYGAASSYFEYV	338.6	2.8	2.8
HLA-DRB1*07:01	1	125	139	15	FYGAASSYF	VRADNNFYGAASSYF	25	2.9	2.9
HLA-DRB1*04:05	1	136	150	15	FEYVDTYGD	SSYFEYVDTYGDNAG	67.1	2.9	2.9
HLA-DRB3*01:01	1	38	52	15	YRYDSRPPE	PATVYRYDSRPPEDV	68.4	2.9	2.9
HLA-DRB3*01:01	1	28	42	15	WADDPPATV	VTSPAWADDPPATVY	68.9	2.9	2.9
HLA-DPA1*03:01/DPB1*04:02	1	255	269	15	LVYYESIAY	EAMVLVYYESIAYSF	69.6	2.9	2.9
HLA-DPA1*01:03/DPB1*02:01	1	11	25	15	LTWLAILAV	ARTGWLTWLAILAVT	70.4	2.9	2.9
HLA-DRB1*04:01	1	78	92	15	FVSTSSSRR	GSSNSAFVSTSSSRR	73.7	2.9	2.9
HLA-DPA1*01:03/DPB1*04:01	1	112	126	15	FIGYIYEVR	GRGTGHFIGYIYEVR	92	2.9	2.9
HLA-DQA1*05:01/DQB1*02:01	1	153	167	15	LATYQSEYL	LAGALATYQSEYLAH	116.2	2.9	2.9
HLA-DQA1*03:01/DQB1*03:02	1	126	140	15	YGAASSYFE	RADNNFYGAASSYFE	351.2	2.9	2.9
HLA-DQA1*03:01/DQB1*03:02	1	243	257	15	SEAMAAWSE	SEAMAAWSERAGEAM	354.2	2.9	2.9
HLA-DRB1*07:01	1	128	142	15	FYGAASSYF	DNNFYGAASSYFEYV	26	3	3
HLA-DRB1*07:01	1	129	143	15	FYGAASSYF	NNFYGAASSYFEYVD	26.3	3	3
HLA-DRB3*02:02	1	199	213	15	TRANPNPYT	RYVSQQTRANPNPYT	67.7	3	3
HLA-DPA1*01:03/DPB1*02:01	1	9	23	15	TGWLTWLAI	QTARTGWLTWLAILA	70.8	3	3
HLA-DPA1*03:01/DPB1*04:02	1	158	172	15	TYQSEYLAH	ATYQSEYLAHRRIPP	71.7	3	3
HLA-DPA1*01:03/DPB1*02:01	1	113	127	15	FIGYIYEVR	RGTGHFIGYIYEVRA	72.4	3	3
HLA-DRB1*08:02	1	171	185	15	IRRVTRVYH	PPENIRRVTRVYHNG	125.8	3	3
HLA-DRB1*08:02	1	255	269	15	LVYYESIAY	EAMVLVYYESIAYSF	126	3	3
HLA-DQA1*04:01/DQB1*04:02	1	130	144	15	YGAASSYFE	NFYGAASSYFEYVDT	315.4	3	3
HLA-DRB1*07:01	1	126	140	15	FYGAASSYF	RADNNFYGAASSYFE	26.6	3.1	3.1
HLA-DRB3*01:01	1	127	141	15	FYGAASSYF	ADNNFYGAASSYFEY	76.3	3.1	3.1
HLA-DRB1*04:01	1	83	97	15	FVSTSSSRR	AFVSTSSSRRYTEVY	78.1	3.1	3.1
HLA-DRB1*04:01	1	128	142	15	FYGAASSYF	DNNFYGAASSYFEYV	78.9	3.1	3.1
HLA-DQA1*01:02/DQB1*06:02	1	147	161	15	NAGRILAGA	DNAGRILAGALATYQ	105	3.1	3.1
HLA-DQA1*05:01/DQB1*02:01	1	127	141	15	FYGAASSYF	ADNNFYGAASSYFEY	122.7	3.1	3.1
HLA-DPA1*02:01/DPB1*01:01	1	114	128	15	HFIGYIYEV	GTGHFIGYIYEVRAD	142.5	3.1	3.1
HLA-DQA1*01:01/DQB1*05:01	1	9	23	15	ARTGWLTWL	QTARTGWLTWLAILA	165.2	3.1	3.1
HLA-DQA1*04:01/DQB1*04:02	1	239	253	15	SEAMAAWSE	QAESSEAMAAWSERA	322.6	3.1	3.1
HLA-DQA1*03:01/DQB1*03:02	1	129	143	15	YGAASSYFE	NNFYGAASSYFEYVD	365.2	3.1	3.1
HLA-DRB1*07:01	1	127	141	15	FYGAASSYF	ADNNFYGAASSYFEY	27.6	3.2	3.2
HLA-DRB1*11:01	1	171	185	15	IRRVTRVYH	PPENIRRVTRVYHNG	31.6	3.2	3.2
HLA-DQA1*05:01/DQB1*03:01	1	142	156	15	DNAGRILAG	VDTYGDNAGRILAGA	54.1	3.2	3.2
HLA-DPA1*01:03/DPB1*02:01	1	112	126	15	FIGYIYEVR	GRGTGHFIGYIYEVR	75.6	3.2	3.2
HLA-DQA1*01:02/DQB1*06:02	1	224	238	15	VRMAPVIGA	TLVRMAPVIGACMAR	107.9	3.2	3.2
HLA-DRB1*08:02	1	173	187	15	IRRVTRVYH	ENIRRVTRVYHNGIT	129.6	3.2	3.2
HLA-DQA1*04:01/DQB1*04:02	1	95	109	15	EHRMQEAVE	EVYLEHRMQEAVEAE	325.6	3.2	3.2
HLA-DQA1*04:01/DQB1*04:02	1	253	267	15	EAMVLVYYE	AGEAMVLVYYESIAY	327.8	3.2	3.2
HLA-DQA1*04:01/DQB1*04:02	1	127	141	15	YGAASSYFE	ADNNFYGAASSYFEY	330.6	3.2	3.2
HLA-DRB1*03:01	1	82	96	15	FVSTSSSRR	SAFVSTSSSRRYTEV	73.9	3.3	3.3
HLA-DRB1*03:01	1	81	95	15	FVSTSSSRR	NSAFVSTSSSRRYTE	75.3	3.3	3.3
HLA-DQA1*05:01/DQB1*02:01	1	98	112	15	QEAVEAERA	LEHRMQEAVEAERAG	130.6	3.3	3.3
HLA-DPA1*02:01/DPB1*05:01	1	89	103	15	RRYTEVYLE	SSRRYTEVYLEHRMQ	282	3.3	3.3
HLA-DRB1*11:01	1	221	235	15	LVRMAPVIG	IVGTLVRMAPVIGAC	33.6	3.4	3.4
HLA-DPA1*03:01/DPB1*04:02	1	254	268	15	AMVLVYYES	GEAMVLVYYESIAYS	80.7	3.4	3.4
HLA-DRB1*04:01	1	129	143	15	FYGAASSYF	NNFYGAASSYFEYVD	82.9	3.4	3.4
HLA-DQA1*01:02/DQB1*06:02	1	241	255	15	SEAMAAWSE	ESSEAMAAWSERAGE	115.6	3.4	3.4
HLA-DQA1*01:02/DQB1*06:02	1	234	248	15	AESSEAMAA	ACMARQAESSEAMAA	116.8	3.4	3.4
HLA-DQA1*04:01/DQB1*04:02	1	152	166	15	GALATYQSE	ILAGALATYQSEYLA	341.7	3.4	3.4
HLA-DPA1*01:03/DPB1*02:01	1	114	128	15	FIGYIYEVR	GTGHFIGYIYEVRAD	81.1	3.5	3.5
HLA-DRB3*01:01	1	31	45	15	WADDPPATV	PAWADDPPATVYRYD	84.8	3.5	3.5
HLA-DPA1*01:03/DPB1*04:01	1	254	268	15	MVLVYYESI	GEAMVLVYYESIAYS	110.8	3.5	3.5
HLA-DPA1*02:01/DPB1*01:01	1	87	101	15	RYTEVYLEH	TSSSRRYTEVYLEHR	155.1	3.5	3.5
HLA-DQA1*03:01/DQB1*03:02	1	95	109	15	EHRMQEAVE	EVYLEHRMQEAVEAE	397.9	3.5	3.5
HLA-DPA1*01:03/DPB1*02:01	1	8	22	15	TGWLTWLAI	RQTARTGWLTWLAIL	83.2	3.6	3.6
HLA-DPA1*01:03/DPB1*02:01	1	131	145	15	AASSYFEYV	FYGAASSYFEYVDTY	85.1	3.6	3.6
HLA-DQA1*01:02/DQB1*06:02	1	215	229	15	IVGTLVRMA	RRSVASIVGTLVRMA	120	3.6	3.6
HLA-DQA1*05:01/DQB1*02:01	1	126	140	15	FYGAASSYF	RADNNFYGAASSYFE	140.3	3.6	3.6
HLA-DRB1*08:02	1	15	29	15	ILAVTAPVT	WLTWLAILAVTAPVT	140.5	3.6	3.6
HLA-DPA1*02:01/DPB1*01:01	1	155	169	15	TYQSEYLAH	GALATYQSEYLAHRR	156.2	3.6	3.6
HLA-DPA1*02:01/DPB1*05:01	1	90	104	15	RRYTEVYLE	SRRYTEVYLEHRMQE	307.7	3.6	3.6
HLA-DPA1*02:01/DPB1*05:01	1	88	102	15	RRYTEVYLE	SSSRRYTEVYLEHRM	310.8	3.6	3.6
HLA-DPA1*02:01/DPB1*14:01	1	147	161	15	RILAGALAT	DNAGRILAGALATYQ	486	3.6	3.6
HLA-DRB1*04:05	1	130	144	15	YGAASSYFE	NFYGAASSYFEYVDT	80.1	3.7	3.7
HLA-DPA1*01:03/DPB1*02:01	1	115	129	15	FIGYIYEVR	TGHFIGYIYEVRADN	85.8	3.7	3.7
HLA-DRB1*04:01	1	49	63	15	FQNGFTAWG	PEDVFQNGFTAWGNN	89.3	3.7	3.7
HLA-DRB1*04:01	1	51	65	15	FQNGFTAWG	DVFQNGFTAWGNNDN	89.3	3.7	3.7
HLA-DRB3*01:01	1	126	140	15	FYGAASSYF	RADNNFYGAASSYFE	93.5	3.7	3.7
HLA-DRB3*01:01	1	37	51	15	YRYDSRPPE	PPATVYRYDSRPPED	94.2	3.7	3.7
HLA-DQA1*03:01/DQB1*03:02	1	247	261	15	ERAGEAMVL	AAWSERAGEAMVLVY	412.7	3.7	3.7
HLA-DRB1*09:01	1	151	165	15	LAGALATYQ	RILAGALATYQSEYL	44.7	3.8	3.8
HLA-DPA1*01:03/DPB1*04:01	1	253	267	15	MVLVYYESI	AGEAMVLVYYESIAY	119	3.8	3.8
HLA-DPA1*01:03/DPB1*04:01	1	158	172	15	YQSEYLAHR	ATYQSEYLAHRRIPP	121.2	3.8	3.8
HLA-DPA1*02:01/DPB1*01:01	1	157	171	15	TYQSEYLAH	LATYQSEYLAHRRIP	161.9	3.8	3.8
HLA-DPA1*02:01/DPB1*01:01	1	115	129	15	HFIGYIYEV	TGHFIGYIYEVRADN	162.7	3.8	3.8
HLA-DRB1*09:01	1	255	269	15	YYESIAYSF	EAMVLVYYESIAYSF	45.3	3.9	3.9
HLA-DRB1*15:01	1	157	171	15	LATYQSEYL	LATYQSEYLAHRRIP	55.9	3.9	3.9
HLA-DQA1*05:01/DQB1*03:01	1	75	89	15	SNSAFVSTS	CQVGSSNSAFVSTSS	64.4	3.9	3.9
HLA-DRB1*04:05	1	133	147	15	FEYVDTYGD	GAASSYFEYVDTYGD	83.2	3.9	3.9
HLA-DRB1*03:01	1	80	94	15	FVSTSSSRR	SNSAFVSTSSSRRYT	90.3	3.9	3.9
HLA-DRB1*04:01	1	50	64	15	FQNGFTAWG	EDVFQNGFTAWGNND	94.3	3.9	3.9
HLA-DPA1*01:03/DPB1*04:01	1	116	130	15	FIGYIYEVR	GHFIGYIYEVRADNN	122	3.9	3.9
HLA-DQA1*05:01/DQB1*02:01	1	117	131	15	FIGYIYEVR	HFIGYIYEVRADNNF	147.2	3.9	3.9
HLA-DQA1*03:01/DQB1*03:02	1	97	111	15	RMQEAVEAE	YLEHRMQEAVEAERA	422.6	3.9	3.9
HLA-DQA1*03:01/DQB1*03:02	1	130	144	15	YGAASSYFE	NFYGAASSYFEYVDT	428.2	3.9	3.9
HLA-DPA1*02:01/DPB1*14:01	1	215	229	15	RRSVASIVG	RRSVASIVGTLVRMA	514.8	3.9	3.9
HLA-DPA1*03:01/DPB1*04:02	1	154	168	15	TYQSEYLAH	AGALATYQSEYLAHR	91.6	4	4
HLA-DRB3*01:01	1	40	54	15	YRYDSRPPE	TVYRYDSRPPEDVFQ	102.4	4	4
HLA-DPA1*01:03/DPB1*04:01	1	154	168	15	YQSEYLAHR	AGALATYQSEYLAHR	126.8	4	4
HLA-DRB1*11:01	1	222	236	15	LVRMAPVIG	VGTLVRMAPVIGACM	39.5	4.1	4.1
HLA-DRB1*09:01	1	78	92	15	FVSTSSSRR	GSSNSAFVSTSSSRR	46.8	4.1	4.1
HLA-DPA1*01:03/DPB1*02:01	1	252	266	15	MVLVYYESI	RAGEAMVLVYYESIA	95.2	4.1	4.1
HLA-DPA1*01:03/DPB1*02:01	1	12	26	15	LTWLAILAV	RTGWLTWLAILAVTA	96	4.1	4.1
HLA-DRB1*04:01	1	127	141	15	FYGAASSYF	ADNNFYGAASSYFEY	97.6	4.1	4.1
HLA-DPA1*01:03/DPB1*04:01	1	132	146	15	AASSYFEYV	YGAASSYFEYVDTYG	130.2	4.1	4.1
HLA-DQA1*01:01/DQB1*05:01	1	11	25	15	WLTWLAILA	ARTGWLTWLAILAVT	210.3	4.1	4.1
HLA-DRB1*07:01	1	130	144	15	FYGAASSYF	NFYGAASSYFEYVDT	34.9	4.2	4.2
HLA-DRB1*04:05	1	78	92	15	FVSTSSSRR	GSSNSAFVSTSSSRR	86.3	4.2	4.2
HLA-DPA1*03:01/DPB1*04:02	1	218	232	15	SIVGTLVRM	VASIVGTLVRMAPVI	95.1	4.2	4.2
HLA-DQA1*05:01/DQB1*02:01	1	118	132	15	IYEVRADNN	FIGYIYEVRADNNFY	158.9	4.2	4.2
HLA-DRB1*11:01	1	174	188	15	IRRVTRVYH	NIRRVTRVYHNGITG	40.9	4.3	4.3
HLA-DRB1*11:01	1	170	184	15	IRRVTRVYH	IPPENIRRVTRVYHN	41.3	4.3	4.3
HLA-DRB1*04:05	1	83	97	15	FVSTSSSRR	AFVSTSSSRRYTEVY	87.2	4.3	4.3
HLA-DPA1*02:01/DPB1*01:01	1	10	24	15	WLTWLAILA	TARTGWLTWLAILAV	172.4	4.3	4.3
HLA-DPA1*02:01/DPB1*01:01	1	154	168	15	TYQSEYLAH	AGALATYQSEYLAHR	175.5	4.3	4.3
HLA-DQA1*04:01/DQB1*04:02	1	97	111	15	RMQEAVEAE	YLEHRMQEAVEAERA	395.9	4.3	4.3
HLA-DRB1*01:01	1	223	237	15	VRMAPVIGA	GTLVRMAPVIGACMA	13.9	4.4	4.4
HLA-DRB1*04:01	1	121	135	15	VRADNNFYG	YIYEVRADNNFYGAA	101.8	4.4	4.4
HLA-DRB3*01:01	1	255	269	15	YYESIAYSF	EAMVLVYYESIAYSF	114.4	4.4	4.4
HLA-DRB3*01:01	1	130	144	15	FYGAASSYF	NFYGAASSYFEYVDT	117.7	4.4	4.4
HLA-DQA1*05:01/DQB1*02:01	1	154	168	15	LATYQSEYL	AGALATYQSEYLAHR	168.8	4.4	4.4
HLA-DPA1*03:01/DPB1*04:02	1	253	267	15	AMVLVYYES	AGEAMVLVYYESIAY	100.4	4.5	4.5
HLA-DPA1*03:01/DPB1*04:02	1	87	101	15	RYTEVYLEH	TSSSRRYTEVYLEHR	103	4.5	4.5
HLA-DRB1*04:01	1	52	66	15	FQNGFTAWG	VFQNGFTAWGNNDNV	104.1	4.5	4.5
HLA-DRB3*01:01	1	125	139	15	FYGAASSYF	VRADNNFYGAASSYF	121.5	4.5	4.5
HLA-DQA1*05:01/DQB1*02:01	1	132	146	15	SYFEYVDTY	YGAASSYFEYVDTYG	170.3	4.5	4.5
HLA-DQA1*04:01/DQB1*04:02	1	96	110	15	RMQEAVEAE	VYLEHRMQEAVEAER	409	4.5	4.5
HLA-DQA1*04:01/DQB1*04:02	1	131	145	15	YGAASSYFE	FYGAASSYFEYVDTY	409.3	4.5	4.5
HLA-DRB1*11:01	1	219	233	15	VGTLVRMAP	ASIVGTLVRMAPVIG	44.4	4.6	4.6
HLA-DRB1*11:01	1	223	237	15	LVRMAPVIG	GTLVRMAPVIGACMA	44.6	4.6	4.6
HLA-DRB1*04:01	1	122	136	15	VRADNNFYG	IYEVRADNNFYGAAS	104.5	4.6	4.6
HLA-DRB3*01:01	1	120	134	15	VRADNNFYG	GYIYEVRADNNFYGA	122.9	4.6	4.6
HLA-DQA1*03:01/DQB1*03:02	1	96	110	15	RMQEAVEAE	VYLEHRMQEAVEAER	473.2	4.6	4.6
HLA-DPA1*02:01/DPB1*14:01	1	146	160	15	RILAGALAT	GDNAGRILAGALATY	600.7	4.6	4.6
HLA-DRB1*09:01	1	211	225	15	SRRSVASIV	PYTSRRSVASIVGTL	51.8	4.7	4.7
HLA-DRB1*09:01	1	152	166	15	LATYQSEYL	ILAGALATYQSEYLA	52.4	4.7	4.7
HLA-DQA1*05:01/DQB1*03:01	1	151	165	15	LAGALATYQ	RILAGALATYQSEYL	75.7	4.7	4.7
HLA-DQA1*01:02/DQB1*06:02	1	76	90	15	SNSAFVSTS	QVGSSNSAFVSTSSS	144.2	4.7	4.7
HLA-DQA1*01:02/DQB1*06:02	1	250	264	15	EAMVLVYYE	SERAGEAMVLVYYES	144.7	4.7	4.7
HLA-DRB1*08:02	1	174	188	15	IRRVTRVYH	NIRRVTRVYHNGITG	172.8	4.7	4.7
HLA-DQA1*05:01/DQB1*02:01	1	133	147	15	SYFEYVDTY	GAASSYFEYVDTYGD	177.7	4.7	4.7
HLA-DQA1*05:01/DQB1*02:01	1	99	113	15	QEAVEAERA	EHRMQEAVEAERAGR	178.3	4.7	4.7
HLA-DQA1*04:01/DQB1*04:02	1	149	163	15	GALATYQSE	AGRILAGALATYQSE	414.8	4.7	4.7
HLA-DQA1*03:01/DQB1*03:02	1	98	112	15	RMQEAVEAE	LEHRMQEAVEAERAG	485	4.7	4.7
HLA-DQA1*03:01/DQB1*03:02	1	131	145	15	YGAASSYFE	FYGAASSYFEYVDTY	486	4.7	4.7
HLA-DRB1*07:01	1	80	94	15	VSTSSSRRY	SNSAFVSTSSSRRYT	39	4.8	4.8
HLA-DRB1*07:01	1	79	93	15	VSTSSSRRY	SSNSAFVSTSSSRRY	39.3	4.8	4.8
HLA-DPA1*01:03/DPB1*02:01	1	132	146	15	SYFEYVDTY	YGAASSYFEYVDTYG	107.4	4.8	4.8
HLA-DRB1*04:01	1	196	210	15	YVSQQTRAN	SNARYVSQQTRANPN	108.9	4.8	4.8
HLA-DQA1*01:02/DQB1*06:02	1	150	164	15	LAGALATYQ	GRILAGALATYQSEY	148.1	4.8	4.8
HLA-DRB1*08:02	1	170	184	15	IRRVTRVYH	IPPENIRRVTRVYHN	176.6	4.8	4.8
HLA-DQA1*01:01/DQB1*05:01	1	133	147	15	SYFEYVDTY	GAASSYFEYVDTYGD	253.3	4.8	4.8
HLA-DQA1*04:01/DQB1*04:02	1	237	251	15	AESSEAMAA	ARQAESSEAMAAWSE	422.9	4.8	4.8
HLA-DQA1*04:01/DQB1*04:02	1	240	254	15	SEAMAAWSE	AESSEAMAAWSERAG	423.4	4.8	4.8
HLA-DQA1*04:01/DQB1*04:02	1	254	268	15	EAMVLVYYE	GEAMVLVYYESIAYS	423.6	4.8	4.8
HLA-DQA1*04:01/DQB1*04:02	1	238	252	15	SEAMAAWSE	RQAESSEAMAAWSER	425.8	4.8	4.8
HLA-DPA1*03:01/DPB1*04:02	1	91	105	15	RYTEVYLEH	RRYTEVYLEHRMQEA	109.5	4.9	4.9
HLA-DPA1*01:03/DPB1*04:01	1	252	266	15	MVLVYYESI	RAGEAMVLVYYESIA	154.8	4.9	4.9
HLA-DQA1*01:01/DQB1*05:01	1	8	22	15	ARTGWLTWL	RQTARTGWLTWLAIL	256.1	4.9	4.9
HLA-DRB1*09:01	1	148	162	15	LAGALATYQ	NAGRILAGALATYQS	54.1	5	5
HLA-DRB4*01:01	1	223	237	15	LVRMAPVIG	GTLVRMAPVIGACMA	86.2	5	5
HLA-DRB3*01:01	1	27	41	15	WADDPPATV	PVTSPAWADDPPATV	137	5	5
HLA-DRB1*08:02	1	254	268	15	LVYYESIAY	GEAMVLVYYESIAYS	183.5	5	5
HLA-DRB1*01:01	1	224	238	15	VRMAPVIGA	TLVRMAPVIGACMAR	15.8	5.1	5.1
HLA-DRB1*09:01	1	84	98	15	VSTSSSRRY	FVSTSSSRRYTEVYL	55.3	5.1	5.1
HLA-DRB1*09:01	1	149	163	15	LAGALATYQ	AGRILAGALATYQSE	55.4	5.1	5.1
HLA-DRB1*09:01	1	212	226	15	SRRSVASIV	YTSRRSVASIVGTLV	55.5	5.1	5.1
HLA-DRB4*01:01	1	222	236	15	TLVRMAPVI	VGTLVRMAPVIGACM	88.9	5.1	5.1
HLA-DRB1*04:05	1	137	151	15	FEYVDTYGD	SYFEYVDTYGDNAGR	98.2	5.1	5.1
HLA-DPA1*01:03/DPB1*02:01	1	130	144	15	AASSYFEYV	NFYGAASSYFEYVDT	112.2	5.1	5.1
HLA-DRB1*04:01	1	123	137	15	VRADNNFYG	YEVRADNNFYGAASS	115.3	5.1	5.1
HLA-DQA1*01:02/DQB1*06:02	1	148	162	15	LAGALATYQ	NAGRILAGALATYQS	154.2	5.1	5.1
HLA-DPA1*02:01/DPB1*05:01	1	87	101	15	RRYTEVYLE	TSSSRRYTEVYLEHR	404.3	5.1	5.1
HLA-DQA1*03:01/DQB1*03:02	1	248	262	15	ERAGEAMVL	AWSERAGEAMVLVYY	520.6	5.1	5.1
HLA-DRB1*09:01	1	210	224	15	SRRSVASIV	NPYTSRRSVASIVGT	56.3	5.2	5.2
HLA-DPA1*01:03/DPB1*02:01	1	133	147	15	SYFEYVDTY	GAASSYFEYVDTYGD	114.3	5.2	5.2
HLA-DPA1*03:01/DPB1*04:02	1	217	231	15	SIVGTLVRM	SVASIVGTLVRMAPV	114.7	5.2	5.2
HLA-DRB1*03:01	1	83	97	15	VSTSSSRRY	AFVSTSSSRRYTEVY	123.7	5.2	5.2
HLA-DRB3*01:01	1	119	133	15	VRADNNFYG	IGYIYEVRADNNFYG	146.3	5.2	5.2
HLA-DRB3*01:01	1	121	135	15	VRADNNFYG	YIYEVRADNNFYGAA	147.9	5.2	5.2
HLA-DQA1*01:02/DQB1*06:02	1	149	163	15	LAGALATYQ	AGRILAGALATYQSE	156.4	5.2	5.2
HLA-DQA1*04:01/DQB1*04:02	1	126	140	15	YGAASSYFE	RADNNFYGAASSYFE	449.9	5.2	5.2
HLA-DPA1*02:01/DPB1*14:01	1	248	262	15	ERAGEAMVL	AWSERAGEAMVLVYY	665.9	5.2	5.2
HLA-DPA1*02:01/DPB1*14:01	1	210	224	15	RRSVASIVG	NPYTSRRSVASIVGT	667	5.2	5.2
HLA-DRB1*07:01	1	172	186	15	VTRVYHNGI	PENIRRVTRVYHNGI	44.5	5.3	5.3
HLA-DRB1*15:01	1	173	187	15	IRRVTRVYH	ENIRRVTRVYHNGIT	72.5	5.3	5.3
HLA-DRB1*04:01	1	48	62	15	FQNGFTAWG	PPEDVFQNGFTAWGN	116.5	5.3	5.3
HLA-DRB1*04:01	1	197	211	15	YVSQQTRAN	NARYVSQQTRANPNP	118.8	5.3	5.3
HLA-DPA1*01:03/DPB1*02:01	1	129	143	15	AASSYFEYV	NNFYGAASSYFEYVD	119	5.3	5.3
HLA-DRB3*02:02	1	78	92	15	FVSTSSSRR	GSSNSAFVSTSSSRR	136.4	5.3	5.3
HLA-DRB3*02:02	1	205	219	15	TRANPNPYT	TRANPNPYTSRRSVA	138.2	5.3	5.3
HLA-DQA1*01:01/DQB1*05:01	1	132	146	15	AASSYFEYV	YGAASSYFEYVDTYG	275.9	5.3	5.3
HLA-DQA1*01:01/DQB1*05:01	1	89	103	15	YTEVYLEHR	SSRRYTEVYLEHRMQ	277.4	5.3	5.3
HLA-DPA1*02:01/DPB1*14:01	1	150	164	15	RILAGALAT	GRILAGALATYQSEY	688.3	5.3	5.3
HLA-DRB1*11:01	1	160	174	15	YLAHRRIPP	YQSEYLAHRRIPPEN	56.1	5.4	5.4
HLA-DRB1*04:01	1	183	197	15	ITGETTTTE	HNGITGETTTTEYSN	120.8	5.4	5.4
HLA-DQA1*05:01/DQB1*02:01	1	135	149	15	SYFEYVDTY	ASSYFEYVDTYGDNA	202.3	5.4	5.4
HLA-DQA1*01:01/DQB1*05:01	1	134	148	15	SYFEYVDTY	AASSYFEYVDTYGDN	287.1	5.4	5.4
HLA-DPA1*02:01/DPB1*01:01	1	11	25	15	WLTWLAILA	ARTGWLTWLAILAVT	205.3	5.5	5.5
HLA-DQA1*05:01/DQB1*02:01	1	116	130	15	FIGYIYEVR	GHFIGYIYEVRADNN	210.5	5.5	5.5
HLA-DQA1*01:01/DQB1*05:01	1	90	104	15	YTEVYLEHR	SRRYTEVYLEHRMQE	292.8	5.5	5.5
HLA-DPA1*02:01/DPB1*14:01	1	249	263	15	ERAGEAMVL	WSERAGEAMVLVYYE	714.8	5.5	5.5
HLA-DRB1*07:01	1	173	187	15	VTRVYHNGI	ENIRRVTRVYHNGIT	46.6	5.6	5.6
HLA-DRB1*07:01	1	81	95	15	VSTSSSRRY	NSAFVSTSSSRRYTE	47.2	5.6	5.6
HLA-DRB1*15:01	1	174	188	15	TRVYHNGIT	NIRRVTRVYHNGITG	76	5.6	5.6
HLA-DQA1*01:02/DQB1*06:02	1	77	91	15	SNSAFVSTS	VGSSNSAFVSTSSSR	164.8	5.6	5.6
HLA-DPA1*01:03/DPB1*04:01	1	88	102	15	YTEVYLEHR	SSSRRYTEVYLEHRM	183.9	5.6	5.6
HLA-DPA1*01:03/DPB1*04:01	1	90	104	15	YTEVYLEHR	SRRYTEVYLEHRMQE	184.9	5.6	5.6
HLA-DQA1*05:01/DQB1*02:01	1	125	139	15	FYGAASSYF	VRADNNFYGAASSYF	215.2	5.6	5.6
HLA-DQA1*04:01/DQB1*04:02	1	153	167	15	GALATYQSE	LAGALATYQSEYLAH	470.8	5.6	5.6
HLA-DRB1*09:01	1	150	164	15	LAGALATYQ	GRILAGALATYQSEY	60.1	5.7	5.7
HLA-DQA1*05:01/DQB1*03:01	1	74	88	15	SNSAFVSTS	SCQVGSSNSAFVSTS	90.7	5.7	5.7
HLA-DRB1*04:01	1	182	196	15	ITGETTTTE	YHNGITGETTTTEYS	126.2	5.7	5.7
HLA-DRB1*04:01	1	130	144	15	FYGAASSYF	NFYGAASSYFEYVDT	126.9	5.7	5.7
HLA-DPA1*01:03/DPB1*04:01	1	89	103	15	YTEVYLEHR	SSRRYTEVYLEHRMQ	185.5	5.7	5.7
HLA-DPA1*02:01/DPB1*01:01	1	116	130	15	HFIGYIYEV	GHFIGYIYEVRADNN	211.8	5.7	5.7
HLA-DQA1*05:01/DQB1*02:01	1	134	148	15	SYFEYVDTY	AASSYFEYVDTYGDN	217	5.7	5.7
HLA-DRB1*11:01	1	161	175	15	YLAHRRIPP	QSEYLAHRRIPPENI	60.6	5.8	5.8
HLA-DRB1*09:01	1	209	223	15	SRRSVASIV	PNPYTSRRSVASIVG	61.4	5.8	5.8
HLA-DRB3*01:01	1	140	154	15	TYGDNAGRI	EYVDTYGDNAGRILA	173.4	5.8	5.8
HLA-DPA1*01:03/DPB1*04:01	1	251	265	15	MVLVYYESI	ERAGEAMVLVYYESI	193.5	5.8	5.8
HLA-DRB4*01:01	1	4	18	15	AIRQTARTG	TRAIRQTARTGWLTW	100	5.9	5.9
HLA-DRB4*01:01	1	220	234	15	TLVRMAPVI	SIVGTLVRMAPVIGA	100.3	5.9	5.9
HLA-DRB4*01:01	1	221	235	15	TLVRMAPVI	IVGTLVRMAPVIGAC	100.7	5.9	5.9
HLA-DRB1*04:01	1	120	134	15	VRADNNFYG	GYIYEVRADNNFYGA	132.2	5.9	5.9
HLA-DRB3*02:02	1	57	71	15	WGNNDNVLD	FTAWGNNDNVLDHLT	168.7	5.9	5.9
HLA-DRB1*08:02	1	226	240	15	MAPVIGACM	VRMAPVIGACMARQA	208.6	5.9	5.9
HLA-DPA1*02:01/DPB1*01:01	1	131	145	15	GAASSYFEY	FYGAASSYFEYVDTY	217.8	5.9	5.9
HLA-DQA1*05:01/DQB1*02:01	1	114	128	15	FIGYIYEVR	GTGHFIGYIYEVRAD	224.8	5.9	5.9
HLA-DQA1*01:01/DQB1*05:01	1	88	102	15	YTEVYLEHR	SSSRRYTEVYLEHRM	310.9	5.9	5.9
HLA-DQA1*03:01/DQB1*03:02	1	150	164	15	GALATYQSE	GRILAGALATYQSEY	578.3	5.9	5.9
HLA-DRB1*01:01	1	222	236	15	VRMAPVIGA	VGTLVRMAPVIGACM	17.9	6	6
HLA-DRB1*07:01	1	82	96	15	VSTSSSRRY	SAFVSTSSSRRYTEV	50.4	6	6
HLA-DQA1*05:01/DQB1*03:01	1	128	142	15	FYGAASSYF	DNNFYGAASSYFEYV	95.2	6	6
HLA-DPA1*03:01/DPB1*04:02	1	219	233	15	SIVGTLVRM	ASIVGTLVRMAPVIG	127.5	6	6
HLA-DPA1*01:03/DPB1*02:01	1	251	265	15	MVLVYYESI	ERAGEAMVLVYYESI	131.8	6	6
HLA-DPA1*01:03/DPB1*02:01	1	13	27	15	LTWLAILAV	TGWLTWLAILAVTAP	132.1	6	6
HLA-DRB1*04:01	1	195	209	15	YVSQQTRAN	YSNARYVSQQTRANP	134.5	6	6
HLA-DRB1*04:01	1	184	198	15	ITGETTTTE	NGITGETTTTEYSNA	134.6	6	6
HLA-DQA1*01:02/DQB1*06:02	1	151	165	15	LAGALATYQ	RILAGALATYQSEYL	172.3	6	6
HLA-DQA1*01:02/DQB1*06:02	1	249	263	15	GEAMVLVYY	WSERAGEAMVLVYYE	174	6	6
HLA-DRB3*01:01	1	36	50	15	YRYDSRPPE	DPPATVYRYDSRPPE	179	6	6
HLA-DPA1*02:01/DPB1*01:01	1	153	167	15	TYQSEYLAH	LAGALATYQSEYLAH	218.6	6	6
HLA-DQA1*05:01/DQB1*02:01	1	155	169	15	LATYQSEYL	GALATYQSEYLAHRR	228.9	6	6
HLA-DQA1*04:01/DQB1*04:02	1	241	255	15	SEAMAAWSE	ESSEAMAAWSERAGE	496.6	6	6
HLA-DQA1*04:01/DQB1*04:02	1	255	269	15	EAMVLVYYE	EAMVLVYYESIAYSF	500.5	6	6
HLA-DQA1*05:01/DQB1*03:01	1	127	141	15	FYGAASSYF	ADNNFYGAASSYFEY	97	6.1	6.1
HLA-DQA1*05:01/DQB1*03:01	1	76	90	15	SNSAFVSTS	QVGSSNSAFVSTSSS	97.5	6.1	6.1
HLA-DRB4*01:01	1	3	17	15	AIRQTARTG	CTRAIRQTARTGWLT	103.2	6.1	6.1
HLA-DPA1*01:03/DPB1*02:01	1	134	148	15	SYFEYVDTY	AASSYFEYVDTYGDN	135.7	6.1	6.1
HLA-DRB1*12:01	1	253	267	15	LVYYESIAY	AGEAMVLVYYESIAY	205.3	6.1	6.1
HLA-DRB1*08:02	1	21	35	15	LAVTAPVTS	ILAVTAPVTSPAWAD	212.1	6.1	6.1
HLA-DPA1*02:01/DPB1*01:01	1	130	144	15	GAASSYFEY	NFYGAASSYFEYVDT	221.4	6.1	6.1
HLA-DQA1*05:01/DQB1*02:01	1	115	129	15	FIGYIYEVR	TGHFIGYIYEVRADN	234.8	6.1	6.1
HLA-DQA1*01:01/DQB1*05:01	1	91	105	15	YTEVYLEHR	RRYTEVYLEHRMQEA	328.1	6.1	6.1
HLA-DRB5*01:01	1	84	98	15	FVSTSSSRR	FVSTSSSRRYTEVYL	41.3	6.2	6.2
HLA-DPA1*01:03/DPB1*02:01	1	128	142	15	AASSYFEYV	DNNFYGAASSYFEYV	137.3	6.2	6.2
HLA-DQA1*01:02/DQB1*06:02	1	75	89	15	SNSAFVSTS	CQVGSSNSAFVSTSS	176.6	6.2	6.2
HLA-DRB3*01:01	1	122	136	15	VRADNNFYG	IYEVRADNNFYGAAS	188.4	6.2	6.2
HLA-DRB3*01:01	1	139	153	15	TYGDNAGRI	FEYVDTYGDNAGRIL	188.6	6.2	6.2
HLA-DQA1*01:01/DQB1*05:01	1	135	149	15	SYFEYVDTY	ASSYFEYVDTYGDNA	338.1	6.2	6.2
HLA-DQA1*01:01/DQB1*05:01	1	7	21	15	ARTGWLTWL	IRQTARTGWLTWLAI	339.1	6.2	6.2
HLA-DPA1*02:01/DPB1*14:01	1	247	261	15	ERAGEAMVL	AAWSERAGEAMVLVY	791.6	6.2	6.2
HLA-DRB5*01:01	1	128	142	15	FYGAASSYF	DNNFYGAASSYFEYV	42.1	6.3	6.3
HLA-DRB1*07:01	1	212	226	15	SRRSVASIV	YTSRRSVASIVGTLV	54	6.3	6.3
HLA-DQA1*05:01/DQB1*03:01	1	247	261	15	ERAGEAMVL	AAWSERAGEAMVLVY	100.6	6.3	6.3
HLA-DPA1*03:01/DPB1*04:02	1	216	230	15	SIVGTLVRM	RSVASIVGTLVRMAP	132.5	6.3	6.3
HLA-DRB1*04:01	1	124	138	15	VRADNNFYG	EVRADNNFYGAASSY	142.7	6.3	6.3
HLA-DQA1*01:02/DQB1*06:02	1	251	265	15	EAMVLVYYE	ERAGEAMVLVYYESI	179.1	6.3	6.3
HLA-DQA1*01:01/DQB1*05:01	1	12	26	15	WLTWLAILA	RTGWLTWLAILAVTA	348	6.3	6.3
HLA-DQA1*04:01/DQB1*04:02	1	98	112	15	RMQEAVEAE	LEHRMQEAVEAERAG	514	6.3	6.3
HLA-DQA1*03:01/DQB1*03:02	1	86	100	15	RRYTEVYLE	STSSSRRYTEVYLEH	599.1	6.3	6.3
HLA-DRB5*01:01	1	129	143	15	FYGAASSYF	NNFYGAASSYFEYVD	43.2	6.4	6.4
HLA-DRB1*11:01	1	159	173	15	YLAHRRIPP	TYQSEYLAHRRIPPE	66.4	6.4	6.4
HLA-DRB3*01:01	1	32	46	15	WADDPPATV	AWADDPPATVYRYDS	194.6	6.4	6.4
HLA-DPA1*02:01/DPB1*01:01	1	9	23	15	TGWLTWLAI	QTARTGWLTWLAILA	233	6.4	6.4
HLA-DQA1*03:01/DQB1*03:02	1	99	113	15	RMQEAVEAE	EHRMQEAVEAERAGR	608.3	6.4	6.4
HLA-DQA1*03:01/DQB1*03:02	1	151	165	15	GALATYQSE	RILAGALATYQSEYL	614.7	6.4	6.4
HLA-DRB1*11:01	1	218	232	15	VGTLVRMAP	VASIVGTLVRMAPVI	67.5	6.5	6.5
HLA-DQA1*05:01/DQB1*03:01	1	248	262	15	ERAGEAMVL	AWSERAGEAMVLVYY	102	6.5	6.5
HLA-DQA1*05:01/DQB1*03:01	1	226	240	15	VIGACMARQ	VRMAPVIGACMARQA	102.7	6.5	6.5
HLA-DQA1*05:01/DQB1*03:01	1	246	260	15	ERAGEAMVL	MAAWSERAGEAMVLV	102.8	6.5	6.5
HLA-DRB1*03:01	1	79	93	15	FVSTSSSRR	SSNSAFVSTSSSRRY	163.5	6.5	6.5
HLA-DRB1*01:01	1	225	239	15	MAPVIGACM	LVRMAPVIGACMARQ	20.1	6.6	6.6
HLA-DRB4*01:01	1	2	16	15	AIRQTARTG	RCTRAIRQTARTGWL	110.5	6.6	6.6
HLA-DRB1*04:05	1	115	129	15	FIGYIYEVR	TGHFIGYIYEVRADN	125.5	6.6	6.6
HLA-DRB3*02:02	1	56	70	15	WGNNDNVLD	GFTAWGNNDNVLDHL	199	6.6	6.6
HLA-DPA1*02:01/DPB1*01:01	1	129	143	15	GAASSYFEY	NNFYGAASSYFEYVD	236.4	6.6	6.6
HLA-DQA1*05:01/DQB1*02:01	1	95	109	15	RMQEAVEAE	EVYLEHRMQEAVEAE	250.4	6.6	6.6
HLA-DQA1*05:01/DQB1*02:01	1	255	269	15	YYESIAYSF	EAMVLVYYESIAYSF	253.6	6.6	6.6
HLA-DPA1*02:01/DPB1*14:01	1	250	264	15	RAGEAMVLV	SERAGEAMVLVYYES	849.2	6.6	6.6
HLA-DQA1*05:01/DQB1*03:01	1	152	166	15	LAGALATYQ	ILAGALATYQSEYLA	106.2	6.7	6.7
HLA-DPA1*01:03/DPB1*02:01	1	116	130	15	FIGYIYEVR	GHFIGYIYEVRADNN	146	6.7	6.7
HLA-DQA1*05:01/DQB1*02:01	1	96	110	15	RMQEAVEAE	VYLEHRMQEAVEAER	254.7	6.7	6.7
HLA-DQA1*04:01/DQB1*04:02	1	94	108	15	EHRMQEAVE	TEVYLEHRMQEAVEA	535.7	6.7	6.7
HLA-DRB1*04:01	1	254	268	15	LVYYESIAY	GEAMVLVYYESIAYS	158.6	6.8	6.8
HLA-DQA1*05:01/DQB1*02:01	1	100	114	15	QEAVEAERA	HRMQEAVEAERAGRG	260.8	6.8	6.8
HLA-DPA1*02:01/DPB1*05:01	1	255	269	15	LVYYESIAY	EAMVLVYYESIAYSF	510.9	6.8	6.8
HLA-DRB1*09:01	1	220	234	15	LVRMAPVIG	SIVGTLVRMAPVIGA	71.8	6.9	6.9
HLA-DRB1*09:01	1	213	227	15	SRRSVASIV	TSRRSVASIVGTLVR	72	6.9	6.9
HLA-DRB4*01:01	1	172	186	15	NIRRVTRVY	PENIRRVTRVYHNGI	115.7	6.9	6.9
HLA-DRB3*01:01	1	41	55	15	YRYDSRPPE	VYRYDSRPPEDVFQN	218.6	6.9	6.9
HLA-DPA1*01:03/DPB1*04:01	1	153	167	15	YQSEYLAHX	LAGALATYQSEYLAH	236.9	6.9	6.9
HLA-DQA1*05:01/DQB1*02:01	1	113	127	15	FIGYIYEVR	RGTGHFIGYIYEVRA	264.1	6.9	6.9
HLA-DRB1*09:01	1	147	161	15	LAGALATYQ	DNAGRILAGALATYQ	72.5	7	7
HLA-DQA1*05:01/DQB1*03:01	1	73	87	15	VGSSNSAFV	RSCQVGSSNSAFVST	109.5	7	7
HLA-DRB3*01:01	1	118	132	15	YEVRADNNF	FIGYIYEVRADNNFY	220	7	7
HLA-DRB1*11:01	1	162	176	15	YLAHRRIPP	SEYLAHRRIPPENIR	74	7.1	7.1
HLA-DRB1*11:01	1	169	183	15	IRRVTRVYH	RIPPENIRRVTRVYH	74	7.1	7.1
HLA-DRB1*04:05	1	116	130	15	FIGYIYEVR	GHFIGYIYEVRADNN	134	7.1	7.1
HLA-DRB1*04:01	1	198	212	15	YVSQQTRAN	ARYVSQQTRANPNPY	165.7	7.1	7.1
HLA-DQA1*03:01/DQB1*03:02	1	236	250	15	AESSEAMAA	MARQAESSEAMAAWS	676.7	7.1	7.1
HLA-DRB1*07:01	1	218	232	15	IVGTLVRMA	VASIVGTLVRMAPVI	61.1	7.2	7.2
HLA-DRB1*07:01	1	215	229	15	IVGTLVRMA	RRSVASIVGTLVRMA	61.5	7.2	7.2
HLA-DQA1*05:01/DQB1*03:01	1	129	143	15	FYGAASSYF	NNFYGAASSYFEYVD	112.8	7.2	7.2
HLA-DRB1*04:05	1	255	269	15	LVYYESIAY	EAMVLVYYESIAYSF	137	7.2	7.2
HLA-DRB3*02:02	1	83	97	15	FVSTSSSRR	AFVSTSSSRRYTEVY	226.9	7.2	7.2
HLA-DRB3*01:01	1	141	155	15	TYGDNAGRI	YVDTYGDNAGRILAG	229.1	7.2	7.2
HLA-DPA1*02:01/DPB1*01:01	1	91	105	15	RYTEVYLEH	RRYTEVYLEHRMQEA	254.6	7.2	7.2
HLA-DPA1*02:01/DPB1*01:01	1	132	146	15	GAASSYFEY	YGAASSYFEYVDTYG	255.3	7.2	7.2
HLA-DQA1*01:01/DQB1*05:01	1	131	145	15	AASSYFEYV	FYGAASSYFEYVDTY	407.8	7.2	7.2
HLA-DRB1*07:01	1	174	188	15	VTRVYHNGI	NIRRVTRVYHNGITG	62.7	7.3	7.3
HLA-DRB1*04:01	1	181	195	15	ITGETTTTE	VYHNGITGETTTTEY	169.9	7.3	7.3
HLA-DRB1*03:01	1	120	134	15	VRADNNFYG	GYIYEVRADNNFYGA	193.7	7.3	7.3
HLA-DRB1*12:01	1	255	269	15	YYESIAYSF	EAMVLVYYESIAYSF	236.5	7.3	7.3
HLA-DPA1*01:03/DPB1*04:01	1	87	101	15	YTEVYLEHR	TSSSRRYTEVYLEHR	251.9	7.3	7.3
HLA-DQA1*03:01/DQB1*03:02	1	149	163	15	LAGALATYQ	AGRILAGALATYQSE	690.9	7.3	7.3
HLA-DPA1*02:01/DPB1*14:01	1	223	237	15	RMAPVIGAC	GTLVRMAPVIGACMA	934	7.3	7.3
HLA-DRB1*09:01	1	223	237	15	LVRMAPVIG	GTLVRMAPVIGACMA	76.4	7.4	7.4
HLA-DRB4*01:01	1	170	184	15	NIRRVTRVY	IPPENIRRVTRVYHN	122.4	7.4	7.4
HLA-DRB1*03:01	1	121	135	15	VRADNNFYG	YIYEVRADNNFYGAA	198.7	7.4	7.4
HLA-DRB1*08:02	1	120	134	15	VRADNNFYG	GYIYEVRADNNFYGA	254.3	7.4	7.4
HLA-DPA1*02:01/DPB1*14:01	1	88	102	15	RRYTEVYLE	SSSRRYTEVYLEHRM	943.5	7.4	7.4
HLA-DRB1*09:01	1	208	222	15	SRRSVASIV	NPNPYTSRRSVASIV	77.4	7.5	7.5
HLA-DQA1*05:01/DQB1*03:01	1	126	140	15	FYGAASSYF	RADNNFYGAASSYFE	118	7.5	7.5
HLA-DPA1*02:01/DPB1*14:01	1	89	103	15	RRYTEVYLE	SSRRYTEVYLEHRMQ	955.3	7.5	7.5
HLA-DQA1*01:02/DQB1*06:02	1	242	256	15	AMAAWSERA	SSEAMAAWSERAGEA	212.8	7.6	7.6
HLA-DPA1*02:01/DPB1*01:01	1	12	26	15	WLTWLAILA	RTGWLTWLAILAVTA	270	7.6	7.6
HLA-DQA1*05:01/DQB1*02:01	1	136	150	15	SYFEYVDTY	SSYFEYVDTYGDNAG	285.7	7.6	7.6
HLA-DQA1*01:01/DQB1*05:01	1	255	269	15	MVLVYYESI	EAMVLVYYESIAYSF	425.4	7.6	7.6
HLA-DQA1*01:01/DQB1*05:01	1	92	106	15	YTEVYLEHR	RYTEVYLEHRMQEAV	431.9	7.6	7.6
HLA-DRB4*01:01	1	171	185	15	NIRRVTRVY	PPENIRRVTRVYHNG	125.9	7.7	7.7
HLA-DRB1*04:01	1	125	139	15	FYGAASSYF	VRADNNFYGAASSYF	176.9	7.7	7.7
HLA-DQA1*01:01/DQB1*05:01	1	136	150	15	SYFEYVDTY	SSYFEYVDTYGDNAG	437.7	7.7	7.7
HLA-DPA1*02:01/DPB1*14:01	1	224	238	15	RMAPVIGAC	TLVRMAPVIGACMAR	977.7	7.7	7.7
HLA-DRB1*15:01	1	113	127	15	TGHFIGYIY	RGTGHFIGYIYEVRA	108.8	7.8	7.8
HLA-DRB1*04:01	1	126	140	15	FYGAASSYF	RADNNFYGAASSYFE	178.7	7.8	7.8
HLA-DRB1*01:01	1	215	229	15	VASIVGTLV	RRSVASIVGTLVRMA	23.5	7.9	7.9
HLA-DRB5*01:01	1	127	141	15	FYGAASSYF	ADNNFYGAASSYFEY	55.3	7.9	7.9
HLA-DQA1*05:01/DQB1*03:01	1	249	263	15	ERAGEAMVL	WSERAGEAMVLVYYE	123	7.9	7.9
HLA-DRB1*09:01	1	225	239	15	MAPVIGACM	LVRMAPVIGACMARQ	80.7	8	8
HLA-DRB1*09:01	1	222	236	15	LVRMAPVIG	VGTLVRMAPVIGACM	81.3	8	8
HLA-DQA1*05:01/DQB1*03:01	1	77	91	15	SNSAFVSTS	VGSSNSAFVSTSSSR	125.8	8	8
HLA-DRB4*01:01	1	173	187	15	NIRRVTRVY	ENIRRVTRVYHNGIT	132.3	8	8
HLA-DPA1*01:03/DPB1*02:01	1	135	149	15	SYFEYVDTY	ASSYFEYVDTYGDNA	179.4	8	8
HLA-DPA1*02:01/DPB1*01:01	1	86	100	15	RYTEVYLEH	STSSSRRYTEVYLEH	279.4	8	8
HLA-DPA1*02:01/DPB1*01:01	1	255	269	15	LVYYESIAY	EAMVLVYYESIAYSF	280.2	8	8
HLA-DQA1*01:01/DQB1*05:01	1	254	268	15	MVLVYYESI	GEAMVLVYYESIAYS	456	8	8
HLA-DRB1*07:01	1	217	231	15	IVGTLVRMA	SVASIVGTLVRMAPV	69.1	8.1	8.1
HLA-DRB1*11:01	1	175	189	15	VTRVYHNGI	IRRVTRVYHNGITGE	88.3	8.1	8.1
HLA-DRB1*15:01	1	175	189	15	TRVYHNGIT	IRRVTRVYHNGITGE	116	8.1	8.1
HLA-DPA1*01:03/DPB1*02:01	1	111	125	15	HFIGYIYEV	AGRGTGHFIGYIYEV	182.4	8.1	8.1
HLA-DQA1*05:01/DQB1*02:01	1	119	133	15	IYEVRADNN	IGYIYEVRADNNFYG	303.8	8.1	8.1
HLA-DRB1*11:01	1	158	172	15	YLAHRRIPP	ATYQSEYLAHRRIPP	89.9	8.2	8.2
HLA-DRB1*04:05	1	114	128	15	FIGYIYEVR	GTGHFIGYIYEVRAD	155.4	8.2	8.2
HLA-DRB1*08:02	1	119	133	15	IYEVRADNN	IGYIYEVRADNNFYG	271.9	8.2	8.2
HLA-DRB1*01:01	1	148	162	15	GRILAGALA	NAGRILAGALATYQS	24.6	8.3	8.3
HLA-DRB1*03:01	1	122	136	15	VRADNNFYG	IYEVRADNNFYGAAS	228.9	8.3	8.3
HLA-DRB1*08:02	1	162	176	15	LAHRRIPPE	SEYLAHRRIPPENIR	273.4	8.3	8.3
HLA-DRB3*02:02	1	55	69	15	WGNNDNVLD	NGFTAWGNNDNVLDH	286.3	8.3	8.3
HLA-DPA1*01:03/DPB1*04:01	1	133	147	15	AASSYFEYV	GAASSYFEYVDTYGD	299.3	8.3	8.3
HLA-DQA1*03:01/DQB1*03:02	1	152	166	15	GALATYQSE	ILAGALATYQSEYLA	754.4	8.3	8.3
HLA-DQA1*05:01/DQB1*03:01	1	72	86	15	CQVGSSNSA	GRSCQVGSSNSAFVS	131	8.4	8.4
HLA-DPA1*03:01/DPB1*04:02	1	215	229	15	SIVGTLVRM	RRSVASIVGTLVRMA	174.9	8.4	8.4
HLA-DPA1*01:03/DPB1*02:01	1	156	170	15	YQSEYLAHR	ALATYQSEYLAHRRI	191.7	8.4	8.4
HLA-DQA1*03:01/DQB1*03:02	1	246	260	15	ERAGEAMVL	MAAWSERAGEAMVLV	765.8	8.4	8.4
HLA-DPA1*02:01/DPB1*14:01	1	222	236	15	RMAPVIGAC	VGTLVRMAPVIGACM	1062	8.4	8.4
HLA-DRB1*01:01	1	149	163	15	GRILAGALA	AGRILAGALATYQSE	24.9	8.5	8.5
HLA-DRB1*07:01	1	83	97	15	VSTSSSRRY	AFVSTSSSRRYTEVY	74	8.5	8.5
HLA-DRB1*11:01	1	224	238	15	VRMAPVIGA	TLVRMAPVIGACMAR	95	8.5	8.5
HLA-DPA1*03:01/DPB1*04:02	1	131	145	15	GAASSYFEY	FYGAASSYFEYVDTY	177.9	8.5	8.5
HLA-DQA1*05:01/DQB1*02:01	1	156	170	15	LATYQSEYL	ALATYQSEYLAHRRI	319.5	8.5	8.5
HLA-DRB1*01:01	1	226	240	15	MAPVIGACM	VRMAPVIGACMARQA	25.1	8.6	8.6
HLA-DQA1*05:01/DQB1*03:01	1	225	239	15	VRMAPVIGA	LVRMAPVIGACMARQ	135.5	8.6	8.6
HLA-DPA1*01:03/DPB1*02:01	1	154	168	15	TYQSEYLAH	AGALATYQSEYLAHR	195.4	8.6	8.6
HLA-DPA1*01:03/DPB1*02:01	1	7	21	15	TGWLTWLAI	IRQTARTGWLTWLAI	199.6	8.6	8.6
HLA-DRB1*08:02	1	169	183	15	IRRVTRVYH	RIPPENIRRVTRVYH	281.2	8.6	8.6
HLA-DRB3*01:01	1	142	156	15	TYGDNAGRI	VDTYGDNAGRILAGA	300	8.6	8.6
HLA-DPA1*02:01/DPB1*01:01	1	158	172	15	TYQSEYLAH	ATYQSEYLAHRRIPP	300.1	8.6	8.6
HLA-DPA1*02:01/DPB1*14:01	1	145	159	15	RILAGALAT	YGDNAGRILAGALAT	1074.1	8.6	8.6
HLA-DRB1*09:01	1	219	233	15	IVGTLVRMA	ASIVGTLVRMAPVIG	86.2	8.7	8.7
HLA-DRB1*11:01	1	217	231	15	VGTLVRMAP	SVASIVGTLVRMAPV	97.7	8.7	8.7
HLA-DRB1*03:01	1	119	133	15	VRADNNFYG	IGYIYEVRADNNFYG	245.7	8.7	8.7
HLA-DQA1*01:01/DQB1*05:01	1	253	267	15	MVLVYYESI	AGEAMVLVYYESIAY	493.7	8.7	8.7
HLA-DQA1*03:01/DQB1*03:02	1	87	101	15	RRYTEVYLE	TSSSRRYTEVYLEHR	785.7	8.7	8.7
HLA-DPA1*02:01/DPB1*14:01	1	225	239	15	RMAPVIGAC	LVRMAPVIGACMARQ	1092	8.7	8.7
HLA-DRB5*01:01	1	255	269	15	YYESIAYSF	EAMVLVYYESIAYSF	62.5	8.8	8.8
HLA-DRB4*01:01	1	1	15	15	AIRQTARTG	MRCTRAIRQTARTGW	145.2	8.8	8.8
HLA-DPA1*01:03/DPB1*02:01	1	155	169	15	YQSEYLAHR	GALATYQSEYLAHRR	205.8	8.8	8.8
HLA-DRB1*12:01	1	248	262	15	GEAMVLVYY	AWSERAGEAMVLVYY	283.9	8.8	8.8
HLA-DQA1*03:01/DQB1*03:02	1	235	249	15	AESSEAMAA	CMARQAESSEAMAAW	789.7	8.8	8.8
HLA-DRB1*01:01	1	221	235	15	VRMAPVIGA	IVGTLVRMAPVIGAC	26	8.9	8.9
HLA-DRB1*01:01	1	213	227	15	VASIVGTLV	TSRRSVASIVGTLVR	26.1	8.9	8.9
HLA-DRB1*12:01	1	219	233	15	LVRMAPVIG	ASIVGTLVRMAPVIG	287	8.9	8.9
HLA-DQA1*04:01/DQB1*04:02	1	242	256	15	SEAMAAWSE	SSEAMAAWSERAGEA	693.6	8.9	8.9
HLA-DQA1*03:01/DQB1*03:02	1	132	146	15	YGAASSYFE	YGAASSYFEYVDTYG	799.6	8.9	8.9
HLA-DRB1*09:01	1	153	167	15	LATYQSEYL	LAGALATYQSEYLAH	89.3	9	9
HLA-DRB4*01:01	1	169	183	15	NIRRVTRVY	RIPPENIRRVTRVYH	151.4	9.1	9.1
HLA-DRB1*04:05	1	131	145	15	YGAASSYFE	FYGAASSYFEYVDTY	172.3	9.1	9.1
HLA-DRB1*04:01	1	194	208	15	YVSQQTRAN	EYSNARYVSQQTRAN	208.5	9.1	9.1
HLA-DRB1*12:01	1	220	234	15	LVRMAPVIG	SIVGTLVRMAPVIGA	292.3	9.1	9.1
HLA-DRB3*01:01	1	123	137	15	VRADNNFYG	YEVRADNNFYGAASS	323.1	9.1	9.1
HLA-DPA1*02:01/DPB1*05:01	1	91	105	15	RRYTEVYLE	RRYTEVYLEHRMQEA	683.5	9.1	9.1
HLA-DQA1*04:01/DQB1*04:02	1	132	146	15	YGAASSYFE	YGAASSYFEYVDTYG	705.6	9.1	9.1
HLA-DQA1*04:01/DQB1*04:02	1	236	250	15	AESSEAMAA	MARQAESSEAMAAWS	710.5	9.1	9.1
HLA-DPA1*02:01/DPB1*14:01	1	246	260	15	ERAGEAMVL	MAAWSERAGEAMVLV	1130.5	9.1	9.1
HLA-DRB1*15:01	1	112	126	15	TGHFIGYIY	GRGTGHFIGYIYEVR	132.5	9.2	9.2
HLA-DPA1*03:01/DPB1*04:02	1	11	25	15	WLTWLAILA	ARTGWLTWLAILAVT	194.5	9.2	9.2
HLA-DQA1*01:02/DQB1*06:02	1	78	92	15	SNSAFVSTS	GSSNSAFVSTSSSRR	259.4	9.2	9.2
HLA-DRB3*01:01	1	131	145	15	YGAASSYFE	FYGAASSYFEYVDTY	325.9	9.2	9.2
HLA-DPA1*01:03/DPB1*04:01	1	91	105	15	YTEVYLEHR	RRYTEVYLEHRMQEA	333.4	9.2	9.2
HLA-DQA1*05:01/DQB1*02:01	1	112	126	15	FIGYIYEVR	GRGTGHFIGYIYEVR	348.1	9.2	9.2
HLA-DPA1*01:03/DPB1*02:01	1	14	28	15	LTWLAILAV	GWLTWLAILAVTAPV	216.9	9.3	9.3
HLA-DPA1*01:03/DPB1*02:01	1	153	167	15	TYQSEYLAH	LAGALATYQSEYLAH	218.4	9.3	9.3
HLA-DQA1*05:01/DQB1*02:01	1	246	260	15	ERAGEAMVL	MAAWSERAGEAMVLV	352.6	9.3	9.3
HLA-DRB1*07:01	1	208	222	15	SRRSVASIV	NPNPYTSRRSVASIV	82.3	9.4	9.4
HLA-DRB1*13:02	1	121	135	15	VRADNNFYG	YIYEVRADNNFYGAA	90	9.4	9.4
HLA-DQA1*05:01/DQB1*03:01	1	229	243	15	IGACMARQA	APVIGACMARQAESS	147.4	9.4	9.4
HLA-DQA1*05:01/DQB1*02:01	1	247	261	15	ERAGEAMVL	AAWSERAGEAMVLVY	358.3	9.4	9.4
HLA-DRB1*07:01	1	131	145	15	FYGAASSYF	FYGAASSYFEYVDTY	82.6	9.5	9.5
HLA-DPA1*03:01/DPB1*04:02	1	252	266	15	AMVLVYYES	RAGEAMVLVYYESIA	203.7	9.5	9.5
HLA-DPA1*02:01/DPB1*01:01	1	133	147	15	YFEYVDTYG	GAASSYFEYVDTYGD	323.6	9.5	9.5
HLA-DPA1*02:01/DPB1*05:01	1	254	268	15	AMVLVYYES	GEAMVLVYYESIAYS	718.2	9.5	9.5
HLA-DRB1*07:01	1	211	225	15	SRRSVASIV	PYTSRRSVASIVGTL	83.5	9.6	9.6
HLA-DRB1*07:01	1	213	227	15	SRRSVASIV	TSRRSVASIVGTLVR	83.8	9.6	9.6
HLA-DQA1*01:02/DQB1*06:02	1	74	88	15	GSSNSAFVS	SCQVGSSNSAFVSTS	267.9	9.6	9.6
HLA-DRB1*08:02	1	14	28	15	LAILAVTAP	GWLTWLAILAVTAPV	310.8	9.6	9.6
HLA-DPA1*02:01/DPB1*01:01	1	8	22	15	TGWLTWLAI	RQTARTGWLTWLAIL	324	9.6	9.6
HLA-DRB1*01:01	1	214	228	15	VASIVGTLV	SRRSVASIVGTLVRM	28.9	9.7	9.7
HLA-DRB1*09:01	1	224	238	15	LVRMAPVIG	TLVRMAPVIGACMAR	97.3	9.7	9.7
HLA-DRB1*04:05	1	88	102	15	RRYTEVYLE	SSSRRYTEVYLEHRM	183	9.7	9.7
HLA-DQA1*01:02/DQB1*06:02	1	152	166	15	AGALATYQS	ILAGALATYQSEYLA	269.3	9.7	9.7
HLA-DRB1*12:01	1	169	183	15	IRRVTRVYH	RIPPENIRRVTRVYH	312	9.7	9.7
HLA-DQA1*04:01/DQB1*04:02	1	235	249	15	AESSEAMAA	CMARQAESSEAMAAW	753.7	9.7	9.7
HLA-DRB1*01:01	1	212	226	15	SRRSVASIV	YTSRRSVASIVGTLV	29.2	9.8	9.8
HLA-DRB1*07:01	1	219	233	15	IVGTLVRMA	ASIVGTLVRMAPVIG	86.4	9.8	9.8
HLA-DRB1*13:02	1	120	134	15	VRADNNFYG	GYIYEVRADNNFYGA	96.3	9.8	9.8
HLA-DRB1*09:01	1	221	235	15	LVRMAPVIG	IVGTLVRMAPVIGAC	99.5	9.8	9.8
HLA-DRB1*15:01	1	176	190	15	TRVYHNGIT	RRVTRVYHNGITGET	141.8	9.8	9.8
HLA-DRB1*15:01	1	114	128	15	TGHFIGYIY	GTGHFIGYIYEVRAD	142	9.8	9.8
HLA-DRB4*01:01	1	5	19	15	AIRQTARTG	RAIRQTARTGWLTWL	161	9.8	9.8
HLA-DRB4*01:01	1	219	233	15	TLVRMAPVI	ASIVGTLVRMAPVIG	161	9.8	9.8
HLA-DPA1*01:03/DPB1*02:01	1	157	171	15	YQSEYLAHR	LATYQSEYLAHRRIP	230.3	9.8	9.8
HLA-DPA1*02:01/DPB1*01:01	1	128	142	15	GAASSYFEY	DNNFYGAASSYFEYV	332.5	9.8	9.8
HLA-DQA1*01:01/DQB1*05:01	1	93	107	15	YTEVYLEHR	YTEVYLEHRMQEAVE	567.6	9.8	9.8
HLA-DQA1*04:01/DQB1*04:02	1	99	113	15	RMQEAVEAE	EHRMQEAVEAERAGR	759.9	9.8	9.8
HLA-DPA1*02:01/DPB1*14:01	1	251	265	15	RAGEAMVLV	ERAGEAMVLVYYESI	1205.7	9.8	9.8
HLA-DPA1*02:01/DPB1*14:01	1	90	104	15	RRYTEVYLE	SRRYTEVYLEHRMQE	1211.5	9.8	9.8
HLA-DRB1*07:01	1	175	189	15	VTRVYHNGI	IRRVTRVYHNGITGE	87.6	9.9	9.9
HLA-DQA1*05:01/DQB1*03:01	1	221	235	15	VRMAPVIGA	IVGTLVRMAPVIGAC	156.6	9.9	9.9
HLA-DQA1*05:01/DQB1*03:01	1	237	251	15	AESSEAMAA	ARQAESSEAMAAWSE	157.3	9.9	9.9
HLA-DPA1*03:01/DPB1*04:02	1	12	26	15	WLTWLAILA	RTGWLTWLAILAVTA	212.4	9.9	9.9
HLA-DRB1*08:02	1	161	175	15	LAHRRIPPE	QSEYLAHRRIPPENI	318	9.9	9.9
HLA-DQA1*01:01/DQB1*05:01	1	13	27	15	WLTWLAILA	TGWLTWLAILAVTAP	573.4	9.9	9.9
HLA-DPA1*02:01/DPB1*05:01	1	86	100	15	RRYTEVYLE	STSSSRRYTEVYLEH	743.6	9.9	9.9
HLA-DQA1*05:01/DQB1*03:01	1	18	32	15	LAVTAPVTS	WLAILAVTAPVTSPA	158	10	10
HLA-DQA1*05:01/DQB1*03:01	1	70	84	15	CQVGSSNSA	LTGRSCQVGSSNSAF	158.7	10	10
HLA-DPA1*01:03/DPB1*04:01	1	218	232	15	IVGTLVRMA	VASIVGTLVRMAPVI	369.9	10	10
HLA-DRB3*02:02	1	39	53	15	YRYDSRPPE	ATVYRYDSRPPEDVF	379.9	10	10
HLA-DQA1*05:01/DQB1*02:01	1	248	262	15	ERAGEAMVL	AWSERAGEAMVLVYY	383.4	10	10
HLA-DQA1*03:01/DQB1*03:02	1	88	102	15	RRYTEVYLE	SSSRRYTEVYLEHRM	883.7	10	10
HLA-DRB1*01:01	1	211	225	15	SRRSVASIV	PYTSRRSVASIVGTL	30.8	11	11
HLA-DRB1*01:01	1	210	224	15	SRRSVASIV	NPYTSRRSVASIVGT	30.9	11	11
HLA-DRB1*01:01	1	150	164	15	GRILAGALA	GRILAGALATYQSEY	31.1	11	11
HLA-DRB1*01:01	1	220	234	15	VRMAPVIGA	SIVGTLVRMAPVIGA	31.1	11	11
HLA-DRB1*01:01	1	147	161	15	GRILAGALA	DNAGRILAGALATYQ	32.4	11	11
HLA-DRB5*01:01	1	130	144	15	FYGAASSYF	NFYGAASSYFEYVDT	76.6	11	11
HLA-DRB5*01:01	1	156	170	15	QSEYLAHRR	ALATYQSEYLAHRRI	81.4	11	11
HLA-DRB5*01:01	1	126	140	15	FYGAASSYF	RADNNFYGAASSYFE	82.3	11	11
HLA-DRB1*07:01	1	216	230	15	IVGTLVRMA	RSVASIVGTLVRMAP	89.1	11	11
HLA-DRB1*07:01	1	209	223	15	SRRSVASIV	PNPYTSRRSVASIVG	91.8	11	11
HLA-DRB1*07:01	1	220	234	15	IVGTLVRMA	SIVGTLVRMAPVIGA	93.5	11	11
HLA-DRB1*07:01	1	210	224	15	SRRSVASIV	NPYTSRRSVASIVGT	99.3	11	11
HLA-DRB1*13:02	1	122	136	15	VRADNNFYG	IYEVRADNNFYGAAS	101.2	11	11
HLA-DRB1*13:02	1	212	226	15	SRRSVASIV	YTSRRSVASIVGTLV	104	11	11
HLA-DRB1*13:02	1	140	154	15	TYGDNAGRI	EYVDTYGDNAGRILA	105.7	11	11
HLA-DRB1*13:02	1	82	96	15	VSTSSSRRY	SAFVSTSSSRRYTEV	106.4	11	11
HLA-DRB1*13:02	1	16	30	15	AILAVTAPV	LTWLAILAVTAPVTS	107.1	11	11
HLA-DRB1*09:01	1	215	229	15	IVGTLVRMA	RRSVASIVGTLVRMA	109.6	11	11
HLA-DRB1*13:02	1	218	232	15	IVGTLVRMA	VASIVGTLVRMAPVI	113.3	11	11
HLA-DRB1*13:02	1	81	95	15	VSTSSSRRY	NSAFVSTSSSRRYTE	114	11	11
HLA-DRB1*13:02	1	80	94	15	VSTSSSRRY	SNSAFVSTSSSRRYT	114.3	11	11
HLA-DRB1*15:01	1	172	186	15	IRRVTRVYH	PENIRRVTRVYHNGI	155.7	11	11
HLA-DRB1*15:01	1	88	102	15	SRRYTEVYL	SSSRRYTEVYLEHRM	156	11	11
HLA-DRB1*15:01	1	87	101	15	SRRYTEVYL	TSSSRRYTEVYLEHR	156.6	11	11
HLA-DQA1*05:01/DQB1*03:01	1	130	144	15	FYGAASSYF	NFYGAASSYFEYVDT	162	11	11
HLA-DQA1*05:01/DQB1*03:01	1	69	83	15	GRSCQVGSS	HLTGRSCQVGSSNSA	162.7	11	11
HLA-DQA1*05:01/DQB1*03:01	1	125	139	15	NFYGAASSY	VRADNNFYGAASSYF	165.3	11	11
HLA-DQA1*05:01/DQB1*03:01	1	71	85	15	CQVGSSNSA	TGRSCQVGSSNSAFV	165.8	11	11
HLA-DRB4*01:01	1	196	210	15	YVSQQTRAN	SNARYVSQQTRANPN	172.3	11	11
HLA-DQA1*05:01/DQB1*03:01	1	216	230	15	IVGTLVRMA	RSVASIVGTLVRMAP	172.6	11	11
HLA-DQA1*05:01/DQB1*03:01	1	78	92	15	SNSAFVSTS	GSSNSAFVSTSSSRR	173	11	11
HLA-DQA1*05:01/DQB1*03:01	1	224	238	15	VRMAPVIGA	TLVRMAPVIGACMAR	173.2	11	11
HLA-DQA1*05:01/DQB1*03:01	1	240	254	15	SSEAMAAWS	AESSEAMAAWSERAG	174.8	11	11
HLA-DQA1*05:01/DQB1*03:01	1	227	241	15	IGACMARQA	RMAPVIGACMARQAE	176.2	11	11
HLA-DQA1*05:01/DQB1*03:01	1	215	229	15	IVGTLVRMA	RRSVASIVGTLVRMA	178.3	11	11
HLA-DRB1*04:05	1	55	69	15	WGNNDNVLD	NGFTAWGNNDNVLDH	193.3	11	11
HLA-DRB1*04:05	1	132	146	15	YFEYVDTYG	YGAASSYFEYVDTYG	199.3	11	11
HLA-DRB1*04:05	1	87	101	15	RRYTEVYLE	TSSSRRYTEVYLEHR	200.6	11	11
HLA-DRB1*04:05	1	254	268	15	LVYYESIAY	GEAMVLVYYESIAYS	203	11	11
HLA-DPA1*03:01/DPB1*04:02	1	10	24	15	WLTWLAILA	TARTGWLTWLAILAV	222.6	11	11
HLA-DPA1*03:01/DPB1*04:02	1	130	144	15	GAASSYFEY	NFYGAASSYFEYVDT	224.8	11	11
HLA-DRB1*04:01	1	47	61	15	FQNGFTAWG	RPPEDVFQNGFTAWG	234.2	11	11
HLA-DPA1*03:01/DPB1*04:02	1	220	234	15	SIVGTLVRM	SIVGTLVRMAPVIGA	235.3	11	11
HLA-DRB1*04:01	1	185	199	15	ITGETTTTE	GITGETTTTEYSNAR	240.4	11	11
HLA-DPA1*01:03/DPB1*02:01	1	46	60	15	VFQNGFTAW	SRPPEDVFQNGFTAW	263.9	11	11
HLA-DQA1*01:02/DQB1*06:02	1	232	246	15	ACMARQAES	IGACMARQAESSEAM	288.8	11	11
HLA-DRB1*08:02	1	163	177	15	LAHRRIPPE	EYLAHRRIPPENIRR	323.2	11	11
HLA-DRB1*12:01	1	254	268	15	LVYYESIAY	GEAMVLVYYESIAYS	331.2	11	11
HLA-DRB1*08:02	1	121	135	15	VRADNNFYG	YIYEVRADNNFYGAA	343.9	11	11
HLA-DRB1*12:01	1	249	263	15	GEAMVLVYY	WSERAGEAMVLVYYE	344.2	11	11
HLA-DPA1*02:01/DPB1*01:01	1	254	268	15	LVYYESIAY	GEAMVLVYYESIAYS	347.4	11	11
HLA-DRB1*08:02	1	219	233	15	LVRMAPVIG	ASIVGTLVRMAPVIG	349.5	11	11
HLA-DRB1*12:01	1	251	265	15	GEAMVLVYY	ERAGEAMVLVYYESI	350.5	11	11
HLA-DRB1*08:02	1	118	132	15	IYEVRADNN	FIGYIYEVRADNNFY	354.1	11	11
HLA-DPA1*02:01/DPB1*01:01	1	251	265	15	AMVLVYYES	ERAGEAMVLVYYESI	354.4	11	11
HLA-DPA1*02:01/DPB1*01:01	1	134	148	15	YFEYVDTYG	AASSYFEYVDTYGDN	358.7	11	11
HLA-DPA1*02:01/DPB1*01:01	1	249	263	15	ERAGEAMVL	WSERAGEAMVLVYYE	360.8	11	11
HLA-DRB3*01:01	1	138	152	15	TYGDNAGRI	YFEYVDTYGDNAGRI	376	11	11
HLA-DRB3*02:02	1	162	176	15	YLAHRRIPP	SEYLAHRRIPPENIR	389	11	11
HLA-DQA1*05:01/DQB1*02:01	1	120	134	15	IYEVRADNN	GYIYEVRADNNFYGA	394.1	11	11
HLA-DQA1*05:01/DQB1*02:01	1	15	29	15	ILAVTAPVT	WLTWLAILAVTAPVT	396.2	11	11
HLA-DRB3*02:02	1	40	54	15	YRYDSRPPE	TVYRYDSRPPEDVFQ	406.7	11	11
HLA-DPA1*01:03/DPB1*04:01	1	117	131	15	FIGYIYEVR	HFIGYIYEVRADNNF	407.4	11	11
HLA-DQA1*05:01/DQB1*02:01	1	101	115	15	QEAVEAERA	RMQEAVEAERAGRGT	411.6	11	11
HLA-DPA1*01:03/DPB1*04:01	1	217	231	15	IVGTLVRMA	SVASIVGTLVRMAPV	418.1	11	11
HLA-DRB3*02:02	1	58	72	15	WGNNDNVLD	TAWGNNDNVLDHLTG	418.9	11	11
HLA-DRB3*02:02	1	129	143	15	YGAASSYFE	NNFYGAASSYFEYVD	426.9	11	11
HLA-DQA1*01:01/DQB1*05:01	1	152	166	15	ALATYQSEY	ILAGALATYQSEYLA	581.6	11	11
HLA-DQA1*01:01/DQB1*05:01	1	87	101	15	SSRRYTEVY	TSSSRRYTEVYLEHR	585.5	11	11
HLA-DQA1*01:01/DQB1*05:01	1	130	144	15	AASSYFEYV	NFYGAASSYFEYVDT	589.5	11	11
HLA-DQA1*01:01/DQB1*05:01	1	153	167	15	ALATYQSEY	LAGALATYQSEYLAH	622.8	11	11
HLA-DQA1*01:01/DQB1*05:01	1	137	151	15	SYFEYVDTY	SYFEYVDTYGDNAGR	649.8	11	11
HLA-DQA1*04:01/DQB1*04:02	1	154	168	15	GALATYQSE	AGALATYQSEYLAHR	775.5	11	11
HLA-DQA1*04:01/DQB1*04:02	1	14	28	15	LAILAVTAP	GWLTWLAILAVTAPV	828.8	11	11
HLA-DQA1*03:01/DQB1*03:02	1	153	167	15	GALATYQSE	LAGALATYQSEYLAH	906.9	11	11
HLA-DPA1*02:01/DPB1*14:01	1	209	223	15	RRSVASIVG	PNPYTSRRSVASIVG	1290.2	11	11
HLA-DPA1*02:01/DPB1*14:01	1	151	165	15	RILAGALAT	RILAGALATYQSEYL	1333.6	11	11
HLA-DPA1*02:01/DPB1*14:01	1	221	235	15	RMAPVIGAC	IVGTLVRMAPVIGAC	1351	11	11
HLA-DRB1*01:01	1	128	142	15	FYGAASSYF	DNNFYGAASSYFEYV	33.7	12	12
HLA-DRB1*01:01	1	216	230	15	VASIVGTLV	RSVASIVGTLVRMAP	34.1	12	12
HLA-DRB1*01:01	1	129	143	15	FYGAASSYF	NNFYGAASSYFEYVD	36	12	12
HLA-DRB1*01:01	1	209	223	15	YTSRRSVAS	PNPYTSRRSVASIVG	36	12	12
HLA-DRB5*01:01	1	215	229	15	ASIVGTLVR	RRSVASIVGTLVRMA	93.9	12	12
HLA-DRB5*01:01	1	157	171	15	QSEYLAHRR	LATYQSEYLAHRRIP	97.7	12	12
HLA-DRB1*07:01	1	214	228	15	VASIVGTLV	SRRSVASIVGTLVRM	109.5	12	12
HLA-DRB1*13:02	1	139	153	15	TYGDNAGRI	FEYVDTYGDNAGRIL	117.2	12	12
HLA-DRB1*13:02	1	141	155	15	TYGDNAGRI	YVDTYGDNAGRILAG	118.1	12	12
HLA-DRB1*13:02	1	17	31	15	AILAVTAPV	TWLAILAVTAPVTSP	119.5	12	12
HLA-DRB1*13:02	1	15	29	15	AILAVTAPV	WLTWLAILAVTAPVT	121.6	12	12
HLA-DRB1*09:01	1	214	228	15	SRRSVASIV	SRRSVASIVGTLVRM	123.5	12	12
HLA-DRB1*13:02	1	119	133	15	VRADNNFYG	IGYIYEVRADNNFYG	127.7	12	12
HLA-DQA1*05:01/DQB1*03:01	1	223	237	15	VRMAPVIGA	GTLVRMAPVIGACMA	182.5	12	12
HLA-DQA1*05:01/DQB1*03:01	1	19	33	15	LAVTAPVTS	LAILAVTAPVTSPAW	183.3	12	12
HLA-DQA1*05:01/DQB1*03:01	1	217	231	15	IVGTLVRMA	SVASIVGTLVRMAPV	184.1	12	12
HLA-DQA1*05:01/DQB1*03:01	1	230	244	15	IGACMARQA	PVIGACMARQAESSE	186.1	12	12
HLA-DQA1*05:01/DQB1*03:01	1	250	264	15	ERAGEAMVL	SERAGEAMVLVYYES	186.1	12	12
HLA-DQA1*05:01/DQB1*03:01	1	17	31	15	LAVTAPVTS	TWLAILAVTAPVTSP	186.9	12	12
HLA-DQA1*05:01/DQB1*03:01	1	20	34	15	AVTAPVTSP	AILAVTAPVTSPAWA	187.8	12	12
HLA-DQA1*05:01/DQB1*03:01	1	238	252	15	SSEAMAAWS	RQAESSEAMAAWSER	187.9	12	12
HLA-DQA1*05:01/DQB1*03:01	1	212	226	15	RSVASIVGT	YTSRRSVASIVGTLV	189.3	12	12
HLA-DQA1*05:01/DQB1*03:01	1	228	242	15	IGACMARQA	MAPVIGACMARQAES	190.5	12	12
HLA-DQA1*05:01/DQB1*03:01	1	211	225	15	RSVASIVGT	PYTSRRSVASIVGTL	192.2	12	12
HLA-DQA1*05:01/DQB1*03:01	1	245	259	15	ERAGEAMVL	AMAAWSERAGEAMVL	193.3	12	12
HLA-DQA1*05:01/DQB1*03:01	1	239	253	15	SSEAMAAWS	QAESSEAMAAWSERA	196.3	12	12
HLA-DQA1*05:01/DQB1*03:01	1	112	126	15	HFIGYIYEV	GRGTGHFIGYIYEVR	201.1	12	12
HLA-DQA1*05:01/DQB1*03:01	1	21	35	15	VTAPVTSPA	ILAVTAPVTSPAWAD	201.2	12	12
HLA-DRB1*04:05	1	89	103	15	RRYTEVYLE	SSRRYTEVYLEHRMQ	206.5	12	12
HLA-DRB1*04:05	1	117	131	15	FIGYIYEVR	HFIGYIYEVRADNNF	206.5	12	12
HLA-DRB1*04:05	1	113	127	15	FIGYIYEVR	RGTGHFIGYIYEVRA	225.1	12	12
HLA-DPA1*03:01/DPB1*04:02	1	159	173	15	TYQSEYLAH	TYQSEYLAHRRIPPE	244.7	12	12
HLA-DPA1*03:01/DPB1*04:02	1	92	106	15	RYTEVYLEH	RYTEVYLEHRMQEAV	249.4	12	12
HLA-DRB1*04:01	1	199	213	15	YVSQQTRAN	RYVSQQTRANPNPYT	258.4	12	12
HLA-DPA1*03:01/DPB1*04:02	1	153	167	15	TYQSEYLAH	LAGALATYQSEYLAH	259.7	12	12
HLA-DPA1*03:01/DPB1*04:02	1	132	146	15	GAASSYFEY	YGAASSYFEYVDTYG	260.7	12	12
HLA-DPA1*01:03/DPB1*02:01	1	136	150	15	SYFEYVDTY	SSYFEYVDTYGDNAG	269.7	12	12
HLA-DPA1*01:03/DPB1*02:01	1	47	61	15	VFQNGFTAW	RPPEDVFQNGFTAWG	275.2	12	12
HLA-DRB1*04:01	1	119	133	15	VRADNNFYG	IGYIYEVRADNNFYG	276	12	12
HLA-DPA1*01:03/DPB1*02:01	1	117	131	15	FIGYIYEVR	HFIGYIYEVRADNNF	284.8	12	12
HLA-DPA1*01:03/DPB1*02:01	1	48	62	15	VFQNGFTAW	PPEDVFQNGFTAWGN	287	12	12
HLA-DPA1*01:03/DPB1*02:01	1	90	104	15	YTEVYLEHR	SRRYTEVYLEHRMQE	292.1	12	12
HLA-DQA1*01:02/DQB1*06:02	1	252	266	15	EAMVLVYYE	RAGEAMVLVYYESIA	307.4	12	12
HLA-DQA1*01:02/DQB1*06:02	1	12	26	15	LTWLAILAV	RTGWLTWLAILAVTA	314.6	12	12
HLA-DQA1*01:02/DQB1*06:02	1	98	112	15	QEAVEAERA	LEHRMQEAVEAERAG	315.1	12	12
HLA-DQA1*01:02/DQB1*06:02	1	97	111	15	QEAVEAERA	YLEHRMQEAVEAERA	322	12	12
HLA-DRB1*08:02	1	160	174	15	LAHRRIPPE	YQSEYLAHRRIPPEN	356.2	12	12
HLA-DRB1*12:01	1	250	264	15	GEAMVLVYY	SERAGEAMVLVYYES	356.8	12	12
HLA-DRB1*12:01	1	170	184	15	IRRVTRVYH	IPPENIRRVTRVYHN	360.7	12	12
HLA-DRB1*12:01	1	221	235	15	LVRMAPVIG	IVGTLVRMAPVIGAC	373.2	12	12
HLA-DRB1*08:02	1	117	131	15	IYEVRADNN	HFIGYIYEVRADNNF	379.8	12	12
HLA-DQA1*05:01/DQB1*02:01	1	249	263	15	ERAGEAMVL	WSERAGEAMVLVYYE	435.4	12	12
HLA-DPA1*01:03/DPB1*04:01	1	159	173	15	YQSEYLAHR	TYQSEYLAHRRIPPE	440.8	12	12
HLA-DPA1*01:03/DPB1*04:01	1	216	230	15	IVGTLVRMA	RSVASIVGTLVRMAP	449.9	12	12
HLA-DRB3*01:01	1	254	268	15	LVYYESIAY	GEAMVLVYYESIAYS	475	12	12
HLA-DRB3*02:02	1	54	68	15	WGNNDNVLD	QNGFTAWGNNDNVLD	510.1	12	12
HLA-DRB3*02:02	1	19	33	15	ILAVTAPVT	LAILAVTAPVTSPAW	515.2	12	12
HLA-DRB3*02:02	1	161	175	15	YLAHRRIPP	QSEYLAHRRIPPENI	516.8	12	12
HLA-DRB3*02:02	1	38	52	15	YRYDSRPPE	PATVYRYDSRPPEDV	519.5	12	12
HLA-DQA1*01:01/DQB1*05:01	1	151	165	15	ALATYQSEY	RILAGALATYQSEYL	689.3	12	12
HLA-DQA1*01:01/DQB1*05:01	1	154	168	15	ALATYQSEY	AGALATYQSEYLAHR	729.3	12	12
HLA-DQA1*04:01/DQB1*04:02	1	247	261	15	ERAGEAMVL	AAWSERAGEAMVLVY	858.4	12	12
HLA-DQA1*04:01/DQB1*04:02	1	93	107	15	EHRMQEAVE	YTEVYLEHRMQEAVE	865.7	12	12
HLA-DQA1*04:01/DQB1*04:02	1	243	257	15	SEAMAAWSE	SEAMAAWSERAGEAM	870.8	12	12
HLA-DQA1*04:01/DQB1*04:02	1	15	29	15	LAILAVTAP	WLTWLAILAVTAPVT	871.3	12	12
HLA-DPA1*02:01/DPB1*05:01	1	253	267	15	AMVLVYYES	AGEAMVLVYYESIAY	874	12	12
HLA-DQA1*03:01/DQB1*03:02	1	125	139	15	NNFYGAASS	VRADNNFYGAASSYF	988.6	12	12
HLA-DQA1*03:01/DQB1*03:02	1	89	103	15	RRYTEVYLE	SSRRYTEVYLEHRMQ	990.6	12	12
HLA-DQA1*03:01/DQB1*03:02	1	94	108	15	EHRMQEAVE	TEVYLEHRMQEAVEA	1014.2	12	12
HLA-DQA1*03:01/DQB1*03:02	1	100	114	15	RMQEAVEAE	HRMQEAVEAERAGRG	1040.1	12	12
HLA-DPA1*02:01/DPB1*14:01	1	87	101	15	RRYTEVYLE	TSSSRRYTEVYLEHR	1372	12	12
HLA-DRB1*01:01	1	227	241	15	MAPVIGACM	RMAPVIGACMARQAE	38.6	13	13
HLA-DRB1*09:01	1	16	30	15	AILAVTAPV	LTWLAILAVTAPVTS	133.7	13	13
HLA-DRB1*13:02	1	172	186	15	IRRVTRVYH	PENIRRVTRVYHNGI	138	13	13
HLA-DRB1*13:02	1	220	234	15	IVGTLVRMA	SIVGTLVRMAPVIGA	138.8	13	13
HLA-DRB1*13:02	1	18	32	15	AILAVTAPV	WLAILAVTAPVTSPA	142.7	13	13
HLA-DRB1*11:01	1	216	230	15	VGTLVRMAP	RSVASIVGTLVRMAP	164.5	13	13
HLA-DRB4*01:01	1	195	209	15	YVSQQTRAN	YSNARYVSQQTRANP	201.8	13	13
HLA-DRB4*01:01	1	197	211	15	YVSQQTRAN	NARYVSQQTRANPNP	205.4	13	13
HLA-DQA1*05:01/DQB1*03:01	1	79	93	15	SNSAFVSTS	SSNSAFVSTSSSRRY	205.9	13	13
HLA-DQA1*05:01/DQB1*03:01	1	213	227	15	RSVASIVGT	TSRRSVASIVGTLVR	217.7	13	13
HLA-DQA1*05:01/DQB1*03:01	1	236	250	15	AESSEAMAA	MARQAESSEAMAAWS	218.1	13	13
HLA-DQA1*05:01/DQB1*03:01	1	241	255	15	AMAAWSERA	ESSEAMAAWSERAGE	219.8	13	13
HLA-DQA1*05:01/DQB1*03:01	1	222	236	15	VRMAPVIGA	VGTLVRMAPVIGACM	220.4	13	13
HLA-DRB1*04:05	1	125	139	15	FYGAASSYF	VRADNNFYGAASSYF	228.5	13	13
HLA-DRB1*04:05	1	54	68	15	FTAWGNNDN	QNGFTAWGNNDNVLD	240.1	13	13
HLA-DPA1*01:03/DPB1*02:01	1	49	63	15	VFQNGFTAW	PEDVFQNGFTAWGNN	300.3	13	13
HLA-DRB1*04:01	1	73	87	15	VGSSNSAFV	RSCQVGSSNSAFVST	301.3	13	13
HLA-DPA1*01:03/DPB1*02:01	1	89	103	15	YTEVYLEHR	SSRRYTEVYLEHRMQ	302.7	13	13
HLA-DRB1*04:01	1	72	86	15	CQVGSSNSA	GRSCQVGSSNSAFVS	310.4	13	13
HLA-DPA1*01:03/DPB1*02:01	1	88	102	15	YTEVYLEHR	SSSRRYTEVYLEHRM	321	13	13
HLA-DQA1*01:02/DQB1*06:02	1	95	109	15	YLEHRMQEA	EVYLEHRMQEAVEAE	331.7	13	13
HLA-DQA1*01:02/DQB1*06:02	1	94	108	15	YLEHRMQEA	TEVYLEHRMQEAVEA	347.3	13	13
HLA-DQA1*01:02/DQB1*06:02	1	13	27	15	LTWLAILAV	TGWLTWLAILAVTAP	351.7	13	13
HLA-DRB1*12:01	1	252	266	15	GEAMVLVYY	RAGEAMVLVYYESIA	393.6	13	13
HLA-DRB1*03:01	1	123	137	15	VRADNNFYG	YEVRADNNFYGAASS	394.2	13	13
HLA-DRB1*12:01	1	147	161	15	ILAGALATY	DNAGRILAGALATYQ	395.5	13	13
HLA-DRB1*12:01	1	146	160	15	ILAGALATY	GDNAGRILAGALATY	399.8	13	13
HLA-DRB1*12:01	1	148	162	15	ILAGALATY	NAGRILAGALATYQS	402.4	13	13
HLA-DPA1*02:01/DPB1*01:01	1	117	131	15	HFIGYIYEV	HFIGYIYEVRADNNF	407.1	13	13
HLA-DPA1*02:01/DPB1*01:01	1	111	125	15	HFIGYIYEV	AGRGTGHFIGYIYEV	412.7	13	13
HLA-DRB1*12:01	1	218	232	15	VGTLVRMAP	VASIVGTLVRMAPVI	413.3	13	13
HLA-DRB1*03:01	1	39	53	15	YRYDSRPPE	ATVYRYDSRPPEDVF	413.7	13	13
HLA-DRB1*12:01	1	150	164	15	AGALATYQS	GRILAGALATYQSEY	423.5	13	13
HLA-DPA1*02:01/DPB1*01:01	1	92	106	15	VYLEHRMQE	RYTEVYLEHRMQEAV	425.1	13	13
HLA-DPA1*02:01/DPB1*01:01	1	253	267	15	AMVLVYYES	AGEAMVLVYYESIAY	426.6	13	13
HLA-DPA1*02:01/DPB1*01:01	1	250	264	15	EAMVLVYYE	SERAGEAMVLVYYES	428.7	13	13
HLA-DQA1*05:01/DQB1*02:01	1	17	31	15	ILAVTAPVT	TWLAILAVTAPVTSP	468.9	13	13
HLA-DQA1*05:01/DQB1*02:01	1	137	151	15	YVDTYGDNA	SYFEYVDTYGDNAGR	469.3	13	13
HLA-DQA1*05:01/DQB1*02:01	1	253	267	15	MVLVYYESI	AGEAMVLVYYESIAY	472	13	13
HLA-DPA1*01:03/DPB1*04:01	1	215	229	15	IVGTLVRMA	RRSVASIVGTLVRMA	475.3	13	13
HLA-DQA1*05:01/DQB1*02:01	1	251	265	15	MVLVYYESI	ERAGEAMVLVYYESI	484.5	13	13
HLA-DQA1*05:01/DQB1*02:01	1	254	268	15	MVLVYYESI	GEAMVLVYYESIAYS	487.1	13	13
HLA-DQA1*05:01/DQB1*02:01	1	16	30	15	ILAVTAPVT	LTWLAILAVTAPVTS	495.6	13	13
HLA-DPA1*01:03/DPB1*04:01	1	10	24	15	GWLTWLAIL	TARTGWLTWLAILAV	512.7	13	13
HLA-DRB3*02:02	1	16	30	15	WLAILAVTA	LTWLAILAVTAPVTS	525.4	13	13
HLA-DRB3*02:02	1	18	32	15	ILAVTAPVT	WLAILAVTAPVTSPA	543.7	13	13
HLA-DRB3*02:02	1	17	31	15	ILAVTAPVT	TWLAILAVTAPVTSP	557.4	13	13
HLA-DQA1*01:01/DQB1*05:01	1	113	127	15	HFIGYIYEV	RGTGHFIGYIYEVRA	780.3	13	13
HLA-DQA1*01:01/DQB1*05:01	1	129	143	15	AASSYFEYV	NNFYGAASSYFEYVD	799.4	13	13
HLA-DQA1*01:01/DQB1*05:01	1	114	128	15	HFIGYIYEV	GTGHFIGYIYEVRAD	799.9	13	13
HLA-DQA1*01:01/DQB1*05:01	1	86	100	15	SSRRYTEVY	STSSSRRYTEVYLEH	811.3	13	13
HLA-DQA1*01:01/DQB1*05:01	1	6	20	15	ARTGWLTWL	AIRQTARTGWLTWLA	815.4	13	13
HLA-DQA1*04:01/DQB1*04:02	1	248	262	15	ERAGEAMVL	AWSERAGEAMVLVYY	923.9	13	13
HLA-DQA1*04:01/DQB1*04:02	1	16	30	15	LAILAVTAP	LTWLAILAVTAPVTS	937.2	13	13
HLA-DQA1*03:01/DQB1*03:02	1	90	104	15	RRYTEVYLE	SRRYTEVYLEHRMQE	1068.9	13	13
HLA-DRB1*07:01	1	176	190	15	VTRVYHNGI	RRVTRVYHNGITGET	133.6	14	14
HLA-DRB1*09:01	1	14	28	15	AILAVTAPV	GWLTWLAILAVTAPV	137.2	14	14
HLA-DRB1*09:01	1	154	168	15	LATYQSEYL	AGALATYQSEYLAHR	138.6	14	14
HLA-DRB1*09:01	1	226	240	15	MAPVIGACM	VRMAPVIGACMARQA	140.5	14	14
HLA-DRB1*09:01	1	216	230	15	IVGTLVRMA	RSVASIVGTLVRMAP	141.7	14	14
HLA-DRB1*09:01	1	245	259	15	ERAGEAMVL	AMAAWSERAGEAMVL	142.8	14	14
HLA-DRB1*09:01	1	15	29	15	AILAVTAPV	WLTWLAILAVTAPVT	145.4	14	14
HLA-DRB1*13:02	1	200	214	15	QTRANPNPY	YVSQQTRANPNPYTS	151.3	14	14
HLA-DRB1*13:02	1	201	215	15	QTRANPNPY	VSQQTRANPNPYTSR	154.3	14	14
HLA-DRB1*13:02	1	123	137	15	VRADNNFYG	YEVRADNNFYGAASS	155.3	14	14
HLA-DRB1*13:02	1	73	87	15	VGSSNSAFV	RSCQVGSSNSAFVST	156.8	14	14
HLA-DRB1*13:02	1	79	93	15	VSTSSSRRY	SSNSAFVSTSSSRRY	160.2	14	14
HLA-DRB1*13:02	1	72	86	15	VGSSNSAFV	GRSCQVGSSNSAFVS	164.5	14	14
HLA-DRB1*11:01	1	157	171	15	SEYLAHRRI	LATYQSEYLAHRRIP	169.2	14	14
HLA-DRB1*15:01	1	89	103	15	SRRYTEVYL	SSRRYTEVYLEHRMQ	206.1	14	14
HLA-DRB1*15:01	1	111	125	15	TGHFIGYIY	AGRGTGHFIGYIYEV	208.6	14	14
HLA-DRB1*15:01	1	177	191	15	TRVYHNGIT	RVTRVYHNGITGETT	221.7	14	14
HLA-DQA1*05:01/DQB1*03:01	1	141	155	15	DNAGRILAG	YVDTYGDNAGRILAG	226.2	14	14
HLA-DRB4*01:01	1	19	33	15	ILAVTAPVT	LAILAVTAPVTSPAW	228.7	14	14
HLA-DQA1*05:01/DQB1*03:01	1	113	127	15	HFIGYIYEV	RGTGHFIGYIYEVRA	229.3	14	14
HLA-DQA1*05:01/DQB1*03:01	1	179	193	15	YHNGITGET	TRVYHNGITGETTTT	234.7	14	14
HLA-DQA1*05:01/DQB1*03:01	1	178	192	15	YHNGITGET	VTRVYHNGITGETTT	237.2	14	14
HLA-DQA1*05:01/DQB1*03:01	1	16	30	15	ILAVTAPVT	LTWLAILAVTAPVTS	239	14	14
HLA-DQA1*05:01/DQB1*03:01	1	220	234	15	VRMAPVIGA	SIVGTLVRMAPVIGA	240.6	14	14
HLA-DQA1*05:01/DQB1*03:01	1	214	228	15	RSVASIVGT	SRRSVASIVGTLVRM	242	14	14
HLA-DPA1*03:01/DPB1*04:02	1	115	129	15	HFIGYIYEV	TGHFIGYIYEVRADN	296.2	14	14
HLA-DPA1*03:01/DPB1*04:02	1	113	127	15	HFIGYIYEV	RGTGHFIGYIYEVRA	306.3	14	14
HLA-DRB1*04:01	1	180	194	15	ITGETTTTE	RVYHNGITGETTTTE	317.9	14	14
HLA-DPA1*01:03/DPB1*02:01	1	91	105	15	YTEVYLEHR	RRYTEVYLEHRMQEA	329.8	14	14
HLA-DPA1*01:03/DPB1*02:01	1	50	64	15	VFQNGFTAW	EDVFQNGFTAWGNND	349.6	14	14
HLA-DQA1*01:02/DQB1*06:02	1	99	113	15	QEAVEAERA	EHRMQEAVEAERAGR	364.5	14	14
HLA-DQA1*01:02/DQB1*06:02	1	248	262	15	RAGEAMVLV	AWSERAGEAMVLVYY	375	14	14
HLA-DQA1*01:02/DQB1*06:02	1	11	25	15	LTWLAILAV	ARTGWLTWLAILAVT	375.5	14	14
HLA-DRB1*12:01	1	172	186	15	IRRVTRVYH	PENIRRVTRVYHNGI	435.4	14	14
HLA-DRB1*03:01	1	38	52	15	YRYDSRPPE	PATVYRYDSRPPEDV	437.9	14	14
HLA-DPA1*02:01/DPB1*01:01	1	13	27	15	WLTWLAILA	TGWLTWLAILAVTAP	439.1	14	14
HLA-DRB1*08:02	1	116	130	15	IYEVRADNN	GHFIGYIYEVRADNN	440.1	14	14
HLA-DRB1*12:01	1	149	163	15	ILAGALATY	AGRILAGALATYQSE	447.4	14	14
HLA-DRB1*03:01	1	118	132	15	VRADNNFYX	FIGYIYEVRADNNFY	459.4	14	14
HLA-DRB1*03:01	1	84	98	15	VSTSSSRRY	FVSTSSSRRYTEVYL	464.6	14	14
HLA-DRB1*03:01	1	1	15	15	CTRAIRQTA	MRCTRAIRQTARTGW	470.8	14	14
HLA-DQA1*05:01/DQB1*02:01	1	121	135	15	IYEVRADNN	YIYEVRADNNFYGAA	526.6	14	14
HLA-DQA1*05:01/DQB1*02:01	1	245	259	15	ERAGEAMVL	AMAAWSERAGEAMVL	527.9	14	14
HLA-DPA1*01:03/DPB1*04:01	1	11	25	15	LTWLAILAV	ARTGWLTWLAILAVT	537.1	14	14
HLA-DPA1*01:03/DPB1*04:01	1	134	148	15	AASSYFEYV	AASSYFEYVDTYGDN	544	14	14
HLA-DPA1*01:03/DPB1*04:01	1	9	23	15	GWLTWLAIL	QTARTGWLTWLAILA	569.5	14	14
HLA-DRB3*01:01	1	156	170	15	YQSEYLAHR	ALATYQSEYLAHRRI	573.3	14	14
HLA-DRB3*02:02	1	198	212	15	TRANPNPYX	ARYVSQQTRANPNPY	600.8	14	14
HLA-DRB3*02:02	1	128	142	15	FYGAASSYF	DNNFYGAASSYFEYV	601.4	14	14
HLA-DRB3*02:02	1	163	177	15	YLAHRRIPP	EYLAHRRIPPENIRR	638.7	14	14
HLA-DQA1*01:01/DQB1*05:01	1	161	175	15	YLAHRRIPP	QSEYLAHRRIPPENI	882.4	14	14
HLA-DQA1*01:01/DQB1*05:01	1	94	108	15	YLEHRMQEA	TEVYLEHRMQEAVEA	898.1	14	14
HLA-DQA1*04:01/DQB1*04:02	1	13	27	15	WLAILAVTA	TGWLTWLAILAVTAP	975.3	14	14
HLA-DQA1*04:01/DQB1*04:02	1	228	242	15	GACMARQAE	MAPVIGACMARQAES	989.2	14	14
HLA-DQA1*04:01/DQB1*04:02	1	17	31	15	LAILAVTAP	TWLAILAVTAPVTSP	1016.9	14	14
HLA-DQA1*04:01/DQB1*04:02	1	245	259	15	ERAGEAMVL	AMAAWSERAGEAMVL	1029	14	14
HLA-DQA1*03:01/DQB1*03:02	1	91	105	15	RRYTEVYLE	RRYTEVYLEHRMQEA	1226.1	14	14
HLA-DQA1*03:01/DQB1*03:02	1	85	99	15	RRYTEVYLE	VSTSSSRRYTEVYLE	1230.3	14	14
HLA-DRB1*01:01	1	217	231	15	VASIVGTLV	SVASIVGTLVRMAPV	46.8	15	15
HLA-DRB5*01:01	1	155	169	15	QSEYLAHRR	GALATYQSEYLAHRR	126.4	15	15
HLA-DRB5*01:01	1	214	228	15	ASIVGTLVR	SRRSVASIVGTLVRM	126.6	15	15
HLA-DRB5*01:01	1	216	230	15	ASIVGTLVR	RSVASIVGTLVRMAP	128.9	15	15
HLA-DRB5*01:01	1	158	172	15	QSEYLAHRR	ATYQSEYLAHRRIPP	132.1	15	15
HLA-DRB1*07:01	1	5	19	15	IRQTARTGW	RAIRQTARTGWLTWL	139.6	15	15
HLA-DRB1*07:01	1	4	18	15	IRQTARTGW	TRAIRQTARTGWLTW	141	15	15
HLA-DRB1*07:01	1	84	98	15	VSTSSSRRY	FVSTSSSRRYTEVYL	145.8	15	15
HLA-DRB1*09:01	1	12	26	15	WLAILAVTA	RTGWLTWLAILAVTA	148.3	15	15
HLA-DRB1*09:01	1	10	24	15	WLTWLAILA	TARTGWLTWLAILAV	153.1	15	15
HLA-DRB1*09:01	1	217	231	15	IVGTLVRMA	SVASIVGTLVRMAPV	153.6	15	15
HLA-DRB1*09:01	1	9	23	15	WLTWLAILA	QTARTGWLTWLAILA	154.6	15	15
HLA-DRB1*09:01	1	247	261	15	ERAGEAMVL	AAWSERAGEAMVLVY	156	15	15
HLA-DRB1*09:01	1	17	31	15	AILAVTAPV	TWLAILAVTAPVTSP	158.2	15	15
HLA-DRB1*13:02	1	219	233	15	IVGTLVRMA	ASIVGTLVRMAPVIG	168.6	15	15
HLA-DRB1*13:02	1	199	213	15	QTRANPNPY	RYVSQQTRANPNPYT	169.1	15	15
HLA-DRB1*13:02	1	173	187	15	IRRVTRVYH	ENIRRVTRVYHNGIT	170.7	15	15
HLA-DRB1*13:02	1	74	88	15	VGSSNSAFV	SCQVGSSNSAFVSTS	172.6	15	15
HLA-DRB1*13:02	1	83	97	15	VSTSSSRRY	AFVSTSSSRRYTEVY	174.6	15	15
HLA-DRB1*13:02	1	138	152	15	TYGDNAGRI	YFEYVDTYGDNAGRI	176.6	15	15
HLA-DRB1*13:02	1	213	227	15	VASIVGTLV	TSRRSVASIVGTLVR	178	15	15
HLA-DRB1*13:02	1	170	184	15	IRRVTRVYH	IPPENIRRVTRVYHN	178.4	15	15
HLA-DRB1*13:02	1	142	156	15	TYGDNAGRI	VDTYGDNAGRILAGA	182.1	15	15
HLA-DRB1*11:01	1	225	239	15	VRMAPVIGA	LVRMAPVIGACMARQ	198.4	15	15
HLA-DRB1*15:01	1	252	266	15	VLVYYESIA	RAGEAMVLVYYESIA	242.1	15	15
HLA-DQA1*05:01/DQB1*03:01	1	180	194	15	YHNGITGET	RVYHNGITGETTTTE	246.1	15	15
HLA-DRB1*15:01	1	86	100	15	SRRYTEVYL	STSSSRRYTEVYLEH	250	15	15
HLA-DQA1*05:01/DQB1*03:01	1	235	249	15	AESSEAMAA	CMARQAESSEAMAAW	253.3	15	15
HLA-DQA1*05:01/DQB1*03:01	1	181	195	15	YHNGITGET	VYHNGITGETTTTEY	254.7	15	15
HLA-DQA1*05:01/DQB1*03:01	1	68	82	15	GRSCQVGSS	DHLTGRSCQVGSSNS	257.1	15	15
HLA-DQA1*05:01/DQB1*03:01	1	231	245	15	IGACMARQA	VIGACMARQAESSEA	260.1	15	15
HLA-DQA1*05:01/DQB1*03:01	1	67	81	15	GRSCQVGSS	LDHLTGRSCQVGSSN	263.7	15	15
HLA-DQA1*05:01/DQB1*03:01	1	243	257	15	AWSERAGEA	SEAMAAWSERAGEAM	264.1	15	15
HLA-DQA1*05:01/DQB1*03:01	1	22	36	15	VTAPVTSPA	LAVTAPVTSPAWADD	264.2	15	15
HLA-DQA1*05:01/DQB1*03:01	1	111	125	15	HFIGYIYEV	AGRGTGHFIGYIYEV	265.2	15	15
HLA-DPA1*03:01/DPB1*04:02	1	114	128	15	HFIGYIYEV	GTGHFIGYIYEVRAD	312.4	15	15
HLA-DPA1*03:01/DPB1*04:02	1	13	27	15	WLTWLAILA	TGWLTWLAILAVTAP	315.5	15	15
HLA-DRB1*04:01	1	17	31	15	ILAVTAPVT	TWLAILAVTAPVTSP	353.3	15	15
HLA-DRB1*04:01	1	19	33	15	ILAVTAPVT	LAILAVTAPVTSPAW	357.7	15	15
HLA-DRB1*04:01	1	16	30	15	ILAVTAPVT	LTWLAILAVTAPVTS	369.3	15	15
HLA-DPA1*01:03/DPB1*02:01	1	87	101	15	YTEVYLEHR	TSSSRRYTEVYLEHR	383.7	15	15
HLA-DQA1*01:02/DQB1*06:02	1	96	110	15	YLEHRMQEA	VYLEHRMQEAVEAER	384.2	15	15
HLA-DPA1*01:03/DPB1*02:01	1	6	20	15	ARTGWLTWL	AIRQTARTGWLTWLA	397.1	15	15
HLA-DQA1*01:02/DQB1*06:02	1	243	257	15	AMAAWSERA	SEAMAAWSERAGEAM	399.3	15	15
HLA-DQA1*01:02/DQB1*06:02	1	66	80	15	LTGRSCQVG	VLDHLTGRSCQVGSS	404.2	15	15
HLA-DPA1*02:01/DPB1*01:01	1	248	262	15	ERAGEAMVL	AWSERAGEAMVLVYY	482.5	15	15
HLA-DRB1*03:01	1	218	232	15	IVGTLVRMA	VASIVGTLVRMAPVI	483.8	15	15
HLA-DRB1*12:01	1	151	165	15	AGALATYQS	RILAGALATYQSEYL	489.9	15	15
HLA-DRB1*03:01	1	217	231	15	IVGTLVRMA	SVASIVGTLVRMAPV	521.6	15	15
HLA-DQA1*05:01/DQB1*02:01	1	18	32	15	ILAVTAPVT	WLAILAVTAPVTSPA	569.3	15	15
HLA-DQA1*05:01/DQB1*02:01	1	252	266	15	MVLVYYESI	RAGEAMVLVYYESIA	586.7	15	15
HLA-DRB3*01:01	1	117	131	15	YIYEVRADN	HFIGYIYEVRADNNF	593.5	15	15
HLA-DRB3*01:01	1	143	157	15	TYGDNAGRI	DTYGDNAGRILAGAL	598.6	15	15
HLA-DQA1*05:01/DQB1*02:01	1	94	108	15	HRMQEAVEA	TEVYLEHRMQEAVEA	598.8	15	15
HLA-DQA1*05:01/DQB1*02:01	1	14	28	15	WLAILAVTA	GWLTWLAILAVTAPV	602.1	15	15
HLA-DPA1*01:03/DPB1*04:01	1	152	166	15	LATYQSEYL	ILAGALATYQSEYLA	618.2	15	15
HLA-DPA1*01:03/DPB1*04:01	1	127	141	15	GAASSYFEY	ADNNFYGAASSYFEY	624.4	15	15
HLA-DRB3*01:01	1	124	138	15	VRADNNFYG	EVRADNNFYGAASSY	641.4	15	15
HLA-DRB3*02:02	1	160	174	15	YLAHRRIPP	YQSEYLAHRRIPPEN	662.3	15	15
HLA-DRB3*02:02	1	173	187	15	IRRVTRVYH	ENIRRVTRVYHNGIT	707.4	15	15
HLA-DQA1*01:01/DQB1*05:01	1	155	169	15	ALATYQSEY	GALATYQSEYLAHRR	914	15	15
HLA-DQA1*01:01/DQB1*05:01	1	159	173	15	YLAHRRIPP	TYQSEYLAHRRIPPE	916.4	15	15
HLA-DQA1*01:01/DQB1*05:01	1	112	126	15	HFIGYIYEV	GRGTGHFIGYIYEVR	934.7	15	15
HLA-DQA1*01:01/DQB1*05:01	1	115	129	15	HFIGYIYEV	TGHFIGYIYEVRADN	956	15	15
HLA-DQA1*01:01/DQB1*05:01	1	160	174	15	YLAHRRIPP	YQSEYLAHRRIPPEN	958.2	15	15
HLA-DQA1*01:01/DQB1*05:01	1	14	28	15	WLTWLAILA	GWLTWLAILAVTAPV	994	15	15
HLA-DQA1*04:01/DQB1*04:02	1	234	248	15	AESSEAMAA	ACMARQAESSEAMAA	1039.3	15	15
HLA-DPA1*02:01/DPB1*05:01	1	113	127	15	HFIGYIYEV	RGTGHFIGYIYEVRA	1063.8	15	15
HLA-DPA1*02:01/DPB1*05:01	1	131	145	15	SSYFEYVDT	FYGAASSYFEYVDTY	1100.3	15	15
HLA-DPA1*02:01/DPB1*05:01	1	251	265	15	AMVLVYYES	ERAGEAMVLVYYESI	1101.6	15	15
HLA-DQA1*03:01/DQB1*03:02	1	181	195	15	ITGETTTTE	VYHNGITGETTTTEY	1280.2	15	15
HLA-DRB1*01:01	1	127	141	15	FYGAASSYF	ADNNFYGAASSYFEY	49.5	16	16
HLA-DRB1*01:01	1	146	160	15	GRILAGALA	GDNAGRILAGALATY	49.6	16	16
HLA-DRB1*07:01	1	221	235	15	IVGTLVRMA	IVGTLVRMAPVIGAC	157.7	16	16
HLA-DRB1*09:01	1	246	260	15	ERAGEAMVL	MAAWSERAGEAMVLV	161	16	16
HLA-DRB1*07:01	1	188	202	15	TEYSNARYV	GETTTTEYSNARYVS	162.1	16	16
HLA-DRB1*07:01	1	78	92	15	FVSTSSSRR	GSSNSAFVSTSSSRR	163.5	16	16
HLA-DRB1*09:01	1	218	232	15	IVGTLVRMA	VASIVGTLVRMAPVI	166	16	16
HLA-DRB1*09:01	1	190	204	15	TEYSNARYV	TTTTEYSNARYVSQQ	173	16	16
HLA-DRB1*09:01	1	74	88	15	VGSSNSAFV	SCQVGSSNSAFVSTS	173.1	16	16
HLA-DRB1*13:02	1	14	28	15	AILAVTAPV	GWLTWLAILAVTAPV	190	16	16
HLA-DRB1*13:02	1	202	216	15	TRANPNPYT	SQQTRANPNPYTSRR	192.7	16	16
HLA-DRB1*13:02	1	215	229	15	VASIVGTLV	RRSVASIVGTLVRMA	193.4	16	16
HLA-DRB1*13:02	1	171	185	15	IRRVTRVYH	PPENIRRVTRVYHNG	202.8	16	16
HLA-DRB1*15:01	1	115	129	15	FIGYIYEVR	TGHFIGYIYEVRADN	255.4	16	16
HLA-DRB4*01:01	1	224	238	15	LVRMAPVIG	TLVRMAPVIGACMAR	264.2	16	16
HLA-DRB4*01:01	1	18	32	15	ILAVTAPVT	WLAILAVTAPVTSPA	266	16	16
HLA-DQA1*05:01/DQB1*03:01	1	251	265	15	ERAGEAMVL	ERAGEAMVLVYYESI	268.5	16	16
HLA-DQA1*05:01/DQB1*03:01	1	109	123	15	RGTGHFIGY	ERAGRGTGHFIGYIY	268.8	16	16
HLA-DRB1*15:01	1	171	185	15	IRRVTRVYH	PPENIRRVTRVYHNG	269.1	16	16
HLA-DQA1*05:01/DQB1*03:01	1	242	256	15	AMAAWSERA	SSEAMAAWSERAGEA	269.4	16	16
HLA-DQA1*05:01/DQB1*03:01	1	177	191	15	YHNGITGET	RVTRVYHNGITGETT	273.1	16	16
HLA-DRB1*15:01	1	170	184	15	IRRVTRVYH	IPPENIRRVTRVYHN	273.6	16	16
HLA-DQA1*05:01/DQB1*03:01	1	114	128	15	HFIGYIYEV	GTGHFIGYIYEVRAD	274.2	16	16
HLA-DQA1*05:01/DQB1*03:01	1	15	29	15	WLAILAVTA	WLTWLAILAVTAPVT	276.9	16	16
HLA-DQA1*05:01/DQB1*03:01	1	131	145	15	FYGAASSYF	FYGAASSYFEYVDTY	277.8	16	16
HLA-DRB4*01:01	1	218	232	15	TLVRMAPVI	VASIVGTLVRMAPVI	278.2	16	16
HLA-DQA1*05:01/DQB1*03:01	1	218	232	15	IVGTLVRMA	VASIVGTLVRMAPVI	282.9	16	16
HLA-DQA1*05:01/DQB1*03:01	1	232	246	15	ARQAESSEA	IGACMARQAESSEAM	283	16	16
HLA-DRB1*04:05	1	90	104	15	YTEVYLEHR	SRRYTEVYLEHRMQE	301.8	16	16
HLA-DRB1*04:01	1	18	32	15	ILAVTAPVT	WLAILAVTAPVTSPA	374.3	16	16
HLA-DRB1*04:01	1	220	234	15	IVGTLVRMA	SIVGTLVRMAPVIGA	375.6	16	16
HLA-DRB1*04:01	1	74	88	15	VGSSNSAFV	SCQVGSSNSAFVSTS	385	16	16
HLA-DRB1*04:01	1	53	67	15	FTAWGNNDN	FQNGFTAWGNNDNVL	400.6	16	16
HLA-DQA1*01:02/DQB1*06:02	1	67	81	15	LTGRSCQVG	LDHLTGRSCQVGSSN	414.4	16	16
HLA-DQA1*01:02/DQB1*06:02	1	14	28	15	LTWLAILAV	GWLTWLAILAVTAPV	415.9	16	16
HLA-DQA1*01:02/DQB1*06:02	1	79	93	15	SAFVSTSSS	SSNSAFVSTSSSRRY	424.1	16	16
HLA-DPA1*01:03/DPB1*02:01	1	152	166	15	LATYQSEYL	ILAGALATYQSEYLA	425.9	16	16
HLA-DPA1*01:03/DPB1*02:01	1	15	29	15	LTWLAILAV	WLTWLAILAVTAPVT	428.3	16	16
HLA-DPA1*01:03/DPB1*02:01	1	92	106	15	YLEHRMQEA	RYTEVYLEHRMQEAV	432.7	16	16
HLA-DRB1*08:02	1	159	173	15	LAHRRIPPE	TYQSEYLAHRRIPPE	485.4	16	16
HLA-DRB1*08:02	1	122	136	15	VRADNNFYG	IYEVRADNNFYGAAS	485.7	16	16
HLA-DPA1*02:01/DPB1*01:01	1	252	266	15	AMVLVYYES	RAGEAMVLVYYESIA	503.8	16	16
HLA-DPA1*02:01/DPB1*01:01	1	152	166	15	ALATYQSEY	ILAGALATYQSEYLA	510	16	16
HLA-DRB1*08:02	1	148	162	15	LAGALATYQ	NAGRILAGALATYQS	515	16	16
HLA-DRB1*12:01	1	173	187	15	IRRVTRVYH	ENIRRVTRVYHNGIT	524.3	16	16
HLA-DRB1*03:01	1	92	106	15	VYLEHRMQE	RYTEVYLEHRMQEAV	531.1	16	16
HLA-DRB1*03:01	1	93	107	15	VYLEHRMQE	YTEVYLEHRMQEAVE	553.2	16	16
HLA-DRB1*03:01	1	220	234	15	VRMAPVIGA	SIVGTLVRMAPVIGA	563.9	16	16
HLA-DRB1*03:01	1	2	16	15	IRQTARTGW	RCTRAIRQTARTGWL	570.8	16	16
HLA-DPA1*01:03/DPB1*04:01	1	219	233	15	IVGTLVRMA	ASIVGTLVRMAPVIG	644.6	16	16
HLA-DPA1*01:03/DPB1*04:01	1	111	125	15	FIGYIYEVX	AGRGTGHFIGYIYEV	653.1	16	16
HLA-DPA1*01:03/DPB1*04:01	1	8	22	15	GWLTWLAIL	RQTARTGWLTWLAIL	659.7	16	16
HLA-DPA1*01:03/DPB1*04:01	1	86	100	15	RYTEVYLEH	STSSSRRYTEVYLEH	672.1	16	16
HLA-DRB3*02:02	1	15	29	15	WLAILAVTA	WLTWLAILAVTAPVT	734.6	16	16
HLA-DRB3*02:02	1	210	224	15	SRRSVASIV	NPYTSRRSVASIVGT	790.8	16	16
HLA-DRB3*02:02	1	123	137	15	VRADNNFYG	YEVRADNNFYGAASS	794.6	16	16
HLA-DRB3*02:02	1	172	186	15	IRRVTRVYH	PENIRRVTRVYHNGI	806.9	16	16
HLA-DQA1*01:01/DQB1*05:01	1	138	152	15	YVDTYGDNA	YFEYVDTYGDNAGRI	1077.5	16	16
HLA-DQA1*01:01/DQB1*05:01	1	162	176	15	YLAHRRIPP	SEYLAHRRIPPENIR	1080.8	16	16
HLA-DQA1*04:01/DQB1*04:02	1	227	241	15	GACMARQAE	RMAPVIGACMARQAE	1121	16	16
HLA-DQA1*04:01/DQB1*04:02	1	246	260	15	ERAGEAMVL	MAAWSERAGEAMVLV	1126	16	16
HLA-DQA1*04:01/DQB1*04:02	1	148	162	15	LAGALATYQ	NAGRILAGALATYQS	1136.3	16	16
HLA-DQA1*04:01/DQB1*04:02	1	18	32	15	LAILAVTAP	WLAILAVTAPVTSPA	1151.3	16	16
HLA-DQA1*04:01/DQB1*04:02	1	229	243	15	GACMARQAE	APVIGACMARQAESS	1169.5	16	16
HLA-DPA1*02:01/DPB1*05:01	1	252	266	15	AMVLVYYES	RAGEAMVLVYYESIA	1180.1	16	16
HLA-DQA1*03:01/DQB1*03:02	1	23	37	15	PVTSPAWAD	AVTAPVTSPAWADDP	1341.1	16	16
HLA-DQA1*03:01/DQB1*03:02	1	148	162	15	LAGALATYQ	NAGRILAGALATYQS	1345.3	16	16
HLA-DQA1*03:01/DQB1*03:02	1	22	36	15	PVTSPAWAD	LAVTAPVTSPAWADD	1373.4	16	16
HLA-DQA1*03:01/DQB1*03:02	1	244	258	15	AAWSERAGE	EAMAAWSERAGEAMV	1377.3	16	16
HLA-DPA1*02:01/DPB1*14:01	1	18	32	15	LAVTAPVTS	WLAILAVTAPVTSPA	1823.2	16	16
HLA-DPA1*02:01/DPB1*14:01	1	19	33	15	LAVTAPVTS	LAILAVTAPVTSPAW	1827.7	16	16
HLA-DPA1*02:01/DPB1*14:01	1	220	234	15	GTLVRMAPV	SIVGTLVRMAPVIGA	1902.5	16	16
HLA-DPA1*02:01/DPB1*14:01	1	20	34	15	LAVTAPVTS	AILAVTAPVTSPAWA	1920.3	16	16
HLA-DRB1*01:01	1	81	95	15	FVSTSSSRR	NSAFVSTSSSRRYTE	55.1	17	17
HLA-DRB1*07:01	1	3	17	15	IRQTARTGW	CTRAIRQTARTGWLT	169.9	17	17
HLA-DRB1*07:01	1	2	16	15	IRQTARTGW	RCTRAIRQTARTGWL	170.2	17	17
HLA-DRB1*09:01	1	189	203	15	TEYSNARYV	ETTTTEYSNARYVSQ	175.4	17	17
HLA-DRB1*09:01	1	8	22	15	ARTGWLTWL	RQTARTGWLTWLAIL	175.6	17	17
HLA-DRB1*09:01	1	155	169	15	LATYQSEYL	GALATYQSEYLAHRR	175.6	17	17
HLA-DRB1*09:01	1	73	87	15	VGSSNSAFV	RSCQVGSSNSAFVST	180.2	17	17
HLA-DRB1*09:01	1	146	160	15	RILAGALAT	GDNAGRILAGALATY	182.9	17	17
HLA-DRB1*13:02	1	71	85	15	VGSSNSAFV	TGRSCQVGSSNSAFV	206	17	17
HLA-DRB1*13:02	1	217	231	15	IVGTLVRMA	SVASIVGTLVRMAPV	210.8	17	17
HLA-DRB1*13:02	1	221	235	15	VRMAPVIGA	IVGTLVRMAPVIGAC	215.1	17	17
HLA-DRB1*13:02	1	216	230	15	IVGTLVRMA	RSVASIVGTLVRMAP	226	17	17
HLA-DRB1*11:01	1	215	229	15	VASIVGTLV	RRSVASIVGTLVRMA	264.2	17	17
HLA-DRB1*15:01	1	216	230	15	VASIVGTLV	RSVASIVGTLVRMAP	279.4	17	17
HLA-DRB1*15:01	1	220	234	15	IVGTLVRMA	SIVGTLVRMAPVIGA	281.3	17	17
HLA-DRB1*15:01	1	215	229	15	VASIVGTLV	RRSVASIVGTLVRMA	291.5	17	17
HLA-DQA1*05:01/DQB1*03:01	1	244	258	15	AWSERAGEA	EAMAAWSERAGEAMV	293.7	17	17
HLA-DQA1*05:01/DQB1*03:01	1	234	248	15	AESSEAMAA	ACMARQAESSEAMAA	294.2	17	17
HLA-DRB1*15:01	1	223	237	15	VRMAPVIGA	GTLVRMAPVIGACMA	296.8	17	17
HLA-DRB4*01:01	1	194	208	15	NARYVSQQT	EYSNARYVSQQTRAN	298.5	17	17
HLA-DQA1*05:01/DQB1*03:01	1	80	94	15	SNSAFVSTS	SNSAFVSTSSSRRYT	299.4	17	17
HLA-DRB4*01:01	1	198	212	15	YVSQQTRAN	ARYVSQQTRANPNPY	301.4	17	17
HLA-DQA1*05:01/DQB1*03:01	1	110	124	15	RGTGHFIGY	RAGRGTGHFIGYIYE	301.7	17	17
HLA-DQA1*05:01/DQB1*03:01	1	153	167	15	LAGALATYQ	LAGALATYQSEYLAH	301.7	17	17
HLA-DQA1*05:01/DQB1*03:01	1	210	224	15	SRRSVASIV	NPYTSRRSVASIVGT	305.8	17	17
HLA-DRB1*04:05	1	138	152	15	FEYVDTYGD	YFEYVDTYGDNAGRI	317.5	17	17
HLA-DRB1*04:05	1	56	70	15	WGNNDNVLD	GFTAWGNNDNVLDHL	322.5	17	17
HLA-DRB1*04:05	1	52	66	15	FTAWGNNDN	VFQNGFTAWGNNDNV	325.4	17	17
HLA-DRB1*04:05	1	118	132	15	YIYEVRADN	FIGYIYEVRADNNFY	338.3	17	17
HLA-DPA1*03:01/DPB1*04:02	1	251	265	15	AMVLVYYES	ERAGEAMVLVYYESI	390.9	17	17
HLA-DRB1*04:01	1	219	233	15	IVGTLVRMA	ASIVGTLVRMAPVIG	406.8	17	17
HLA-DPA1*01:03/DPB1*02:01	1	127	141	15	FYGAASSYF	ADNNFYGAASSYFEY	451.8	17	17
HLA-DPA1*01:03/DPB1*02:01	1	137	151	15	FEYVDTYGD	SYFEYVDTYGDNAGR	457.7	17	17
HLA-DQA1*01:02/DQB1*06:02	1	73	87	15	GSSNSAFVS	RSCQVGSSNSAFVST	460.1	17	17
HLA-DRB1*08:02	1	253	267	15	LVYYESIAY	AGEAMVLVYYESIAY	515.4	17	17
HLA-DPA1*02:01/DPB1*01:01	1	247	261	15	ERAGEAMVL	AAWSERAGEAMVLVY	525.3	17	17
HLA-DPA1*02:01/DPB1*01:01	1	151	165	15	ALATYQSEY	RILAGALATYQSEYL	527	17	17
HLA-DRB1*08:02	1	149	163	15	LAGALATYQ	AGRILAGALATYQSE	531.4	17	17
HLA-DRB1*12:01	1	222	236	15	LVRMAPVIG	VGTLVRMAPVIGACM	546.5	17	17
HLA-DRB1*12:01	1	171	185	15	IRRVTRVYH	PPENIRRVTRVYHNG	563	17	17
HLA-DRB1*03:01	1	40	54	15	YRYDSRPPE	TVYRYDSRPPEDVFQ	598.8	17	17
HLA-DRB1*03:01	1	37	51	15	YRYDSRPPE	PPATVYRYDSRPPED	620.4	17	17
HLA-DQA1*05:01/DQB1*02:01	1	250	264	15	ERAGEAMVL	SERAGEAMVLVYYES	706.6	17	17
HLA-DQA1*05:01/DQB1*02:01	1	19	33	15	ILAVTAPVT	LAILAVTAPVTSPAW	714	17	17
HLA-DQA1*05:01/DQB1*02:01	1	150	164	15	LAGALATYQ	GRILAGALATYQSEY	717	17	17
HLA-DRB3*01:01	1	155	169	15	YQSEYLAHR	GALATYQSEYLAHRR	733.6	17	17
HLA-DRB3*01:01	1	253	267	15	LVYYESIAY	AGEAMVLVYYESIAY	740.3	17	17
HLA-DRB3*01:01	1	157	171	15	YQSEYLAHR	LATYQSEYLAHRRIP	756.3	17	17
HLA-DPA1*01:03/DPB1*04:01	1	12	26	15	LTWLAILAV	RTGWLTWLAILAVTA	781.5	17	17
HLA-DRB3*02:02	1	122	136	15	VRADNNFYG	IYEVRADNNFYGAAS	822.9	17	17
HLA-DRB3*02:02	1	121	135	15	VRADNNFYG	YIYEVRADNNFYGAA	837.8	17	17
HLA-DRB3*02:02	1	77	91	15	FVSTSSSRX	VGSSNSAFVSTSSSR	861.3	17	17
HLA-DRB3*02:02	1	37	51	15	YRYDSRPPE	PPATVYRYDSRPPED	881.3	17	17
HLA-DRB3*02:02	1	159	173	15	YLAHRRIPP	TYQSEYLAHRRIPPE	886.8	17	17
HLA-DQA1*01:01/DQB1*05:01	1	252	266	15	MVLVYYESI	RAGEAMVLVYYESIA	1135.7	17	17
HLA-DQA1*01:01/DQB1*05:01	1	95	109	15	YLEHRMQEA	EVYLEHRMQEAVEAE	1140.6	17	17
HLA-DQA1*04:01/DQB1*04:02	1	147	161	15	LAGALATYQ	DNAGRILAGALATYQ	1174.5	17	17
HLA-DQA1*01:01/DQB1*05:01	1	156	170	15	ALATYQSEY	ALATYQSEYLAHRRI	1176	17	17
HLA-DQA1*04:01/DQB1*04:02	1	86	100	15	RRYTEVYLE	STSSSRRYTEVYLEH	1186.4	17	17
HLA-DPA1*02:01/DPB1*05:01	1	216	230	15	ASIVGTLVR	RSVASIVGTLVRMAP	1246	17	17
HLA-DPA1*02:01/DPB1*05:01	1	218	232	15	ASIVGTLVR	VASIVGTLVRMAPVI	1259.4	17	17
HLA-DPA1*02:01/DPB1*05:01	1	114	128	15	HFIGYIYEV	GTGHFIGYIYEVRAD	1280.5	17	17
HLA-DPA1*02:01/DPB1*05:01	1	112	126	15	HFIGYIYEV	GRGTGHFIGYIYEVR	1281.9	17	17
HLA-DPA1*02:01/DPB1*05:01	1	217	231	15	ASIVGTLVR	SVASIVGTLVRMAPV	1288.8	17	17
HLA-DPA1*02:01/DPB1*05:01	1	115	129	15	HFIGYIYEV	TGHFIGYIYEVRADN	1303.1	17	17
HLA-DPA1*02:01/DPB1*05:01	1	215	229	15	ASIVGTLVR	RRSVASIVGTLVRMA	1313.4	17	17
HLA-DQA1*03:01/DQB1*03:02	1	245	259	15	ERAGEAMVL	AMAAWSERAGEAMVL	1403.6	17	17
HLA-DQA1*03:01/DQB1*03:02	1	147	161	15	LAGALATYQ	DNAGRILAGALATYQ	1410.7	17	17
HLA-DQA1*03:01/DQB1*03:02	1	93	107	15	EHRMQEAVE	YTEVYLEHRMQEAVE	1415.6	17	17
HLA-DPA1*02:01/DPB1*14:01	1	216	230	15	RSVASIVGT	RSVASIVGTLVRMAP	1990.3	17	17
HLA-DPA1*02:01/DPB1*14:01	1	164	178	15	HRRIPPENI	YLAHRRIPPENIRRV	2013.8	17	17
HLA-DPA1*02:01/DPB1*14:01	1	86	100	15	RRYTEVYLE	STSSSRRYTEVYLEH	2051	17	17
HLA-DRB1*01:01	1	80	94	15	FVSTSSSRR	SNSAFVSTSSSRRYT	58.4	18	18
HLA-DRB1*01:01	1	218	232	15	IVGTLVRMA	VASIVGTLVRMAPVI	58.8	18	18
HLA-DRB5*01:01	1	196	210	15	YVSQQTRAN	SNARYVSQQTRANPN	171	18	18
HLA-DRB5*01:01	1	195	209	15	YVSQQTRAN	YSNARYVSQQTRANP	172.6	18	18
HLA-DRB1*07:01	1	187	201	15	TEYSNARYV	TGETTTTEYSNARYV	179.8	18	18
HLA-DRB1*07:01	1	6	20	15	IRQTARTGW	AIRQTARTGWLTWLA	180.5	18	18
HLA-DRB1*07:01	1	189	203	15	TEYSNARYV	ETTTTEYSNARYVSQ	184.1	18	18
HLA-DRB1*07:01	1	222	236	15	MAPVIGACM	VGTLVRMAPVIGACM	190.4	18	18
HLA-DRB1*09:01	1	188	202	15	TEYSNARYV	GETTTTEYSNARYVS	192.8	18	18
HLA-DRB1*07:01	1	71	85	15	VGSSNSAFV	TGRSCQVGSSNSAFV	193.6	18	18
HLA-DRB1*09:01	1	248	262	15	ERAGEAMVL	AWSERAGEAMVLVYY	194.3	18	18
HLA-DRB1*09:01	1	227	241	15	VIGACMARQ	RMAPVIGACMARQAE	196.2	18	18
HLA-DRB1*09:01	1	191	205	15	TEYSNARYV	TTTEYSNARYVSQQT	197.7	18	18
HLA-DRB1*13:02	1	19	33	15	ILAVTAPVT	LAILAVTAPVTSPAW	228.5	18	18
HLA-DRB1*13:02	1	211	225	15	SRRSVASIV	PYTSRRSVASIVGTL	232.3	18	18
HLA-DRB1*13:02	1	169	183	15	IRRVTRVYH	RIPPENIRRVTRVYH	236.5	18	18
HLA-DRB1*13:02	1	222	236	15	VRMAPVIGA	VGTLVRMAPVIGACM	239.8	18	18
HLA-DRB1*13:02	1	75	89	15	VGSSNSAFV	CQVGSSNSAFVSTSS	249.5	18	18
HLA-DRB4*01:01	1	168	182	15	NIRRVTRVY	RRIPPENIRRVTRVY	306.2	18	18
HLA-DRB1*15:01	1	217	231	15	IVGTLVRMA	SVASIVGTLVRMAPV	315.6	18	18
HLA-DRB1*15:01	1	218	232	15	IVGTLVRMA	VASIVGTLVRMAPVI	317.1	18	18
HLA-DQA1*05:01/DQB1*03:01	1	108	122	15	AGRGTGHFI	AERAGRGTGHFIGYI	317.4	18	18
HLA-DRB1*15:01	1	221	235	15	VRMAPVIGA	IVGTLVRMAPVIGAC	319.4	18	18
HLA-DQA1*05:01/DQB1*03:01	1	182	196	15	YHNGITGET	YHNGITGETTTTEYS	320	18	18
HLA-DQA1*05:01/DQB1*03:01	1	14	28	15	WLAILAVTA	GWLTWLAILAVTAPV	320.6	18	18
HLA-DQA1*05:01/DQB1*03:01	1	219	233	15	IVGTLVRMA	ASIVGTLVRMAPVIG	321.4	18	18
HLA-DRB1*15:01	1	219	233	15	IVGTLVRMA	ASIVGTLVRMAPVIG	327.5	18	18
HLA-DRB1*04:05	1	253	267	15	LVYYESIAY	AGEAMVLVYYESIAY	347.5	18	18
HLA-DRB1*04:05	1	37	51	15	YRYDSRPPE	PPATVYRYDSRPPED	349	18	18
HLA-DRB1*04:05	1	51	65	15	FTAWGNNDN	DVFQNGFTAWGNNDN	350.6	18	18
HLA-DRB1*04:05	1	86	100	15	RRYTEVYLE	STSSSRRYTEVYLEH	355.1	18	18
HLA-DRB1*04:05	1	38	52	15	YRYDSRPPE	PATVYRYDSRPPEDV	357.1	18	18
HLA-DRB1*04:05	1	112	126	15	FIGYIYEVR	GRGTGHFIGYIYEVR	365.6	18	18
HLA-DPA1*03:01/DPB1*04:02	1	86	100	15	RYTEVYLEH	STSSSRRYTEVYLEH	410.5	18	18
HLA-DPA1*03:01/DPB1*04:02	1	9	23	15	TGWLTWLAI	QTARTGWLTWLAILA	414.5	18	18
HLA-DPA1*03:01/DPB1*04:02	1	129	143	15	GAASSYFEY	NNFYGAASSYFEYVD	415.1	18	18
HLA-DPA1*03:01/DPB1*04:02	1	14	28	15	WLTWLAILA	GWLTWLAILAVTAPV	419	18	18
HLA-DPA1*03:01/DPB1*04:02	1	133	147	15	SSYFEYVDT	GAASSYFEYVDTYGD	430.8	18	18
HLA-DRB1*04:01	1	217	231	15	IVGTLVRMA	SVASIVGTLVRMAPV	442.4	18	18
HLA-DRB1*04:01	1	218	232	15	IVGTLVRMA	VASIVGTLVRMAPVI	443.4	18	18
HLA-DRB1*04:01	1	216	230	15	IVGTLVRMA	RSVASIVGTLVRMAP	451.3	18	18
HLA-DRB1*04:01	1	131	145	15	YGAASSYFE	FYGAASSYFEYVDTY	452.6	18	18
HLA-DRB1*04:01	1	136	150	15	FEYVDTYGD	SSYFEYVDTYGDNAG	456.9	18	18
HLA-DRB1*04:01	1	137	151	15	FEYVDTYGD	SYFEYVDTYGDNAGR	458.4	18	18
HLA-DQA1*01:02/DQB1*06:02	1	100	114	15	QEAVEAERA	HRMQEAVEAERAGRG	484	18	18
HLA-DRB1*12:01	1	15	29	15	ILAVTAPVT	WLTWLAILAVTAPVT	609.8	18	18
HLA-DRB1*12:01	1	13	27	15	LTWLAILAV	TGWLTWLAILAVTAP	616.1	18	18
HLA-DRB1*12:01	1	12	26	15	LTWLAILAV	RTGWLTWLAILAVTA	616.7	18	18
HLA-DRB1*03:01	1	78	92	15	FVSTSSSRR	GSSNSAFVSTSSSRR	650.7	18	18
HLA-DRB1*03:01	1	91	105	15	VYLEHRMQE	RRYTEVYLEHRMQEA	658.5	18	18
HLA-DRB1*03:01	1	94	108	15	VYLEHRMQE	TEVYLEHRMQEAVEA	666.3	18	18
HLA-DPA1*01:03/DPB1*04:01	1	92	106	15	YLEHRMQEA	RYTEVYLEHRMQEAV	785.3	18	18
HLA-DPA1*01:03/DPB1*04:01	1	151	165	15	GALATYQSE	RILAGALATYQSEYL	800.8	18	18
HLA-DRB3*02:02	1	197	211	15	YVSQQTRAN	NARYVSQQTRANPNP	908.8	18	18
HLA-DRB3*02:02	1	209	223	15	SRRSVASIV	PNPYTSRRSVASIVG	925.2	18	18
HLA-DRB3*02:02	1	158	172	15	YLAHRRIPP	ATYQSEYLAHRRIPP	948.8	18	18
HLA-DRB3*02:02	1	75	89	15	GSSNSAFVS	CQVGSSNSAFVSTSS	982	18	18
HLA-DQA1*01:01/DQB1*05:01	1	111	125	15	RGTGHFIGY	AGRGTGHFIGYIYEV	1236.4	18	18
HLA-DQA1*01:01/DQB1*05:01	1	85	99	15	SSRRYTEVY	VSTSSSRRYTEVYLE	1248.5	18	18
HLA-DQA1*04:01/DQB1*04:02	1	155	169	15	GALATYQSE	GALATYQSEYLAHRR	1264.3	18	18
HLA-DPA1*02:01/DPB1*05:01	1	132	146	15	SSYFEYVDT	YGAASSYFEYVDTYG	1337.6	18	18
HLA-DPA1*02:01/DPB1*05:01	1	130	144	15	YGAASSYFE	NFYGAASSYFEYVDT	1349.3	18	18
HLA-DPA1*02:01/DPB1*05:01	1	250	264	15	ERAGEAMVL	SERAGEAMVLVYYES	1392.2	18	18
HLA-DPA1*02:01/DPB1*14:01	1	165	179	15	HRRIPPENI	LAHRRIPPENIRRVT	2133.4	18	18
HLA-DPA1*02:01/DPB1*14:01	1	91	105	15	RRYTEVYLE	RRYTEVYLEHRMQEA	2135	18	18
HLA-DPA1*02:01/DPB1*14:01	1	226	240	15	RMAPVIGAC	VRMAPVIGACMARQA	2142.9	18	18
HLA-DRB1*01:01	1	130	144	15	FYGAASSYF	NFYGAASSYFEYVDT	61.1	19	19
HLA-DRB1*01:01	1	228	242	15	IGACMARQA	MAPVIGACMARQAES	63.7	19	19
HLA-DRB1*01:01	1	208	222	15	YTSRRSVAS	NPNPYTSRRSVASIV	63.9	19	19
HLA-DRB5*01:01	1	159	173	15	QSEYLAHRR	TYQSEYLAHRRIPPE	191	19	19
HLA-DRB1*07:01	1	16	30	15	ILAVTAPVT	LTWLAILAVTAPVTS	195	19	19
HLA-DRB1*09:01	1	72	86	15	VGSSNSAFV	GRSCQVGSSNSAFVS	201.1	19	19
HLA-DRB1*07:01	1	72	86	15	VGSSNSAFV	GRSCQVGSSNSAFVS	202.4	19	19
HLA-DRB1*09:01	1	18	32	15	AILAVTAPV	WLAILAVTAPVTSPA	202.5	19	19
HLA-DRB1*07:01	1	15	29	15	ILAVTAPVT	WLTWLAILAVTAPVT	203.2	19	19
HLA-DRB1*13:02	1	208	222	15	SRRSVASIV	NPNPYTSRRSVASIV	254.5	19	19
HLA-DRB1*13:02	1	174	188	15	IRRVTRVYH	NIRRVTRVYHNGITG	267.7	19	19
HLA-DRB1*11:01	1	2	16	15	IRQTARTGW	RCTRAIRQTARTGWL	300.5	19	19
HLA-DRB1*11:01	1	3	17	15	IRQTARTGW	CTRAIRQTARTGWLT	301.7	19	19
HLA-DRB1*11:01	1	163	177	15	YLAHRRIPP	EYLAHRRIPPENIRR	309.6	19	19
HLA-DRB1*11:01	1	4	18	15	IRQTARTGW	TRAIRQTARTGWLTW	309.7	19	19
HLA-DRB4*01:01	1	174	188	15	RVTRVYHNG	NIRRVTRVYHNGITG	327.6	19	19
HLA-DRB4*01:01	1	17	31	15	ILAVTAPVT	TWLAILAVTAPVTSP	334.1	19	19
HLA-DRB1*15:01	1	110	124	15	TGHFIGYIY	RAGRGTGHFIGYIYE	337.6	19	19
HLA-DRB1*15:01	1	222	236	15	VRMAPVIGA	VGTLVRMAPVIGACM	337.9	19	19
HLA-DRB1*15:01	1	38	52	15	VYRYDSRPP	PATVYRYDSRPPEDV	343.4	19	19
HLA-DRB1*15:01	1	85	99	15	SRRYTEVYL	VSTSSSRRYTEVYLE	358.2	19	19
HLA-DQA1*05:01/DQB1*03:01	1	107	121	15	AGRGTGHFI	EAERAGRGTGHFIGY	358.6	19	19
HLA-DQA1*05:01/DQB1*03:01	1	106	120	15	AGRGTGHFI	VEAERAGRGTGHFIG	360	19	19
HLA-DRB1*04:05	1	17	31	15	ILAVTAPVT	TWLAILAVTAPVTSP	377.5	19	19
HLA-DRB1*04:05	1	16	30	15	ILAVTAPVT	LTWLAILAVTAPVTS	378.4	19	19
HLA-DRB1*04:05	1	195	209	15	YVSQQTRAN	YSNARYVSQQTRANP	381.5	19	19
HLA-DRB1*04:05	1	194	208	15	YVSQQTRAN	EYSNARYVSQQTRAN	384.7	19	19
HLA-DRB1*04:05	1	196	210	15	YVSQQTRAN	SNARYVSQQTRANPN	395.8	19	19
HLA-DPA1*03:01/DPB1*04:02	1	112	126	15	HFIGYIYEV	GRGTGHFIGYIYEVR	450.8	19	19
HLA-DRB1*04:01	1	150	164	15	LAGALATYQ	GRILAGALATYQSEY	467.2	19	19
HLA-DRB1*04:01	1	20	34	15	ILAVTAPVT	AILAVTAPVTSPAWA	471	19	19
HLA-DRB1*04:01	1	71	85	15	CQVGSSNSA	TGRSCQVGSSNSAFV	480.1	19	19
HLA-DQA1*01:02/DQB1*06:02	1	65	79	15	LTGRSCQVG	NVLDHLTGRSCQVGS	501.3	19	19
HLA-DQA1*01:02/DQB1*06:02	1	253	267	15	EAMVLVYYE	AGEAMVLVYYESIAY	505.1	19	19
HLA-DQA1*01:02/DQB1*06:02	1	233	247	15	ACMARQAES	GACMARQAESSEAMA	519.4	19	19
HLA-DQA1*01:02/DQB1*06:02	1	93	107	15	YLEHRMQEA	YTEVYLEHRMQEAVE	522.3	19	19
HLA-DPA1*01:03/DPB1*02:01	1	5	19	15	ARTGWLTWL	RAIRQTARTGWLTWL	545.2	19	19
HLA-DRB1*08:02	1	150	164	15	LAGALATYQ	GRILAGALATYQSEY	589	19	19
HLA-DPA1*02:01/DPB1*01:01	1	159	173	15	YLAHRRIPP	TYQSEYLAHRRIPPE	606.9	19	19
HLA-DPA1*02:01/DPB1*01:01	1	14	28	15	WLTWLAILA	GWLTWLAILAVTAPV	609.6	19	19
HLA-DPA1*02:01/DPB1*01:01	1	85	99	15	SRRYTEVYL	VSTSSSRRYTEVYLE	619.9	19	19
HLA-DRB1*12:01	1	217	231	15	VGTLVRMAP	SVASIVGTLVRMAPV	629.6	19	19
HLA-DRB1*12:01	1	14	28	15	LTWLAILAV	GWLTWLAILAVTAPV	632.2	19	19
HLA-DRB1*03:01	1	219	233	15	IVGTLVRMA	ASIVGTLVRMAPVIG	714	19	19
HLA-DRB1*03:01	1	4	18	15	IRQTARTGW	TRAIRQTARTGWLTW	728.9	19	19
HLA-DQA1*05:01/DQB1*02:01	1	13	27	15	WLAILAVTA	TGWLTWLAILAVTAP	804.7	19	19
HLA-DRB3*01:01	1	154	168	15	YQSEYLAHR	AGALATYQSEYLAHR	843.7	19	19
HLA-DRB3*02:02	1	211	225	15	SRRSVASIV	PYTSRRSVASIVGTL	1003.6	19	19
HLA-DRB3*02:02	1	127	141	15	FYGAASSYF	ADNNFYGAASSYFEY	1019.9	19	19
HLA-DRB3*02:02	1	120	134	15	VRADNNFYG	GYIYEVRADNNFYGA	1022.5	19	19
HLA-DRB3*02:02	1	174	188	15	RRVTRVYHN	NIRRVTRVYHNGITG	1055.4	19	19
HLA-DQA1*01:01/DQB1*05:01	1	116	130	15	HFIGYIYEV	GHFIGYIYEVRADNN	1296	19	19
HLA-DQA1*04:01/DQB1*04:02	1	22	36	15	PVTSPAWAD	LAVTAPVTSPAWADD	1348	19	19
HLA-DQA1*04:01/DQB1*04:02	1	145	159	15	RILAGALAT	YGDNAGRILAGALAT	1372.6	19	19
HLA-DQA1*04:01/DQB1*04:02	1	231	245	15	GACMARQAE	VIGACMARQAESSEA	1388.6	19	19
HLA-DQA1*04:01/DQB1*04:02	1	90	104	15	RRYTEVYLE	SRRYTEVYLEHRMQE	1399.4	19	19
HLA-DPA1*02:01/DPB1*05:01	1	92	106	15	VYLEHRMQE	RYTEVYLEHRMQEAV	1456.4	19	19
HLA-DPA1*02:01/DPB1*05:01	1	129	143	15	YGAASSYFE	NNFYGAASSYFEYVD	1475.6	19	19
HLA-DQA1*03:01/DQB1*03:02	1	27	41	15	PVTSPAWAD	PVTSPAWADDPPATV	1554.5	19	19
HLA-DQA1*03:01/DQB1*03:02	1	28	42	15	WADDPPATV	VTSPAWADDPPATVY	1597	19	19
HLA-DQA1*03:01/DQB1*03:02	1	24	38	15	PVTSPAWAD	VTAPVTSPAWADDPP	1604.8	19	19
HLA-DQA1*03:01/DQB1*03:02	1	101	115	15	RMQEAVEAE	RMQEAVEAERAGRGT	1605.4	19	19
HLA-DPA1*02:01/DPB1*14:01	1	17	31	15	AILAVTAPV	TWLAILAVTAPVTSP	2288.9	19	19
HLA-DPA1*02:01/DPB1*14:01	1	166	180	15	HRRIPPENI	AHRRIPPENIRRVTR	2293.7	19	19
HLA-DRB1*01:01	1	82	96	15	FVSTSSSRR	SAFVSTSSSRRYTEV	66.6	20	20
HLA-DRB1*01:01	1	219	233	15	GTLVRMAPV	ASIVGTLVRMAPVIG	68.7	20	20
HLA-DRB5*01:01	1	148	162	15	LAGALATYQ	NAGRILAGALATYQS	203.9	20	20
HLA-DRB5*01:01	1	213	227	15	ASIVGTLVR	TSRRSVASIVGTLVR	208.5	20	20
HLA-DRB1*07:01	1	1	15	15	IRQTARTGW	MRCTRAIRQTARTGW	212.3	20	20
HLA-DRB5*01:01	1	149	163	15	LAGALATYQ	AGRILAGALATYQSE	213.7	20	20
HLA-DRB1*09:01	1	13	27	15	WLAILAVTA	TGWLTWLAILAVTAP	220.6	20	20
HLA-DRB5*01:01	1	225	239	15	MAPVIGACM	LVRMAPVIGACMARQ	221.9	20	20
HLA-DRB1*09:01	1	75	89	15	VGSSNSAFV	CQVGSSNSAFVSTSS	224.9	20	20
HLA-DRB1*07:01	1	190	204	15	TEYSNARYV	TTTTEYSNARYVSQQ	225.8	20	20
HLA-DRB1*07:01	1	223	237	15	MAPVIGACM	GTLVRMAPVIGACMA	226.3	20	20
HLA-DRB1*13:02	1	209	223	15	SRRSVASIV	PNPYTSRRSVASIVG	286.5	20	20
HLA-DRB1*13:02	1	214	228	15	VASIVGTLV	SRRSVASIVGTLVRM	291.4	20	20
HLA-DRB1*13:02	1	210	224	15	SRRSVASIV	NPYTSRRSVASIVGT	294.2	20	20
HLA-DRB1*13:02	1	48	62	15	VFQNGFTAW	PPEDVFQNGFTAWGN	295.5	20	20
HLA-DRB1*13:02	1	46	60	15	VFQNGFTAW	SRPPEDVFQNGFTAW	296.6	20	20
HLA-DRB1*11:01	1	156	170	15	SEYLAHRRI	ALATYQSEYLAHRRI	322.8	20	20
HLA-DRB1*11:01	1	5	19	15	IRQTARTGW	RAIRQTARTGWLTWL	343.8	20	20
HLA-DRB1*11:01	1	91	105	15	EVYLEHRMQ	RRYTEVYLEHRMQEA	348.8	20	20
HLA-DRB1*11:01	1	1	15	15	IRQTARTGW	MRCTRAIRQTARTGW	351.3	20	20
HLA-DRB1*15:01	1	214	228	15	VASIVGTLV	SRRSVASIVGTLVRM	374.9	20	20
HLA-DQA1*05:01/DQB1*03:01	1	13	27	15	TWLAILAVT	TGWLTWLAILAVTAP	375.6	20	20
HLA-DRB1*15:01	1	39	53	15	VYRYDSRPP	ATVYRYDSRPPEDVF	377.7	20	20
HLA-DRB1*15:01	1	224	238	15	VRMAPVIGA	TLVRMAPVIGACMAR	383.6	20	20
HLA-DRB1*04:05	1	15	29	15	ILAVTAPVT	WLTWLAILAVTAPVT	409.8	20	20
HLA-DRB1*04:05	1	192	206	15	YSNARYVSQ	TTEYSNARYVSQQTR	421.5	20	20
HLA-DPA1*03:01/DPB1*04:02	1	221	235	15	LVRMAPVIG	IVGTLVRMAPVIGAC	471.1	20	20
HLA-DPA1*03:01/DPB1*04:02	1	214	228	15	SIVGTLVRM	SRRSVASIVGTLVRM	492.9	20	20
HLA-DRB1*04:01	1	135	149	15	FEYVDTYGD	ASSYFEYVDTYGDNA	511	20	20
HLA-DQA1*01:02/DQB1*06:02	1	214	228	15	RSVASIVGT	SRRSVASIVGTLVRM	537.3	20	20
HLA-DQA1*01:02/DQB1*06:02	1	10	24	15	GWLTWLAIL	TARTGWLTWLAILAV	546.9	20	20
HLA-DPA1*01:03/DPB1*02:01	1	151	165	15	ILAGALATY	RILAGALATYQSEYL	568.9	20	20
HLA-DPA1*01:03/DPB1*02:01	1	51	65	15	VFQNGFTAW	DVFQNGFTAWGNNDN	583.3	20	20
HLA-DRB1*08:02	1	227	241	15	IGACMARQA	RMAPVIGACMARQAE	649.8	20	20
HLA-DRB1*03:01	1	221	235	15	VRMAPVIGA	IVGTLVRMAPVIGAC	733.4	20	20
HLA-DRB1*03:01	1	216	230	15	IVGTLVRMA	RSVASIVGTLVRMAP	764.5	20	20
HLA-DRB1*03:01	1	223	237	15	VRMAPVIGA	GTLVRMAPVIGACMA	768.8	20	20
HLA-DRB1*03:01	1	222	236	15	VRMAPVIGA	VGTLVRMAPVIGACM	774.6	20	20
HLA-DQA1*05:01/DQB1*02:01	1	157	171	15	LATYQSEYL	LATYQSEYLAHRRIP	824.8	20	20
HLA-DQA1*05:01/DQB1*02:01	1	20	34	15	ILAVTAPVT	AILAVTAPVTSPAWA	833.6	20	20
HLA-DQA1*05:01/DQB1*02:01	1	138	152	15	YVDTYGDNA	YFEYVDTYGDNAGRI	852.4	20	20
HLA-DQA1*05:01/DQB1*02:01	1	12	26	15	WLAILAVTA	RTGWLTWLAILAVTA	871.3	20	20
HLA-DPA1*01:03/DPB1*04:01	1	250	264	15	MVLVYYESX	SERAGEAMVLVYYES	919.3	20	20
HLA-DPA1*01:03/DPB1*04:01	1	118	132	15	FIGYIYEVR	FIGYIYEVRADNNFY	941.9	20	20
HLA-DRB3*01:01	1	33	47	15	WADDPPATV	WADDPPATVYRYDSR	946.4	20	20
HLA-DRB3*02:02	1	222	236	15	LVRMAPVIG	VGTLVRMAPVIGACM	1101.6	20	20
HLA-DRB3*02:02	1	208	222	15	SRRSVASIV	NPNPYTSRRSVASIV	1106.3	20	20
HLA-DRB3*02:02	1	124	138	15	VRADNNFYG	EVRADNNFYGAASSY	1134.9	20	20
HLA-DRB3*02:02	1	119	133	15	YIYEVRADN	IGYIYEVRADNNFYG	1150.2	20	20
HLA-DRB3*02:02	1	223	237	15	VRMAPVIGA	GTLVRMAPVIGACMA	1151.4	20	20
HLA-DRB3*02:02	1	59	73	15	WGNNDNVLD	AWGNNDNVLDHLTGR	1174.6	20	20
HLA-DRB3*02:02	1	74	88	15	GSSNSAFVS	SCQVGSSNSAFVSTS	1174.6	20	20
HLA-DRB3*02:02	1	76	90	15	GSSNSAFVS	QVGSSNSAFVSTSSS	1188.5	20	20
HLA-DQA1*01:01/DQB1*05:01	1	163	177	15	YLAHRRIPP	EYLAHRRIPPENIRR	1410	20	20
HLA-DQA1*04:01/DQB1*04:02	1	91	105	15	RRYTEVYLE	RRYTEVYLEHRMQEA	1424.6	20	20
HLA-DQA1*04:01/DQB1*04:02	1	100	114	15	RMQEAVEAE	HRMQEAVEAERAGRG	1431.7	20	20
HLA-DQA1*04:01/DQB1*04:02	1	85	99	15	RRYTEVYLE	VSTSSSRRYTEVYLE	1440.3	20	20
HLA-DQA1*04:01/DQB1*04:02	1	23	37	15	PVTSPAWAD	AVTAPVTSPAWADDP	1453.8	20	20
HLA-DQA1*04:01/DQB1*04:02	1	133	147	15	AASSYFEYV	GAASSYFEYVDTYGD	1464.7	20	20
HLA-DQA1*04:01/DQB1*04:02	1	87	101	15	RRYTEVYLE	TSSSRRYTEVYLEHR	1467.9	20	20
HLA-DQA1*04:01/DQB1*04:02	1	230	244	15	GACMARQAE	PVIGACMARQAESSE	1470.9	20	20
HLA-DPA1*02:01/DPB1*05:01	1	219	233	15	SIVGTLVRM	ASIVGTLVRMAPVIG	1511.3	20	20
HLA-DQA1*03:01/DQB1*03:02	1	115	129	15	GYIYEVRAD	TGHFIGYIYEVRADN	1639.9	20	20
HLA-DQA1*03:01/DQB1*03:02	1	154	168	15	GALATYQSE	AGALATYQSEYLAHR	1714.9	20	20
HLA-DPA1*02:01/DPB1*14:01	1	16	30	15	AILAVTAPV	LTWLAILAVTAPVTS	2426.6	20	20
HLA-DRB1*01:01	1	97	111	15	HRMQEAVEA	YLEHRMQEAVEAERA	69.8	21	21
HLA-DRB1*01:01	1	145	159	15	GRILAGALA	YGDNAGRILAGALAT	75.1	21	21
HLA-DRB5*01:01	1	197	211	15	YVSQQTRAN	NARYVSQQTRANPNP	223.4	21	21
HLA-DRB1*09:01	1	11	25	15	WLTWLAILA	ARTGWLTWLAILAVT	226.6	21	21
HLA-DRB5*01:01	1	224	238	15	MAPVIGACM	TLVRMAPVIGACMAR	227.4	21	21
HLA-DRB1*09:01	1	145	159	15	RILAGALAT	YGDNAGRILAGALAT	229.3	21	21
HLA-DRB1*09:01	1	228	242	15	VIGACMARQ	MAPVIGACMARQAES	233	21	21
HLA-DRB1*09:01	1	156	170	15	LATYQSEYL	ALATYQSEYLAHRRI	236.1	21	21
HLA-DRB5*01:01	1	194	208	15	YVSQQTRAN	EYSNARYVSQQTRAN	237.2	21	21
HLA-DRB5*01:01	1	217	231	15	ASIVGTLVR	SVASIVGTLVRMAPV	237.9	21	21
HLA-DRB1*07:01	1	73	87	15	VGSSNSAFV	RSCQVGSSNSAFVST	240.8	21	21
HLA-DRB1*07:01	1	161	175	15	HRRIPPENI	QSEYLAHRRIPPENI	243.5	21	21
HLA-DRB5*01:01	1	223	237	15	VRMAPVIGA	GTLVRMAPVIGACMA	246.6	21	21
HLA-DRB1*07:01	1	177	191	15	VTRVYHNGI	RVTRVYHNGITGETT	246.7	21	21
HLA-DRB5*01:01	1	150	164	15	LAGALATYQ	GRILAGALATYQSEY	247.1	21	21
HLA-DRB1*13:02	1	49	63	15	VFQNGFTAW	PEDVFQNGFTAWGNN	310	21	21
HLA-DRB1*13:02	1	47	61	15	VFQNGFTAW	RPPEDVFQNGFTAWG	313.9	21	21
HLA-DRB1*13:02	1	203	217	15	TRANPNPYT	QQTRANPNPYTSRRS	315.7	21	21
HLA-DRB1*13:02	1	143	157	15	TYGDNAGRI	DTYGDNAGRILAGAL	315.9	21	21
HLA-DRB1*13:02	1	223	237	15	VRMAPVIGA	GTLVRMAPVIGACMA	316.8	21	21
HLA-DRB1*11:01	1	82	96	15	FVSTSSSRR	SAFVSTSSSRRYTEV	362.3	21	21
HLA-DRB1*11:01	1	210	224	15	YTSRRSVAS	NPYTSRRSVASIVGT	366.1	21	21
HLA-DRB1*11:01	1	92	106	15	EVYLEHRMQ	RYTEVYLEHRMQEAV	366.6	21	21
HLA-DRB1*11:01	1	81	95	15	FVSTSSSRR	NSAFVSTSSSRRYTE	369.7	21	21
HLA-DQA1*05:01/DQB1*03:01	1	66	80	15	GRSCQVGSS	VLDHLTGRSCQVGSS	391.8	21	21
HLA-DRB1*15:01	1	18	32	15	ILAVTAPVT	WLAILAVTAPVTSPA	397.2	21	21
HLA-DQA1*05:01/DQB1*03:01	1	12	26	15	TWLAILAVT	RTGWLTWLAILAVTA	401.9	21	21
HLA-DRB1*15:01	1	17	31	15	ILAVTAPVT	TWLAILAVTAPVTSP	407.9	21	21
HLA-DRB1*15:01	1	37	51	15	VYRYDSRPP	PPATVYRYDSRPPED	418.9	21	21
HLA-DRB1*15:01	1	116	130	15	IGYIYEVRA	GHFIGYIYEVRADNN	419	21	21
HLA-DRB1*04:05	1	53	67	15	FTAWGNNDN	FQNGFTAWGNNDNVL	436.8	21	21
HLA-DRB1*04:05	1	193	207	15	YSNARYVSQ	TEYSNARYVSQQTRA	451.3	21	21
HLA-DRB1*04:05	1	39	53	15	YRYDSRPPE	ATVYRYDSRPPEDVF	455.7	21	21
HLA-DPA1*03:01/DPB1*04:02	1	116	130	15	HFIGYIYEV	GHFIGYIYEVRADNN	501.1	21	21
HLA-DPA1*03:01/DPB1*04:02	1	134	148	15	SSYFEYVDT	AASSYFEYVDTYGDN	531.4	21	21
HLA-DRB1*04:01	1	149	163	15	LAGALATYQ	AGRILAGALATYQSE	546.1	21	21
HLA-DRB1*04:01	1	15	29	15	ILAVTAPVT	WLTWLAILAVTAPVT	558.1	21	21
HLA-DRB1*04:01	1	151	165	15	LAGALATYQ	RILAGALATYQSEYL	562.9	21	21
HLA-DQA1*01:02/DQB1*06:02	1	247	261	15	RAGEAMVLV	AAWSERAGEAMVLVY	572.9	21	21
HLA-DQA1*01:02/DQB1*06:02	1	1	15	15	CTRAIRQTA	MRCTRAIRQTARTGW	582.9	21	21
HLA-DQA1*01:02/DQB1*06:02	1	213	227	15	RSVASIVGT	TSRRSVASIVGTLVR	583.5	21	21
HLA-DPA1*01:03/DPB1*02:01	1	158	172	15	YQSEYLAHR	ATYQSEYLAHRRIPP	632.8	21	21
HLA-DPA1*02:01/DPB1*01:01	1	7	21	15	RTGWLTWLA	IRQTARTGWLTWLAI	656.4	21	21
HLA-DPA1*02:01/DPB1*01:01	1	93	107	15	VYLEHRMQE	YTEVYLEHRMQEAVE	679.6	21	21
HLA-DRB1*03:01	1	224	238	15	VRMAPVIGA	TLVRMAPVIGACMAR	823.5	21	21
HLA-DQA1*05:01/DQB1*02:01	1	212	226	15	VASIVGTLV	YTSRRSVASIVGTLV	918.8	21	21
HLA-DRB3*01:01	1	134	148	15	FEYVDTYGD	AASSYFEYVDTYGDN	989.6	21	21
HLA-DPA1*01:03/DPB1*04:01	1	7	21	15	TARTGWLTW	IRQTARTGWLTWLAI	990.6	21	21
HLA-DRB3*01:01	1	135	149	15	FEYVDTYGD	ASSYFEYVDTYGDNA	999.1	21	21
HLA-DPA1*01:03/DPB1*04:01	1	214	228	15	IVGTLVRMX	SRRSVASIVGTLVRM	1020.4	21	21
HLA-DRB3*02:02	1	14	28	15	WLAILAVTA	GWLTWLAILAVTAPV	1189.6	21	21
HLA-DRB3*02:02	1	95	109	15	YLEHRMQEA	EVYLEHRMQEAVEAE	1207.3	21	21
HLA-DRB3*02:02	1	20	34	15	LAVTAPVTS	AILAVTAPVTSPAWA	1210.5	21	21
HLA-DRB3*02:02	1	73	87	15	GSSNSAFVS	RSCQVGSSNSAFVST	1261.1	21	21
HLA-DRB3*02:02	1	142	156	15	YGDNAGRIL	VDTYGDNAGRILAGA	1263.6	21	21
HLA-DQA1*04:01/DQB1*04:02	1	21	35	15	APVTSPAWA	ILAVTAPVTSPAWAD	1499.8	21	21
HLA-DQA1*04:01/DQB1*04:02	1	19	33	15	AILAVTAPV	LAILAVTAPVTSPAW	1518.4	21	21
HLA-DQA1*04:01/DQB1*04:02	1	115	129	15	GYIYEVRAD	TGHFIGYIYEVRADN	1519.7	21	21
HLA-DQA1*04:01/DQB1*04:02	1	88	102	15	RRYTEVYLE	SSSRRYTEVYLEHRM	1528.5	21	21
HLA-DPA1*02:01/DPB1*05:01	1	85	99	15	RRYTEVYLE	VSTSSSRRYTEVYLE	1595.2	21	21
HLA-DPA1*02:01/DPB1*05:01	1	156	170	15	TYQSEYLAH	ALATYQSEYLAHRRI	1675.6	21	21
HLA-DQA1*03:01/DQB1*03:02	1	234	248	15	AESSEAMAA	ACMARQAESSEAMAA	1749.2	21	21
HLA-DQA1*03:01/DQB1*03:02	1	114	128	15	GHFIGYIYE	GTGHFIGYIYEVRAD	1789.7	21	21
HLA-DPA1*02:01/DPB1*14:01	1	11	25	15	GWLTWLAIL	ARTGWLTWLAILAVT	2500.8	21	21
HLA-DPA1*02:01/DPB1*14:01	1	10	24	15	RTGWLTWLA	TARTGWLTWLAILAV	2559.1	21	21
HLA-DRB1*01:01	1	16	30	15	ILAVTAPVT	LTWLAILAVTAPVTS	77.8	22	22
HLA-DRB1*01:01	1	18	32	15	ILAVTAPVT	WLAILAVTAPVTSPA	78.3	22	22
HLA-DRB1*01:01	1	17	31	15	ILAVTAPVT	TWLAILAVTAPVTSP	79.5	22	22
HLA-DRB1*09:01	1	85	99	15	VSTSSSRRY	VSTSSSRRYTEVYLE	243.5	22	22
HLA-DRB5*01:01	1	125	139	15	FYGAASSYF	VRADNNFYGAASSYF	248.8	22	22
HLA-DRB1*09:01	1	77	91	15	VGSSNSAFV	VGSSNSAFVSTSSSR	255.3	22	22
HLA-DRB1*09:01	1	19	33	15	LAVTAPVTS	LAILAVTAPVTSPAW	256.9	22	22
HLA-DRB1*07:01	1	7	21	15	IRQTARTGW	IRQTARTGWLTWLAI	265.2	22	22
HLA-DRB5*01:01	1	226	240	15	MAPVIGACM	VRMAPVIGACMARQA	267.5	22	22
HLA-DRB1*13:02	1	255	269	15	LVYYESIAY	EAMVLVYYESIAYSF	342.4	22	22
HLA-DRB1*13:02	1	124	138	15	VRADNNFYG	EVRADNNFYGAASSY	348.6	22	22
HLA-DRB4*01:01	1	255	269	15	LVYYESIAY	EAMVLVYYESIAYSF	393.8	22	22
HLA-DRB4*01:01	1	118	132	15	YIYEVRADN	FIGYIYEVRADNNFY	395.3	22	22
HLA-DRB4*01:01	1	119	133	15	YIYEVRADN	IGYIYEVRADNNFYG	406	22	22
HLA-DQA1*05:01/DQB1*03:01	1	115	129	15	HFIGYIYEV	TGHFIGYIYEVRADN	417	22	22
HLA-DRB1*15:01	1	19	33	15	ILAVTAPVT	LAILAVTAPVTSPAW	428.3	22	22
HLA-DQA1*05:01/DQB1*03:01	1	233	247	15	ARQAESSEA	GACMARQAESSEAMA	431.5	22	22
HLA-DQA1*05:01/DQB1*03:01	1	23	37	15	VTAPVTSPA	AVTAPVTSPAWADDP	440.4	22	22
HLA-DRB1*15:01	1	169	183	15	IRRVTRVYH	RIPPENIRRVTRVYH	442.4	22	22
HLA-DRB1*15:01	1	148	162	15	GRILAGALA	NAGRILAGALATYQS	447.6	22	22
HLA-DRB1*04:05	1	119	133	15	VRADNNFYG	IGYIYEVRADNNFYG	471.7	22	22
HLA-DRB1*04:05	1	197	211	15	YVSQQTRAN	NARYVSQQTRANPNP	478	22	22
HLA-DRB1*04:05	1	14	28	15	WLAILAVTA	GWLTWLAILAVTAPV	482.8	22	22
HLA-DRB1*04:05	1	216	230	15	VASIVGTLV	RSVASIVGTLVRMAP	486.5	22	22
HLA-DRB1*04:05	1	120	134	15	VRADNNFYG	GYIYEVRADNNFYGA	487.7	22	22
HLA-DRB1*04:05	1	18	32	15	ILAVTAPVT	WLAILAVTAPVTSPA	488.2	22	22
HLA-DPA1*03:01/DPB1*04:02	1	15	29	15	WLTWLAILA	WLTWLAILAVTAPVT	544.2	22	22
HLA-DRB1*04:01	1	89	103	15	YTEVYLEHR	SSRRYTEVYLEHRMQ	575.2	22	22
HLA-DRB1*04:01	1	77	91	15	FVSTSSSRX	VGSSNSAFVSTSSSR	580.1	22	22
HLA-DQA1*01:02/DQB1*06:02	1	15	29	15	TWLAILAVT	WLTWLAILAVTAPVT	600	22	22
HLA-DQA1*01:02/DQB1*06:02	1	153	167	15	AGALATYQS	LAGALATYQSEYLAH	607.6	22	22
HLA-DQA1*01:02/DQB1*06:02	1	9	23	15	RTGWLTWLA	QTARTGWLTWLAILA	621.1	22	22
HLA-DRB1*08:02	1	136	150	15	FEYVDTYGD	SSYFEYVDTYGDNAG	708.3	22	22
HLA-DRB1*08:02	1	124	138	15	VRADNNFYG	EVRADNNFYGAASSY	719.1	22	22
HLA-DRB1*08:02	1	137	151	15	FEYVDTYGD	SYFEYVDTYGDNAGR	719.7	22	22
HLA-DRB1*08:02	1	147	161	15	LAGALATYQ	DNAGRILAGALATYQ	720.6	22	22
HLA-DPA1*02:01/DPB1*01:01	1	218	232	15	SIVGTLVRM	VASIVGTLVRMAPVI	720.7	22	22
HLA-DPA1*02:01/DPB1*01:01	1	127	141	15	NFYGAASSY	ADNNFYGAASSYFEY	723.1	22	22
HLA-DRB1*08:02	1	115	129	15	IGYIYEVRA	TGHFIGYIYEVRADN	725.2	22	22
HLA-DRB1*08:02	1	63	77	15	LDHLTGRSC	NDNVLDHLTGRSCQV	727.3	22	22
HLA-DRB1*08:02	1	123	137	15	VRADNNFYG	YEVRADNNFYGAASS	730.7	22	22
HLA-DRB1*12:01	1	223	237	15	LVRMAPVIG	GTLVRMAPVIGACMA	765.9	22	22
HLA-DRB1*03:01	1	3	17	15	IRQTARTGW	CTRAIRQTARTGWLT	850.9	22	22
HLA-DRB1*03:01	1	90	104	15	VYLEHRMQE	SRRYTEVYLEHRMQE	895.2	22	22
HLA-DQA1*05:01/DQB1*02:01	1	102	116	15	QEAVEAERA	MQEAVEAERAGRGTG	969.2	22	22
HLA-DPA1*01:03/DPB1*04:01	1	249	263	15	RAGEAMVLV	WSERAGEAMVLVYYE	1103.5	22	22
HLA-DRB3*02:02	1	53	67	15	WGNNDNVLX	FQNGFTAWGNNDNVL	1299.6	22	22
HLA-DRB3*02:02	1	171	185	15	IRRVTRVYH	PPENIRRVTRVYHNG	1302.6	22	22
HLA-DRB3*02:02	1	164	178	15	HRRIPPENI	YLAHRRIPPENIRRV	1309.1	22	22
HLA-DRB3*02:02	1	118	132	15	YIYEVRADN	FIGYIYEVRADNNFY	1341.8	22	22
HLA-DRB3*02:02	1	221	235	15	LVRMAPVIG	IVGTLVRMAPVIGAC	1353.5	22	22
HLA-DQA1*04:01/DQB1*04:02	1	146	160	15	RILAGALAT	GDNAGRILAGALATY	1577.7	22	22
HLA-DQA1*04:01/DQB1*04:02	1	114	128	15	GYIYEVRAD	GTGHFIGYIYEVRAD	1592.6	22	22
HLA-DQA1*01:01/DQB1*05:01	1	117	131	15	FIGYIYEVR	HFIGYIYEVRADNNF	1607.9	22	22
HLA-DQA1*01:01/DQB1*05:01	1	96	110	15	YLEHRMQEA	VYLEHRMQEAVEAER	1658.1	22	22
HLA-DPA1*02:01/DPB1*05:01	1	249	263	15	ERAGEAMVL	WSERAGEAMVLVYYE	1735.3	22	22
HLA-DPA1*02:01/DPB1*05:01	1	214	228	15	ASIVGTLVR	SRRSVASIVGTLVRM	1758.4	22	22
HLA-DQA1*03:01/DQB1*03:02	1	116	130	15	GYIYEVRAD	GHFIGYIYEVRADNN	1842.8	22	22
HLA-DQA1*03:01/DQB1*03:02	1	25	39	15	PVTSPAWAD	TAPVTSPAWADDPPA	1853.4	22	22
HLA-DQA1*03:01/DQB1*03:02	1	124	138	15	NNFYGAASS	EVRADNNFYGAASSY	1867.2	22	22
HLA-DQA1*03:01/DQB1*03:02	1	133	147	15	FEYVDTYGD	GAASSYFEYVDTYGD	1872.2	22	22
HLA-DPA1*02:01/DPB1*14:01	1	163	177	15	HRRIPPENI	EYLAHRRIPPENIRR	2632.6	22	22
HLA-DPA1*02:01/DPB1*14:01	1	12	26	15	LTWLAILAV	RTGWLTWLAILAVTA	2648.8	22	22
HLA-DRB1*01:01	1	154	168	15	LATYQSEYL	AGALATYQSEYLAHR	81.4	23	23
HLA-DRB1*01:01	1	155	169	15	LATYQSEYL	GALATYQSEYLAHRR	81.9	23	23
HLA-DRB1*01:01	1	156	170	15	LATYQSEYL	ALATYQSEYLAHRRI	82	23	23
HLA-DRB1*01:01	1	65	79	15	LDHLTGRSC	NVLDHLTGRSCQVGS	85.6	23	23
HLA-DRB1*01:01	1	48	62	15	DVFQNGFTA	PPEDVFQNGFTAWGN	86.1	23	23
HLA-DRB1*09:01	1	244	258	15	WSERAGEAM	EAMAAWSERAGEAMV	260.2	23	23
HLA-DRB1*07:01	1	17	31	15	ILAVTAPVT	TWLAILAVTAPVTSP	269.2	23	23
HLA-DRB1*07:01	1	191	205	15	TEYSNARYV	TTTEYSNARYVSQQT	275.6	23	23
HLA-DRB4*01:01	1	117	131	15	YIYEVRADN	HFIGYIYEVRADNNF	420	23	23
HLA-DRB1*11:01	1	226	240	15	MAPVIGACM	VRMAPVIGACMARQA	425.3	23	23
HLA-DRB1*11:01	1	214	228	15	VASIVGTLV	SRRSVASIVGTLVRM	432.4	23	23
HLA-DRB1*11:01	1	80	94	15	FVSTSSSRR	SNSAFVSTSSSRRYT	433.5	23	23
HLA-DRB4*01:01	1	16	30	15	ILAVTAPVT	LTWLAILAVTAPVTS	436.5	23	23
HLA-DRB1*15:01	1	213	227	15	VASIVGTLV	TSRRSVASIVGTLVR	454.5	23	23
HLA-DRB1*15:01	1	36	50	15	VYRYDSRPP	DPPATVYRYDSRPPE	463.4	23	23
HLA-DRB1*04:05	1	215	229	15	VASIVGTLV	RRSVASIVGTLVRMA	495.5	23	23
HLA-DRB1*04:05	1	12	26	15	WLTWLAILA	RTGWLTWLAILAVTA	513.5	23	23
HLA-DRB1*04:05	1	13	27	15	WLTWLAILA	TGWLTWLAILAVTAP	517.1	23	23
HLA-DRB1*04:01	1	90	104	15	YTEVYLEHR	SRRYTEVYLEHRMQE	630.9	23	23
HLA-DQA1*01:02/DQB1*06:02	1	68	82	15	LTGRSCQVG	DHLTGRSCQVGSSNS	631.2	23	23
HLA-DPA1*02:01/DPB1*01:01	1	219	233	15	VGTLVRMAP	ASIVGTLVRMAPVIG	740.9	23	23
HLA-DRB1*08:02	1	164	178	15	LAHRRIPPE	YLAHRRIPPENIRRV	743.2	23	23
HLA-DPA1*02:01/DPB1*01:01	1	217	231	15	SIVGTLVRM	SVASIVGTLVRMAPV	748.1	23	23
HLA-DRB1*08:02	1	62	76	15	LDHLTGRSC	NNDNVLDHLTGRSCQ	774.1	23	23
HLA-DRB1*08:02	1	13	27	15	LAILAVTAP	TGWLTWLAILAVTAP	777.9	23	23
HLA-DRB1*12:01	1	168	182	15	IRRVTRVYX	RRIPPENIRRVTRVY	784.3	23	23
HLA-DRB1*12:01	1	152	166	15	AGALATYQS	ILAGALATYQSEYLA	784.5	23	23
HLA-DRB1*12:01	1	113	127	15	IGYIYEVRA	RGTGHFIGYIYEVRA	790.2	23	23
HLA-DRB1*12:01	1	10	24	15	LTWLAILAV	TARTGWLTWLAILAV	802.9	23	23
HLA-DQA1*05:01/DQB1*02:01	1	87	101	15	RRYTEVYLE	TSSSRRYTEVYLEHR	1003.2	23	23
HLA-DQA1*05:01/DQB1*02:01	1	122	136	15	EVRADNNFY	IYEVRADNNFYGAAS	1027.4	23	23
HLA-DQA1*05:01/DQB1*02:01	1	88	102	15	RRYTEVYLE	SSSRRYTEVYLEHRM	1040.6	23	23
HLA-DRB3*01:01	1	133	147	15	FEYVDTYGD	GAASSYFEYVDTYGD	1156.3	23	23
HLA-DPA1*01:03/DPB1*04:01	1	13	27	15	LTWLAILAV	TGWLTWLAILAVTAP	1188.3	23	23
HLA-DRB3*02:02	1	94	108	15	YLEHRMQEA	TEVYLEHRMQEAVEA	1387	23	23
HLA-DRB3*02:02	1	97	111	15	HRMQEAVEA	YLEHRMQEAVEAERA	1390.3	23	23
HLA-DRB3*02:02	1	41	55	15	YRYDSRPPE	VYRYDSRPPEDVFQN	1409.5	23	23
HLA-DRB3*02:02	1	141	155	15	YGDNAGRIL	YVDTYGDNAGRILAG	1417.1	23	23
HLA-DRB3*02:02	1	96	110	15	HRMQEAVEA	VYLEHRMQEAVEAER	1465.5	23	23
HLA-DQA1*04:01/DQB1*04:02	1	89	103	15	RRYTEVYLE	SSRRYTEVYLEHRMQ	1607.6	23	23
HLA-DQA1*04:01/DQB1*04:02	1	12	26	15	WLAILAVTA	RTGWLTWLAILAVTA	1616.6	23	23
HLA-DQA1*04:01/DQB1*04:02	1	125	139	15	NFYGAASSY	VRADNNFYGAASSYF	1668.5	23	23
HLA-DPA1*02:01/DPB1*05:01	1	157	171	15	TYQSEYLAH	LATYQSEYLAHRRIP	1775.9	23	23
HLA-DPA1*02:01/DPB1*05:01	1	116	130	15	HFIGYIYEV	GHFIGYIYEVRADNN	1788.5	23	23
HLA-DQA1*01:01/DQB1*05:01	1	15	29	15	WLTWLAILA	WLTWLAILAVTAPVT	1790	23	23
HLA-DPA1*02:01/DPB1*05:01	1	134	148	15	SSYFEYVDT	AASSYFEYVDTYGDN	1862	23	23
HLA-DPA1*02:01/DPB1*14:01	1	252	266	15	RAGEAMVLV	RAGEAMVLVYYESIA	2772.7	23	23
HLA-DRB1*01:01	1	49	63	15	DVFQNGFTA	PEDVFQNGFTAWGNN	87.6	24	24
HLA-DRB1*01:01	1	96	110	15	HRMQEAVEA	VYLEHRMQEAVEAER	88.2	24	24
HLA-DRB1*01:01	1	229	243	15	IGACMARQA	APVIGACMARQAESS	88.7	24	24
HLA-DRB1*01:01	1	64	78	15	LDHLTGRSC	DNVLDHLTGRSCQVG	89.3	24	24
HLA-DRB1*09:01	1	192	206	15	TEYSNARYV	TTEYSNARYVSQQTR	278.6	24	24
HLA-DRB1*09:01	1	6	20	15	ARTGWLTWL	AIRQTARTGWLTWLA	284.9	24	24
HLA-DRB1*09:01	1	187	201	15	TEYSNARYV	TGETTTTEYSNARYV	285.8	24	24
HLA-DRB1*07:01	1	246	260	15	ERAGEAMVL	MAAWSERAGEAMVLV	286.2	24	24
HLA-DRB1*09:01	1	76	90	15	VGSSNSAFV	QVGSSNSAFVSTSSS	286.3	24	24
HLA-DRB1*07:01	1	224	238	15	MAPVIGACM	TLVRMAPVIGACMAR	298.9	24	24
HLA-DRB1*07:01	1	14	28	15	AILAVTAPV	GWLTWLAILAVTAPV	300.9	24	24
HLA-DRB1*07:01	1	109	123	15	TGHFIGYIY	ERAGRGTGHFIGYIY	302.7	24	24
HLA-DRB1*13:02	1	50	64	15	VFQNGFTAW	EDVFQNGFTAWGNND	392.8	24	24
HLA-DRB1*13:02	1	175	189	15	VTRVYHNGI	IRRVTRVYHNGITGE	401.6	24	24
HLA-DRB1*13:02	1	76	90	15	VGSSNSAFV	QVGSSNSAFVSTSSS	417.4	24	24
HLA-DRB4*01:01	1	20	34	15	ILAVTAPVT	AILAVTAPVTSPAWA	462.3	24	24
HLA-DRB1*11:01	1	209	223	15	YTSRRSVAS	PNPYTSRRSVASIVG	482.5	24	24
HLA-DRB1*15:01	1	84	98	15	SRRYTEVYL	FVSTSSSRRYTEVYL	483.1	24	24
HLA-DRB1*15:01	1	16	30	15	ILAVTAPVT	LTWLAILAVTAPVTS	487.2	24	24
HLA-DRB1*15:01	1	90	104	15	SRRYTEVYL	SRRYTEVYLEHRMQE	499	24	24
HLA-DQA1*05:01/DQB1*03:01	1	105	119	15	ERAGRGTGH	AVEAERAGRGTGHFI	507.3	24	24
HLA-DRB1*04:05	1	10	24	15	WLTWLAILA	TARTGWLTWLAILAV	532.7	24	24
HLA-DRB1*04:05	1	191	205	15	YSNARYVSQ	TTTEYSNARYVSQQT	540.2	24	24
HLA-DPA1*03:01/DPB1*04:02	1	128	142	15	GAASSYFEY	DNNFYGAASSYFEYV	628.3	24	24
HLA-DRB1*04:01	1	138	152	15	FEYVDTYGD	YFEYVDTYGDNAGRI	642.1	24	24
HLA-DRB1*04:01	1	215	229	15	IVGTLVRMA	RRSVASIVGTLVRMA	643.1	24	24
HLA-DRB1*04:01	1	75	89	15	VGSSNSAFV	CQVGSSNSAFVSTSS	659.1	24	24
HLA-DRB1*04:01	1	118	132	15	IYEVRADNN	FIGYIYEVRADNNFY	661.5	24	24
HLA-DRB1*04:01	1	88	102	15	YTEVYLEHR	SSSRRYTEVYLEHRM	671.8	24	24
HLA-DQA1*01:02/DQB1*06:02	1	212	226	15	RSVASIVGT	YTSRRSVASIVGTLV	680.2	24	24
HLA-DQA1*01:02/DQB1*06:02	1	244	258	15	AMAAWSERA	EAMAAWSERAGEAMV	688.3	24	24
HLA-DPA1*02:01/DPB1*01:01	1	135	149	15	YFEYVDTYG	ASSYFEYVDTYGDNA	774.3	24	24
HLA-DPA1*02:01/DPB1*01:01	1	246	260	15	ERAGEAMVL	MAAWSERAGEAMVLV	778.8	24	24
HLA-DRB1*08:02	1	218	232	15	IVGTLVRMA	VASIVGTLVRMAPVI	781.9	24	24
HLA-DRB1*08:02	1	168	182	15	IRRVTRVYX	RRIPPENIRRVTRVY	784.5	24	24
HLA-DRB1*12:01	1	16	30	15	ILAVTAPVT	LTWLAILAVTAPVTS	827.4	24	24
HLA-DRB1*12:01	1	174	188	15	IRRVTRVYH	NIRRVTRVYHNGITG	857.9	24	24
HLA-DRB1*12:01	1	216	230	15	VGTLVRMAP	RSVASIVGTLVRMAP	858.9	24	24
HLA-DRB1*12:01	1	11	25	15	LTWLAILAV	ARTGWLTWLAILAVT	860.4	24	24
HLA-DRB1*03:01	1	5	19	15	IRQTARTGW	RAIRQTARTGWLTWL	979.1	24	24
HLA-DRB1*03:01	1	36	50	15	YRYDSRPPE	DPPATVYRYDSRPPE	984.5	24	24
HLA-DQA1*05:01/DQB1*02:01	1	218	232	15	TLVRMAPVI	VASIVGTLVRMAPVI	1072.4	24	24
HLA-DPA1*01:03/DPB1*04:01	1	14	28	15	LTWLAILAV	GWLTWLAILAVTAPV	1259	24	24
HLA-DPA1*01:03/DPB1*04:01	1	93	107	15	YLEHRMQEA	YTEVYLEHRMQEAVE	1293.8	24	24
HLA-DRB3*02:02	1	36	50	15	YRYDSRPPE	DPPATVYRYDSRPPE	1531.5	24	24
HLA-DRB3*02:02	1	212	226	15	SRRSVASIV	YTSRRSVASIVGTLV	1556.4	24	24
HLA-DRB3*02:02	1	140	154	15	YGDNAGRIL	EYVDTYGDNAGRILA	1563.8	24	24
HLA-DRB3*02:02	1	125	139	15	FYGAASSYF	VRADNNFYGAASSYF	1576.3	24	24
HLA-DQA1*04:01/DQB1*04:02	1	217	231	15	IVGTLVRMA	SVASIVGTLVRMAPV	1698.5	24	24
HLA-DQA1*04:01/DQB1*04:02	1	244	258	15	AAWSERAGE	EAMAAWSERAGEAMV	1707.7	24	24
HLA-DQA1*04:01/DQB1*04:02	1	226	240	15	APVIGACMA	VRMAPVIGACMARQA	1742	24	24
HLA-DQA1*04:01/DQB1*04:02	1	20	34	15	AVTAPVTSP	AILAVTAPVTSPAWA	1746.6	24	24
HLA-DQA1*01:01/DQB1*05:01	1	54	68	15	GFTAWGNND	QNGFTAWGNNDNVLD	1847.9	24	24
HLA-DQA1*01:01/DQB1*05:01	1	157	171	15	YQSEYLAHR	LATYQSEYLAHRRIP	1848.8	24	24
HLA-DPA1*02:01/DPB1*05:01	1	133	147	15	SSYFEYVDT	GAASSYFEYVDTYGD	1904.9	24	24
HLA-DPA1*02:01/DPB1*05:01	1	135	149	15	SSYFEYVDT	ASSYFEYVDTYGDNA	1944.6	24	24
HLA-DPA1*02:01/DPB1*05:01	1	128	142	15	YGAASSYFE	DNNFYGAASSYFEYV	1954	24	24
HLA-DQA1*03:01/DQB1*03:02	1	118	132	15	GYIYEVRAD	FIGYIYEVRADNNFY	2019.6	24	24
HLA-DQA1*03:01/DQB1*03:02	1	26	40	15	PVTSPAWAD	APVTSPAWADDPPAT	2034.8	24	24
HLA-DQA1*03:01/DQB1*03:02	1	228	242	15	GACMARQAE	MAPVIGACMARQAES	2060.5	24	24
HLA-DQA1*03:01/DQB1*03:02	1	182	196	15	ITGETTTTE	YHNGITGETTTTEYS	2071.8	24	24
HLA-DPA1*02:01/DPB1*14:01	1	219	233	15	GTLVRMAPV	ASIVGTLVRMAPVIG	2861.6	24	24
HLA-DRB1*01:01	1	151	165	15	LAGALATYQ	RILAGALATYQSEYL	91.9	25	25
HLA-DRB1*01:01	1	126	140	15	FYGAASSYF	RADNNFYGAASSYFE	93.9	25	25
HLA-DRB1*01:01	1	19	33	15	ILAVTAPVT	LAILAVTAPVTSPAW	97.4	25	25
HLA-DRB1*09:01	1	5	19	15	ARTGWLTWL	RAIRQTARTGWLTWL	300.2	25	25
HLA-DRB1*09:01	1	229	243	15	VIGACMARQ	APVIGACMARQAESS	300.4	25	25
HLA-DRB1*07:01	1	162	176	15	HRRIPPENI	SEYLAHRRIPPENIR	310.6	25	25
HLA-DRB1*07:01	1	247	261	15	ERAGEAMVL	AAWSERAGEAMVLVY	314	25	25
HLA-DRB1*07:01	1	110	124	15	TGHFIGYIY	RAGRGTGHFIGYIYE	320	25	25
HLA-DRB5*01:01	1	166	180	15	RIPPENIRR	AHRRIPPENIRRVTR	331.8	25	25
HLA-DRB1*13:02	1	198	212	15	QTRANPNPY	ARYVSQQTRANPNPY	439.4	25	25
HLA-DRB4*01:01	1	167	181	15	RIPPENIRR	HRRIPPENIRRVTRV	472.2	25	25
HLA-DRB1*11:01	1	93	107	15	VYLEHRMQE	YTEVYLEHRMQEAVE	493	25	25
HLA-DRB1*11:01	1	213	227	15	RRSVASIVG	TSRRSVASIVGTLVR	497.1	25	25
HLA-DRB1*11:01	1	90	104	15	EVYLEHRMQ	SRRYTEVYLEHRMQE	497.4	25	25
HLA-DRB1*11:01	1	211	225	15	RRSVASIVG	PYTSRRSVASIVGTL	503	25	25
HLA-DRB1*11:01	1	212	226	15	RRSVASIVG	YTSRRSVASIVGTLV	505.8	25	25
HLA-DRB1*15:01	1	10	24	15	WLTWLAILA	TARTGWLTWLAILAV	506.6	25	25
HLA-DRB1*11:01	1	148	162	15	GRILAGALA	NAGRILAGALATYQS	513.6	25	25
HLA-DRB1*15:01	1	178	192	15	TRVYHNGIT	VTRVYHNGITGETTT	524.4	25	25
HLA-DRB1*15:01	1	150	164	15	LAGALATYQ	GRILAGALATYQSEY	534.4	25	25
HLA-DRB1*15:01	1	149	163	15	LAGALATYQ	AGRILAGALATYQSE	535.4	25	25
HLA-DRB1*15:01	1	117	131	15	IGYIYEVRA	HFIGYIYEVRADNNF	537.6	25	25
HLA-DQA1*05:01/DQB1*03:01	1	255	269	15	VYYESIAYS	EAMVLVYYESIAYSF	539.3	25	25
HLA-DQA1*05:01/DQB1*03:01	1	209	223	15	SRRSVASIV	PNPYTSRRSVASIVG	539.5	25	25
HLA-DRB1*04:05	1	57	71	15	WGNNDNVLD	FTAWGNNDNVLDHLT	546.7	25	25
HLA-DRB1*04:05	1	11	25	15	WLTWLAILA	ARTGWLTWLAILAVT	556.6	25	25
HLA-DQA1*01:02/DQB1*06:02	1	254	268	15	EAMVLVYYE	GEAMVLVYYESIAYS	699.7	25	25
HLA-DQA1*01:02/DQB1*06:02	1	92	106	15	YLEHRMQEA	RYTEVYLEHRMQEAV	729.7	25	25
HLA-DRB1*12:01	1	82	96	15	VSTSSSRRY	SAFVSTSSSRRYTEV	896.5	25	25
HLA-DRB1*12:01	1	112	126	15	TGHFIGYIY	GRGTGHFIGYIYEVR	931.9	25	25
HLA-DRB1*03:01	1	215	229	15	IVGTLVRMA	RRSVASIVGTLVRMA	1040.3	25	25
HLA-DQA1*05:01/DQB1*02:01	1	111	125	15	HFIGYIYEV	AGRGTGHFIGYIYEV	1150.2	25	25
HLA-DPA1*01:03/DPB1*04:01	1	6	20	15	TARTGWLTW	AIRQTARTGWLTWLA	1304.3	25	25
HLA-DPA1*01:03/DPB1*04:01	1	126	140	15	FYGAASSYF	RADNNFYGAASSYFE	1330.1	25	25
HLA-DRB3*02:02	1	196	210	15	YVSQQTRAN	SNARYVSQQTRANPN	1604.2	25	25
HLA-DRB3*02:02	1	13	27	15	WLAILAVTA	TGWLTWLAILAVTAP	1605.9	25	25
HLA-DRB3*02:02	1	157	171	15	YQSEYLAHR	LATYQSEYLAHRRIP	1688	25	25
HLA-DRB3*02:02	1	126	140	15	FYGAASSYF	RADNNFYGAASSYFE	1694.7	25	25
HLA-DQA1*04:01/DQB1*04:02	1	24	38	15	PVTSPAWAD	VTAPVTSPAWADDPP	1775	25	25
HLA-DQA1*04:01/DQB1*04:02	1	144	158	15	AGRILAGAL	TYGDNAGRILAGALA	1792.4	25	25
HLA-DQA1*04:01/DQB1*04:02	1	116	130	15	GYIYEVRAD	GHFIGYIYEVRADNN	1810.6	25	25
HLA-DQA1*01:01/DQB1*05:01	1	158	172	15	YQSEYLAHR	ATYQSEYLAHRRIPP	1963.5	25	25
HLA-DPA1*02:01/DPB1*05:01	1	149	163	15	RILAGALAT	AGRILAGALATYQSE	1997	25	25
HLA-DQA1*01:01/DQB1*05:01	1	56	70	15	TAWGNNDNV	GFTAWGNNDNVLDHL	2027.2	25	25
HLA-DQA1*03:01/DQB1*03:02	1	123	137	15	NNFYGAASS	YEVRADNNFYGAASS	2109.8	25	25
HLA-DPA1*02:01/DPB1*14:01	1	9	23	15	RTGWLTWLA	QTARTGWLTWLAILA	3041.5	25	25
HLA-DPA1*02:01/DPB1*14:01	1	174	188	15	RRVTRVYHN	NIRRVTRVYHNGITG	3065.5	25	25
HLA-DPA1*02:01/DPB1*14:01	1	21	35	15	LAVTAPVTS	ILAVTAPVTSPAWAD	3129.3	25	25
HLA-DRB1*01:01	1	79	93	15	FVSTSSSRR	SSNSAFVSTSSSRRY	98.7	26	26
HLA-DRB1*01:01	1	98	112	15	HRMQEAVEA	LEHRMQEAVEAERAG	101.8	26	26
HLA-DRB1*09:01	1	71	85	15	VGSSNSAFV	TGRSCQVGSSNSAFV	321.8	26	26
HLA-DRB1*07:01	1	18	32	15	ILAVTAPVT	WLAILAVTAPVTSPA	327.4	26	26
HLA-DRB1*07:01	1	74	88	15	VGSSNSAFV	SCQVGSSNSAFVSTS	327.6	26	26
HLA-DRB1*07:01	1	135	149	15	FEYVDTYGD	ASSYFEYVDTYGDNA	332.9	26	26
HLA-DRB5*01:01	1	172	186	15	IRRVTRVYH	PENIRRVTRVYHNGI	367.2	26	26
HLA-DRB5*01:01	1	131	145	15	FYGAASSYF	FYGAASSYFEYVDTY	368.3	26	26
HLA-DRB5*01:01	1	222	236	15	VRMAPVIGA	VGTLVRMAPVIGACM	369.6	26	26
HLA-DRB1*15:01	1	109	123	15	TGHFIGYIY	ERAGRGTGHFIGYIY	550.9	26	26
HLA-DRB1*11:01	1	193	207	15	YSNARYVSQ	TEYSNARYVSQQTRA	555.3	26	26
HLA-DRB1*15:01	1	147	161	15	GRILAGALA	DNAGRILAGALATYQ	568.6	26	26
HLA-DQA1*05:01/DQB1*03:01	1	124	138	15	NFYGAASSY	EVRADNNFYGAASSY	575.2	26	26
HLA-DRB1*04:05	1	220	234	15	LVRMAPVIG	SIVGTLVRMAPVIGA	580.2	26	26
HLA-DRB1*04:05	1	213	227	15	VASIVGTLV	TSRRSVASIVGTLVR	581.9	26	26
HLA-DRB1*04:05	1	198	212	15	YVSQQTRAN	ARYVSQQTRANPNPY	612.8	26	26
HLA-DPA1*03:01/DPB1*04:02	1	93	107	15	EVYLEHRMQ	YTEVYLEHRMQEAVE	705.8	26	26
HLA-DRB1*04:01	1	221	235	15	LVRMAPVIG	IVGTLVRMAPVIGAC	716.4	26	26
HLA-DQA1*01:02/DQB1*06:02	1	129	143	15	GAASSYFEY	NNFYGAASSYFEYVD	733.1	26	26
HLA-DRB1*04:01	1	91	105	15	YTEVYLEHR	RRYTEVYLEHRMQEA	733.8	26	26
HLA-DQA1*01:02/DQB1*06:02	1	101	115	15	QEAVEAERA	RMQEAVEAERAGRGT	735.4	26	26
HLA-DRB1*04:01	1	148	162	15	LAGALATYQ	NAGRILAGALATYQS	742.2	26	26
HLA-DRB1*04:01	1	155	169	15	LATYQSEYL	GALATYQSEYLAHRR	745.6	26	26
HLA-DQA1*01:02/DQB1*06:02	1	16	30	15	LAILAVTAP	LTWLAILAVTAPVTS	754.1	26	26
HLA-DPA1*02:01/DPB1*01:01	1	215	229	15	SIVGTLVRM	RRSVASIVGTLVRMA	848.6	26	26
HLA-DRB1*08:02	1	135	149	15	FEYVDTYGD	ASSYFEYVDTYGDNA	862.2	26	26
HLA-DPA1*02:01/DPB1*01:01	1	118	132	15	YIYEVRADN	FIGYIYEVRADNNFY	865.4	26	26
HLA-DPA1*01:03/DPB1*02:01	1	93	107	15	YLEHRMQEA	YTEVYLEHRMQEAVE	885	26	26
HLA-DPA1*01:03/DPB1*02:01	1	86	100	15	RYTEVYLEH	STSSSRRYTEVYLEH	890.1	26	26
HLA-DPA1*01:03/DPB1*02:01	1	126	140	15	FYGAASSYF	RADNNFYGAASSYFE	915.2	26	26
HLA-DRB1*12:01	1	114	128	15	IGYIYEVRA	GTGHFIGYIYEVRAD	947.9	26	26
HLA-DRB1*12:01	1	83	97	15	VSTSSSRRY	AFVSTSSSRRYTEVY	973.8	26	26
HLA-DRB1*03:01	1	124	138	15	VRADNNFYG	EVRADNNFYGAASSY	1107.1	26	26
HLA-DRB1*03:01	1	225	239	15	VRMAPVIGA	LVRMAPVIGACMARQ	1118.1	26	26
HLA-DQA1*05:01/DQB1*02:01	1	85	99	15	RRYTEVYLE	VSTSSSRRYTEVYLE	1196.3	26	26
HLA-DQA1*05:01/DQB1*02:01	1	220	234	15	LVRMAPVIG	SIVGTLVRMAPVIGA	1209.9	26	26
HLA-DQA1*05:01/DQB1*02:01	1	219	233	15	LVRMAPVIG	ASIVGTLVRMAPVIG	1242.6	26	26
HLA-DRB3*01:01	1	158	172	15	YQSEYLAHR	ATYQSEYLAHRRIPP	1341.2	26	26
HLA-DPA1*01:03/DPB1*04:01	1	192	206	15	YSNARYVSQ	TTEYSNARYVSQQTR	1449.9	26	26
HLA-DRB3*02:02	1	117	131	15	YIYEVRADN	HFIGYIYEVRADNNF	1732.1	26	26
HLA-DRB3*02:02	1	220	234	15	LVRMAPVIG	SIVGTLVRMAPVIGA	1737.1	26	26
HLA-DRB3*02:02	1	175	189	15	VYHNGITGE	IRRVTRVYHNGITGE	1747	26	26
HLA-DRB3*02:02	1	130	144	15	YGAASSYFE	NFYGAASSYFEYVDT	1802.6	26	26
HLA-DRB3*02:02	1	170	184	15	IRRVTRVYH	IPPENIRRVTRVYHN	1829.8	26	26
HLA-DQA1*04:01/DQB1*04:02	1	216	230	15	IVGTLVRMA	RSVASIVGTLVRMAP	1882.7	26	26
HLA-DQA1*04:01/DQB1*04:02	1	232	246	15	GACMARQAE	IGACMARQAESSEAM	1910.1	26	26
HLA-DPA1*02:01/DPB1*05:01	1	11	25	15	WLTWLAILA	ARTGWLTWLAILAVT	2077.9	26	26
HLA-DPA1*02:01/DPB1*05:01	1	155	169	15	TYQSEYLAH	GALATYQSEYLAHRR	2082.3	26	26
HLA-DPA1*02:01/DPB1*05:01	1	148	162	15	RILAGALAT	NAGRILAGALATYQS	2114.8	26	26
HLA-DPA1*02:01/DPB1*05:01	1	248	262	15	ERAGEAMVL	AWSERAGEAMVLVYY	2124.2	26	26
HLA-DPA1*02:01/DPB1*05:01	1	10	24	15	WLTWLAILA	TARTGWLTWLAILAV	2149.8	26	26
HLA-DQA1*03:01/DQB1*03:02	1	74	88	15	GSSNSAFVS	SCQVGSSNSAFVSTS	2182.5	26	26
HLA-DQA1*03:01/DQB1*03:02	1	21	35	15	PVTSPAWAD	ILAVTAPVTSPAWAD	2191.8	26	26
HLA-DQA1*03:01/DQB1*03:02	1	117	131	15	GYIYEVRAD	HFIGYIYEVRADNNF	2214.4	26	26
HLA-DQA1*03:01/DQB1*03:02	1	155	169	15	GALATYQSE	GALATYQSEYLAHRR	2243.2	26	26
HLA-DQA1*03:01/DQB1*03:02	1	229	243	15	GACMARQAE	APVIGACMARQAESS	2249.9	26	26
HLA-DPA1*02:01/DPB1*14:01	1	217	231	15	IVGTLVRMA	SVASIVGTLVRMAPV	3164.1	26	26
HLA-DPA1*02:01/DPB1*14:01	1	218	232	15	GTLVRMAPV	VASIVGTLVRMAPVI	3192.1	26	26
HLA-DRB1*01:01	1	152	166	15	LATYQSEYL	ILAGALATYQSEYLA	105.7	27	27
HLA-DRB1*01:01	1	144	158	15	GRILAGALA	TYGDNAGRILAGALA	110.2	27	27
HLA-DRB1*09:01	1	249	263	15	ERAGEAMVL	WSERAGEAMVLVYYE	325.7	27	27
HLA-DRB1*09:01	1	20	34	15	LAVTAPVTS	AILAVTAPVTSPAWA	330.4	27	27
HLA-DRB1*09:01	1	7	21	15	ARTGWLTWL	IRQTARTGWLTWLAI	341	27	27
HLA-DRB1*07:01	1	156	170	15	SEYLAHRRI	ALATYQSEYLAHRRI	348.8	27	27
HLA-DRB1*07:01	1	134	148	15	FEYVDTYGD	AASSYFEYVDTYGDN	354.4	27	27
HLA-DRB1*07:01	1	225	239	15	MAPVIGACM	LVRMAPVIGACMARQ	360.7	27	27
HLA-DRB5*01:01	1	218	232	15	ASIVGTLVR	VASIVGTLVRMAPVI	372	27	27
HLA-DRB5*01:01	1	165	179	15	RIPPENIRR	LAHRRIPPENIRRVT	374.9	27	27
HLA-DRB5*01:01	1	198	212	15	YVSQQTRAN	ARYVSQQTRANPNPY	375	27	27
HLA-DRB5*01:01	1	173	187	15	IRRVTRVYH	ENIRRVTRVYHNGIT	381.7	27	27
HLA-DRB5*01:01	1	160	174	15	QSEYLAHRR	YQSEYLAHRRIPPEN	382.7	27	27
HLA-DRB5*01:01	1	167	181	15	RIPPENIRR	HRRIPPENIRRVTRV	387.4	27	27
HLA-DRB5*01:01	1	147	161	15	RILAGALAT	DNAGRILAGALATYQ	388.9	27	27
HLA-DRB5*01:01	1	227	241	15	MAPVIGACM	RMAPVIGACMARQAE	400.6	27	27
HLA-DRB4*01:01	1	217	231	15	VGTLVRMAP	SVASIVGTLVRMAPV	542.5	27	27
HLA-DRB1*15:01	1	9	23	15	RTGWLTWLA	QTARTGWLTWLAILA	574	27	27
HLA-DRB1*11:01	1	192	206	15	YSNARYVSQ	TTEYSNARYVSQQTR	580	27	27
HLA-DQA1*05:01/DQB1*03:01	1	28	42	15	AWADDPPAT	VTSPAWADDPPATVY	607.3	27	27
HLA-DRB1*11:01	1	197	211	15	YVSQQTRAN	NARYVSQQTRANPNP	609.2	27	27
HLA-DRB1*04:05	1	151	165	15	LATYQSEYL	RILAGALATYQSEYL	617.5	27	27
HLA-DRB1*04:05	1	77	91	15	FVSTSSSRX	VGSSNSAFVSTSSSR	621	27	27
HLA-DQA1*05:01/DQB1*03:01	1	116	130	15	HFIGYIYEV	GHFIGYIYEVRADNN	624.5	27	27
HLA-DRB1*04:05	1	219	233	15	IVGTLVRMA	ASIVGTLVRMAPVIG	628.6	27	27
HLA-DRB1*04:05	1	214	228	15	VASIVGTLV	SRRSVASIVGTLVRM	631	27	27
HLA-DRB1*04:05	1	9	23	15	WLTWLAILA	QTARTGWLTWLAILA	646.1	27	27
HLA-DRB1*04:05	1	19	33	15	ILAVTAPVT	LAILAVTAPVTSPAW	647.8	27	27
HLA-DRB1*04:01	1	14	28	15	WLAILAVTA	GWLTWLAILAVTAPV	746.5	27	27
HLA-DRB1*04:01	1	200	214	15	TRANPNPYT	YVSQQTRANPNPYTS	751.4	27	27
HLA-DRB1*04:01	1	152	166	15	LAGALATYQ	ILAGALATYQSEYLA	754.7	27	27
HLA-DQA1*01:02/DQB1*06:02	1	80	94	15	SAFVSTSSS	SNSAFVSTSSSRRYT	771	27	27
HLA-DQA1*01:02/DQB1*06:02	1	17	31	15	LAVTAPVTS	TWLAILAVTAPVTSP	773.6	27	27
HLA-DQA1*01:02/DQB1*06:02	1	64	78	15	LTGRSCQVG	DNVLDHLTGRSCQVG	785.2	27	27
HLA-DQA1*01:02/DQB1*06:02	1	211	225	15	RSVASIVGT	PYTSRRSVASIVGTL	798.1	27	27
HLA-DRB1*08:02	1	61	75	15	LDHLTGRSC	GNNDNVLDHLTGRSC	894.2	27	27
HLA-DRB1*08:02	1	216	230	15	IVGTLVRMA	RSVASIVGTLVRMAP	908.1	27	27
HLA-DRB1*08:02	1	158	172	15	YLAHRRIPP	ATYQSEYLAHRRIPP	917.2	27	27
HLA-DRB1*08:02	1	80	94	15	FVSTSSSRR	SNSAFVSTSSSRRYT	920.5	27	27
HLA-DPA1*01:03/DPB1*02:01	1	147	161	15	ILAGALATY	DNAGRILAGALATYQ	957.1	27	27
HLA-DPA1*01:03/DPB1*02:01	1	16	30	15	ILAVTAPVT	LTWLAILAVTAPVTS	973.3	27	27
HLA-DPA1*01:03/DPB1*02:01	1	125	139	15	FYGAASSYF	VRADNNFYGAASSYF	979.7	27	27
HLA-DRB1*12:01	1	80	94	15	VSTSSSRRY	SNSAFVSTSSSRRYT	1030.9	27	27
HLA-DRB1*12:01	1	81	95	15	VSTSSSRRY	NSAFVSTSSSRRYTE	1036.2	27	27
HLA-DQA1*05:01/DQB1*02:01	1	222	236	15	MAPVIGACM	VGTLVRMAPVIGACM	1256.6	27	27
HLA-DQA1*05:01/DQB1*02:01	1	89	103	15	RRYTEVYLE	SSRRYTEVYLEHRMQ	1261.2	27	27
HLA-DQA1*05:01/DQB1*02:01	1	21	35	15	ILAVTAPVT	ILAVTAPVTSPAWAD	1262.9	27	27
HLA-DQA1*05:01/DQB1*02:01	1	86	100	15	RRYTEVYLE	STSSSRRYTEVYLEH	1285	27	27
HLA-DQA1*05:01/DQB1*02:01	1	93	107	15	EHRMQEAVE	YTEVYLEHRMQEAVE	1290.2	27	27
HLA-DQA1*05:01/DQB1*02:01	1	244	258	15	WSERAGEAM	EAMAAWSERAGEAMV	1299.3	27	27
HLA-DQA1*05:01/DQB1*02:01	1	217	231	15	VASIVGTLV	SVASIVGTLVRMAPV	1315.1	27	27
HLA-DRB3*01:01	1	136	150	15	FEYVDTYGD	SSYFEYVDTYGDNAG	1398.3	27	27
HLA-DRB3*01:01	1	116	130	15	YIYEVRADN	GHFIGYIYEVRADNN	1445.3	27	27
HLA-DPA1*01:03/DPB1*04:01	1	191	205	15	YSNARYVSQ	TTTEYSNARYVSQQT	1544.5	27	27
HLA-DPA1*01:03/DPB1*04:01	1	150	164	15	GALATYQSE	GRILAGALATYQSEY	1545.3	27	27
HLA-DPA1*01:03/DPB1*04:01	1	220	234	15	IVGTLVRMA	SIVGTLVRMAPVIGA	1550.2	27	27
HLA-DRB3*02:02	1	255	269	15	YYESIAYSF	EAMVLVYYESIAYSF	1878.1	27	27
HLA-DRB3*02:02	1	192	206	15	EYSNARYVS	TTEYSNARYVSQQTR	1891	27	27
HLA-DRB3*02:02	1	98	112	15	HRMQEAVEA	LEHRMQEAVEAERAG	1929.8	27	27
HLA-DQA1*04:01/DQB1*04:02	1	218	232	15	IVGTLVRMA	VASIVGTLVRMAPVI	1944.9	27	27
HLA-DQA1*04:01/DQB1*04:02	1	32	46	15	DPPATVYRY	AWADDPPATVYRYDS	1969.8	27	27
HLA-DQA1*01:01/DQB1*05:01	1	139	153	15	YVDTYGDNA	FEYVDTYGDNAGRIL	2184.6	27	27
HLA-DQA1*01:01/DQB1*05:01	1	128	142	15	AASSYFEYV	DNNFYGAASSYFEYV	2243.9	27	27
HLA-DQA1*03:01/DQB1*03:02	1	227	241	15	VIGACMARQ	RMAPVIGACMARQAE	2273.6	27	27
HLA-DQA1*01:01/DQB1*05:01	1	251	265	15	AGEAMVLVY	ERAGEAMVLVYYESI	2274	27	27
HLA-DQA1*03:01/DQB1*03:02	1	230	244	15	GACMARQAE	PVIGACMARQAESSE	2289.6	27	27
HLA-DQA1*03:01/DQB1*03:02	1	31	45	15	ADDPPATVY	PAWADDPPATVYRYD	2290.6	27	27
HLA-DQA1*03:01/DQB1*03:02	1	76	90	15	GSSNSAFVS	QVGSSNSAFVSTSSS	2349.8	27	27
HLA-DQA1*03:01/DQB1*03:02	1	75	89	15	GSSNSAFVS	CQVGSSNSAFVSTSS	2365.6	27	27
HLA-DPA1*02:01/DPB1*14:01	1	15	29	15	AILAVTAPV	WLTWLAILAVTAPVT	3331.5	27	27
HLA-DPA1*02:01/DPB1*14:01	1	173	187	15	RRVTRVYHN	ENIRRVTRVYHNGIT	3342.8	27	27
HLA-DRB1*01:01	1	50	64	15	DVFQNGFTA	EDVFQNGFTAWGNND	111.3	28	28
HLA-DRB1*01:01	1	66	80	15	LDHLTGRSC	VLDHLTGRSCQVGSS	115.3	28	28
HLA-DRB1*01:01	1	153	167	15	LATYQSEYL	LAGALATYQSEYLAH	116.6	28	28
HLA-DRB1*09:01	1	124	138	15	NFYGAASSY	EVRADNNFYGAASSY	346.1	28	28
HLA-DRB1*09:01	1	243	257	15	AMAAWSERA	SEAMAAWSERAGEAM	347.1	28	28
HLA-DRB1*07:01	1	158	172	15	SEYLAHRRI	ATYQSEYLAHRRIPP	368.1	28	28
HLA-DRB1*07:01	1	157	171	15	SEYLAHRRI	LATYQSEYLAHRRIP	378.9	28	28
HLA-DRB1*07:01	1	19	33	15	ILAVTAPVT	LAILAVTAPVTSPAW	386.8	28	28
HLA-DRB1*07:01	1	139	153	15	YGDNAGRIL	FEYVDTYGDNAGRIL	393.4	28	28
HLA-DRB1*07:01	1	248	262	15	ERAGEAMVL	AWSERAGEAMVLVYY	393.6	28	28
HLA-DRB5*01:01	1	164	178	15	RIPPENIRR	YLAHRRIPPENIRRV	421.7	28	28
HLA-DRB4*01:01	1	116	130	15	YIYEVRADN	GHFIGYIYEVRADNN	568	28	28
HLA-DRB1*13:02	1	84	98	15	VSTSSSRRY	FVSTSSSRRYTEVYL	568.8	28	28
HLA-DRB4*01:01	1	193	207	15	NARYVSQQT	TEYSNARYVSQQTRA	572.4	28	28
HLA-DRB4*01:01	1	254	268	15	LVYYESIAY	GEAMVLVYYESIAYS	585.5	28	28
HLA-DRB1*15:01	1	225	239	15	MAPVIGACM	LVRMAPVIGACMARQ	642.3	28	28
HLA-DQA1*05:01/DQB1*03:01	1	252	266	15	EAMVLVYYE	RAGEAMVLVYYESIA	646.5	28	28
HLA-DRB1*04:05	1	227	241	15	VIGACMARQ	RMAPVIGACMARQAE	661.5	28	28
HLA-DRB1*04:05	1	212	226	15	VASIVGTLV	YTSRRSVASIVGTLV	663.6	28	28
HLA-DQA1*05:01/DQB1*03:01	1	50	64	15	FQNGFTAWG	EDVFQNGFTAWGNND	663.9	28	28
HLA-DRB1*04:05	1	217	231	15	IVGTLVRMA	SVASIVGTLVRMAPV	670.9	28	28
HLA-DRB1*04:05	1	36	50	15	YRYDSRPPE	DPPATVYRYDSRPPE	678.1	28	28
HLA-DQA1*05:01/DQB1*03:01	1	65	79	15	HLTGRSCQV	NVLDHLTGRSCQVGS	683.4	28	28
HLA-DPA1*03:01/DPB1*04:02	1	224	238	15	LVRMAPVIG	TLVRMAPVIGACMAR	810.6	28	28
HLA-DQA1*01:02/DQB1*06:02	1	128	142	15	GAASSYFEY	DNNFYGAASSYFEYV	819.3	28	28
HLA-DRB1*04:01	1	236	250	15	RQAESSEAM	MARQAESSEAMAAWS	821	28	28
HLA-DRB1*04:01	1	253	267	15	LVYYESIAY	AGEAMVLVYYESIAY	823.6	28	28
HLA-DPA1*03:01/DPB1*04:02	1	8	22	15	TGWLTWLAI	RQTARTGWLTWLAIL	825.8	28	28
HLA-DQA1*01:02/DQB1*06:02	1	8	22	15	RTGWLTWLA	RQTARTGWLTWLAIL	828.3	28	28
HLA-DPA1*03:01/DPB1*04:02	1	223	237	15	LVRMAPVIG	GTLVRMAPVIGACMA	828.8	28	28
HLA-DQA1*01:02/DQB1*06:02	1	192	206	15	SNARYVSQQ	TTEYSNARYVSQQTR	835.7	28	28
HLA-DRB1*08:02	1	229	243	15	IGACMARQA	APVIGACMARQAESS	944.7	28	28
HLA-DPA1*02:01/DPB1*01:01	1	216	230	15	SIVGTLVRM	RSVASIVGTLVRMAP	948.4	28	28
HLA-DRB1*08:02	1	217	231	15	IVGTLVRMA	SVASIVGTLVRMAPV	954.8	28	28
HLA-DRB1*08:02	1	1	15	15	IRQTARTGW	MRCTRAIRQTARTGW	958	28	28
HLA-DRB1*08:02	1	215	229	15	VASIVGTLV	RRSVASIVGTLVRMA	961.2	28	28
HLA-DRB1*08:02	1	81	95	15	FVSTSSSRR	NSAFVSTSSSRRYTE	966.8	28	28
HLA-DPA1*01:03/DPB1*02:01	1	146	160	15	ILAGALATY	GDNAGRILAGALATY	1008.4	28	28
HLA-DPA1*01:03/DPB1*02:01	1	148	162	15	ILAGALATY	NAGRILAGALATYQS	1026.7	28	28
HLA-DPA1*01:03/DPB1*02:01	1	118	132	15	YIYEVRADN	FIGYIYEVRADNNFY	1027.9	28	28
HLA-DRB1*03:01	1	117	131	15	YIYEVRADN	HFIGYIYEVRADNNF	1257	28	28
HLA-DQA1*05:01/DQB1*02:01	1	239	253	15	AMAAWSERA	QAESSEAMAAWSERA	1357.4	28	28
HLA-DQA1*05:01/DQB1*02:01	1	213	227	15	VASIVGTLV	TSRRSVASIVGTLVR	1369.6	28	28
HLA-DQA1*05:01/DQB1*02:01	1	149	163	15	LAGALATYQ	AGRILAGALATYQSE	1372.2	28	28
HLA-DRB3*01:01	1	132	146	15	SYFEYVDTY	YGAASSYFEYVDTYG	1550	28	28
HLA-DPA1*01:03/DPB1*04:01	1	248	262	15	RAGEAMVLV	AWSERAGEAMVLVYY	1584.9	28	28
HLA-DPA1*01:03/DPB1*04:01	1	190	204	15	YSNARYVSQ	TTTTEYSNARYVSQQ	1628.6	28	28
HLA-DPA1*01:03/DPB1*04:01	1	160	174	15	YQSEYLAHR	YQSEYLAHRRIPPEN	1647.3	28	28
HLA-DRB3*02:02	1	116	130	15	YIYEVRADN	GHFIGYIYEVRADNN	1975.3	28	28
HLA-DQA1*04:01/DQB1*04:02	1	223	237	15	APVIGACMA	GTLVRMAPVIGACMA	2043.5	28	28
HLA-DQA1*04:01/DQB1*04:02	1	25	39	15	PVTSPAWAD	TAPVTSPAWADDPPA	2082	28	28
HLA-DQA1*04:01/DQB1*04:02	1	117	131	15	GYIYEVRAD	HFIGYIYEVRADNNF	2096.6	28	28
HLA-DQA1*01:01/DQB1*05:01	1	57	71	15	TAWGNNDNV	FTAWGNNDNVLDHLT	2282.4	28	28
HLA-DPA1*02:01/DPB1*05:01	1	150	164	15	RILAGALAT	GRILAGALATYQSEY	2291.3	28	28
HLA-DQA1*01:01/DQB1*05:01	1	55	69	15	GFTAWGNND	NGFTAWGNNDNVLDH	2291.6	28	28
HLA-DPA1*02:01/DPB1*05:01	1	12	26	15	WLTWLAILA	RTGWLTWLAILAVTA	2319.4	28	28
HLA-DPA1*02:01/DPB1*05:01	1	93	107	15	VYLEHRMQE	YTEVYLEHRMQEAVE	2367.1	28	28
HLA-DQA1*03:01/DQB1*03:02	1	14	28	15	AILAVTAPV	GWLTWLAILAVTAPV	2390.2	28	28
HLA-DPA1*02:01/DPB1*05:01	1	173	187	15	IRRVTRVYH	ENIRRVTRVYHNGIT	2392.5	28	28
HLA-DQA1*01:01/DQB1*05:01	1	97	111	15	YLEHRMQEA	YLEHRMQEAVEAERA	2394.5	28	28
HLA-DQA1*03:01/DQB1*03:02	1	183	197	15	ITGETTTTE	HNGITGETTTTEYSN	2417.5	28	28
HLA-DQA1*03:01/DQB1*03:02	1	32	46	15	ADDPPATVY	AWADDPPATVYRYDS	2440.8	28	28
HLA-DQA1*03:01/DQB1*03:02	1	30	44	15	ADDPPATVY	SPAWADDPPATVYRY	2461.4	28	28
HLA-DQA1*03:01/DQB1*03:02	1	231	245	15	GACMARQAE	VIGACMARQAESSEA	2468.1	28	28
HLA-DRB1*01:01	1	47	61	15	DVFQNGFTA	RPPEDVFQNGFTAWG	120.4	29	29
HLA-DRB1*01:01	1	247	261	15	ERAGEAMVL	AAWSERAGEAMVLVY	122.4	29	29
HLA-DRB1*01:01	1	230	244	15	IGACMARQA	PVIGACMARQAESSE	122.6	29	29
HLA-DRB1*07:01	1	192	206	15	TEYSNARYV	TTEYSNARYVSQQTR	408.7	29	29
HLA-DRB1*07:01	1	245	259	15	ERAGEAMVL	AMAAWSERAGEAMVL	410.3	29	29
HLA-DRB1*07:01	1	111	125	15	TGHFIGYIY	AGRGTGHFIGYIYEV	410.9	29	29
HLA-DRB5*01:01	1	170	184	15	IRRVTRVYH	IPPENIRRVTRVYHN	440.9	29	29
HLA-DRB5*01:01	1	171	185	15	IRRVTRVYH	PPENIRRVTRVYHNG	443.3	29	29
HLA-DRB1*13:02	1	118	132	15	EVRADNNFY	FIGYIYEVRADNNFY	589	29	29
HLA-DRB1*15:01	1	20	34	15	ILAVTAPVT	AILAVTAPVTSPAWA	648.3	29	29
HLA-DRB1*15:01	1	11	25	15	WLTWLAILA	ARTGWLTWLAILAVT	661.3	29	29
HLA-DRB1*11:01	1	83	97	15	VSTSSSRRY	AFVSTSSSRRYTEVY	663.2	29	29
HLA-DRB1*11:01	1	147	161	15	GRILAGALA	DNAGRILAGALATYQ	663.5	29	29
HLA-DRB1*11:01	1	196	210	15	YVSQQTRAN	SNARYVSQQTRANPN	664.5	29	29
HLA-DRB1*11:01	1	198	212	15	YVSQQTRAN	ARYVSQQTRANPNPY	668.9	29	29
HLA-DRB1*11:01	1	149	163	15	GRILAGALA	AGRILAGALATYQSE	674.8	29	29
HLA-DRB1*15:01	1	137	151	15	FEYVDTYGD	SYFEYVDTYGDNAGR	683.8	29	29
HLA-DRB1*04:05	1	91	105	15	YTEVYLEHR	RRYTEVYLEHRMQEA	685	29	29
HLA-DRB1*11:01	1	208	222	15	YTSRRSVAS	NPNPYTSRRSVASIV	688	29	29
HLA-DQA1*05:01/DQB1*03:01	1	104	118	15	ERAGRGTGH	EAVEAERAGRGTGHF	702.7	29	29
HLA-DQA1*05:01/DQB1*03:01	1	29	43	15	AWADDPPAT	TSPAWADDPPATVYR	703.5	29	29
HLA-DRB1*11:01	1	191	205	15	YSNARYVSQ	TTTEYSNARYVSQQT	704.8	29	29
HLA-DQA1*05:01/DQB1*03:01	1	81	95	15	VSTSSSRRY	NSAFVSTSSSRRYTE	705.7	29	29
HLA-DRB1*04:05	1	58	72	15	WGNNDNVLD	TAWGNNDNVLDHLTG	708.6	29	29
HLA-DRB1*11:01	1	89	103	15	EVYLEHRMQ	SSRRYTEVYLEHRMQ	709.4	29	29
HLA-DRB1*04:05	1	121	135	15	VRADNNFYG	YIYEVRADNNFYGAA	713.3	29	29
HLA-DRB1*04:05	1	228	242	15	VIGACMARQ	MAPVIGACMARQAES	722.9	29	29
HLA-DQA1*05:01/DQB1*03:01	1	49	63	15	FQNGFTAWG	PEDVFQNGFTAWGNN	726.9	29	29
HLA-DRB1*04:01	1	134	148	15	FEYVDTYGD	AASSYFEYVDTYGDN	842.9	29	29
HLA-DRB1*04:01	1	117	131	15	IYEVRADNN	HFIGYIYEVRADNNF	844.5	29	29
HLA-DQA1*01:02/DQB1*06:02	1	18	32	15	LAVTAPVTS	WLAILAVTAPVTSPA	845.9	29	29
HLA-DRB1*04:01	1	54	68	15	FTAWGNNDN	QNGFTAWGNNDNVLD	848.6	29	29
HLA-DRB1*04:01	1	156	170	15	YQSEYLAHR	ALATYQSEYLAHRRI	860.9	29	29
HLA-DQA1*01:02/DQB1*06:02	1	246	260	15	ERAGEAMVL	MAAWSERAGEAMVLV	865.2	29	29
HLA-DRB1*08:02	1	64	78	15	LDHLTGRSC	DNVLDHLTGRSCQVG	990.7	29	29
HLA-DRB1*08:02	1	228	242	15	IGACMARQA	MAPVIGACMARQAES	991.9	29	29
HLA-DRB1*08:02	1	60	74	15	VLDHLTGRS	WGNNDNVLDHLTGRS	997.7	29	29
HLA-DPA1*02:01/DPB1*01:01	1	149	163	15	RILAGALAT	AGRILAGALATYQSE	1010.2	29	29
HLA-DRB1*08:02	1	2	16	15	IRQTARTGW	RCTRAIRQTARTGWL	1013.6	29	29
HLA-DPA1*01:03/DPB1*02:01	1	149	163	15	ILAGALATY	AGRILAGALATYQSE	1079.2	29	29
HLA-DPA1*01:03/DPB1*02:01	1	52	66	15	VFQNGFTAW	VFQNGFTAWGNNDNV	1102.3	29	29
HLA-DRB1*12:01	1	215	229	15	VASIVGTLV	RRSVASIVGTLVRMA	1104.1	29	29
HLA-DRB1*12:01	1	17	31	15	ILAVTAPVT	TWLAILAVTAPVTSP	1104.6	29	29
HLA-DRB1*12:01	1	115	129	15	IGYIYEVRA	TGHFIGYIYEVRADN	1123.9	29	29
HLA-DRB1*12:01	1	224	238	15	VRMAPVIGA	TLVRMAPVIGACMAR	1137.3	29	29
HLA-DRB1*03:01	1	95	109	15	VYLEHRMQE	EVYLEHRMQEAVEAE	1322	29	29
HLA-DQA1*05:01/DQB1*02:01	1	139	153	15	YVDTYGDNA	FEYVDTYGDNAGRIL	1396.8	29	29
HLA-DQA1*05:01/DQB1*02:01	1	243	257	15	WSERAGEAM	SEAMAAWSERAGEAM	1397.1	29	29
HLA-DQA1*05:01/DQB1*02:01	1	221	235	15	LVRMAPVIG	IVGTLVRMAPVIGAC	1409.7	29	29
HLA-DQA1*05:01/DQB1*02:01	1	91	105	15	YLEHRMQEA	RRYTEVYLEHRMQEA	1409.8	29	29
HLA-DQA1*05:01/DQB1*02:01	1	216	230	15	VASIVGTLV	RSVASIVGTLVRMAP	1432.4	29	29
HLA-DQA1*05:01/DQB1*02:01	1	214	228	15	VASIVGTLV	SRRSVASIVGTLVRM	1460.4	29	29
HLA-DQA1*05:01/DQB1*02:01	1	90	104	15	RRYTEVYLE	SRRYTEVYLEHRMQE	1462.6	29	29
HLA-DQA1*05:01/DQB1*02:01	1	147	161	15	LAGALATYQ	DNAGRILAGALATYQ	1464.6	29	29
HLA-DRB3*01:01	1	144	158	15	YGDNAGRIL	TYGDNAGRILAGALA	1613.9	29	29
HLA-DRB3*01:01	1	80	94	15	FVSTSSSRR	SNSAFVSTSSSRRYT	1638.5	29	29
HLA-DPA1*01:03/DPB1*04:01	1	82	96	15	FVSTSSSRR	SAFVSTSSSRRYTEV	1733.4	29	29
HLA-DPA1*01:03/DPB1*04:01	1	149	163	15	GALATYQSE	AGRILAGALATYQSE	1796.1	29	29
HLA-DPA1*01:03/DPB1*04:01	1	135	149	15	FEYVDTYGD	ASSYFEYVDTYGDNA	1800.3	29	29
HLA-DRB3*02:02	1	139	153	15	YGDNAGRIL	FEYVDTYGDNAGRIL	2086.5	29	29
HLA-DRB3*02:02	1	12	26	15	WLAILAVTA	RTGWLTWLAILAVTA	2089.6	29	29
HLA-DRB3*02:02	1	143	157	15	YGDNAGRIL	DTYGDNAGRILAGAL	2099.8	29	29
HLA-DQA1*04:01/DQB1*04:02	1	233	247	15	QAESSEAMA	GACMARQAESSEAMA	2129.4	29	29
HLA-DRB3*02:02	1	206	220	15	ANPNPYTSR	RANPNPYTSRRSVAS	2134.7	29	29
HLA-DRB3*02:02	1	72	86	15	CQVGSSNSA	GRSCQVGSSNSAFVS	2143.8	29	29
HLA-DRB3*02:02	1	207	221	15	YTSRRSVAS	ANPNPYTSRRSVASI	2149.6	29	29
HLA-DRB3*02:02	1	93	107	15	YLEHRMQEA	YTEVYLEHRMQEAVE	2154.1	29	29
HLA-DQA1*04:01/DQB1*04:02	1	220	234	15	IVGTLVRMA	SIVGTLVRMAPVIGA	2162.7	29	29
HLA-DRB3*02:02	1	165	179	15	HRRIPPENI	LAHRRIPPENIRRVT	2164.2	29	29
HLA-DQA1*04:01/DQB1*04:02	1	225	239	15	APVIGACMA	LVRMAPVIGACMARQ	2168.4	29	29
HLA-DQA1*04:01/DQB1*04:02	1	215	229	15	IVGTLVRMA	RRSVASIVGTLVRMA	2203.3	29	29
HLA-DQA1*04:01/DQB1*04:02	1	31	45	15	DPPATVYRY	PAWADDPPATVYRYD	2212.1	29	29
HLA-DQA1*04:01/DQB1*04:02	1	221	235	15	IVGTLVRMA	IVGTLVRMAPVIGAC	2226.3	29	29
HLA-DPA1*02:01/DPB1*05:01	1	158	172	15	TYQSEYLAH	ATYQSEYLAHRRIPP	2417.2	29	29
HLA-DPA1*02:01/DPB1*05:01	1	213	227	15	RRSVASIVG	TSRRSVASIVGTLVR	2456.3	29	29
HLA-DQA1*01:01/DQB1*05:01	1	110	124	15	RGTGHFIGY	RAGRGTGHFIGYIYE	2456.9	29	29
HLA-DPA1*02:01/DPB1*05:01	1	247	261	15	ERAGEAMVL	AAWSERAGEAMVLVY	2483.7	29	29
HLA-DQA1*01:01/DQB1*05:01	1	53	67	15	GFTAWGNND	FQNGFTAWGNNDNVL	2502	29	29
HLA-DQA1*01:01/DQB1*05:01	1	150	164	15	ILAGALATY	GRILAGALATYQSEY	2518.2	29	29
HLA-DQA1*01:01/DQB1*05:01	1	118	132	15	FIGYIYEVR	FIGYIYEVRADNNFY	2531.1	29	29
HLA-DPA1*02:01/DPB1*14:01	1	175	189	15	RRVTRVYHN	IRRVTRVYHNGITGE	3600.6	29	29
HLA-DPA1*02:01/DPB1*14:01	1	14	28	15	LTWLAILAV	GWLTWLAILAVTAPV	3613.2	29	29
HLA-DPA1*02:01/DPB1*14:01	1	167	181	15	HRRIPPENI	HRRIPPENIRRVTRV	3631.8	29	29
HLA-DRB1*01:01	1	63	77	15	LDHLTGRSC	NDNVLDHLTGRSCQV	126.6	30	30
HLA-DRB1*01:01	1	248	262	15	ERAGEAMVL	AWSERAGEAMVLVYY	128.7	30	30
HLA-DRB1*01:01	1	83	97	15	FVSTSSSRR	AFVSTSSSRRYTEVY	132.8	30	30
HLA-DRB1*07:01	1	136	150	15	FEYVDTYGD	SSYFEYVDTYGDNAG	424.7	30	30
HLA-DRB1*07:01	1	75	89	15	VGSSNSAFV	CQVGSSNSAFVSTSS	432.6	30	30
HLA-DRB5*01:01	1	151	165	15	LAGALATYQ	RILAGALATYQSEYL	469.2	30	30
HLA-DRB5*01:01	1	169	183	15	IRRVTRVYH	RIPPENIRRVTRVYH	487.2	30	30
HLA-DRB1*13:02	1	168	182	15	ENIRRVTRV	RRIPPENIRRVTRVY	617.1	30	30
HLA-DRB1*13:02	1	176	190	15	VYHNGITGE	RRVTRVYHNGITGET	638.6	30	30
HLA-DRB4*01:01	1	175	189	15	RVTRVYHNG	IRRVTRVYHNGITGE	643.2	30	30
HLA-DRB1*15:01	1	136	150	15	FEYVDTYGD	SSYFEYVDTYGDNAG	711	30	30
HLA-DRB1*11:01	1	79	93	15	FVSTSSSRR	SSNSAFVSTSSSRRY	711.6	30	30
HLA-DRB1*11:01	1	168	182	15	IRRVTRVYX	RRIPPENIRRVTRVY	733.6	30	30
HLA-DRB1*04:05	1	222	236	15	LVRMAPVIG	VGTLVRMAPVIGACM	734	30	30
HLA-DRB1*11:01	1	94	108	15	VYLEHRMQE	TEVYLEHRMQEAVEA	734.8	30	30
HLA-DRB1*04:05	1	50	64	15	FQNGFTAWG	EDVFQNGFTAWGNND	735.8	30	30
HLA-DRB1*11:01	1	194	208	15	YVSQQTRAN	EYSNARYVSQQTRAN	736.1	30	30
HLA-DRB1*04:05	1	150	164	15	LAGALATYQ	GRILAGALATYQSEY	738.6	30	30
HLA-DRB1*04:05	1	152	166	15	LATYQSEYL	ILAGALATYQSEYLA	742.4	30	30
HLA-DRB1*04:05	1	40	54	15	YRYDSRPPE	TVYRYDSRPPEDVFQ	748.4	30	30
HLA-DRB1*04:05	1	190	204	15	YSNARYVSQ	TTTTEYSNARYVSQQ	761.5	30	30
HLA-DQA1*05:01/DQB1*03:01	1	30	44	15	WADDPPATV	SPAWADDPPATVYRY	763.5	30	30
HLA-DQA1*05:01/DQB1*03:01	1	208	222	15	PYTSRRSVA	NPNPYTSRRSVASIV	772.5	30	30
HLA-DQA1*05:01/DQB1*03:01	1	27	41	15	PAWADDPPA	PVTSPAWADDPPATV	774.3	30	30
HLA-DRB1*04:01	1	116	130	15	FIGYIYEVR	GHFIGYIYEVRADNN	884.6	30	30
HLA-DRB1*04:01	1	70	84	15	CQVGSSNSA	LTGRSCQVGSSNSAF	889.8	30	30
HLA-DQA1*01:02/DQB1*06:02	1	19	33	15	LAVTAPVTS	LAILAVTAPVTSPAW	902.8	30	30
HLA-DQA1*01:02/DQB1*06:02	1	193	207	15	ARYVSQQTR	TEYSNARYVSQQTRA	905	30	30
HLA-DRB1*04:01	1	55	69	15	FTAWGNNDN	NGFTAWGNNDNVLDH	905.3	30	30
HLA-DPA1*03:01/DPB1*04:02	1	117	131	15	HFIGYIYEV	HFIGYIYEVRADNNF	912.3	30	30
HLA-DQA1*01:02/DQB1*06:02	1	191	205	15	TEYSNARYV	TTTEYSNARYVSQQT	917.2	30	30
HLA-DPA1*03:01/DPB1*04:02	1	222	236	15	LVRMAPVIG	VGTLVRMAPVIGACM	921.4	30	30
HLA-DPA1*03:01/DPB1*04:02	1	213	227	15	RSVASIVGT	TSRRSVASIVGTLVR	923.1	30	30
HLA-DRB1*08:02	1	175	189	15	RRVTRVYHN	IRRVTRVYHNGITGE	1039.9	30	30
HLA-DPA1*02:01/DPB1*01:01	1	220	234	15	VGTLVRMAP	SIVGTLVRMAPVIGA	1060.7	30	30
HLA-DPA1*01:03/DPB1*02:01	1	218	232	15	IVGTLVRMA	VASIVGTLVRMAPVI	1139.7	30	30
HLA-DRB1*12:01	1	84	98	15	VSTSSSRRY	FVSTSSSRRYTEVYL	1173.8	30	30
HLA-DPA1*01:03/DPB1*02:01	1	150	164	15	ILAGALATY	GRILAGALATYQSEY	1191	30	30
HLA-DRB1*12:01	1	79	93	15	VSTSSSRRY	SSNSAFVSTSSSRRY	1224.7	30	30
HLA-DQA1*05:01/DQB1*02:01	1	237	251	15	AESSEAMAA	ARQAESSEAMAAWSE	1522.6	30	30
HLA-DQA1*05:01/DQB1*02:01	1	10	24	15	WLTWLAILA	TARTGWLTWLAILAV	1526.5	30	30
HLA-DRB3*01:01	1	81	95	15	FVSTSSSRR	NSAFVSTSSSRRYTE	1701.6	30	30
HLA-DRB3*01:01	1	35	49	15	YRYDSRPPX	DDPPATVYRYDSRPP	1753.9	30	30
HLA-DPA1*01:03/DPB1*04:01	1	213	227	15	SVASIVGTL	TSRRSVASIVGTLVR	1823.6	30	30
HLA-DPA1*01:03/DPB1*04:01	1	189	203	15	YSNARYVSQ	ETTTTEYSNARYVSQ	1832.1	30	30
HLA-DPA1*01:03/DPB1*04:01	1	85	99	15	RRYTEVYLE	VSTSSSRRYTEVYLE	1854.6	30	30
HLA-DPA1*01:03/DPB1*04:01	1	15	29	15	LTWLAILAV	WLTWLAILAVTAPVT	1926.6	30	30
HLA-DQA1*04:01/DQB1*04:02	1	134	148	15	AASSYFEYV	AASSYFEYVDTYGDN	2242.9	30	30
HLA-DRB3*02:02	1	219	233	15	IVGTLVRMA	ASIVGTLVRMAPVIG	2256.8	30	30
HLA-DRB3*02:02	1	191	205	15	EYSNARYVS	TTTEYSNARYVSQQT	2309.6	30	30
HLA-DRB3*02:02	1	195	209	15	YVSQQTRAN	YSNARYVSQQTRANP	2317.5	30	30
HLA-DPA1*02:01/DPB1*05:01	1	111	125	15	GRGTGHFIG	AGRGTGHFIGYIYEV	2547.2	30	30
HLA-DQA1*03:01/DQB1*03:02	1	119	133	15	GYIYEVRAD	IGYIYEVRADNNFYG	2587	30	30
HLA-DQA1*03:01/DQB1*03:02	1	73	87	15	GSSNSAFVS	RSCQVGSSNSAFVST	2589.6	30	30
HLA-DQA1*03:01/DQB1*03:02	1	29	43	15	ADDPPATVY	TSPAWADDPPATVYR	2626	30	30
HLA-DQA1*03:01/DQB1*03:02	1	232	246	15	GACMARQAE	IGACMARQAESSEAM	2627.7	30	30
HLA-DQA1*03:01/DQB1*03:02	1	180	194	15	ITGETTTTE	RVYHNGITGETTTTE	2643.9	30	30
HLA-DQA1*03:01/DQB1*03:02	1	19	33	15	VTAPVTSPA	LAILAVTAPVTSPAW	2651.3	30	30
HLA-DPA1*02:01/DPB1*14:01	1	255	269	15	YYESIAYSF	EAMVLVYYESIAYSF	3800.9	30	30
HLA-DPA1*02:01/DPB1*14:01	1	162	176	15	HRRIPPENI	SEYLAHRRIPPENIR	3834.6	30	30
HLA-DRB1*01:01	1	255	269	15	YYESIAYSF	EAMVLVYYESIAYSF	138.5	31	31
HLA-DRB1*09:01	1	144	158	15	GRILAGALA	TYGDNAGRILAGALA	415.7	31	31
HLA-DRB1*07:01	1	159	173	15	SEYLAHRRI	TYQSEYLAHRRIPPE	450	31	31
HLA-DRB1*07:01	1	63	77	15	HLTGRSCQV	NDNVLDHLTGRSCQV	460.7	31	31
HLA-DRB1*07:01	1	226	240	15	MAPVIGACM	VRMAPVIGACMARQA	465.5	31	31
HLA-DRB1*07:01	1	138	152	15	FEYVDTYGD	YFEYVDTYGDNAGRI	469	31	31
HLA-DRB5*01:01	1	174	188	15	IRRVTRVYH	NIRRVTRVYHNGITG	522.4	31	31
HLA-DRB1*13:02	1	224	238	15	VRMAPVIGA	TLVRMAPVIGACMAR	649.9	31	31
HLA-DRB1*15:01	1	135	149	15	FEYVDTYGD	ASSYFEYVDTYGDNA	730.3	31	31
HLA-DRB1*15:01	1	146	160	15	GRILAGALA	GDNAGRILAGALATY	745.5	31	31
HLA-DRB1*04:05	1	221	235	15	LVRMAPVIG	IVGTLVRMAPVIGAC	779	31	31
HLA-DQA1*05:01/DQB1*03:01	1	51	65	15	FQNGFTAWG	DVFQNGFTAWGNNDN	790	31	31
HLA-DQA1*05:01/DQB1*03:01	1	24	38	15	PVTSPAWAD	VTAPVTSPAWADDPP	792.2	31	31
HLA-DQA1*05:01/DQB1*03:01	1	183	197	15	GITGETTTT	HNGITGETTTTEYSN	799.5	31	31
HLA-DRB1*04:05	1	223	237	15	LVRMAPVIG	GTLVRMAPVIGACMA	800.5	31	31
HLA-DRB1*04:05	1	218	232	15	IVGTLVRMA	VASIVGTLVRMAPVI	804.5	31	31
HLA-DRB1*04:05	1	226	240	15	VIGACMARQ	VRMAPVIGACMARQA	806.9	31	31
HLA-DRB1*04:05	1	211	225	15	RRSVASIVG	PYTSRRSVASIVGTL	812.9	31	31
HLA-DRB1*04:05	1	153	167	15	LATYQSEYL	LAGALATYQSEYLAH	815.4	31	31
HLA-DRB1*04:01	1	179	193	15	YHNGITGET	TRVYHNGITGETTTT	916.7	31	31
HLA-DRB1*04:01	1	223	237	15	VRMAPVIGA	GTLVRMAPVIGACMA	934.1	31	31
HLA-DPA1*03:01/DPB1*04:02	1	152	166	15	ALATYQSEY	ILAGALATYQSEYLA	960.2	31	31
HLA-DQA1*01:02/DQB1*06:02	1	130	144	15	GAASSYFEY	NFYGAASSYFEYVDT	963.4	31	31
HLA-DPA1*03:01/DPB1*04:02	1	151	165	15	ALATYQSEY	RILAGALATYQSEYL	968.5	31	31
HLA-DPA1*03:01/DPB1*04:02	1	250	264	15	ERAGEAMVL	SERAGEAMVLVYYES	980.6	31	31
HLA-DRB1*08:02	1	151	165	15	LAGALATYQ	RILAGALATYQSEYL	1088.9	31	31
HLA-DPA1*02:01/DPB1*01:01	1	126	140	15	NFYGAASSY	RADNNFYGAASSYFE	1090.5	31	31
HLA-DRB1*08:02	1	230	244	15	IGACMARQA	PVIGACMARQAESSE	1100.1	31	31
HLA-DRB1*08:02	1	3	17	15	IRQTARTGW	CTRAIRQTARTGWLT	1121.1	31	31
HLA-DRB1*03:01	1	177	191	15	VYHNGITGE	RVTRVYHNGITGETT	1474.3	31	31
HLA-DQA1*05:01/DQB1*02:01	1	235	249	15	AESSEAMAA	CMARQAESSEAMAAW	1543.1	31	31
HLA-DQA1*05:01/DQB1*02:01	1	148	162	15	LAGALATYQ	NAGRILAGALATYQS	1564.4	31	31
HLA-DRB3*01:01	1	79	93	15	FVSTSSSRR	SSNSAFVSTSSSRRY	1794.2	31	31
HLA-DRB3*01:01	1	115	129	15	YIYEVRADN	TGHFIGYIYEVRADN	1795	31	31
HLA-DPA1*01:03/DPB1*04:01	1	247	261	15	RAGEAMVLV	AAWSERAGEAMVLVY	1953.3	31	31
HLA-DPA1*01:03/DPB1*04:01	1	110	124	15	FIGYIYEXX	RAGRGTGHFIGYIYE	2015.1	31	31
HLA-DPA1*01:03/DPB1*04:01	1	5	19	15	TARTGWLTW	RAIRQTARTGWLTWL	2016.3	31	31
HLA-DPA1*01:03/DPB1*04:01	1	81	95	15	FVSTSSSRR	NSAFVSTSSSRRYTE	2031.2	31	31
HLA-DPA1*01:03/DPB1*04:01	1	148	162	15	ILAGALATY	NAGRILAGALATYQS	2047.3	31	31
HLA-DQA1*04:01/DQB1*04:02	1	101	115	15	RMQEAVEAE	RMQEAVEAERAGRGT	2364.5	31	31
HLA-DQA1*04:01/DQB1*04:02	1	143	157	15	AGRILAGAL	DTYGDNAGRILAGAL	2365.7	31	31
HLA-DQA1*04:01/DQB1*04:02	1	219	233	15	IVGTLVRMA	ASIVGTLVRMAPVIG	2371.3	31	31
HLA-DRB3*02:02	1	176	190	15	VYHNGITGE	RRVTRVYHNGITGET	2374.5	31	31
HLA-DRB3*02:02	1	92	106	15	YLEHRMQEA	RYTEVYLEHRMQEAV	2417.4	31	31
HLA-DRB3*02:02	1	193	207	15	EYSNARYVS	TEYSNARYVSQQTRA	2455.5	31	31
HLA-DRB3*02:02	1	177	191	15	VYHNGITGE	RVTRVYHNGITGETT	2456.5	31	31
HLA-DPA1*02:01/DPB1*05:01	1	9	23	15	RTGWLTWLA	QTARTGWLTWLAILA	2631.7	31	31
HLA-DQA1*03:01/DQB1*03:02	1	134	148	15	FEYVDTYGD	AASSYFEYVDTYGDN	2668.3	31	31
HLA-DQA1*03:01/DQB1*03:02	1	184	198	15	ITGETTTTE	NGITGETTTTEYSNA	2676.6	31	31
HLA-DPA1*02:01/DPB1*05:01	1	172	186	15	IRRVTRVYH	PENIRRVTRVYHNGI	2689.1	31	31
HLA-DPA1*02:01/DPB1*05:01	1	147	161	15	RILAGALAT	DNAGRILAGALATYQ	2692.1	31	31
HLA-DPA1*02:01/DPB1*05:01	1	220	234	15	LVRMAPVIG	SIVGTLVRMAPVIGA	2705.5	31	31
HLA-DQA1*01:01/DQB1*05:01	1	241	255	15	AMAAWSERA	ESSEAMAAWSERAGE	2740.4	31	31
HLA-DQA1*01:01/DQB1*05:01	1	218	232	15	SIVGTLVRM	VASIVGTLVRMAPVI	2808.8	31	31
HLA-DQA1*01:01/DQB1*05:01	1	164	178	15	YLAHRRIPP	YLAHRRIPPENIRRV	2835.5	31	31
HLA-DQA1*01:01/DQB1*05:01	1	52	66	15	GFTAWGNND	VFQNGFTAWGNNDNV	2872.1	31	31
HLA-DPA1*02:01/DPB1*14:01	1	13	27	15	LTWLAILAV	TGWLTWLAILAVTAP	3868.9	31	31
HLA-DPA1*02:01/DPB1*14:01	1	97	111	15	RMQEAVEAE	YLEHRMQEAVEAERA	3872.8	31	31
HLA-DPA1*02:01/DPB1*14:01	1	236	250	15	RQAESSEAM	MARQAESSEAMAAWS	3914.7	31	31
HLA-DPA1*02:01/DPB1*14:01	1	235	249	15	RQAESSEAM	CMARQAESSEAMAAW	3988.9	31	31
HLA-DRB1*01:01	1	95	109	15	HRMQEAVEA	EVYLEHRMQEAVEAE	142.4	32	32
HLA-DRB1*01:01	1	246	260	15	WSERAGEAM	MAAWSERAGEAMVLV	142.8	32	32
HLA-DRB1*01:01	1	15	29	15	WLAILAVTA	WLTWLAILAVTAPVT	148.2	32	32
HLA-DRB1*09:01	1	193	207	15	TEYSNARYV	TEYSNARYVSQQTRA	433	32	32
HLA-DRB1*09:01	1	230	244	15	VIGACMARQ	PVIGACMARQAESSE	442.8	32	32
HLA-DRB1*07:01	1	20	34	15	ILAVTAPVT	AILAVTAPVTSPAWA	488.4	32	32
HLA-DRB1*07:01	1	137	151	15	FEYVDTYGD	SYFEYVDTYGDNAGR	496.5	32	32
HLA-DRB1*13:02	1	254	268	15	LVYYESIAY	GEAMVLVYYESIAYS	683.5	32	32
HLA-DRB1*13:02	1	20	34	15	ILAVTAPVT	AILAVTAPVTSPAWA	684.5	32	32
HLA-DRB1*13:02	1	144	158	15	TYGDNAGRI	TYGDNAGRILAGALA	720.5	32	32
HLA-DRB4*01:01	1	120	134	15	YIYEVRADN	GYIYEVRADNNFYGA	725	32	32
HLA-DRB1*15:01	1	15	29	15	ILAVTAPVT	WLTWLAILAVTAPVT	785.2	32	32
HLA-DRB1*15:01	1	212	226	15	VASIVGTLV	YTSRRSVASIVGTLV	796	32	32
HLA-DRB1*15:01	1	118	132	15	IGYIYEVRA	FIGYIYEVRADNNFY	797.5	32	32
HLA-DRB1*11:01	1	18	32	15	ILAVTAPVT	WLAILAVTAPVTSPA	807	32	32
[truncated: 4,889 more rows]

## Sheet: Sheet2
HLA-DRB1*09:01	1	126	140	15	FYGAASSYF	RADNNFYGAASSYFE	3.8	0.01	0.01	Non-toxic	Allergen
HLA-DRB1*09:01	1	127	141	15	FYGAASSYF	ADNNFYGAASSYFEY	3.9	0.01	0.01	Non-toxic	Allergen
HLA-DRB1*09:01	1	128	142	15	FYGAASSYF	DNNFYGAASSYFEYV	3.9	0.01	0.01	Non-toxic	Allergen
HLA-DRB1*09:01	1	125	139	15	FYGAASSYF	VRADNNFYGAASSYF	4	0.01	0.01	Non-toxic	Allergen
HLA-DRB1*09:01	1	129	143	15	FYGAASSYF	NNFYGAASSYFEYVD	4.2	0.01	0.01	Non-toxic	Non
HLA-DRB5*01:01	1	80	94	15	FVSTSSSRR	SNSAFVSTSSSRRYT	4.7	0.17	0.17	Non-toxic	Non
HLA-DRB5*01:01	1	81	95	15	FVSTSSSRR	NSAFVSTSSSRRYTE	4.7	0.17	0.17	Non-toxic	Allergen
HLA-DRB1*09:01	1	130	144	15	FYGAASSYF	NFYGAASSYFEYVDT	5.3	0.01	0.01	Non-toxic	Non
HLA-DRB5*01:01	1	82	96	15	FVSTSSSRR	SAFVSTSSSRRYTEV	5.7	0.35	0.35	Non-toxic	Non
HLA-DRB5*01:01	1	79	93	15	FVSTSSSRR	SSNSAFVSTSSSRRY	5.8	0.36	0.36	Non-toxic	Allergen
HLA-DRB1*15:01	1	255	269	15	LVYYESIAY	EAMVLVYYESIAYSF	6.2	0.11	0.11	Non-toxic	Non
HLA-DRB1*15:01	1	154	168	15	LATYQSEYL	AGALATYQSEYLAHR	7	0.13	0.13	Non-toxic	Allergen
HLA-DRB1*15:01	1	254	268	15	LVYYESIAY	GEAMVLVYYESIAYS	7.8	0.16	0.16	Non-toxic	Allergen
HLA-DRB1*15:01	1	155	169	15	LATYQSEYL	GALATYQSEYLAHRR	8.2	0.16	0.16	Non-toxic	Allergen
HLA-DRB3*02:02	1	202	216	15	TRANPNPYT	SQQTRANPNPYTSRR	8.3	0.42	0.42	Non-toxic	Non
HLA-DRB5*01:01	1	83	97	15	FVSTSSSRR	AFVSTSSSRRYTEVY	8.7	0.85	0.85	Non-toxic	Non
HLA-DRB1*15:01	1	153	167	15	LATYQSEYL	LAGALATYQSEYLAH	8.9	0.17	0.17	Non-toxic	Allergen
HLA-DRB3*02:02	1	203	217	15	TRANPNPYT	QQTRANPNPYTSRRS	10.1	0.59	0.59	Non-toxic	Non
HLA-DRB1*15:01	1	152	166	15	LATYQSEYL	ILAGALATYQSEYLA	11.3	0.31	0.31	Non-toxic	Allergen
HLA-DRB1*09:01	1	81	95	15	FVSTSSSRR	NSAFVSTSSSRRYTE	11.7	0.33	0.33	Non-toxic	Allergen
HLA-DRB1*07:01	1	255	269	15	YYESIAYSF	EAMVLVYYESIAYSF	12	1.1	1.1	Non-toxic	Non
HLA-DRB5*01:01	1	78	92	15	FVSTSSSRR	GSSNSAFVSTSSSRR	12	1.6	1.6	Non-toxic	Allergen
HLA-DRB1*09:01	1	131	145	15	FYGAASSYF	FYGAASSYFEYVDTY	12.3	0.37	0.37	Non-toxic	Non
HLA-DRB1*09:01	1	80	94	15	FVSTSSSRR	SNSAFVSTSSSRRYT	12.5	0.39	0.39	Non-toxic	Non
HLA-DRB1*09:01	1	82	96	15	FVSTSSSRR	SAFVSTSSSRRYTEV	12.8	0.43	0.43	Non-toxic	Non
HLA-DRB3*02:02	1	201	215	15	TRANPNPYT	VSQQTRANPNPYTSR	12.9	0.77	0.77	Non-toxic
HLA-DRB1*15:01	1	253	267	15	LVYYESIAY	AGEAMVLVYYESIAY	13	0.4	0.4	Non-toxic	Allergen
HLA-DRB1*15:01	1	156	170	15	LATYQSEYL	ALATYQSEYLAHRRI	13.4	0.45	0.45	Non-toxic
HLA-DRB1*01:01	1	223	237	15	VRMAPVIGA	GTLVRMAPVIGACMA	13.9	4.4	4.4	Non-toxic
HLA-DRB1*09:01	1	79	93	15	FVSTSSSRR	SSNSAFVSTSSSRRY	17	0.76	0.76	Non-toxic
HLA-DQA1*05:01/DQB1*03:01	1	147	161	15	ILAGALATY	DNAGRILAGALATYQ	17.7	0.36	0.36	Non-toxic	Allergen
HLA-DQA1*05:01/DQB1*03:01	1	145	159	15	DNAGRILAG	YGDNAGRILAGALAT	18.1	0.37	0.37	Non-toxic	Allergen
HLA-DQA1*05:01/DQB1*03:01	1	146	160	15	DNAGRILAG	GDNAGRILAGALATY	18.3	0.39	0.39	Non-toxic	Allergen
HLA-DRB1*09:01	1	83	97	15	FVSTSSSRR	AFVSTSSSRRYTEVY	19.1	0.98	0.98	Non-toxic
HLA-DQA1*01:02/DQB1*06:02	1	217	231	15	IVGTLVRMA	SVASIVGTLVRMAPV	20.3	0.15	0.15	Non-toxic	Allergen
HLA-DQA1*05:01/DQB1*03:01	1	144	158	15	DNAGRILAG	TYGDNAGRILAGALA	20.6	0.52	0.52	Non-toxic
HLA-DQA1*01:02/DQB1*06:02	1	218	232	15	IVGTLVRMA	VASIVGTLVRMAPVI	20.7	0.16	0.16	Non-toxic	Allergen
HLA-DQA1*01:02/DQB1*06:02	1	237	251	15	AESSEAMAA	ARQAESSEAMAAWSE	20.7	0.16	0.16	Non-toxic	Allergen
HLA-DQA1*05:01/DQB1*03:01	1	148	162	15	ILAGALATY	NAGRILAGALATYQS	21.3	0.56	0.56	Non-toxic
HLA-DQA1*01:02/DQB1*06:02	1	219	233	15	IVGTLVRMA	ASIVGTLVRMAPVIG	21.5	0.18	0.18	Non-toxic	Allergen
HLA-DQA1*01:02/DQB1*06:02	1	220	234	15	IVGTLVRMA	SIVGTLVRMAPVIGA	21.9	0.19	0.19	Non-toxic	Allergen
HLA-DRB3*02:02	1	200	214	15	TRANPNPYT	YVSQQTRANPNPYTS	21.9	1.3	1.3	Non-toxic
HLA-DRB3*02:02	1	204	218	15	TRANPNPYT	QTRANPNPYTSRRSV	23.2	1.4	1.4	Non-toxic
HLA-DQA1*01:02/DQB1*06:02	1	238	252	15	AESSEAMAA	RQAESSEAMAAWSER	23.6	0.22	0.22	Non-toxic	Non
HLA-DRB1*11:01	1	173	187	15	IRRVTRVYH	ENIRRVTRVYHNGIT	25	2.5	2.5	Non-toxic
HLA-DRB1*07:01	1	125	139	15	FYGAASSYF	VRADNNFYGAASSYF	25	2.9	2.9	Non-toxic
HLA-DRB1*15:01	1	151	165	15	LATYQSEYL	RILAGALATYQSEYL	25.3	1.4	1.4	Non-toxic
HLA-DRB3*02:02	1	81	95	15	FVSTSSSRR	NSAFVSTSSSRRYTE	25.4	1.4	1.4	Non-toxic
HLA-DRB1*07:01	1	128	142	15	FYGAASSYF	DNNFYGAASSYFEYV	26	3	3	Non-toxic
HLA-DQA1*01:02/DQB1*06:02	1	236	250	15	AESSEAMAA	MARQAESSEAMAAWS	26.1	0.25	0.25	Non-toxic	Allergen
HLA-DRB1*07:01	1	129	143	15	FYGAASSYF	NNFYGAASSYFEYVD	26.3	3	3	Non-toxic
HLA-DRB1*11:01	1	172	186	15	IRRVTRVYH	PENIRRVTRVYHNGI	26.4	2.7	2.7	Non-toxic
HLA-DRB1*07:01	1	126	140	15	FYGAASSYF	RADNNFYGAASSYFE	26.6	3.1	3.1	Non-toxic
HLA-DRB1*11:01	1	220	234	15	LVRMAPVIG	SIVGTLVRMAPVIGA	26.9	2.7	2.7	Non-toxic
HLA-DQA1*05:01/DQB1*03:01	1	143	157	15	DNAGRILAG	DTYGDNAGRILAGAL	27.5	1.1	1.1	Non-toxic
HLA-DRB1*07:01	1	127	141	15	FYGAASSYF	ADNNFYGAASSYFEY	27.6	3.2	3.2	Non-toxic
HLA-DQA1*01:02/DQB1*06:02	1	221	235	15	VRMAPVIGA	IVGTLVRMAPVIGAC	28.7	0.38	0.38	Non-toxic	Allergen
HLA-DRB3*02:02	1	82	96	15	FVSTSSSRR	SAFVSTSSSRRYTEV	29.4	1.6	1.6	Non-toxic
HLA-DQA1*05:01/DQB1*03:01	1	149	163	15	ILAGALATY	AGRILAGALATYQSE	31	1.3	1.3	Non-toxic
HLA-DPA1*01:03/DPB1*02:01	1	255	269	15	MVLVYYESI	EAMVLVYYESIAYSF	31.3	0.92	0.92	Non-toxic
HLA-DRB1*04:01	1	80	94	15	FVSTSSSRR	SNSAFVSTSSSRRYT	31.5	0.74	0.74	Non-toxic
HLA-DRB1*11:01	1	171	185	15	IRRVTRVYH	PPENIRRVTRVYHNG	31.6	3.2	3.2	Non-toxic
HLA-DRB3*02:02	1	80	94	15	FVSTSSSRR	SNSAFVSTSSSRRYT	31.8	1.7	1.7	Non-toxic
HLA-DRB1*04:05	1	81	95	15	FVSTSSSRR	NSAFVSTSSSRRYTE	32	0.69	0.69	Non-toxic
HLA-DRB1*04:01	1	81	95	15	FVSTSSSRR	NSAFVSTSSSRRYTE	33.3	0.83	0.83	Non-toxic
HLA-DRB1*11:01	1	221	235	15	LVRMAPVIG	IVGTLVRMAPVIGAC	33.6	3.4	3.4	Non-toxic
HLA-DRB1*07:01	1	130	144	15	FYGAASSYF	NFYGAASSYFEYVDT	34.9	4.2	4.2	Non-toxic
HLA-DRB1*04:05	1	80	94	15	FVSTSSSRR	SNSAFVSTSSSRRYT	35.7	0.89	0.89	Non-toxic
HLA-DRB1*04:01	1	79	93	15	FVSTSSSRR	SSNSAFVSTSSSRRY	37.3	1.1	1.1	Non-toxic
HLA-DQA1*01:02/DQB1*06:02	1	235	249	15	AESSEAMAA	CMARQAESSEAMAAW	37.4	0.59	0.59	Non-toxic
HLA-DQA1*01:02/DQB1*06:02	1	239	253	15	AESSEAMAA	QAESSEAMAAWSERA	37.4	0.59	0.59	Non-toxic
HLA-DRB1*04:05	1	82	96	15	FVSTSSSRR	SAFVSTSSSRRYTEV	38.9	1.2	1.2	Non-toxic
HLA-DQA1*01:02/DQB1*06:02	1	216	230	15	IVGTLVRMA	RSVASIVGTLVRMAP	39	0.65	0.65	Non-toxic
HLA-DRB1*07:01	1	80	94	15	VSTSSSRRY	SNSAFVSTSSSRRYT	39	4.8	4.8	Non-toxic
HLA-DPA1*03:01/DPB1*04:02	1	157	171	15	TYQSEYLAH	LATYQSEYLAHRRIP	39.1	1.2	1.2	Non-toxic
HLA-DRB1*07:01	1	79	93	15	VSTSSSRRY	SSNSAFVSTSSSRRY	39.3	4.8	4.8	Non-toxic
HLA-DRB1*11:01	1	222	236	15	LVRMAPVIG	VGTLVRMAPVIGACM	39.5	4.1	4.1	Non-toxic
HLA-DRB1*11:01	1	174	188	15	IRRVTRVYH	NIRRVTRVYHNGITG	40.9	4.3	4.3	Non-toxic
HLA-DRB1*04:05	1	79	93	15	FVSTSSSRR	SSNSAFVSTSSSRRY	41.1	1.2	1.2	Non-toxic
HLA-DRB1*11:01	1	170	184	15	IRRVTRVYH	IPPENIRRVTRVYHN	41.3	4.3	4.3	Non-toxic
HLA-DPA1*03:01/DPB1*04:02	1	156	170	15	TYQSEYLAH	ALATYQSEYLAHRRI	42.7	1.3	1.3	Non-toxic
HLA-DPA1*01:03/DPB1*02:01	1	254	268	15	MVLVYYESI	GEAMVLVYYESIAYS	43.3	1.5	1.5	Non-toxic
HLA-DQA1*01:02/DQB1*06:02	1	228	242	15	VIGACMARQ	MAPVIGACMARQAES	43.8	0.76	0.76	Non-toxic
HLA-DRB1*04:05	1	128	142	15	YGAASSYFE	DNNFYGAASSYFEYV	43.8	1.5	1.5	Non-toxic
HLA-DRB1*04:01	1	82	96	15	FVSTSSSRR	SAFVSTSSSRRYTEV	44.2	1.3	1.3	Non-toxic
HLA-DRB1*11:01	1	219	233	15	VGTLVRMAP	ASIVGTLVRMAPVIG	44.4	4.6	4.6	Non-toxic
HLA-DRB1*11:01	1	223	237	15	LVRMAPVIG	GTLVRMAPVIGACMA	44.6	4.6	4.6	Non-toxic
HLA-DRB1*09:01	1	151	165	15	LAGALATYQ	RILAGALATYQSEYL	44.7	3.8	3.8	Non-toxic
HLA-DQA1*01:02/DQB1*06:02	1	144	158	15	NAGRILAGA	TYGDNAGRILAGALA	45	0.79	0.79	Non-toxic
HLA-DRB1*09:01	1	255	269	15	YYESIAYSF	EAMVLVYYESIAYSF	45.3	3.9	3.9	Non-toxic
HLA-DRB1*04:05	1	127	141	15	YGAASSYFE	ADNNFYGAASSYFEY	45.6	1.6	1.6	Non-toxic
HLA-DRB1*08:02	1	223	237	15	VRMAPVIGA	GTLVRMAPVIGACMA	46.5	0.52	0.52	Non-toxic
HLA-DRB1*09:01	1	78	92	15	FVSTSSSRR	GSSNSAFVSTSSSRR	46.8	4.1	4.1	Non-toxic
HLA-DRB1*04:05	1	129	143	15	YGAASSYFE	NNFYGAASSYFEYVD	47	1.7	1.7	Non-toxic
HLA-DQA1*05:01/DQB1*03:01	1	150	164	15	LAGALATYQ	GRILAGALATYQSEY	47	2.5	2.5	Non-toxic
HLA-DPA1*01:03/DPB1*04:01	1	129	143	15	AASSYFEYV	NNFYGAASSYFEYVD	47.9	1.6	1.6	Non-toxic
HLA-DRB1*04:01	1	255	269	15	VYYESIAYS	EAMVLVYYESIAYSF	48.9	1.6	1.6	Non-toxic
HLA-DQA1*01:02/DQB1*06:02	1	145	159	15	NAGRILAGA	YGDNAGRILAGALAT	49.9	1.1	1.1	Non-toxic
HLA-DQA1*01:02/DQB1*06:02	1	229	243	15	VIGACMARQ	APVIGACMARQAESS	50	1.1	1.1	Non-toxic
HLA-DQA1*01:02/DQB1*06:02	1	222	236	15	VRMAPVIGA	VGTLVRMAPVIGACM	50.4	1.1	1.1	Non-toxic
HLA-DQA1*01:02/DQB1*06:02	1	143	157	15	NAGRILAGA	DTYGDNAGRILAGAL	51.2	1.1	1.1	Non-toxic
HLA-DPA1*03:01/DPB1*04:02	1	89	103	15	RYTEVYLEH	SSRRYTEVYLEHRMQ	51.3	1.8	1.8	Non-toxic
HLA-DRB1*09:01	1	211	225	15	SRRSVASIV	PYTSRRSVASIVGTL	51.8	4.7	4.7	Non-toxic
HLA-DRB3*02:02	1	79	93	15	FVSTSSSRR	SSNSAFVSTSSSRRY	52.2	2.5	2.5	Non-toxic
HLA-DRB1*09:01	1	152	166	15	LATYQSEYL	ILAGALATYQSEYLA	52.4	4.7	4.7	Non-toxic
HLA-DRB3*01:01	1	128	142	15	FYGAASSYF	DNNFYGAASSYFEYV	53.7	2.4	2.4	Non-toxic
HLA-DPA1*01:03/DPB1*02:01	1	253	267	15	MVLVYYESI	AGEAMVLVYYESIAY	53.8	2.2	2.2	Non-toxic
HLA-DQA1*05:01/DQB1*03:01	1	142	156	15	DNAGRILAG	VDTYGDNAGRILAGA	54.1	3.2	3.2	Non-toxic
HLA-DPA1*01:03/DPB1*04:01	1	130	144	15	AASSYFEYV	NFYGAASSYFEYVDT	54.2	1.8	1.8	Non-toxic
HLA-DRB1*08:02	1	224	238	15	VRMAPVIGA	TLVRMAPVIGACMAR	55.5	0.68	0.68	Non-toxic
HLA-DRB1*08:02	1	222	236	15	VRMAPVIGA	VGTLVRMAPVIGACM	55.7	0.69	0.69	Non-toxic
HLA-DRB1*15:01	1	157	171	15	LATYQSEYL	LATYQSEYLAHRRIP	55.9	3.9	3.9	Non-toxic
HLA-DPA1*03:01/DPB1*04:02	1	155	169	15	TYQSEYLAH	GALATYQSEYLAHRR	56.7	2.2	2.2	Non-toxic
HLA-DRB1*04:05	1	135	149	15	FEYVDTYGD	ASSYFEYVDTYGDNA	57	2.2	2.2	Non-toxic
HLA-DRB1*08:02	1	19	33	15	LAVTAPVTS	LAILAVTAPVTSPAW	57.7	0.74	0.74	Non-toxic
HLA-DRB1*08:02	1	18	32	15	LAVTAPVTS	WLAILAVTAPVTSPA	58.1	0.74	0.74	Non-toxic
HLA-DRB1*04:05	1	134	148	15	FEYVDTYGD	AASSYFEYVDTYGDN	58.1	2.3	2.3	Non-toxic
HLA-DPA1*03:01/DPB1*04:02	1	90	104	15	RYTEVYLEH	SRRYTEVYLEHRMQE	58.8	2.2	2.2	Non-toxic
HLA-DPA1*03:01/DPB1*04:02	1	88	102	15	RYTEVYLEH	SSSRRYTEVYLEHRM	60.1	2.3	2.3	Non-toxic
HLA-DRB3*01:01	1	30	44	15	WADDPPATV	SPAWADDPPATVYRY	60.6	2.6	2.6	Non-toxic
HLA-DRB3*01:01	1	129	143	15	FYGAASSYF	NNFYGAASSYFEYVD	60.8	2.6	2.6	Non-toxic
HLA-DRB3*01:01	1	39	53	15	YRYDSRPPE	ATVYRYDSRPPEDVF	61.5	2.6	2.6	Non-toxic
HLA-DPA1*01:03/DPB1*04:01	1	131	145	15	AASSYFEYV	FYGAASSYFEYVDTY	62.3	2	2	Non-toxic
HLA-DPA1*01:03/DPB1*04:01	1	128	142	15	AASSYFEYV	DNNFYGAASSYFEYV	62.9	2.1	2.1	Non-toxic
HLA-DRB1*04:05	1	126	140	15	FYGAASSYF	RADNNFYGAASSYFE	63.3	2.6	2.6	Non-toxic
HLA-DQA1*01:02/DQB1*06:02	1	230	244	15	VIGACMARQ	PVIGACMARQAESSE	63.8	1.4	1.4	Non-toxic
HLA-DPA1*01:03/DPB1*02:01	1	10	24	15	LTWLAILAV	TARTGWLTWLAILAV	64.2	2.7	2.7	Non-toxic
HLA-DQA1*05:01/DQB1*03:01	1	75	89	15	SNSAFVSTS	CQVGSSNSAFVSTSS	64.4	3.9	3.9	Non-toxic
HLA-DRB1*08:02	1	221	235	15	VRMAPVIGA	IVGTLVRMAPVIGAC	65.4	1.1	1.1	Non-toxic
HLA-DRB3*01:01	1	29	43	15	WADDPPATV	TSPAWADDPPATVYR	66.5	2.8	2.8	Non-toxic
HLA-DRB1*08:02	1	17	31	15	LAVTAPVTS	TWLAILAVTAPVTSP	67	1.1	1.1	Non-toxic
HLA-DRB1*04:05	1	136	150	15	FEYVDTYGD	SSYFEYVDTYGDNAG	67.1	2.9	2.9	Non-toxic
HLA-DRB1*08:02	1	20	34	15	LAVTAPVTS	AILAVTAPVTSPAWA	67.2	1.1	1.1	Non-toxic
HLA-DRB3*02:02	1	199	213	15	TRANPNPYT	RYVSQQTRANPNPYT	67.7	3	3	Non-toxic
HLA-DRB3*01:01	1	38	52	15	YRYDSRPPE	PATVYRYDSRPPEDV	68.4	2.9	2.9	Non-toxic
HLA-DRB3*01:01	1	28	42	15	WADDPPATV	VTSPAWADDPPATVY	68.9	2.9	2.9	Non-toxic
HLA-DPA1*03:01/DPB1*04:02	1	255	269	15	LVYYESIAY	EAMVLVYYESIAYSF	69.6	2.9	2.9	Non-toxic
HLA-DPA1*01:03/DPB1*04:01	1	255	269	15	MVLVYYESI	EAMVLVYYESIAYSF	69.8	2.2	2.2	Non-toxic
HLA-DPA1*01:03/DPB1*02:01	1	11	25	15	LTWLAILAV	ARTGWLTWLAILAVT	70.4	2.9	2.9	Non-toxic
HLA-DPA1*01:03/DPB1*02:01	1	9	23	15	TGWLTWLAI	QTARTGWLTWLAILA	70.8	3	3	Non-toxic
HLA-DQA1*01:02/DQB1*06:02	1	227	241	15	VIGACMARQ	RMAPVIGACMARQAE	70.9	1.7	1.7	Non-toxic
HLA-DPA1*01:03/DPB1*04:01	1	156	170	15	YQSEYLAHR	ALATYQSEYLAHRRI	71.7	2.3	2.3	Non-toxic
HLA-DPA1*03:01/DPB1*04:02	1	158	172	15	TYQSEYLAH	ATYQSEYLAHRRIPP	71.7	3	3	Non-toxic
HLA-DQA1*01:02/DQB1*06:02	1	223	237	15	VRMAPVIGA	GTLVRMAPVIGACMA	72.2	1.7	1.7	Non-toxic
HLA-DPA1*01:03/DPB1*02:01	1	113	127	15	FIGYIYEVR	RGTGHFIGYIYEVRA	72.4	3	3	Non-toxic
HLA-DPA1*01:03/DPB1*04:01	1	157	171	15	YQSEYLAHR	LATYQSEYLAHRRIP	72.5	2.3	2.3	Non-toxic
HLA-DQA1*01:02/DQB1*06:02	1	146	160	15	NAGRILAGA	GDNAGRILAGALATY	73.2	1.7	1.7	Non-toxic
HLA-DRB1*04:01	1	78	92	15	FVSTSSSRR	GSSNSAFVSTSSSRR	73.7	2.9	2.9	Non-toxic
HLA-DRB1*03:01	1	82	96	15	FVSTSSSRR	SAFVSTSSSRRYTEV	73.9	3.3	3.3	Non-toxic
HLA-DRB1*03:01	1	81	95	15	FVSTSSSRR	NSAFVSTSSSRRYTE	75.3	3.3	3.3	Non-toxic
HLA-DQA1*01:02/DQB1*06:02	1	240	254	15	SEAMAAWSE	AESSEAMAAWSERAG	75.4	1.8	1.8	Non-toxic
HLA-DPA1*01:03/DPB1*02:01	1	112	126	15	FIGYIYEVR	GRGTGHFIGYIYEVR	75.6	3.2	3.2	Non-toxic
HLA-DQA1*05:01/DQB1*03:01	1	151	165	15	LAGALATYQ	RILAGALATYQSEYL	75.7	4.7	4.7	Non-toxic
HLA-DRB3*01:01	1	127	141	15	FYGAASSYF	ADNNFYGAASSYFEY	76.3	3.1	3.1	Non-toxic
HLA-DQA1*01:02/DQB1*06:02	1	226	240	15	VIGACMARQ	VRMAPVIGACMARQA	78	1.9	1.9	Non-toxic
HLA-DRB1*04:01	1	83	97	15	FVSTSSSRR	AFVSTSSSRRYTEVY	78.1	3.1	3.1	Non-toxic
HLA-DPA1*01:03/DPB1*04:01	1	113	127	15	FIGYIYEVR	RGTGHFIGYIYEVRA	78.3	2.5	2.5	Non-toxic
HLA-DRB1*04:01	1	128	142	15	FYGAASSYF	DNNFYGAASSYFEYV	78.9	3.1	3.1	Non-toxic
HLA-DQA1*05:01/DQB1*02:01	1	131	145	15	SYFEYVDTY	FYGAASSYFEYVDTY	80.1	1.8	1.8	Non-toxic
HLA-DRB1*04:05	1	130	144	15	YGAASSYFE	NFYGAASSYFEYVDT	80.1	3.7	3.7	Non-toxic
HLA-DPA1*03:01/DPB1*04:02	1	254	268	15	AMVLVYYES	GEAMVLVYYESIAYS	80.7	3.4	3.4	Non-toxic
HLA-DPA1*01:03/DPB1*02:01	1	114	128	15	FIGYIYEVR	GTGHFIGYIYEVRAD	81.1	3.5	3.5	Non-toxic
HLA-DPA1*01:03/DPB1*04:01	1	115	129	15	FIGYIYEVR	TGHFIGYIYEVRADN	82.2	2.6	2.6	Non-toxic
HLA-DRB1*08:02	1	16	30	15	LAVTAPVTS	LTWLAILAVTAPVTS	82.7	1.6	1.6	Non-toxic
HLA-DRB1*04:01	1	129	143	15	FYGAASSYF	NNFYGAASSYFEYVD	82.9	3.4	3.4	Non-toxic
HLA-DPA1*01:03/DPB1*02:01	1	8	22	15	TGWLTWLAI	RQTARTGWLTWLAIL	83.2	3.6	3.6	Non-toxic
HLA-DRB1*04:05	1	133	147	15	FEYVDTYGD	GAASSYFEYVDTYGD	83.2	3.9	3.9	Non-toxic
HLA-DRB3*01:01	1	31	45	15	WADDPPATV	PAWADDPPATVYRYD	84.8	3.5	3.5	Non-toxic
HLA-DPA1*01:03/DPB1*02:01	1	131	145	15	AASSYFEYV	FYGAASSYFEYVDTY	85.1	3.6	3.6	Non-toxic
HLA-DPA1*01:03/DPB1*04:01	1	155	169	15	YQSEYLAHR	GALATYQSEYLAHRR	85.4	2.7	2.7	Non-toxic
HLA-DPA1*01:03/DPB1*02:01	1	115	129	15	FIGYIYEVR	TGHFIGYIYEVRADN	85.8	3.7	3.7	Non-toxic
HLA-DRB1*04:05	1	78	92	15	FVSTSSSRR	GSSNSAFVSTSSSRR	86.3	4.2	4.2	Non-toxic
HLA-DRB1*04:05	1	83	97	15	FVSTSSSRR	AFVSTSSSRRYTEVY	87.2	4.3	4.3	Non-toxic
HLA-DQA1*01:02/DQB1*06:02	1	142	156	15	NAGRILAGA	VDTYGDNAGRILAGA	88.1	2.4	2.4	Non-toxic
HLA-DPA1*01:03/DPB1*04:01	1	114	128	15	FIGYIYEVR	GTGHFIGYIYEVRAD	88.6	2.8	2.8	Non-toxic
HLA-DQA1*05:01/DQB1*02:01	1	152	166	15	LATYQSEYL	ILAGALATYQSEYLA	89.3	2	2	Non-toxic
HLA-DRB1*04:01	1	49	63	15	FQNGFTAWG	PEDVFQNGFTAWGNN	89.3	3.7	3.7	Non-toxic
HLA-DRB1*04:01	1	51	65	15	FQNGFTAWG	DVFQNGFTAWGNNDN	89.3	3.7	3.7	Non-toxic
HLA-DRB1*03:01	1	80	94	15	FVSTSSSRR	SNSAFVSTSSSRRYT	90.3	3.9	3.9	Non-toxic
HLA-DQA1*01:02/DQB1*06:02	1	225	239	15	VRMAPVIGA	LVRMAPVIGACMARQ	90.6	2.5	2.5	Non-toxic
HLA-DPA1*03:01/DPB1*04:02	1	154	168	15	TYQSEYLAH	AGALATYQSEYLAHR	91.6	4	4	Non-toxic
HLA-DRB1*08:02	1	225	239	15	VRMAPVIGA	LVRMAPVIGACMARQ	91.8	1.9	1.9	Non-toxic
HLA-DPA1*01:03/DPB1*04:01	1	112	126	15	FIGYIYEVR	GRGTGHFIGYIYEVR	92	2.9	2.9	Non-toxic
HLA-DQA1*05:01/DQB1*02:01	1	151	165	15	LATYQSEYL	RILAGALATYQSEYL	92.6	2.1	2.1	Non-toxic
HLA-DRB3*01:01	1	126	140	15	FYGAASSYF	RADNNFYGAASSYFE	93.5	3.7	3.7	Non-toxic
HLA-DRB3*01:01	1	37	51	15	YRYDSRPPE	PPATVYRYDSRPPED	94.2	3.7	3.7	Non-toxic
HLA-DQA1*03:01/DQB1*03:02	1	249	263	15	EAMVLVYYE	WSERAGEAMVLVYYE	94.3	0.21	0.21	Non-toxic	Allergen
HLA-DRB1*04:01	1	50	64	15	FQNGFTAWG	EDVFQNGFTAWGNND	94.3	3.9	3.9	Non-toxic
HLA-DQA1*05:01/DQB1*02:01	1	128	142	15	FYGAASSYF	DNNFYGAASSYFEYV	94.4	2.2	2.2	Non-toxic
HLA-DPA1*03:01/DPB1*04:02	1	218	232	15	SIVGTLVRM	VASIVGTLVRMAPVI	95.1	4.2	4.2	Non-toxic
HLA-DPA1*01:03/DPB1*02:01	1	252	266	15	MVLVYYESI	RAGEAMVLVYYESIA	95.2	4.1	4.1	Non-toxic
HLA-DQA1*05:01/DQB1*02:01	1	129	143	15	FYGAASSYF	NNFYGAASSYFEYVD	95.6	2.3	2.3	Non-toxic
HLA-DQA1*01:02/DQB1*06:02	1	231	245	15	ACMARQAES	VIGACMARQAESSEA	96	2.7	2.7	Non-toxic
HLA-DPA1*01:03/DPB1*02:01	1	12	26	15	LTWLAILAV	RTGWLTWLAILAVTA	96	4.1	4.1	Non-toxic
HLA-DQA1*05:01/DQB1*02:01	1	97	111	15	QEAVEAERA	YLEHRMQEAVEAERA	96.5	2.3	2.3	Non-toxic
HLA-DRB1*04:01	1	127	141	15	FYGAASSYF	ADNNFYGAASSYFEY	97.6	4.1	4.1	Non-toxic
HLA-DPA1*03:01/DPB1*04:02	1	253	267	15	AMVLVYYES	AGEAMVLVYYESIAY	100.4	4.5	4.5	Non-toxic
HLA-DQA1*03:01/DQB1*03:02	1	250	264	15	EAMVLVYYE	SERAGEAMVLVYYES	100.9	0.25	0.25	Non-toxic	Allergen
HLA-DRB1*04:01	1	121	135	15	VRADNNFYG	YIYEVRADNNFYGAA	101.8	4.4	4.4	Non-toxic
HLA-DRB1*08:02	1	220	234	15	VRMAPVIGA	SIVGTLVRMAPVIGA	102.2	2.3	2.3	Non-toxic
HLA-DRB3*01:01	1	40	54	15	YRYDSRPPE	TVYRYDSRPPEDVFQ	102.4	4	4	Non-toxic
HLA-DPA1*03:01/DPB1*04:02	1	87	101	15	RYTEVYLEH	TSSSRRYTEVYLEHR	103	4.5	4.5	Non-toxic
HLA-DRB1*04:01	1	52	66	15	FQNGFTAWG	VFQNGFTAWGNNDNV	104.1	4.5	4.5	Non-toxic
HLA-DRB1*04:01	1	122	136	15	VRADNNFYG	IYEVRADNNFYGAAS	104.5	4.6	4.6	Non-toxic
HLA-DQA1*01:02/DQB1*06:02	1	147	161	15	NAGRILAGA	DNAGRILAGALATYQ	105	3.1	3.1	Non-toxic
HLA-DQA1*05:01/DQB1*02:01	1	130	144	15	FYGAASSYF	NFYGAASSYFEYVDT	106.5	2.6	2.6	Non-toxic
HLA-DPA1*01:03/DPB1*02:01	1	132	146	15	SYFEYVDTY	YGAASSYFEYVDTYG	107.4	4.8	4.8	Non-toxic
HLA-DQA1*01:02/DQB1*06:02	1	224	238	15	VRMAPVIGA	TLVRMAPVIGACMAR	107.9	3.2	3.2	Non-toxic
HLA-DRB1*04:01	1	196	210	15	YVSQQTRAN	SNARYVSQQTRANPN	108.9	4.8	4.8	Non-toxic
HLA-DPA1*03:01/DPB1*04:02	1	91	105	15	RYTEVYLEH	RRYTEVYLEHRMQEA	109.5	4.9	4.9	Non-toxic
HLA-DPA1*01:03/DPB1*04:01	1	254	268	15	MVLVYYESI	GEAMVLVYYESIAYS	110.8	3.5	3.5	Non-toxic
HLA-DRB3*01:01	1	255	269	15	YYESIAYSF	EAMVLVYYESIAYSF	114.4	4.4	4.4	Non-toxic
HLA-DQA1*01:02/DQB1*06:02	1	241	255	15	SEAMAAWSE	ESSEAMAAWSERAGE	115.6	3.4	3.4	Non-toxic
HLA-DQA1*05:01/DQB1*02:01	1	153	167	15	LATYQSEYL	LAGALATYQSEYLAH	116.2	2.9	2.9	Non-toxic
HLA-DQA1*01:02/DQB1*06:02	1	234	248	15	AESSEAMAA	ACMARQAESSEAMAA	116.8	3.4	3.4	Non-toxic
HLA-DRB3*01:01	1	130	144	15	FYGAASSYF	NFYGAASSYFEYVDT	117.7	4.4	4.4	Non-toxic
HLA-DPA1*02:01/DPB1*01:01	1	89	103	15	RYTEVYLEH	SSRRYTEVYLEHRMQ	118	2.3	2.3	Non-toxic
HLA-DRB1*08:02	1	172	186	15	IRRVTRVYH	PENIRRVTRVYHNGI	118.3	2.8	2.8	Non-toxic
HLA-DPA1*01:03/DPB1*04:01	1	253	267	15	MVLVYYESI	AGEAMVLVYYESIAY	119	3.8	3.8	Non-toxic
HLA-DQA1*01:02/DQB1*06:02	1	215	229	15	IVGTLVRMA	RRSVASIVGTLVRMA	120	3.6	3.6	Non-toxic
HLA-DPA1*01:03/DPB1*04:01	1	158	172	15	YQSEYLAHR	ATYQSEYLAHRRIPP	121.2	3.8	3.8	Non-toxic
HLA-DQA1*03:01/DQB1*03:02	1	251	265	15	EAMVLVYYE	ERAGEAMVLVYYESI	121.4	0.36	0.36	Non-toxic	Allergen
HLA-DRB3*01:01	1	125	139	15	FYGAASSYF	VRADNNFYGAASSYF	121.5	4.5	4.5	Non-toxic
HLA-DPA1*01:03/DPB1*04:01	1	116	130	15	FIGYIYEVR	GHFIGYIYEVRADNN	122	3.9	3.9	Non-toxic
HLA-DQA1*05:01/DQB1*02:01	1	127	141	15	FYGAASSYF	ADNNFYGAASSYFEY	122.7	3.1	3.1	Non-toxic
HLA-DRB3*01:01	1	120	134	15	VRADNNFYG	GYIYEVRADNNFYGA	122.9	4.6	4.6	Non-toxic
HLA-DPA1*02:01/DPB1*01:01	1	88	102	15	RYTEVYLEH	SSSRRYTEVYLEHRM	125.2	2.6	2.6	Non-toxic
HLA-DRB1*08:02	1	171	185	15	IRRVTRVYH	PPENIRRVTRVYHNG	125.8	3	3	Non-toxic
HLA-DRB1*08:02	1	255	269	15	LVYYESIAY	EAMVLVYYESIAYSF	126	3	3	Non-toxic
HLA-DPA1*01:03/DPB1*04:01	1	154	168	15	YQSEYLAHR	AGALATYQSEYLAHR	126.8	4	4	Non-toxic
HLA-DPA1*02:01/DPB1*01:01	1	90	104	15	RYTEVYLEH	SRRYTEVYLEHRMQE	129.6	2.7	2.7	Non-toxic
HLA-DRB1*08:02	1	173	187	15	IRRVTRVYH	ENIRRVTRVYHNGIT	129.6	3.2	3.2	Non-toxic
HLA-DPA1*01:03/DPB1*04:01	1	132	146	15	AASSYFEYV	YGAASSYFEYVDTYG	130.2	4.1	4.1	Non-toxic
HLA-DPA1*02:01/DPB1*01:01	1	113	127	15	HFIGYIYEV	RGTGHFIGYIYEVRA	130.4	2.7	2.7	Non-toxic
HLA-DQA1*05:01/DQB1*02:01	1	98	112	15	QEAVEAERA	LEHRMQEAVEAERAG	130.6	3.3	3.3	Non-toxic
HLA-DQA1*03:01/DQB1*03:02	1	238	252	15	SEAMAAWSE	RQAESSEAMAAWSER	132.3	0.46	0.46	Non-toxic
HLA-DPA1*02:01/DPB1*01:01	1	112	126	15	HFIGYIYEV	GRGTGHFIGYIYEVR	133.6	2.8	2.8	Non-toxic
HLA-DPA1*02:01/DPB1*01:01	1	156	170	15	TYQSEYLAH	ALATYQSEYLAHRRI	134.1	2.8	2.8	Non-toxic
HLA-DQA1*05:01/DQB1*02:01	1	126	140	15	FYGAASSYF	RADNNFYGAASSYFE	140.3	3.6	3.6	Non-toxic
HLA-DRB1*08:02	1	15	29	15	ILAVTAPVT	WLTWLAILAVTAPVT	140.5	3.6	3.6	Non-toxic
HLA-DPA1*02:01/DPB1*01:01	1	114	128	15	HFIGYIYEV	GTGHFIGYIYEVRAD	142.5	3.1	3.1	Non-toxic
HLA-DQA1*01:02/DQB1*06:02	1	76	90	15	SNSAFVSTS	QVGSSNSAFVSTSSS	144.2	4.7	4.7	Non-toxic
HLA-DQA1*01:02/DQB1*06:02	1	250	264	15	EAMVLVYYE	SERAGEAMVLVYYES	144.7	4.7	4.7	Non-toxic
HLA-DQA1*05:01/DQB1*02:01	1	117	131	15	FIGYIYEVR	HFIGYIYEVRADNNF	147.2	3.9	3.9	Non-toxic
HLA-DQA1*01:02/DQB1*06:02	1	150	164	15	LAGALATYQ	GRILAGALATYQSEY	148.1	4.8	4.8	Non-toxic
HLA-DQA1*01:01/DQB1*05:01	1	10	24	15	ARTGWLTWL	TARTGWLTWLAILAV	148.2	2.8	2.8	Non-toxic
HLA-DQA1*03:01/DQB1*03:02	1	239	253	15	SEAMAAWSE	QAESSEAMAAWSERA	151.7	0.6	0.6	Non-toxic
HLA-DPA1*01:03/DPB1*04:01	1	252	266	15	MVLVYYESI	RAGEAMVLVYYESIA	154.8	4.9	4.9	Non-toxic
HLA-DPA1*02:01/DPB1*01:01	1	87	101	15	RYTEVYLEH	TSSSRRYTEVYLEHR	155.1	3.5	3.5	Non-toxic
HLA-DPA1*02:01/DPB1*01:01	1	155	169	15	TYQSEYLAH	GALATYQSEYLAHRR	156.2	3.6	3.6	Non-toxic
HLA-DQA1*05:01/DQB1*02:01	1	118	132	15	IYEVRADNN	FIGYIYEVRADNNFY	158.9	4.2	4.2	Non-toxic
HLA-DPA1*02:01/DPB1*01:01	1	157	171	15	TYQSEYLAH	LATYQSEYLAHRRIP	161.9	3.8	3.8	Non-toxic
HLA-DPA1*02:01/DPB1*01:01	1	115	129	15	HFIGYIYEV	TGHFIGYIYEVRADN	162.7	3.8	3.8	Non-toxic
HLA-DQA1*01:01/DQB1*05:01	1	9	23	15	ARTGWLTWL	QTARTGWLTWLAILA	165.2	3.1	3.1	Non-toxic
HLA-DQA1*05:01/DQB1*02:01	1	154	168	15	LATYQSEYL	AGALATYQSEYLAHR	168.8	4.4	4.4	Non-toxic
HLA-DQA1*05:01/DQB1*02:01	1	132	146	15	SYFEYVDTY	YGAASSYFEYVDTYG	170.3	4.5	4.5	Non-toxic
HLA-DPA1*02:01/DPB1*01:01	1	10	24	15	WLTWLAILA	TARTGWLTWLAILAV	172.4	4.3	4.3	Non-toxic
HLA-DRB1*08:02	1	174	188	15	IRRVTRVYH	NIRRVTRVYHNGITG	172.8	4.7	4.7	Non-toxic
HLA-DQA1*03:01/DQB1*03:02	1	252	266	15	EAMVLVYYE	RAGEAMVLVYYESIA	173	0.8	0.8	Non-toxic
HLA-DQA1*03:01/DQB1*03:02	1	237	251	15	SEAMAAWSE	ARQAESSEAMAAWSE	174.8	0.82	0.82	Non-toxic
HLA-DPA1*02:01/DPB1*01:01	1	154	168	15	TYQSEYLAH	AGALATYQSEYLAHR	175.5	4.3	4.3	Non-toxic
HLA-DRB1*08:02	1	170	184	15	IRRVTRVYH	IPPENIRRVTRVYHN	176.6	4.8	4.8	Non-toxic
HLA-DQA1*05:01/DQB1*02:01	1	133	147	15	SYFEYVDTY	GAASSYFEYVDTYGD	177.7	4.7	4.7	Non-toxic
HLA-DQA1*05:01/DQB1*02:01	1	99	113	15	QEAVEAERA	EHRMQEAVEAERAGR	178.3	4.7	4.7	Non-toxic
HLA-DQA1*03:01/DQB1*03:02	1	240	254	15	SEAMAAWSE	AESSEAMAAWSERAG	183.7	0.94	0.94	Non-toxic
HLA-DQA1*04:01/DQB1*04:02	1	250	264	15	EAMVLVYYE	SERAGEAMVLVYYES	195.9	1.5	1.5	Non-toxic
HLA-DQA1*01:01/DQB1*05:01	1	11	25	15	WLTWLAILA	ARTGWLTWLAILAVT	210.3	4.1	4.1	Non-toxic
HLA-DQA1*04:01/DQB1*04:02	1	251	265	15	EAMVLVYYE	ERAGEAMVLVYYESI	214.7	1.7	1.7	Non-toxic
HLA-DQA1*04:01/DQB1*04:02	1	249	263	15	EAMVLVYYE	WSERAGEAMVLVYYE	221.2	1.8	1.8	Non-toxic
HLA-DPA1*02:01/DPB1*14:01	1	212	226	15	RRSVASIVG	YTSRRSVASIVGTLV	227.1	1.3	1.3	Non-toxic
HLA-DQA1*03:01/DQB1*03:02	1	241	255	15	SEAMAAWSE	ESSEAMAAWSERAGE	233.2	1.4	1.4	Non-toxic
HLA-DQA1*03:01/DQB1*03:02	1	253	267	15	EAMVLVYYE	AGEAMVLVYYESIAY	235.3	1.4	1.4	Non-toxic
HLA-DPA1*02:01/DPB1*14:01	1	213	227	15	RRSVASIVG	TSRRSVASIVGTLVR	239.2	1.4	1.4	Non-toxic
HLA-DQA1*03:01/DQB1*03:02	1	255	269	15	EAMVLVYYE	EAMVLVYYESIAYSF	240.5	1.5	1.5	Non-toxic
HLA-DQA1*04:01/DQB1*04:02	1	129	143	15	YGAASSYFE	NNFYGAASSYFEYVD	248.5	2.1	2.1	Non-toxic
HLA-DQA1*01:01/DQB1*05:01	1	133	147	15	SYFEYVDTY	GAASSYFEYVDTYGD	253.3	4.8	4.8	Non-toxic
HLA-DQA1*01:01/DQB1*05:01	1	8	22	15	ARTGWLTWL	RQTARTGWLTWLAIL	256.1	4.9	4.9	Non-toxic
HLA-DQA1*04:01/DQB1*04:02	1	150	164	15	GALATYQSE	GRILAGALATYQSEY	263.5	2.3	2.3	Non-toxic
HLA-DQA1*04:01/DQB1*04:02	1	128	142	15	YGAASSYFE	DNNFYGAASSYFEYV	269.4	2.4	2.4	Non-toxic
HLA-DQA1*03:01/DQB1*03:02	1	254	268	15	EAMVLVYYE	GEAMVLVYYESIAYS	271.3	1.9	1.9	Non-toxic
HLA-DPA1*02:01/DPB1*14:01	1	214	228	15	RRSVASIVG	SRRSVASIVGTLVRM	276	1.7	1.7	Non-toxic
HLA-DQA1*04:01/DQB1*04:02	1	151	165	15	GALATYQSE	RILAGALATYQSEYL	281.7	2.6	2.6	Non-toxic
HLA-DPA1*02:01/DPB1*05:01	1	89	103	15	RRYTEVYLE	SSRRYTEVYLEHRMQ	282	3.3	3.3	Non-toxic
HLA-DQA1*04:01/DQB1*04:02	1	252	266	15	EAMVLVYYE	RAGEAMVLVYYESIA	296.3	2.8	2.8	Non-toxic
HLA-DQA1*03:01/DQB1*03:02	1	127	141	15	YGAASSYFE	ADNNFYGAASSYFEY	302.5	2.4	2.4	Non-toxic
HLA-DPA1*02:01/DPB1*05:01	1	90	104	15	RRYTEVYLE	SRRYTEVYLEHRMQE	307.7	3.6	3.6	Non-toxic
HLA-DPA1*02:01/DPB1*05:01	1	88	102	15	RRYTEVYLE	SSSRRYTEVYLEHRM	310.8	3.6	3.6	Non-toxic
HLA-DQA1*03:01/DQB1*03:02	1	242	256	15	SEAMAAWSE	SSEAMAAWSERAGEA	312.8	2.5	2.5	Non-toxic
HLA-DQA1*04:01/DQB1*04:02	1	130	144	15	YGAASSYFE	NFYGAASSYFEYVDT	315.4	3	3	Non-toxic
HLA-DQA1*04:01/DQB1*04:02	1	239	253	15	SEAMAAWSE	QAESSEAMAAWSERA	322.6	3.1	3.1	Non-toxic
HLA-DQA1*04:01/DQB1*04:02	1	95	109	15	EHRMQEAVE	EVYLEHRMQEAVEAE	325.6	3.2	3.2	Non-toxic
HLA-DQA1*04:01/DQB1*04:02	1	253	267	15	EAMVLVYYE	AGEAMVLVYYESIAY	327.8	3.2	3.2	Non-toxic
HLA-DQA1*04:01/DQB1*04:02	1	127	141	15	YGAASSYFE	ADNNFYGAASSYFEY	330.6	3.2	3.2	Non-toxic
HLA-DPA1*02:01/DPB1*14:01	1	211	225	15	RRSVASIVG	PYTSRRSVASIVGTL	338.2	2.2	2.2	Non-toxic
HLA-DQA1*03:01/DQB1*03:02	1	128	142	15	YGAASSYFE	DNNFYGAASSYFEYV	338.6	2.8	2.8	Non-toxic
HLA-DQA1*04:01/DQB1*04:02	1	152	166	15	GALATYQSE	ILAGALATYQSEYLA	341.7	3.4	3.4	Non-toxic
HLA-DQA1*03:01/DQB1*03:02	1	126	140	15	YGAASSYFE	RADNNFYGAASSYFE	351.2	2.9	2.9	Non-toxic
HLA-DQA1*03:01/DQB1*03:02	1	243	257	15	SEAMAAWSE	SEAMAAWSERAGEAM	354.2	2.9	2.9	Non-toxic
HLA-DQA1*03:01/DQB1*03:02	1	129	143	15	YGAASSYFE	NNFYGAASSYFEYVD	365.2	3.1	3.1	Non-toxic
HLA-DPA1*02:01/DPB1*14:01	1	149	163	15	RILAGALAT	AGRILAGALATYQSE	370.9	2.5	2.5	Non-toxic
HLA-DPA1*02:01/DPB1*14:01	1	148	162	15	RILAGALAT	NAGRILAGALATYQS	394.4	2.7	2.7	Non-toxic
HLA-DQA1*04:01/DQB1*04:02	1	97	111	15	RMQEAVEAE	YLEHRMQEAVEAERA	395.9	4.3	4.3	Non-toxic
HLA-DQA1*03:01/DQB1*03:02	1	95	109	15	EHRMQEAVE	EVYLEHRMQEAVEAE	397.9	3.5	3.5	Non-toxic
HLA-DQA1*04:01/DQB1*04:02	1	96	110	15	RMQEAVEAE	VYLEHRMQEAVEAER	409	4.5	4.5	Non-toxic
HLA-DQA1*04:01/DQB1*04:02	1	131	145	15	YGAASSYFE	FYGAASSYFEYVDTY	409.3	4.5	4.5	Non-toxic
HLA-DQA1*03:01/DQB1*03:02	1	247	261	15	ERAGEAMVL	AAWSERAGEAMVLVY	412.7	3.7	3.7	Non-toxic
HLA-DQA1*04:01/DQB1*04:02	1	149	163	15	GALATYQSE	AGRILAGALATYQSE	414.8	4.7	4.7	Non-toxic
HLA-DQA1*03:01/DQB1*03:02	1	97	111	15	RMQEAVEAE	YLEHRMQEAVEAERA	422.6	3.9	3.9	Non-toxic
HLA-DQA1*04:01/DQB1*04:02	1	237	251	15	AESSEAMAA	ARQAESSEAMAAWSE	422.9	4.8	4.8	Non-toxic
HLA-DQA1*04:01/DQB1*04:02	1	240	254	15	SEAMAAWSE	AESSEAMAAWSERAG	423.4	4.8	4.8	Non-toxic
HLA-DQA1*04:01/DQB1*04:02	1	254	268	15	EAMVLVYYE	GEAMVLVYYESIAYS	423.6	4.8	4.8	Non-toxic
HLA-DQA1*04:01/DQB1*04:02	1	238	252	15	SEAMAAWSE	RQAESSEAMAAWSER	425.8	4.8	4.8	Non-toxic
HLA-DQA1*03:01/DQB1*03:02	1	130	144	15	YGAASSYFE	NFYGAASSYFEYVDT	428.2	3.9	3.9	Non-toxic
HLA-DQA1*03:01/DQB1*03:02	1	96	110	15	RMQEAVEAE	VYLEHRMQEAVEAER	473.2	4.6	4.6	Non-toxic
HLA-DQA1*03:01/DQB1*03:02	1	98	112	15	RMQEAVEAE	LEHRMQEAVEAERAG	485	4.7	4.7	Non-toxic
HLA-DPA1*02:01/DPB1*14:01	1	147	161	15	RILAGALAT	DNAGRILAGALATYQ	486	3.6	3.6	Non-toxic
HLA-DQA1*03:01/DQB1*03:02	1	131	145	15	YGAASSYFE	FYGAASSYFEYVDTY	486	4.7	4.7	Non-toxic
HLA-DPA1*02:01/DPB1*14:01	1	215	229	15	RRSVASIVG	RRSVASIVGTLVRMA	514.8	3.9	3.9	Non-toxic
HLA-DPA1*02:01/DPB1*14:01	1	146	160	15	RILAGALAT	GDNAGRILAGALATY	600.7	4.6	4.6	Non-toxic

## Sheet: Sheet3
HLA-DRB1*09:01	1	126	140	15	FYGAASSYF	RADNNFYGAASSYFE	3.8	0.01	0.01
HLA-DRB1*09:01	1	127	141	15	FYGAASSYF	ADNNFYGAASSYFEY	3.9	0.01	0.01
HLA-DRB1*09:01	1	128	142	15	FYGAASSYF	DNNFYGAASSYFEYV	3.9	0.01	0.01
HLA-DRB1*09:01	1	125	139	15	FYGAASSYF	VRADNNFYGAASSYF	4	0.01	0.01
HLA-DRB1*09:01	1	129	143	15	FYGAASSYF	NNFYGAASSYFEYVD	4.2	0.01	0.01
HLA-DRB5*01:01	1	80	94	15	FVSTSSSRR	SNSAFVSTSSSRRYT	4.7	0.17	0.17
HLA-DRB5*01:01	1	81	95	15	FVSTSSSRR	NSAFVSTSSSRRYTE	4.7	0.17	0.17
HLA-DRB1*09:01	1	130	144	15	FYGAASSYF	NFYGAASSYFEYVDT	5.3	0.01	0.01
HLA-DRB5*01:01	1	82	96	15	FVSTSSSRR	SAFVSTSSSRRYTEV	5.7	0.35	0.35
HLA-DRB5*01:01	1	79	93	15	FVSTSSSRR	SSNSAFVSTSSSRRY	5.8	0.36	0.36
HLA-DRB1*15:01	1	255	269	15	LVYYESIAY	EAMVLVYYESIAYSF	6.2	0.11	0.11
HLA-DRB1*15:01	1	154	168	15	LATYQSEYL	AGALATYQSEYLAHR	7	0.13	0.13
HLA-DRB1*15:01	1	254	268	15	LVYYESIAY	GEAMVLVYYESIAYS	7.8	0.16	0.16
HLA-DRB1*15:01	1	155	169	15	LATYQSEYL	GALATYQSEYLAHRR	8.2	0.16	0.16
HLA-DRB3*02:02	1	202	216	15	TRANPNPYT	SQQTRANPNPYTSRR	8.3	0.42	0.42
HLA-DRB5*01:01	1	83	97	15	FVSTSSSRR	AFVSTSSSRRYTEVY	8.7	0.85	0.85
HLA-DRB1*15:01	1	153	167	15	LATYQSEYL	LAGALATYQSEYLAH	8.9	0.17	0.17
HLA-DRB3*02:02	1	203	217	15	TRANPNPYT	QQTRANPNPYTSRRS	10.1	0.59	0.59
HLA-DRB1*15:01	1	152	166	15	LATYQSEYL	ILAGALATYQSEYLA	11.3	0.31	0.31
HLA-DRB1*09:01	1	81	95	15	FVSTSSSRR	NSAFVSTSSSRRYTE	11.7	0.33	0.33
HLA-DRB1*07:01	1	255	269	15	YYESIAYSF	EAMVLVYYESIAYSF	12	1.1	1.1
HLA-DRB5*01:01	1	78	92	15	FVSTSSSRR	GSSNSAFVSTSSSRR	12	1.6	1.6
HLA-DRB1*09:01	1	131	145	15	FYGAASSYF	FYGAASSYFEYVDTY	12.3	0.37	0.37
HLA-DRB1*09:01	1	80	94	15	FVSTSSSRR	SNSAFVSTSSSRRYT	12.5	0.39	0.39
HLA-DRB1*09:01	1	82	96	15	FVSTSSSRR	SAFVSTSSSRRYTEV	12.8	0.43	0.43
HLA-DRB3*02:02	1	201	215	15	TRANPNPYT	VSQQTRANPNPYTSR	12.9	0.77	0.77
HLA-DRB1*15:01	1	253	267	15	LVYYESIAY	AGEAMVLVYYESIAY	13	0.4	0.4
HLA-DRB1*15:01	1	156	170	15	LATYQSEYL	ALATYQSEYLAHRRI	13.4	0.45	0.45
HLA-DRB1*01:01	1	223	237	15	VRMAPVIGA	GTLVRMAPVIGACMA	13.9	4.4	4.4
HLA-DRB1*01:01	1	224	238	15	VRMAPVIGA	TLVRMAPVIGACMAR	15.8	5.1	5.1
HLA-DRB1*09:01	1	79	93	15	FVSTSSSRR	SSNSAFVSTSSSRRY	17	0.76	0.76
HLA-DQA1*05:01/DQB1*03:01	1	147	161	15	ILAGALATY	DNAGRILAGALATYQ	17.7	0.36	0.36
HLA-DRB1*01:01	1	222	236	15	VRMAPVIGA	VGTLVRMAPVIGACM	17.9	6	6
HLA-DQA1*05:01/DQB1*03:01	1	145	159	15	DNAGRILAG	YGDNAGRILAGALAT	18.1	0.37	0.37
HLA-DQA1*05:01/DQB1*03:01	1	146	160	15	DNAGRILAG	GDNAGRILAGALATY	18.3	0.39	0.39
HLA-DRB1*09:01	1	83	97	15	FVSTSSSRR	AFVSTSSSRRYTEVY	19.1	0.98	0.98
HLA-DRB1*01:01	1	225	239	15	MAPVIGACM	LVRMAPVIGACMARQ	20.1	6.6	6.6
HLA-DQA1*01:02/DQB1*06:02	1	217	231	15	IVGTLVRMA	SVASIVGTLVRMAPV	20.3	0.15	0.15
HLA-DQA1*05:01/DQB1*03:01	1	144	158	15	DNAGRILAG	TYGDNAGRILAGALA	20.6	0.52	0.52
HLA-DQA1*01:02/DQB1*06:02	1	218	232	15	IVGTLVRMA	VASIVGTLVRMAPVI	20.7	0.16	0.16
HLA-DQA1*01:02/DQB1*06:02	1	237	251	15	AESSEAMAA	ARQAESSEAMAAWSE	20.7	0.16	0.16
HLA-DQA1*05:01/DQB1*03:01	1	148	162	15	ILAGALATY	NAGRILAGALATYQS	21.3	0.56	0.56
HLA-DQA1*01:02/DQB1*06:02	1	219	233	15	IVGTLVRMA	ASIVGTLVRMAPVIG	21.5	0.18	0.18
HLA-DQA1*01:02/DQB1*06:02	1	220	234	15	IVGTLVRMA	SIVGTLVRMAPVIGA	21.9	0.19	0.19
HLA-DRB3*02:02	1	200	214	15	TRANPNPYT	YVSQQTRANPNPYTS	21.9	1.3	1.3
HLA-DRB3*02:02	1	204	218	15	TRANPNPYT	QTRANPNPYTSRRSV	23.2	1.4	1.4
HLA-DRB1*01:01	1	215	229	15	VASIVGTLV	RRSVASIVGTLVRMA	23.5	7.9	7.9
HLA-DQA1*01:02/DQB1*06:02	1	238	252	15	AESSEAMAA	RQAESSEAMAAWSER	23.6	0.22	0.22
HLA-DRB1*01:01	1	148	162	15	GRILAGALA	NAGRILAGALATYQS	24.6	8.3	8.3
HLA-DRB1*01:01	1	149	163	15	GRILAGALA	AGRILAGALATYQSE	24.9	8.5	8.5
HLA-DRB1*11:01	1	173	187	15	IRRVTRVYH	ENIRRVTRVYHNGIT	25	2.5	2.5
HLA-DRB1*07:01	1	125	139	15	FYGAASSYF	VRADNNFYGAASSYF	25	2.9	2.9
HLA-DRB1*01:01	1	226	240	15	MAPVIGACM	VRMAPVIGACMARQA	25.1	8.6	8.6
HLA-DRB1*15:01	1	151	165	15	LATYQSEYL	RILAGALATYQSEYL	25.3	1.4	1.4
HLA-DRB3*02:02	1	81	95	15	FVSTSSSRR	NSAFVSTSSSRRYTE	25.4	1.4	1.4
HLA-DRB1*07:01	1	128	142	15	FYGAASSYF	DNNFYGAASSYFEYV	26	3	3
HLA-DRB1*01:01	1	221	235	15	VRMAPVIGA	IVGTLVRMAPVIGAC	26	8.9	8.9
HLA-DQA1*01:02/DQB1*06:02	1	236	250	15	AESSEAMAA	MARQAESSEAMAAWS	26.1	0.25	0.25
HLA-DRB1*01:01	1	213	227	15	VASIVGTLV	TSRRSVASIVGTLVR	26.1	8.9	8.9
HLA-DRB1*07:01	1	129	143	15	FYGAASSYF	NNFYGAASSYFEYVD	26.3	3	3
HLA-DRB1*11:01	1	172	186	15	IRRVTRVYH	PENIRRVTRVYHNGI	26.4	2.7	2.7
HLA-DRB1*07:01	1	126	140	15	FYGAASSYF	RADNNFYGAASSYFE	26.6	3.1	3.1
HLA-DRB1*11:01	1	220	234	15	LVRMAPVIG	SIVGTLVRMAPVIGA	26.9	2.7	2.7
HLA-DQA1*05:01/DQB1*03:01	1	143	157	15	DNAGRILAG	DTYGDNAGRILAGAL	27.5	1.1	1.1
HLA-DRB1*07:01	1	127	141	15	FYGAASSYF	ADNNFYGAASSYFEY	27.6	3.2	3.2
HLA-DQA1*01:02/DQB1*06:02	1	221	235	15	VRMAPVIGA	IVGTLVRMAPVIGAC	28.7	0.38	0.38
HLA-DRB1*01:01	1	214	228	15	VASIVGTLV	SRRSVASIVGTLVRM	28.9	9.7	9.7
HLA-DRB1*01:01	1	212	226	15	SRRSVASIV	YTSRRSVASIVGTLV	29.2	9.8	9.8
HLA-DRB3*02:02	1	82	96	15	FVSTSSSRR	SAFVSTSSSRRYTEV	29.4	1.6	1.6
HLA-DRB1*01:01	1	211	225	15	SRRSVASIV	PYTSRRSVASIVGTL	30.8	11	11
HLA-DRB1*01:01	1	210	224	15	SRRSVASIV	NPYTSRRSVASIVGT	30.9	11	11
HLA-DQA1*05:01/DQB1*03:01	1	149	163	15	ILAGALATY	AGRILAGALATYQSE	31	1.3	1.3
HLA-DRB1*01:01	1	150	164	15	GRILAGALA	GRILAGALATYQSEY	31.1	11	11
HLA-DRB1*01:01	1	220	234	15	VRMAPVIGA	SIVGTLVRMAPVIGA	31.1	11	11
HLA-DPA1*01:03/DPB1*02:01	1	255	269	15	MVLVYYESI	EAMVLVYYESIAYSF	31.3	0.92	0.92
HLA-DRB1*04:01	1	80	94	15	FVSTSSSRR	SNSAFVSTSSSRRYT	31.5	0.74	0.74
HLA-DRB1*11:01	1	171	185	15	IRRVTRVYH	PPENIRRVTRVYHNG	31.6	3.2	3.2
HLA-DRB3*02:02	1	80	94	15	FVSTSSSRR	SNSAFVSTSSSRRYT	31.8	1.7	1.7
HLA-DRB1*04:05	1	81	95	15	FVSTSSSRR	NSAFVSTSSSRRYTE	32	0.69	0.69
HLA-DRB1*01:01	1	147	161	15	GRILAGALA	DNAGRILAGALATYQ	32.4	11	11
HLA-DRB1*04:01	1	81	95	15	FVSTSSSRR	NSAFVSTSSSRRYTE	33.3	0.83	0.83
HLA-DRB1*11:01	1	221	235	15	LVRMAPVIG	IVGTLVRMAPVIGAC	33.6	3.4	3.4
HLA-DRB1*01:01	1	128	142	15	FYGAASSYF	DNNFYGAASSYFEYV	33.7	12	12
HLA-DRB1*01:01	1	216	230	15	VASIVGTLV	RSVASIVGTLVRMAP	34.1	12	12
HLA-DRB1*07:01	1	130	144	15	FYGAASSYF	NFYGAASSYFEYVDT	34.9	4.2	4.2
HLA-DRB1*04:05	1	80	94	15	FVSTSSSRR	SNSAFVSTSSSRRYT	35.7	0.89	0.89
HLA-DRB1*01:01	1	129	143	15	FYGAASSYF	NNFYGAASSYFEYVD	36	12	12
HLA-DRB1*01:01	1	209	223	15	YTSRRSVAS	PNPYTSRRSVASIVG	36	12	12
HLA-DRB1*04:01	1	79	93	15	FVSTSSSRR	SSNSAFVSTSSSRRY	37.3	1.1	1.1
HLA-DQA1*01:02/DQB1*06:02	1	235	249	15	AESSEAMAA	CMARQAESSEAMAAW	37.4	0.59	0.59
HLA-DQA1*01:02/DQB1*06:02	1	239	253	15	AESSEAMAA	QAESSEAMAAWSERA	37.4	0.59	0.59
HLA-DRB1*01:01	1	227	241	15	MAPVIGACM	RMAPVIGACMARQAE	38.6	13	13
HLA-DRB1*04:05	1	82	96	15	FVSTSSSRR	SAFVSTSSSRRYTEV	38.9	1.2	1.2
HLA-DQA1*01:02/DQB1*06:02	1	216	230	15	IVGTLVRMA	RSVASIVGTLVRMAP	39	0.65	0.65
HLA-DRB1*07:01	1	80	94	15	VSTSSSRRY	SNSAFVSTSSSRRYT	39	4.8	4.8
HLA-DPA1*03:01/DPB1*04:02	1	157	171	15	TYQSEYLAH	LATYQSEYLAHRRIP	39.1	1.2	1.2
HLA-DRB1*07:01	1	79	93	15	VSTSSSRRY	SSNSAFVSTSSSRRY	39.3	4.8	4.8
HLA-DRB1*11:01	1	222	236	15	LVRMAPVIG	VGTLVRMAPVIGACM	39.5	4.1	4.1
HLA-DRB1*11:01	1	174	188	15	IRRVTRVYH	NIRRVTRVYHNGITG	40.9	4.3	4.3
HLA-DRB1*04:05	1	79	93	15	FVSTSSSRR	SSNSAFVSTSSSRRY	41.1	1.2	1.2
HLA-DRB1*11:01	1	170	184	15	IRRVTRVYH	IPPENIRRVTRVYHN	41.3	4.3	4.3
HLA-DRB5*01:01	1	84	98	15	FVSTSSSRR	FVSTSSSRRYTEVYL	41.3	6.2	6.2
HLA-DRB5*01:01	1	128	142	15	FYGAASSYF	DNNFYGAASSYFEYV	42.1	6.3	6.3
HLA-DPA1*03:01/DPB1*04:02	1	156	170	15	TYQSEYLAH	ALATYQSEYLAHRRI	42.7	1.3	1.3
HLA-DRB5*01:01	1	129	143	15	FYGAASSYF	NNFYGAASSYFEYVD	43.2	6.4	6.4
HLA-DPA1*01:03/DPB1*02:01	1	254	268	15	MVLVYYESI	GEAMVLVYYESIAYS	43.3	1.5	1.5
HLA-DQA1*01:02/DQB1*06:02	1	228	242	15	VIGACMARQ	MAPVIGACMARQAES	43.8	0.76	0.76
HLA-DRB1*04:05	1	128	142	15	YGAASSYFE	DNNFYGAASSYFEYV	43.8	1.5	1.5
HLA-DRB1*04:01	1	82	96	15	FVSTSSSRR	SAFVSTSSSRRYTEV	44.2	1.3	1.3
HLA-DRB1*11:01	1	219	233	15	VGTLVRMAP	ASIVGTLVRMAPVIG	44.4	4.6	4.6
HLA-DRB1*07:01	1	172	186	15	VTRVYHNGI	PENIRRVTRVYHNGI	44.5	5.3	5.3
HLA-DRB1*11:01	1	223	237	15	LVRMAPVIG	GTLVRMAPVIGACMA	44.6	4.6	4.6
HLA-DRB1*09:01	1	151	165	15	LAGALATYQ	RILAGALATYQSEYL	44.7	3.8	3.8
HLA-DQA1*01:02/DQB1*06:02	1	144	158	15	NAGRILAGA	TYGDNAGRILAGALA	45	0.79	0.79
HLA-DRB1*09:01	1	255	269	15	YYESIAYSF	EAMVLVYYESIAYSF	45.3	3.9	3.9
HLA-DRB1*04:05	1	127	141	15	YGAASSYFE	ADNNFYGAASSYFEY	45.6	1.6	1.6
HLA-DRB1*08:02	1	223	237	15	VRMAPVIGA	GTLVRMAPVIGACMA	46.5	0.52	0.52
HLA-DRB1*07:01	1	173	187	15	VTRVYHNGI	ENIRRVTRVYHNGIT	46.6	5.6	5.6
HLA-DRB1*09:01	1	78	92	15	FVSTSSSRR	GSSNSAFVSTSSSRR	46.8	4.1	4.1
HLA-DRB1*01:01	1	217	231	15	VASIVGTLV	SVASIVGTLVRMAPV	46.8	15	15
HLA-DRB1*04:05	1	129	143	15	YGAASSYFE	NNFYGAASSYFEYVD	47	1.7	1.7
HLA-DQA1*05:01/DQB1*03:01	1	150	164	15	LAGALATYQ	GRILAGALATYQSEY	47	2.5	2.5
HLA-DRB1*07:01	1	81	95	15	VSTSSSRRY	NSAFVSTSSSRRYTE	47.2	5.6	5.6
HLA-DPA1*01:03/DPB1*04:01	1	129	143	15	AASSYFEYV	NNFYGAASSYFEYVD	47.9	1.6	1.6
HLA-DRB1*04:01	1	255	269	15	VYYESIAYS	EAMVLVYYESIAYSF	48.9	1.6	1.6
HLA-DRB1*01:01	1	127	141	15	FYGAASSYF	ADNNFYGAASSYFEY	49.5	16	16
HLA-DRB1*01:01	1	146	160	15	GRILAGALA	GDNAGRILAGALATY	49.6	16	16
HLA-DQA1*01:02/DQB1*06:02	1	145	159	15	NAGRILAGA	YGDNAGRILAGALAT	49.9	1.1	1.1
HLA-DQA1*01:02/DQB1*06:02	1	229	243	15	VIGACMARQ	APVIGACMARQAESS	50	1.1	1.1
HLA-DQA1*01:02/DQB1*06:02	1	222	236	15	VRMAPVIGA	VGTLVRMAPVIGACM	50.4	1.1	1.1
HLA-DRB1*07:01	1	82	96	15	VSTSSSRRY	SAFVSTSSSRRYTEV	50.4	6	6
HLA-DQA1*01:02/DQB1*06:02	1	143	157	15	NAGRILAGA	DTYGDNAGRILAGAL	51.2	1.1	1.1
HLA-DPA1*03:01/DPB1*04:02	1	89	103	15	RYTEVYLEH	SSRRYTEVYLEHRMQ	51.3	1.8	1.8
HLA-DRB1*09:01	1	211	225	15	SRRSVASIV	PYTSRRSVASIVGTL	51.8	4.7	4.7
HLA-DRB3*02:02	1	79	93	15	FVSTSSSRR	SSNSAFVSTSSSRRY	52.2	2.5	2.5
HLA-DRB1*09:01	1	152	166	15	LATYQSEYL	ILAGALATYQSEYLA	52.4	4.7	4.7
HLA-DRB3*01:01	1	128	142	15	FYGAASSYF	DNNFYGAASSYFEYV	53.7	2.4	2.4
HLA-DPA1*01:03/DPB1*02:01	1	253	267	15	MVLVYYESI	AGEAMVLVYYESIAY	53.8	2.2	2.2
HLA-DRB1*07:01	1	212	226	15	SRRSVASIV	YTSRRSVASIVGTLV	54	6.3	6.3
HLA-DQA1*05:01/DQB1*03:01	1	142	156	15	DNAGRILAG	VDTYGDNAGRILAGA	54.1	3.2	3.2
HLA-DRB1*09:01	1	148	162	15	LAGALATYQ	NAGRILAGALATYQS	54.1	5	5
HLA-DPA1*01:03/DPB1*04:01	1	130	144	15	AASSYFEYV	NFYGAASSYFEYVDT	54.2	1.8	1.8
HLA-DRB1*01:01	1	81	95	15	FVSTSSSRR	NSAFVSTSSSRRYTE	55.1	17	17
HLA-DRB1*09:01	1	84	98	15	VSTSSSRRY	FVSTSSSRRYTEVYL	55.3	5.1	5.1
HLA-DRB5*01:01	1	127	141	15	FYGAASSYF	ADNNFYGAASSYFEY	55.3	7.9	7.9
HLA-DRB1*09:01	1	149	163	15	LAGALATYQ	AGRILAGALATYQSE	55.4	5.1	5.1
HLA-DRB1*08:02	1	224	238	15	VRMAPVIGA	TLVRMAPVIGACMAR	55.5	0.68	0.68
HLA-DRB1*09:01	1	212	226	15	SRRSVASIV	YTSRRSVASIVGTLV	55.5	5.1	5.1
HLA-DRB1*08:02	1	222	236	15	VRMAPVIGA	VGTLVRMAPVIGACM	55.7	0.69	0.69
HLA-DRB1*15:01	1	157	171	15	LATYQSEYL	LATYQSEYLAHRRIP	55.9	3.9	3.9
HLA-DRB1*11:01	1	160	174	15	YLAHRRIPP	YQSEYLAHRRIPPEN	56.1	5.4	5.4
HLA-DRB1*09:01	1	210	224	15	SRRSVASIV	NPYTSRRSVASIVGT	56.3	5.2	5.2
HLA-DPA1*03:01/DPB1*04:02	1	155	169	15	TYQSEYLAH	GALATYQSEYLAHRR	56.7	2.2	2.2
HLA-DRB1*04:05	1	135	149	15	FEYVDTYGD	ASSYFEYVDTYGDNA	57	2.2	2.2
HLA-DRB1*08:02	1	19	33	15	LAVTAPVTS	LAILAVTAPVTSPAW	57.7	0.74	0.74
HLA-DRB1*08:02	1	18	32	15	LAVTAPVTS	WLAILAVTAPVTSPA	58.1	0.74	0.74
HLA-DRB1*04:05	1	134	148	15	FEYVDTYGD	AASSYFEYVDTYGDN	58.1	2.3	2.3
HLA-DRB1*01:01	1	80	94	15	FVSTSSSRR	SNSAFVSTSSSRRYT	58.4	18	18
HLA-DPA1*03:01/DPB1*04:02	1	90	104	15	RYTEVYLEH	SRRYTEVYLEHRMQE	58.8	2.2	2.2
HLA-DRB1*01:01	1	218	232	15	IVGTLVRMA	VASIVGTLVRMAPVI	58.8	18	18
HLA-DPA1*03:01/DPB1*04:02	1	88	102	15	RYTEVYLEH	SSSRRYTEVYLEHRM	60.1	2.3	2.3
HLA-DRB1*09:01	1	150	164	15	LAGALATYQ	GRILAGALATYQSEY	60.1	5.7	5.7
HLA-DRB3*01:01	1	30	44	15	WADDPPATV	SPAWADDPPATVYRY	60.6	2.6	2.6
HLA-DRB1*11:01	1	161	175	15	YLAHRRIPP	QSEYLAHRRIPPENI	60.6	5.8	5.8
HLA-DRB3*01:01	1	129	143	15	FYGAASSYF	NNFYGAASSYFEYVD	60.8	2.6	2.6
HLA-DRB1*07:01	1	218	232	15	IVGTLVRMA	VASIVGTLVRMAPVI	61.1	7.2	7.2
HLA-DRB1*01:01	1	130	144	15	FYGAASSYF	NFYGAASSYFEYVDT	61.1	19	19
HLA-DRB1*09:01	1	209	223	15	SRRSVASIV	PNPYTSRRSVASIVG	61.4	5.8	5.8
HLA-DRB3*01:01	1	39	53	15	YRYDSRPPE	ATVYRYDSRPPEDVF	61.5	2.6	2.6
HLA-DRB1*07:01	1	215	229	15	IVGTLVRMA	RRSVASIVGTLVRMA	61.5	7.2	7.2
HLA-DPA1*01:03/DPB1*04:01	1	131	145	15	AASSYFEYV	FYGAASSYFEYVDTY	62.3	2	2
HLA-DRB5*01:01	1	255	269	15	YYESIAYSF	EAMVLVYYESIAYSF	62.5	8.8	8.8
HLA-DRB1*07:01	1	174	188	15	VTRVYHNGI	NIRRVTRVYHNGITG	62.7	7.3	7.3
HLA-DPA1*01:03/DPB1*04:01	1	128	142	15	AASSYFEYV	DNNFYGAASSYFEYV	62.9	2.1	2.1
HLA-DRB1*04:05	1	126	140	15	FYGAASSYF	RADNNFYGAASSYFE	63.3	2.6	2.6
HLA-DRB1*01:01	1	228	242	15	IGACMARQA	MAPVIGACMARQAES	63.7	19	19
HLA-DQA1*01:02/DQB1*06:02	1	230	244	15	VIGACMARQ	PVIGACMARQAESSE	63.8	1.4	1.4
HLA-DRB1*01:01	1	208	222	15	YTSRRSVAS	NPNPYTSRRSVASIV	63.9	19	19
HLA-DPA1*01:03/DPB1*02:01	1	10	24	15	LTWLAILAV	TARTGWLTWLAILAV	64.2	2.7	2.7
HLA-DQA1*05:01/DQB1*03:01	1	75	89	15	SNSAFVSTS	CQVGSSNSAFVSTSS	64.4	3.9	3.9
HLA-DRB1*08:02	1	221	235	15	VRMAPVIGA	IVGTLVRMAPVIGAC	65.4	1.1	1.1
HLA-DRB1*11:01	1	159	173	15	YLAHRRIPP	TYQSEYLAHRRIPPE	66.4	6.4	6.4
HLA-DRB3*01:01	1	29	43	15	WADDPPATV	TSPAWADDPPATVYR	66.5	2.8	2.8
HLA-DRB1*01:01	1	82	96	15	FVSTSSSRR	SAFVSTSSSRRYTEV	66.6	20	20
HLA-DRB1*08:02	1	17	31	15	LAVTAPVTS	TWLAILAVTAPVTSP	67	1.1	1.1
HLA-DRB1*04:05	1	136	150	15	FEYVDTYGD	SSYFEYVDTYGDNAG	67.1	2.9	2.9
HLA-DRB1*08:02	1	20	34	15	LAVTAPVTS	AILAVTAPVTSPAWA	67.2	1.1	1.1
HLA-DRB1*11:01	1	218	232	15	VGTLVRMAP	VASIVGTLVRMAPVI	67.5	6.5	6.5
HLA-DRB3*02:02	1	199	213	15	TRANPNPYT	RYVSQQTRANPNPYT	67.7	3	3
HLA-DRB3*01:01	1	38	52	15	YRYDSRPPE	PATVYRYDSRPPEDV	68.4	2.9	2.9
HLA-DRB1*01:01	1	219	233	15	GTLVRMAPV	ASIVGTLVRMAPVIG	68.7	20	20
HLA-DRB3*01:01	1	28	42	15	WADDPPATV	VTSPAWADDPPATVY	68.9	2.9	2.9
HLA-DRB1*07:01	1	217	231	15	IVGTLVRMA	SVASIVGTLVRMAPV	69.1	8.1	8.1
HLA-DPA1*03:01/DPB1*04:02	1	255	269	15	LVYYESIAY	EAMVLVYYESIAYSF	69.6	2.9	2.9
HLA-DPA1*01:03/DPB1*04:01	1	255	269	15	MVLVYYESI	EAMVLVYYESIAYSF	69.8	2.2	2.2
HLA-DRB1*01:01	1	97	111	15	HRMQEAVEA	YLEHRMQEAVEAERA	69.8	21	21
HLA-DPA1*01:03/DPB1*02:01	1	11	25	15	LTWLAILAV	ARTGWLTWLAILAVT	70.4	2.9	2.9
HLA-DPA1*01:03/DPB1*02:01	1	9	23	15	TGWLTWLAI	QTARTGWLTWLAILA	70.8	3	3
HLA-DQA1*01:02/DQB1*06:02	1	227	241	15	VIGACMARQ	RMAPVIGACMARQAE	70.9	1.7	1.7
HLA-DPA1*01:03/DPB1*04:01	1	156	170	15	YQSEYLAHR	ALATYQSEYLAHRRI	71.7	2.3	2.3
HLA-DPA1*03:01/DPB1*04:02	1	158	172	15	TYQSEYLAH	ATYQSEYLAHRRIPP	71.7	3	3
HLA-DRB1*09:01	1	220	234	15	LVRMAPVIG	SIVGTLVRMAPVIGA	71.8	6.9	6.9
HLA-DRB1*09:01	1	213	227	15	SRRSVASIV	TSRRSVASIVGTLVR	72	6.9	6.9
HLA-DQA1*01:02/DQB1*06:02	1	223	237	15	VRMAPVIGA	GTLVRMAPVIGACMA	72.2	1.7	1.7
HLA-DPA1*01:03/DPB1*02:01	1	113	127	15	FIGYIYEVR	RGTGHFIGYIYEVRA	72.4	3	3
HLA-DPA1*01:03/DPB1*04:01	1	157	171	15	YQSEYLAHR	LATYQSEYLAHRRIP	72.5	2.3	2.3
HLA-DRB1*15:01	1	173	187	15	IRRVTRVYH	ENIRRVTRVYHNGIT	72.5	5.3	5.3
HLA-DRB1*09:01	1	147	161	15	LAGALATYQ	DNAGRILAGALATYQ	72.5	7	7
HLA-DQA1*01:02/DQB1*06:02	1	146	160	15	NAGRILAGA	GDNAGRILAGALATY	73.2	1.7	1.7
HLA-DRB1*04:01	1	78	92	15	FVSTSSSRR	GSSNSAFVSTSSSRR	73.7	2.9	2.9
HLA-DRB1*03:01	1	82	96	15	FVSTSSSRR	SAFVSTSSSRRYTEV	73.9	3.3	3.3
HLA-DRB1*11:01	1	162	176	15	YLAHRRIPP	SEYLAHRRIPPENIR	74	7.1	7.1
HLA-DRB1*11:01	1	169	183	15	IRRVTRVYH	RIPPENIRRVTRVYH	74	7.1	7.1
HLA-DRB1*07:01	1	83	97	15	VSTSSSRRY	AFVSTSSSRRYTEVY	74	8.5	8.5
HLA-DRB1*01:01	1	145	159	15	GRILAGALA	YGDNAGRILAGALAT	75.1	21	21
HLA-DRB1*03:01	1	81	95	15	FVSTSSSRR	NSAFVSTSSSRRYTE	75.3	3.3	3.3
HLA-DQA1*01:02/DQB1*06:02	1	240	254	15	SEAMAAWSE	AESSEAMAAWSERAG	75.4	1.8	1.8
HLA-DPA1*01:03/DPB1*02:01	1	112	126	15	FIGYIYEVR	GRGTGHFIGYIYEVR	75.6	3.2	3.2
HLA-DQA1*05:01/DQB1*03:01	1	151	165	15	LAGALATYQ	RILAGALATYQSEYL	75.7	4.7	4.7
HLA-DRB1*15:01	1	174	188	15	TRVYHNGIT	NIRRVTRVYHNGITG	76	5.6	5.6
HLA-DRB3*01:01	1	127	141	15	FYGAASSYF	ADNNFYGAASSYFEY	76.3	3.1	3.1
HLA-DRB1*09:01	1	223	237	15	LVRMAPVIG	GTLVRMAPVIGACMA	76.4	7.4	7.4
HLA-DRB5*01:01	1	130	144	15	FYGAASSYF	NFYGAASSYFEYVDT	76.6	11	11
HLA-DRB1*09:01	1	208	222	15	SRRSVASIV	NPNPYTSRRSVASIV	77.4	7.5	7.5
HLA-DRB1*01:01	1	16	30	15	ILAVTAPVT	LTWLAILAVTAPVTS	77.8	22	22
HLA-DQA1*01:02/DQB1*06:02	1	226	240	15	VIGACMARQ	VRMAPVIGACMARQA	78	1.9	1.9
HLA-DRB1*04:01	1	83	97	15	FVSTSSSRR	AFVSTSSSRRYTEVY	78.1	3.1	3.1
HLA-DPA1*01:03/DPB1*04:01	1	113	127	15	FIGYIYEVR	RGTGHFIGYIYEVRA	78.3	2.5	2.5
HLA-DRB1*01:01	1	18	32	15	ILAVTAPVT	WLAILAVTAPVTSPA	78.3	22	22
HLA-DRB1*04:01	1	128	142	15	FYGAASSYF	DNNFYGAASSYFEYV	78.9	3.1	3.1
HLA-DRB1*01:01	1	17	31	15	ILAVTAPVT	TWLAILAVTAPVTSP	79.5	22	22
HLA-DQA1*05:01/DQB1*02:01	1	131	145	15	SYFEYVDTY	FYGAASSYFEYVDTY	80.1	1.8	1.8
HLA-DRB1*04:05	1	130	144	15	YGAASSYFE	NFYGAASSYFEYVDT	80.1	3.7	3.7
HLA-DPA1*03:01/DPB1*04:02	1	254	268	15	AMVLVYYES	GEAMVLVYYESIAYS	80.7	3.4	3.4
HLA-DRB1*09:01	1	225	239	15	MAPVIGACM	LVRMAPVIGACMARQ	80.7	8	8
HLA-DPA1*01:03/DPB1*02:01	1	114	128	15	FIGYIYEVR	GTGHFIGYIYEVRAD	81.1	3.5	3.5
HLA-DRB1*09:01	1	222	236	15	LVRMAPVIG	VGTLVRMAPVIGACM	81.3	8	8
HLA-DRB5*01:01	1	156	170	15	QSEYLAHRR	ALATYQSEYLAHRRI	81.4	11	11
HLA-DRB1*01:01	1	154	168	15	LATYQSEYL	AGALATYQSEYLAHR	81.4	23	23
HLA-DRB1*01:01	1	155	169	15	LATYQSEYL	GALATYQSEYLAHRR	81.9	23	23
HLA-DRB1*01:01	1	156	170	15	LATYQSEYL	ALATYQSEYLAHRRI	82	23	23
HLA-DPA1*01:03/DPB1*04:01	1	115	129	15	FIGYIYEVR	TGHFIGYIYEVRADN	82.2	2.6	2.6
HLA-DRB1*07:01	1	208	222	15	SRRSVASIV	NPNPYTSRRSVASIV	82.3	9.4	9.4
HLA-DRB5*01:01	1	126	140	15	FYGAASSYF	RADNNFYGAASSYFE	82.3	11	11
HLA-DRB1*07:01	1	131	145	15	FYGAASSYF	FYGAASSYFEYVDTY	82.6	9.5	9.5
HLA-DRB1*08:02	1	16	30	15	LAVTAPVTS	LTWLAILAVTAPVTS	82.7	1.6	1.6
HLA-DRB1*04:01	1	129	143	15	FYGAASSYF	NNFYGAASSYFEYVD	82.9	3.4	3.4
HLA-DPA1*01:03/DPB1*02:01	1	8	22	15	TGWLTWLAI	RQTARTGWLTWLAIL	83.2	3.6	3.6
HLA-DRB1*04:05	1	133	147	15	FEYVDTYGD	GAASSYFEYVDTYGD	83.2	3.9	3.9
HLA-DRB1*07:01	1	211	225	15	SRRSVASIV	PYTSRRSVASIVGTL	83.5	9.6	9.6
HLA-DRB1*07:01	1	213	227	15	SRRSVASIV	TSRRSVASIVGTLVR	83.8	9.6	9.6
HLA-DRB3*01:01	1	31	45	15	WADDPPATV	PAWADDPPATVYRYD	84.8	3.5	3.5
HLA-DPA1*01:03/DPB1*02:01	1	131	145	15	AASSYFEYV	FYGAASSYFEYVDTY	85.1	3.6	3.6
HLA-DPA1*01:03/DPB1*04:01	1	155	169	15	YQSEYLAHR	GALATYQSEYLAHRR	85.4	2.7	2.7
HLA-DRB1*01:01	1	65	79	15	LDHLTGRSC	NVLDHLTGRSCQVGS	85.6	23	23
HLA-DPA1*01:03/DPB1*02:01	1	115	129	15	FIGYIYEVR	TGHFIGYIYEVRADN	85.8	3.7	3.7
HLA-DRB1*01:01	1	48	62	15	DVFQNGFTA	PPEDVFQNGFTAWGN	86.1	23	23
HLA-DRB4*01:01	1	223	237	15	LVRMAPVIG	GTLVRMAPVIGACMA	86.2	5	5
HLA-DRB1*09:01	1	219	233	15	IVGTLVRMA	ASIVGTLVRMAPVIG	86.2	8.7	8.7
HLA-DRB1*04:05	1	78	92	15	FVSTSSSRR	GSSNSAFVSTSSSRR	86.3	4.2	4.2
HLA-DRB1*07:01	1	219	233	15	IVGTLVRMA	ASIVGTLVRMAPVIG	86.4	9.8	9.8
HLA-DRB1*04:05	1	83	97	15	FVSTSSSRR	AFVSTSSSRRYTEVY	87.2	4.3	4.3
HLA-DRB1*07:01	1	175	189	15	VTRVYHNGI	IRRVTRVYHNGITGE	87.6	9.9	9.9
HLA-DRB1*01:01	1	49	63	15	DVFQNGFTA	PEDVFQNGFTAWGNN	87.6	24	24
HLA-DQA1*01:02/DQB1*06:02	1	142	156	15	NAGRILAGA	VDTYGDNAGRILAGA	88.1	2.4	2.4
HLA-DRB1*01:01	1	96	110	15	HRMQEAVEA	VYLEHRMQEAVEAER	88.2	24	24
HLA-DRB1*11:01	1	175	189	15	VTRVYHNGI	IRRVTRVYHNGITGE	88.3	8.1	8.1
HLA-DPA1*01:03/DPB1*04:01	1	114	128	15	FIGYIYEVR	GTGHFIGYIYEVRAD	88.6	2.8	2.8
HLA-DRB1*01:01	1	229	243	15	IGACMARQA	APVIGACMARQAESS	88.7	24	24
HLA-DRB4*01:01	1	222	236	15	TLVRMAPVI	VGTLVRMAPVIGACM	88.9	5.1	5.1
HLA-DRB1*07:01	1	216	230	15	IVGTLVRMA	RSVASIVGTLVRMAP	89.1	11	11
HLA-DQA1*05:01/DQB1*02:01	1	152	166	15	LATYQSEYL	ILAGALATYQSEYLA	89.3	2	2
HLA-DRB1*04:01	1	49	63	15	FQNGFTAWG	PEDVFQNGFTAWGNN	89.3	3.7	3.7
HLA-DRB1*04:01	1	51	65	15	FQNGFTAWG	DVFQNGFTAWGNNDN	89.3	3.7	3.7
HLA-DRB1*09:01	1	153	167	15	LATYQSEYL	LAGALATYQSEYLAH	89.3	9	9
HLA-DRB1*01:01	1	64	78	15	LDHLTGRSC	DNVLDHLTGRSCQVG	89.3	24	24
HLA-DRB1*11:01	1	158	172	15	YLAHRRIPP	ATYQSEYLAHRRIPP	89.9	8.2	8.2
HLA-DRB1*13:02	1	121	135	15	VRADNNFYG	YIYEVRADNNFYGAA	90	9.4	9.4
HLA-DRB1*03:01	1	80	94	15	FVSTSSSRR	SNSAFVSTSSSRRYT	90.3	3.9	3.9
HLA-DQA1*01:02/DQB1*06:02	1	225	239	15	VRMAPVIGA	LVRMAPVIGACMARQ	90.6	2.5	2.5
HLA-DQA1*05:01/DQB1*03:01	1	74	88	15	SNSAFVSTS	SCQVGSSNSAFVSTS	90.7	5.7	5.7
HLA-DPA1*03:01/DPB1*04:02	1	154	168	15	TYQSEYLAH	AGALATYQSEYLAHR	91.6	4	4
HLA-DRB1*08:02	1	225	239	15	VRMAPVIGA	LVRMAPVIGACMARQ	91.8	1.9	1.9
HLA-DRB1*07:01	1	209	223	15	SRRSVASIV	PNPYTSRRSVASIVG	91.8	11	11
HLA-DRB1*01:01	1	151	165	15	LAGALATYQ	RILAGALATYQSEYL	91.9	25	25
HLA-DPA1*01:03/DPB1*04:01	1	112	126	15	FIGYIYEVR	GRGTGHFIGYIYEVR	92	2.9	2.9
HLA-DQA1*05:01/DQB1*02:01	1	151	165	15	LATYQSEYL	RILAGALATYQSEYL	92.6	2.1	2.1
HLA-DRB3*01:01	1	126	140	15	FYGAASSYF	RADNNFYGAASSYFE	93.5	3.7	3.7
HLA-DRB1*07:01	1	220	234	15	IVGTLVRMA	SIVGTLVRMAPVIGA	93.5	11	11
HLA-DRB5*01:01	1	215	229	15	ASIVGTLVR	RRSVASIVGTLVRMA	93.9	12	12
HLA-DRB1*01:01	1	126	140	15	FYGAASSYF	RADNNFYGAASSYFE	93.9	25	25
HLA-DRB3*01:01	1	37	51	15	YRYDSRPPE	PPATVYRYDSRPPED	94.2	3.7	3.7
HLA-DQA1*03:01/DQB1*03:02	1	249	263	15	EAMVLVYYE	WSERAGEAMVLVYYE	94.3	0.21	0.21
HLA-DRB1*04:01	1	50	64	15	FQNGFTAWG	EDVFQNGFTAWGNND	94.3	3.9	3.9
HLA-DQA1*05:01/DQB1*02:01	1	128	142	15	FYGAASSYF	DNNFYGAASSYFEYV	94.4	2.2	2.2
HLA-DRB1*11:01	1	224	238	15	VRMAPVIGA	TLVRMAPVIGACMAR	95	8.5	8.5
HLA-DPA1*03:01/DPB1*04:02	1	218	232	15	SIVGTLVRM	VASIVGTLVRMAPVI	95.1	4.2	4.2
HLA-DPA1*01:03/DPB1*02:01	1	252	266	15	MVLVYYESI	RAGEAMVLVYYESIA	95.2	4.1	4.1
HLA-DQA1*05:01/DQB1*03:01	1	128	142	15	FYGAASSYF	DNNFYGAASSYFEYV	95.2	6	6
HLA-DQA1*05:01/DQB1*02:01	1	129	143	15	FYGAASSYF	NNFYGAASSYFEYVD	95.6	2.3	2.3
HLA-DQA1*01:02/DQB1*06:02	1	231	245	15	ACMARQAES	VIGACMARQAESSEA	96	2.7	2.7
HLA-DPA1*01:03/DPB1*02:01	1	12	26	15	LTWLAILAV	RTGWLTWLAILAVTA	96	4.1	4.1
HLA-DRB1*13:02	1	120	134	15	VRADNNFYG	GYIYEVRADNNFYGA	96.3	9.8	9.8
HLA-DQA1*05:01/DQB1*02:01	1	97	111	15	QEAVEAERA	YLEHRMQEAVEAERA	96.5	2.3	2.3
HLA-DQA1*05:01/DQB1*03:01	1	127	141	15	FYGAASSYF	ADNNFYGAASSYFEY	97	6.1	6.1
HLA-DRB1*09:01	1	224	238	15	LVRMAPVIG	TLVRMAPVIGACMAR	97.3	9.7	9.7
HLA-DRB1*01:01	1	19	33	15	ILAVTAPVT	LAILAVTAPVTSPAW	97.4	25	25
HLA-DQA1*05:01/DQB1*03:01	1	76	90	15	SNSAFVSTS	QVGSSNSAFVSTSSS	97.5	6.1	6.1
HLA-DRB1*04:01	1	127	141	15	FYGAASSYF	ADNNFYGAASSYFEY	97.6	4.1	4.1
HLA-DRB1*11:01	1	217	231	15	VGTLVRMAP	SVASIVGTLVRMAPV	97.7	8.7	8.7
HLA-DRB5*01:01	1	157	171	15	QSEYLAHRR	LATYQSEYLAHRRIP	97.7	12	12
HLA-DRB1*04:05	1	137	151	15	FEYVDTYGD	SYFEYVDTYGDNAGR	98.2	5.1	5.1
HLA-DRB1*01:01	1	79	93	15	FVSTSSSRR	SSNSAFVSTSSSRRY	98.7	26	26
HLA-DRB1*07:01	1	210	224	15	SRRSVASIV	NPYTSRRSVASIVGT	99.3	11	11
HLA-DRB1*09:01	1	221	235	15	LVRMAPVIG	IVGTLVRMAPVIGAC	99.5	9.8	9.8
HLA-DRB4*01:01	1	4	18	15	AIRQTARTG	TRAIRQTARTGWLTW	100	5.9	5.9
HLA-DRB4*01:01	1	220	234	15	TLVRMAPVI	SIVGTLVRMAPVIGA	100.3	5.9	5.9
HLA-DPA1*03:01/DPB1*04:02	1	253	267	15	AMVLVYYES	AGEAMVLVYYESIAY	100.4	4.5	4.5
HLA-DQA1*05:01/DQB1*03:01	1	247	261	15	ERAGEAMVL	AAWSERAGEAMVLVY	100.6	6.3	6.3
HLA-DRB4*01:01	1	221	235	15	TLVRMAPVI	IVGTLVRMAPVIGAC	100.7	5.9	5.9
HLA-DQA1*03:01/DQB1*03:02	1	250	264	15	EAMVLVYYE	SERAGEAMVLVYYES	100.9	0.25	0.25
HLA-DRB1*13:02	1	122	136	15	VRADNNFYG	IYEVRADNNFYGAAS	101.2	11	11
HLA-DRB1*04:01	1	121	135	15	VRADNNFYG	YIYEVRADNNFYGAA	101.8	4.4	4.4
HLA-DRB1*01:01	1	98	112	15	HRMQEAVEA	LEHRMQEAVEAERAG	101.8	26	26
HLA-DQA1*05:01/DQB1*03:01	1	248	262	15	ERAGEAMVL	AWSERAGEAMVLVYY	102	6.5	6.5
HLA-DRB1*08:02	1	220	234	15	VRMAPVIGA	SIVGTLVRMAPVIGA	102.2	2.3	2.3
HLA-DRB3*01:01	1	40	54	15	YRYDSRPPE	TVYRYDSRPPEDVFQ	102.4	4	4
HLA-DQA1*05:01/DQB1*03:01	1	226	240	15	VIGACMARQ	VRMAPVIGACMARQA	102.7	6.5	6.5
HLA-DQA1*05:01/DQB1*03:01	1	246	260	15	ERAGEAMVL	MAAWSERAGEAMVLV	102.8	6.5	6.5
HLA-DPA1*03:01/DPB1*04:02	1	87	101	15	RYTEVYLEH	TSSSRRYTEVYLEHR	103	4.5	4.5
HLA-DRB4*01:01	1	3	17	15	AIRQTARTG	CTRAIRQTARTGWLT	103.2	6.1	6.1
HLA-DRB1*13:02	1	212	226	15	SRRSVASIV	YTSRRSVASIVGTLV	104	11	11
HLA-DRB1*04:01	1	52	66	15	FQNGFTAWG	VFQNGFTAWGNNDNV	104.1	4.5	4.5
HLA-DRB1*04:01	1	122	136	15	VRADNNFYG	IYEVRADNNFYGAAS	104.5	4.6	4.6
HLA-DQA1*01:02/DQB1*06:02	1	147	161	15	NAGRILAGA	DNAGRILAGALATYQ	105	3.1	3.1
HLA-DRB1*13:02	1	140	154	15	TYGDNAGRI	EYVDTYGDNAGRILA	105.7	11	11
HLA-DRB1*01:01	1	152	166	15	LATYQSEYL	ILAGALATYQSEYLA	105.7	27	27
HLA-DQA1*05:01/DQB1*03:01	1	152	166	15	LAGALATYQ	ILAGALATYQSEYLA	106.2	6.7	6.7
HLA-DRB1*13:02	1	82	96	15	VSTSSSRRY	SAFVSTSSSRRYTEV	106.4	11	11
HLA-DQA1*05:01/DQB1*02:01	1	130	144	15	FYGAASSYF	NFYGAASSYFEYVDT	106.5	2.6	2.6
HLA-DRB1*13:02	1	16	30	15	AILAVTAPV	LTWLAILAVTAPVTS	107.1	11	11
HLA-DPA1*01:03/DPB1*02:01	1	132	146	15	SYFEYVDTY	YGAASSYFEYVDTYG	107.4	4.8	4.8
HLA-DQA1*01:02/DQB1*06:02	1	224	238	15	VRMAPVIGA	TLVRMAPVIGACMAR	107.9	3.2	3.2
HLA-DRB1*15:01	1	113	127	15	TGHFIGYIY	RGTGHFIGYIYEVRA	108.8	7.8	7.8
HLA-DRB1*04:01	1	196	210	15	YVSQQTRAN	SNARYVSQQTRANPN	108.9	4.8	4.8
HLA-DPA1*03:01/DPB1*04:02	1	91	105	15	RYTEVYLEH	RRYTEVYLEHRMQEA	109.5	4.9	4.9
HLA-DQA1*05:01/DQB1*03:01	1	73	87	15	VGSSNSAFV	RSCQVGSSNSAFVST	109.5	7	7
HLA-DRB1*07:01	1	214	228	15	VASIVGTLV	SRRSVASIVGTLVRM	109.5	12	12
HLA-DRB1*09:01	1	215	229	15	IVGTLVRMA	RRSVASIVGTLVRMA	109.6	11	11
HLA-DRB1*01:01	1	144	158	15	GRILAGALA	TYGDNAGRILAGALA	110.2	27	27
HLA-DRB4*01:01	1	2	16	15	AIRQTARTG	RCTRAIRQTARTGWL	110.5	6.6	6.6
HLA-DPA1*01:03/DPB1*04:01	1	254	268	15	MVLVYYESI	GEAMVLVYYESIAYS	110.8	3.5	3.5
HLA-DRB1*01:01	1	50	64	15	DVFQNGFTA	EDVFQNGFTAWGNND	111.3	28	28
HLA-DPA1*01:03/DPB1*02:01	1	130	144	15	AASSYFEYV	NFYGAASSYFEYVDT	112.2	5.1	5.1
HLA-DQA1*05:01/DQB1*03:01	1	129	143	15	FYGAASSYF	NNFYGAASSYFEYVD	112.8	7.2	7.2
HLA-DRB1*13:02	1	218	232	15	IVGTLVRMA	VASIVGTLVRMAPVI	113.3	11	11
HLA-DRB1*13:02	1	81	95	15	VSTSSSRRY	NSAFVSTSSSRRYTE	114	11	11
HLA-DPA1*01:03/DPB1*02:01	1	133	147	15	SYFEYVDTY	GAASSYFEYVDTYGD	114.3	5.2	5.2
HLA-DRB1*13:02	1	80	94	15	VSTSSSRRY	SNSAFVSTSSSRRYT	114.3	11	11
HLA-DRB3*01:01	1	255	269	15	YYESIAYSF	EAMVLVYYESIAYSF	114.4	4.4	4.4
HLA-DPA1*03:01/DPB1*04:02	1	217	231	15	SIVGTLVRM	SVASIVGTLVRMAPV	114.7	5.2	5.2
HLA-DRB1*04:01	1	123	137	15	VRADNNFYG	YEVRADNNFYGAASS	115.3	5.1	5.1
HLA-DRB1*01:01	1	66	80	15	LDHLTGRSC	VLDHLTGRSCQVGSS	115.3	28	28
HLA-DQA1*01:02/DQB1*06:02	1	241	255	15	SEAMAAWSE	ESSEAMAAWSERAGE	115.6	3.4	3.4
HLA-DRB4*01:01	1	172	186	15	NIRRVTRVY	PENIRRVTRVYHNGI	115.7	6.9	6.9
HLA-DRB1*15:01	1	175	189	15	TRVYHNGIT	IRRVTRVYHNGITGE	116	8.1	8.1
HLA-DQA1*05:01/DQB1*02:01	1	153	167	15	LATYQSEYL	LAGALATYQSEYLAH	116.2	2.9	2.9
HLA-DRB1*04:01	1	48	62	15	FQNGFTAWG	PPEDVFQNGFTAWGN	116.5	5.3	5.3
HLA-DRB1*01:01	1	153	167	15	LATYQSEYL	LAGALATYQSEYLAH	116.6	28	28
HLA-DQA1*01:02/DQB1*06:02	1	234	248	15	AESSEAMAA	ACMARQAESSEAMAA	116.8	3.4	3.4
HLA-DRB1*13:02	1	139	153	15	TYGDNAGRI	FEYVDTYGDNAGRIL	117.2	12	12
HLA-DRB3*01:01	1	130	144	15	FYGAASSYF	NFYGAASSYFEYVDT	117.7	4.4	4.4
HLA-DPA1*02:01/DPB1*01:01	1	89	103	15	RYTEVYLEH	SSRRYTEVYLEHRMQ	118	2.3	2.3
HLA-DQA1*05:01/DQB1*03:01	1	126	140	15	FYGAASSYF	RADNNFYGAASSYFE	118	7.5	7.5
HLA-DRB1*13:02	1	141	155	15	TYGDNAGRI	YVDTYGDNAGRILAG	118.1	12	12
HLA-DRB1*08:02	1	172	186	15	IRRVTRVYH	PENIRRVTRVYHNGI	118.3	2.8	2.8
HLA-DRB1*04:01	1	197	211	15	YVSQQTRAN	NARYVSQQTRANPNP	118.8	5.3	5.3
HLA-DPA1*01:03/DPB1*04:01	1	253	267	15	MVLVYYESI	AGEAMVLVYYESIAY	119	3.8	3.8
HLA-DPA1*01:03/DPB1*02:01	1	129	143	15	AASSYFEYV	NNFYGAASSYFEYVD	119	5.3	5.3
HLA-DRB1*13:02	1	17	31	15	AILAVTAPV	TWLAILAVTAPVTSP	119.5	12	12
HLA-DQA1*01:02/DQB1*06:02	1	215	229	15	IVGTLVRMA	RRSVASIVGTLVRMA	120	3.6	3.6
HLA-DRB1*01:01	1	47	61	15	DVFQNGFTA	RPPEDVFQNGFTAWG	120.4	29	29
HLA-DRB1*04:01	1	183	197	15	ITGETTTTE	HNGITGETTTTEYSN	120.8	5.4	5.4
HLA-DPA1*01:03/DPB1*04:01	1	158	172	15	YQSEYLAHR	ATYQSEYLAHRRIPP	121.2	3.8	3.8
HLA-DQA1*03:01/DQB1*03:02	1	251	265	15	EAMVLVYYE	ERAGEAMVLVYYESI	121.4	0.36	0.36
HLA-DRB3*01:01	1	125	139	15	FYGAASSYF	VRADNNFYGAASSYF	121.5	4.5	4.5
HLA-DRB1*13:02	1	15	29	15	AILAVTAPV	WLTWLAILAVTAPVT	121.6	12	12
HLA-DPA1*01:03/DPB1*04:01	1	116	130	15	FIGYIYEVR	GHFIGYIYEVRADNN	122	3.9	3.9
HLA-DRB4*01:01	1	170	184	15	NIRRVTRVY	IPPENIRRVTRVYHN	122.4	7.4	7.4
HLA-DRB1*01:01	1	247	261	15	ERAGEAMVL	AAWSERAGEAMVLVY	122.4	29	29
HLA-DRB1*01:01	1	230	244	15	IGACMARQA	PVIGACMARQAESSE	122.6	29	29
HLA-DQA1*05:01/DQB1*02:01	1	127	141	15	FYGAASSYF	ADNNFYGAASSYFEY	122.7	3.1	3.1
HLA-DRB3*01:01	1	120	134	15	VRADNNFYG	GYIYEVRADNNFYGA	122.9	4.6	4.6
HLA-DQA1*05:01/DQB1*03:01	1	249	263	15	ERAGEAMVL	WSERAGEAMVLVYYE	123	7.9	7.9
HLA-DRB1*09:01	1	214	228	15	SRRSVASIV	SRRSVASIVGTLVRM	123.5	12	12
HLA-DRB1*03:01	1	83	97	15	VSTSSSRRY	AFVSTSSSRRYTEVY	123.7	5.2	5.2
HLA-DPA1*02:01/DPB1*01:01	1	88	102	15	RYTEVYLEH	SSSRRYTEVYLEHRM	125.2	2.6	2.6
HLA-DRB1*04:05	1	115	129	15	FIGYIYEVR	TGHFIGYIYEVRADN	125.5	6.6	6.6
HLA-DRB1*08:02	1	171	185	15	IRRVTRVYH	PPENIRRVTRVYHNG	125.8	3	3
HLA-DQA1*05:01/DQB1*03:01	1	77	91	15	SNSAFVSTS	VGSSNSAFVSTSSSR	125.8	8	8
HLA-DRB4*01:01	1	171	185	15	NIRRVTRVY	PPENIRRVTRVYHNG	125.9	7.7	7.7
HLA-DRB1*08:02	1	255	269	15	LVYYESIAY	EAMVLVYYESIAYSF	126	3	3
HLA-DRB1*04:01	1	182	196	15	ITGETTTTE	YHNGITGETTTTEYS	126.2	5.7	5.7
HLA-DRB5*01:01	1	155	169	15	QSEYLAHRR	GALATYQSEYLAHRR	126.4	15	15
HLA-DRB5*01:01	1	214	228	15	ASIVGTLVR	SRRSVASIVGTLVRM	126.6	15	15
HLA-DRB1*01:01	1	63	77	15	LDHLTGRSC	NDNVLDHLTGRSCQV	126.6	30	30
HLA-DPA1*01:03/DPB1*04:01	1	154	168	15	YQSEYLAHR	AGALATYQSEYLAHR	126.8	4	4
HLA-DRB1*04:01	1	130	144	15	FYGAASSYF	NFYGAASSYFEYVDT	126.9	5.7	5.7
HLA-DPA1*03:01/DPB1*04:02	1	219	233	15	SIVGTLVRM	ASIVGTLVRMAPVIG	127.5	6	6
HLA-DRB1*13:02	1	119	133	15	VRADNNFYG	IGYIYEVRADNNFYG	127.7	12	12
HLA-DRB1*01:01	1	248	262	15	ERAGEAMVL	AWSERAGEAMVLVYY	128.7	30	30
HLA-DRB5*01:01	1	216	230	15	ASIVGTLVR	RSVASIVGTLVRMAP	128.9	15	15
HLA-DPA1*02:01/DPB1*01:01	1	90	104	15	RYTEVYLEH	SRRYTEVYLEHRMQE	129.6	2.7	2.7
HLA-DRB1*08:02	1	173	187	15	IRRVTRVYH	ENIRRVTRVYHNGIT	129.6	3.2	3.2
HLA-DPA1*01:03/DPB1*04:01	1	132	146	15	AASSYFEYV	YGAASSYFEYVDTYG	130.2	4.1	4.1
HLA-DPA1*02:01/DPB1*01:01	1	113	127	15	HFIGYIYEV	RGTGHFIGYIYEVRA	130.4	2.7	2.7
HLA-DQA1*05:01/DQB1*02:01	1	98	112	15	QEAVEAERA	LEHRMQEAVEAERAG	130.6	3.3	3.3
HLA-DQA1*05:01/DQB1*03:01	1	72	86	15	CQVGSSNSA	GRSCQVGSSNSAFVS	131	8.4	8.4
HLA-DPA1*01:03/DPB1*02:01	1	251	265	15	MVLVYYESI	ERAGEAMVLVYYESI	131.8	6	6
HLA-DPA1*01:03/DPB1*02:01	1	13	27	15	LTWLAILAV	TGWLTWLAILAVTAP	132.1	6	6
HLA-DRB5*01:01	1	158	172	15	QSEYLAHRR	ATYQSEYLAHRRIPP	132.1	15	15
HLA-DRB1*04:01	1	120	134	15	VRADNNFYG	GYIYEVRADNNFYGA	132.2	5.9	5.9
HLA-DQA1*03:01/DQB1*03:02	1	238	252	15	SEAMAAWSE	RQAESSEAMAAWSER	132.3	0.46	0.46
HLA-DRB4*01:01	1	173	187	15	NIRRVTRVY	ENIRRVTRVYHNGIT	132.3	8	8
HLA-DPA1*03:01/DPB1*04:02	1	216	230	15	SIVGTLVRM	RSVASIVGTLVRMAP	132.5	6.3	6.3
HLA-DRB1*15:01	1	112	126	15	TGHFIGYIY	GRGTGHFIGYIYEVR	132.5	9.2	9.2
HLA-DRB1*01:01	1	83	97	15	FVSTSSSRR	AFVSTSSSRRYTEVY	132.8	30	30
HLA-DPA1*02:01/DPB1*01:01	1	112	126	15	HFIGYIYEV	GRGTGHFIGYIYEVR	133.6	2.8	2.8
HLA-DRB1*07:01	1	176	190	15	VTRVYHNGI	RRVTRVYHNGITGET	133.6	14	14
HLA-DRB1*09:01	1	16	30	15	AILAVTAPV	LTWLAILAVTAPVTS	133.7	13	13
HLA-DRB1*04:05	1	116	130	15	FIGYIYEVR	GHFIGYIYEVRADNN	134	7.1	7.1
HLA-DPA1*02:01/DPB1*01:01	1	156	170	15	TYQSEYLAH	ALATYQSEYLAHRRI	134.1	2.8	2.8
HLA-DRB1*04:01	1	195	209	15	YVSQQTRAN	YSNARYVSQQTRANP	134.5	6	6
HLA-DRB1*04:01	1	184	198	15	ITGETTTTE	NGITGETTTTEYSNA	134.6	6	6
HLA-DQA1*05:01/DQB1*03:01	1	225	239	15	VRMAPVIGA	LVRMAPVIGACMARQ	135.5	8.6	8.6
HLA-DPA1*01:03/DPB1*02:01	1	134	148	15	SYFEYVDTY	AASSYFEYVDTYGDN	135.7	6.1	6.1
HLA-DRB3*02:02	1	78	92	15	FVSTSSSRR	GSSNSAFVSTSSSRR	136.4	5.3	5.3
HLA-DRB3*01:01	1	27	41	15	WADDPPATV	PVTSPAWADDPPATV	137	5	5
HLA-DRB1*04:05	1	255	269	15	LVYYESIAY	EAMVLVYYESIAYSF	137	7.2	7.2
HLA-DRB1*09:01	1	14	28	15	AILAVTAPV	GWLTWLAILAVTAPV	137.2	14	14
HLA-DPA1*01:03/DPB1*02:01	1	128	142	15	AASSYFEYV	DNNFYGAASSYFEYV	137.3	6.2	6.2
HLA-DRB1*13:02	1	172	186	15	IRRVTRVYH	PENIRRVTRVYHNGI	138	13	13
HLA-DRB3*02:02	1	205	219	15	TRANPNPYT	TRANPNPYTSRRSVA	138.2	5.3	5.3
HLA-DRB1*01:01	1	255	269	15	YYESIAYSF	EAMVLVYYESIAYSF	138.5	31	31
HLA-DRB1*09:01	1	154	168	15	LATYQSEYL	AGALATYQSEYLAHR	138.6	14	14
HLA-DRB1*13:02	1	220	234	15	IVGTLVRMA	SIVGTLVRMAPVIGA	138.8	13	13
HLA-DRB1*07:01	1	5	19	15	IRQTARTGW	RAIRQTARTGWLTWL	139.6	15	15
HLA-DQA1*05:01/DQB1*02:01	1	126	140	15	FYGAASSYF	RADNNFYGAASSYFE	140.3	3.6	3.6
HLA-DRB1*08:02	1	15	29	15	ILAVTAPVT	WLTWLAILAVTAPVT	140.5	3.6	3.6
HLA-DRB1*09:01	1	226	240	15	MAPVIGACM	VRMAPVIGACMARQA	140.5	14	14
HLA-DRB1*07:01	1	4	18	15	IRQTARTGW	TRAIRQTARTGWLTW	141	15	15
HLA-DRB1*09:01	1	216	230	15	IVGTLVRMA	RSVASIVGTLVRMAP	141.7	14	14
HLA-DRB1*15:01	1	176	190	15	TRVYHNGIT	RRVTRVYHNGITGET	141.8	9.8	9.8
HLA-DRB1*15:01	1	114	128	15	TGHFIGYIY	GTGHFIGYIYEVRAD	142	9.8	9.8
HLA-DRB1*01:01	1	95	109	15	HRMQEAVEA	EVYLEHRMQEAVEAE	142.4	32	32
HLA-DPA1*02:01/DPB1*01:01	1	114	128	15	HFIGYIYEV	GTGHFIGYIYEVRAD	142.5	3.1	3.1
HLA-DRB1*04:01	1	124	138	15	VRADNNFYG	EVRADNNFYGAASSY	142.7	6.3	6.3
HLA-DRB1*13:02	1	18	32	15	AILAVTAPV	WLAILAVTAPVTSPA	142.7	13	13
HLA-DRB1*09:01	1	245	259	15	ERAGEAMVL	AMAAWSERAGEAMVL	142.8	14	14
HLA-DRB1*01:01	1	246	260	15	WSERAGEAM	MAAWSERAGEAMVLV	142.8	32	32
HLA-DQA1*01:02/DQB1*06:02	1	76	90	15	SNSAFVSTS	QVGSSNSAFVSTSSS	144.2	4.7	4.7
HLA-DQA1*01:02/DQB1*06:02	1	250	264	15	EAMVLVYYE	SERAGEAMVLVYYES	144.7	4.7	4.7
HLA-DRB4*01:01	1	1	15	15	AIRQTARTG	MRCTRAIRQTARTGW	145.2	8.8	8.8
HLA-DRB1*09:01	1	15	29	15	AILAVTAPV	WLTWLAILAVTAPVT	145.4	14	14
HLA-DRB1*07:01	1	84	98	15	VSTSSSRRY	FVSTSSSRRYTEVYL	145.8	15	15
HLA-DPA1*01:03/DPB1*02:01	1	116	130	15	FIGYIYEVR	GHFIGYIYEVRADNN	146	6.7	6.7
HLA-DRB3*01:01	1	119	133	15	VRADNNFYG	IGYIYEVRADNNFYG	146.3	5.2	5.2
HLA-DQA1*05:01/DQB1*02:01	1	117	131	15	FIGYIYEVR	HFIGYIYEVRADNNF	147.2	3.9	3.9
HLA-DQA1*05:01/DQB1*03:01	1	229	243	15	IGACMARQA	APVIGACMARQAESS	147.4	9.4	9.4
HLA-DRB3*01:01	1	121	135	15	VRADNNFYG	YIYEVRADNNFYGAA	147.9	5.2	5.2
HLA-DQA1*01:02/DQB1*06:02	1	150	164	15	LAGALATYQ	GRILAGALATYQSEY	148.1	4.8	4.8
HLA-DQA1*01:01/DQB1*05:01	1	10	24	15	ARTGWLTWL	TARTGWLTWLAILAV	148.2	2.8	2.8
HLA-DRB1*01:01	1	15	29	15	WLAILAVTA	WLTWLAILAVTAPVT	148.2	32	32
HLA-DRB1*09:01	1	12	26	15	WLAILAVTA	RTGWLTWLAILAVTA	148.3	15	15
HLA-DRB1*01:01	1	20	34	15	ILAVTAPVT	AILAVTAPVTSPAWA	150.2	33	33
HLA-DRB1*13:02	1	200	214	15	QTRANPNPY	YVSQQTRANPNPYTS	151.3	14	14
HLA-DRB4*01:01	1	169	183	15	NIRRVTRVY	RIPPENIRRVTRVYH	151.4	9.1	9.1
HLA-DQA1*03:01/DQB1*03:02	1	239	253	15	SEAMAAWSE	QAESSEAMAAWSERA	151.7	0.6	0.6
HLA-DRB1*09:01	1	10	24	15	WLTWLAILA	TARTGWLTWLAILAV	153.1	15	15
HLA-DRB1*09:01	1	217	231	15	IVGTLVRMA	SVASIVGTLVRMAPV	153.6	15	15
HLA-DQA1*01:02/DQB1*06:02	1	148	162	15	LAGALATYQ	NAGRILAGALATYQS	154.2	5.1	5.1
HLA-DRB1*13:02	1	201	215	15	QTRANPNPY	VSQQTRANPNPYTSR	154.3	14	14
HLA-DRB1*09:01	1	9	23	15	WLTWLAILA	QTARTGWLTWLAILA	154.6	15	15
HLA-DPA1*01:03/DPB1*04:01	1	252	266	15	MVLVYYESI	RAGEAMVLVYYESIA	154.8	4.9	4.9
HLA-DPA1*02:01/DPB1*01:01	1	87	101	15	RYTEVYLEH	TSSSRRYTEVYLEHR	155.1	3.5	3.5
HLA-DRB1*13:02	1	123	137	15	VRADNNFYG	YEVRADNNFYGAASS	155.3	14	14
HLA-DRB1*04:05	1	114	128	15	FIGYIYEVR	GTGHFIGYIYEVRAD	155.4	8.2	8.2
HLA-DRB1*15:01	1	172	186	15	IRRVTRVYH	PENIRRVTRVYHNGI	155.7	11	11
HLA-DRB1*15:01	1	88	102	15	SRRYTEVYL	SSSRRYTEVYLEHRM	156	11	11
HLA-DRB1*09:01	1	247	261	15	ERAGEAMVL	AAWSERAGEAMVLVY	156	15	15
HLA-DPA1*02:01/DPB1*01:01	1	155	169	15	TYQSEYLAH	GALATYQSEYLAHRR	156.2	3.6	3.6
HLA-DQA1*01:02/DQB1*06:02	1	149	163	15	LAGALATYQ	AGRILAGALATYQSE	156.4	5.2	5.2
HLA-DRB1*01:01	1	116	130	15	IGYIYEVRA	GHFIGYIYEVRADNN	156.4	33	33
HLA-DQA1*05:01/DQB1*03:01	1	221	235	15	VRMAPVIGA	IVGTLVRMAPVIGAC	156.6	9.9	9.9
HLA-DRB1*15:01	1	87	101	15	SRRYTEVYL	TSSSRRYTEVYLEHR	156.6	11	11
HLA-DRB1*13:02	1	73	87	15	VGSSNSAFV	RSCQVGSSNSAFVST	156.8	14	14
HLA-DQA1*05:01/DQB1*03:01	1	237	251	15	AESSEAMAA	ARQAESSEAMAAWSE	157.3	9.9	9.9
HLA-DRB1*07:01	1	221	235	15	IVGTLVRMA	IVGTLVRMAPVIGAC	157.7	16	16
HLA-DQA1*05:01/DQB1*03:01	1	18	32	15	LAVTAPVTS	WLAILAVTAPVTSPA	158	10	10
HLA-DRB1*09:01	1	17	31	15	AILAVTAPV	TWLAILAVTAPVTSP	158.2	15	15
HLA-DRB1*04:01	1	254	268	15	LVYYESIAY	GEAMVLVYYESIAYS	158.6	6.8	6.8
HLA-DQA1*05:01/DQB1*03:01	1	70	84	15	CQVGSSNSA	LTGRSCQVGSSNSAF	158.7	10	10
HLA-DQA1*05:01/DQB1*02:01	1	118	132	15	IYEVRADNN	FIGYIYEVRADNNFY	158.9	4.2	4.2
HLA-DRB1*13:02	1	79	93	15	VSTSSSRRY	SSNSAFVSTSSSRRY	160.2	14	14
HLA-DRB4*01:01	1	5	19	15	AIRQTARTG	RAIRQTARTGWLTWL	161	9.8	9.8
HLA-DRB4*01:01	1	219	233	15	TLVRMAPVI	ASIVGTLVRMAPVIG	161	9.8	9.8
HLA-DRB1*09:01	1	246	260	15	ERAGEAMVL	MAAWSERAGEAMVLV	161	16	16
HLA-DPA1*02:01/DPB1*01:01	1	157	171	15	TYQSEYLAH	LATYQSEYLAHRRIP	161.9	3.8	3.8
HLA-DQA1*05:01/DQB1*03:01	1	130	144	15	FYGAASSYF	NFYGAASSYFEYVDT	162	11	11
HLA-DRB1*07:01	1	188	202	15	TEYSNARYV	GETTTTEYSNARYVS	162.1	16	16
HLA-DPA1*02:01/DPB1*01:01	1	115	129	15	HFIGYIYEV	TGHFIGYIYEVRADN	162.7	3.8	3.8
HLA-DQA1*05:01/DQB1*03:01	1	69	83	15	GRSCQVGSS	HLTGRSCQVGSSNSA	162.7	11	11
HLA-DRB1*01:01	1	99	113	15	HRMQEAVEA	EHRMQEAVEAERAGR	162.9	34	34
HLA-DRB1*03:01	1	79	93	15	FVSTSSSRR	SSNSAFVSTSSSRRY	163.5	6.5	6.5
HLA-DRB1*07:01	1	78	92	15	FVSTSSSRR	GSSNSAFVSTSSSRR	163.5	16	16
HLA-DRB1*11:01	1	216	230	15	VGTLVRMAP	RSVASIVGTLVRMAP	164.5	13	13
HLA-DRB1*13:02	1	72	86	15	VGSSNSAFV	GRSCQVGSSNSAFVS	164.5	14	14
HLA-DQA1*01:02/DQB1*06:02	1	77	91	15	SNSAFVSTS	VGSSNSAFVSTSSSR	164.8	5.6	5.6
HLA-DQA1*01:01/DQB1*05:01	1	9	23	15	ARTGWLTWL	QTARTGWLTWLAILA	165.2	3.1	3.1
HLA-DQA1*05:01/DQB1*03:01	1	125	139	15	NFYGAASSY	VRADNNFYGAASSYF	165.3	11	11
HLA-DRB1*01:01	1	157	171	15	YQSEYLAHR	LATYQSEYLAHRRIP	165.5	34	34
HLA-DRB1*04:01	1	198	212	15	YVSQQTRAN	ARYVSQQTRANPNPY	165.7	7.1	7.1
HLA-DQA1*05:01/DQB1*03:01	1	71	85	15	CQVGSSNSA	TGRSCQVGSSNSAFV	165.8	11	11
HLA-DRB1*09:01	1	218	232	15	IVGTLVRMA	VASIVGTLVRMAPVI	166	16	16
HLA-DRB1*13:02	1	219	233	15	IVGTLVRMA	ASIVGTLVRMAPVIG	168.6	15	15
HLA-DRB3*02:02	1	57	71	15	WGNNDNVLD	FTAWGNNDNVLDHLT	168.7	5.9	5.9
HLA-DRB1*01:01	1	117	131	15	IGYIYEVRA	HFIGYIYEVRADNNF	168.7	35	35
HLA-DQA1*05:01/DQB1*02:01	1	154	168	15	LATYQSEYL	AGALATYQSEYLAHR	168.8	4.4	4.4
HLA-DRB1*13:02	1	199	213	15	QTRANPNPY	RYVSQQTRANPNPYT	169.1	15	15
HLA-DRB1*11:01	1	157	171	15	SEYLAHRRI	LATYQSEYLAHRRIP	169.2	14	14
HLA-DRB1*04:01	1	181	195	15	ITGETTTTE	VYHNGITGETTTTEY	169.9	7.3	7.3
HLA-DRB1*07:01	1	3	17	15	IRQTARTGW	CTRAIRQTARTGWLT	169.9	17	17
HLA-DRB1*07:01	1	2	16	15	IRQTARTGW	RCTRAIRQTARTGWL	170.2	17	17
HLA-DQA1*05:01/DQB1*02:01	1	132	146	15	SYFEYVDTY	YGAASSYFEYVDTYG	170.3	4.5	4.5
HLA-DRB1*13:02	1	173	187	15	IRRVTRVYH	ENIRRVTRVYHNGIT	170.7	15	15
HLA-DRB5*01:01	1	196	210	15	YVSQQTRAN	SNARYVSQQTRANPN	171	18	18
HLA-DRB1*01:01	1	231	245	15	IGACMARQA	VIGACMARQAESSEA	172.2	35	35
HLA-DQA1*01:02/DQB1*06:02	1	151	165	15	LAGALATYQ	RILAGALATYQSEYL	172.3	6	6
HLA-DRB1*04:05	1	131	145	15	YGAASSYFE	FYGAASSYFEYVDTY	172.3	9.1	9.1
HLA-DRB4*01:01	1	196	210	15	YVSQQTRAN	SNARYVSQQTRANPN	172.3	11	11
HLA-DPA1*02:01/DPB1*01:01	1	10	24	15	WLTWLAILA	TARTGWLTWLAILAV	172.4	4.3	4.3
HLA-DQA1*05:01/DQB1*03:01	1	216	230	15	IVGTLVRMA	RSVASIVGTLVRMAP	172.6	11	11
HLA-DRB1*13:02	1	74	88	15	VGSSNSAFV	SCQVGSSNSAFVSTS	172.6	15	15
HLA-DRB5*01:01	1	195	209	15	YVSQQTRAN	YSNARYVSQQTRANP	172.6	18	18
HLA-DRB1*08:02	1	174	188	15	IRRVTRVYH	NIRRVTRVYHNGITG	172.8	4.7	4.7
HLA-DQA1*03:01/DQB1*03:02	1	252	266	15	EAMVLVYYE	RAGEAMVLVYYESIA	173	0.8	0.8
HLA-DQA1*05:01/DQB1*03:01	1	78	92	15	SNSAFVSTS	GSSNSAFVSTSSSRR	173	11	11
HLA-DRB1*09:01	1	190	204	15	TEYSNARYV	TTTTEYSNARYVSQQ	173	16	16
HLA-DRB1*09:01	1	74	88	15	VGSSNSAFV	SCQVGSSNSAFVSTS	173.1	16	16
HLA-DQA1*05:01/DQB1*03:01	1	224	238	15	VRMAPVIGA	TLVRMAPVIGACMAR	173.2	11	11
HLA-DRB3*01:01	1	140	154	15	TYGDNAGRI	EYVDTYGDNAGRILA	173.4	5.8	5.8
HLA-DQA1*01:02/DQB1*06:02	1	249	263	15	GEAMVLVYY	WSERAGEAMVLVYYE	174	6	6
HLA-DRB1*13:02	1	83	97	15	VSTSSSRRY	AFVSTSSSRRYTEVY	174.6	15	15
HLA-DQA1*03:01/DQB1*03:02	1	237	251	15	SEAMAAWSE	ARQAESSEAMAAWSE	174.8	0.82	0.82
HLA-DQA1*05:01/DQB1*03:01	1	240	254	15	SSEAMAAWS	AESSEAMAAWSERAG	174.8	11	11
HLA-DPA1*03:01/DPB1*04:02	1	215	229	15	SIVGTLVRM	RRSVASIVGTLVRMA	174.9	8.4	8.4
HLA-DRB1*09:01	1	189	203	15	TEYSNARYV	ETTTTEYSNARYVSQ	175.4	17	17
HLA-DPA1*02:01/DPB1*01:01	1	154	168	15	TYQSEYLAH	AGALATYQSEYLAHR	175.5	4.3	4.3
HLA-DRB1*09:01	1	8	22	15	ARTGWLTWL	RQTARTGWLTWLAIL	175.6	17	17
HLA-DRB1*09:01	1	155	169	15	LATYQSEYL	GALATYQSEYLAHRR	175.6	17	17
HLA-DQA1*05:01/DQB1*03:01	1	227	241	15	IGACMARQA	RMAPVIGACMARQAE	176.2	11	11
HLA-DRB1*08:02	1	170	184	15	IRRVTRVYH	IPPENIRRVTRVYHN	176.6	4.8	4.8
HLA-DQA1*01:02/DQB1*06:02	1	75	89	15	SNSAFVSTS	CQVGSSNSAFVSTSS	176.6	6.2	6.2
HLA-DRB1*13:02	1	138	152	15	TYGDNAGRI	YFEYVDTYGDNAGRI	176.6	15	15
HLA-DRB1*04:01	1	125	139	15	FYGAASSYF	VRADNNFYGAASSYF	176.9	7.7	7.7
HLA-DQA1*05:01/DQB1*02:01	1	133	147	15	SYFEYVDTY	GAASSYFEYVDTYGD	177.7	4.7	4.7
HLA-DPA1*03:01/DPB1*04:02	1	131	145	15	GAASSYFEY	FYGAASSYFEYVDTY	177.9	8.5	8.5
HLA-DRB1*13:02	1	213	227	15	VASIVGTLV	TSRRSVASIVGTLVR	178	15	15
HLA-DQA1*05:01/DQB1*02:01	1	99	113	15	QEAVEAERA	EHRMQEAVEAERAGR	178.3	4.7	4.7
HLA-DQA1*05:01/DQB1*03:01	1	215	229	15	IVGTLVRMA	RRSVASIVGTLVRMA	178.3	11	11
HLA-DRB1*13:02	1	170	184	15	IRRVTRVYH	IPPENIRRVTRVYHN	178.4	15	15
HLA-DRB1*04:01	1	126	140	15	FYGAASSYF	RADNNFYGAASSYFE	178.7	7.8	7.8
HLA-DRB3*01:01	1	36	50	15	YRYDSRPPE	DPPATVYRYDSRPPE	179	6	6
HLA-DQA1*01:02/DQB1*06:02	1	251	265	15	EAMVLVYYE	ERAGEAMVLVYYESI	179.1	6.3	6.3
HLA-DPA1*01:03/DPB1*02:01	1	135	149	15	SYFEYVDTY	ASSYFEYVDTYGDNA	179.4	8	8
HLA-DRB1*07:01	1	187	201	15	TEYSNARYV	TGETTTTEYSNARYV	179.8	18	18
HLA-DRB1*09:01	1	73	87	15	VGSSNSAFV	RSCQVGSSNSAFVST	180.2	17	17
HLA-DRB1*07:01	1	6	20	15	IRQTARTGW	AIRQTARTGWLTWLA	180.5	18	18
HLA-DRB1*13:02	1	142	156	15	TYGDNAGRI	VDTYGDNAGRILAGA	182.1	15	15
HLA-DPA1*01:03/DPB1*02:01	1	111	125	15	HFIGYIYEV	AGRGTGHFIGYIYEV	182.4	8.1	8.1
HLA-DQA1*05:01/DQB1*03:01	1	223	237	15	VRMAPVIGA	GTLVRMAPVIGACMA	182.5	12	12
HLA-DRB1*09:01	1	146	160	15	RILAGALAT	GDNAGRILAGALATY	182.9	17	17
HLA-DRB1*04:05	1	88	102	15	RRYTEVYLE	SSSRRYTEVYLEHRM	183	9.7	9.7
HLA-DQA1*05:01/DQB1*03:01	1	19	33	15	LAVTAPVTS	LAILAVTAPVTSPAW	183.3	12	12
HLA-DRB1*08:02	1	254	268	15	LVYYESIAY	GEAMVLVYYESIAYS	183.5	5	5
HLA-DQA1*03:01/DQB1*03:02	1	240	254	15	SEAMAAWSE	AESSEAMAAWSERAG	183.7	0.94	0.94
HLA-DPA1*01:03/DPB1*04:01	1	88	102	15	YTEVYLEHR	SSSRRYTEVYLEHRM	183.9	5.6	5.6
HLA-DQA1*05:01/DQB1*03:01	1	217	231	15	IVGTLVRMA	SVASIVGTLVRMAPV	184.1	12	12
HLA-DRB1*07:01	1	189	203	15	TEYSNARYV	ETTTTEYSNARYVSQ	184.1	18	18
HLA-DRB1*01:01	1	115	129	15	IGYIYEVRA	TGHFIGYIYEVRADN	184.6	36	36
HLA-DPA1*01:03/DPB1*04:01	1	90	104	15	YTEVYLEHR	SRRYTEVYLEHRMQE	184.9	5.6	5.6
HLA-DPA1*01:03/DPB1*04:01	1	89	103	15	YTEVYLEHR	SSRRYTEVYLEHRMQ	185.5	5.7	5.7
HLA-DQA1*05:01/DQB1*03:01	1	230	244	15	IGACMARQA	PVIGACMARQAESSE	186.1	12	12
HLA-DQA1*05:01/DQB1*03:01	1	250	264	15	ERAGEAMVL	SERAGEAMVLVYYES	186.1	12	12
HLA-DQA1*05:01/DQB1*03:01	1	17	31	15	LAVTAPVTS	TWLAILAVTAPVTSP	186.9	12	12
HLA-DQA1*05:01/DQB1*03:01	1	20	34	15	AVTAPVTSP	AILAVTAPVTSPAWA	187.8	12	12
HLA-DQA1*05:01/DQB1*03:01	1	238	252	15	SSEAMAAWS	RQAESSEAMAAWSER	187.9	12	12
HLA-DRB3*01:01	1	122	136	15	VRADNNFYG	IYEVRADNNFYGAAS	188.4	6.2	6.2
HLA-DRB3*01:01	1	139	153	15	TYGDNAGRI	FEYVDTYGDNAGRIL	188.6	6.2	6.2
HLA-DQA1*05:01/DQB1*03:01	1	212	226	15	RSVASIVGT	YTSRRSVASIVGTLV	189.3	12	12
HLA-DRB1*13:02	1	14	28	15	AILAVTAPV	GWLTWLAILAVTAPV	190	16	16
HLA-DRB1*07:01	1	222	236	15	MAPVIGACM	VGTLVRMAPVIGACM	190.4	18	18
HLA-DQA1*05:01/DQB1*03:01	1	228	242	15	IGACMARQA	MAPVIGACMARQAES	190.5	12	12
HLA-DRB5*01:01	1	159	173	15	QSEYLAHRR	TYQSEYLAHRRIPPE	191	19	19
HLA-DPA1*01:03/DPB1*02:01	1	156	170	15	YQSEYLAHR	ALATYQSEYLAHRRI	191.7	8.4	8.4
HLA-DQA1*05:01/DQB1*03:01	1	211	225	15	RSVASIVGT	PYTSRRSVASIVGTL	192.2	12	12
HLA-DRB1*13:02	1	202	216	15	TRANPNPYT	SQQTRANPNPYTSRR	192.7	16	16
HLA-DRB1*09:01	1	188	202	15	TEYSNARYV	GETTTTEYSNARYVS	192.8	18	18
HLA-DRB1*04:05	1	55	69	15	WGNNDNVLD	NGFTAWGNNDNVLDH	193.3	11	11
HLA-DQA1*05:01/DQB1*03:01	1	245	259	15	ERAGEAMVL	AMAAWSERAGEAMVL	193.3	12	12
HLA-DRB1*13:02	1	215	229	15	VASIVGTLV	RRSVASIVGTLVRMA	193.4	16	16
HLA-DPA1*01:03/DPB1*04:01	1	251	265	15	MVLVYYESI	ERAGEAMVLVYYESI	193.5	5.8	5.8
HLA-DRB1*07:01	1	71	85	15	VGSSNSAFV	TGRSCQVGSSNSAFV	193.6	18	18
HLA-DRB1*03:01	1	120	134	15	VRADNNFYG	GYIYEVRADNNFYGA	193.7	7.3	7.3
HLA-DRB1*09:01	1	248	262	15	ERAGEAMVL	AWSERAGEAMVLVYY	194.3	18	18
HLA-DPA1*03:01/DPB1*04:02	1	11	25	15	WLTWLAILA	ARTGWLTWLAILAVT	194.5	9.2	9.2
HLA-DRB3*01:01	1	32	46	15	WADDPPATV	AWADDPPATVYRYDS	194.6	6.4	6.4
HLA-DRB1*07:01	1	16	30	15	ILAVTAPVT	LTWLAILAVTAPVTS	195	19	19
HLA-DPA1*01:03/DPB1*02:01	1	154	168	15	TYQSEYLAH	AGALATYQSEYLAHR	195.4	8.6	8.6
HLA-DQA1*04:01/DQB1*04:02	1	250	264	15	EAMVLVYYE	SERAGEAMVLVYYES	195.9	1.5	1.5
HLA-DRB1*09:01	1	227	241	15	VIGACMARQ	RMAPVIGACMARQAE	196.2	18	18
HLA-DQA1*05:01/DQB1*03:01	1	239	253	15	SSEAMAAWS	QAESSEAMAAWSERA	196.3	12	12
HLA-DRB1*09:01	1	191	205	15	TEYSNARYV	TTTEYSNARYVSQQT	197.7	18	18
HLA-DRB1*11:01	1	225	239	15	VRMAPVIGA	LVRMAPVIGACMARQ	198.4	15	15
HLA-DRB1*03:01	1	121	135	15	VRADNNFYG	YIYEVRADNNFYGAA	198.7	7.4	7.4
HLA-DRB3*02:02	1	56	70	15	WGNNDNVLD	GFTAWGNNDNVLDHL	199	6.6	6.6
HLA-DRB1*04:05	1	132	146	15	YFEYVDTYG	YGAASSYFEYVDTYG	199.3	11	11
HLA-DPA1*01:03/DPB1*02:01	1	7	21	15	TGWLTWLAI	IRQTARTGWLTWLAI	199.6	8.6	8.6
HLA-DRB1*04:05	1	87	101	15	RRYTEVYLE	TSSSRRYTEVYLEHR	200.6	11	11
HLA-DQA1*05:01/DQB1*03:01	1	112	126	15	HFIGYIYEV	GRGTGHFIGYIYEVR	201.1	12	12
HLA-DRB1*09:01	1	72	86	15	VGSSNSAFV	GRSCQVGSSNSAFVS	201.1	19	19
HLA-DQA1*05:01/DQB1*03:01	1	21	35	15	VTAPVTSPA	ILAVTAPVTSPAWAD	201.2	12	12
HLA-DRB4*01:01	1	195	209	15	YVSQQTRAN	YSNARYVSQQTRANP	201.8	13	13
HLA-DQA1*05:01/DQB1*02:01	1	135	149	15	SYFEYVDTY	ASSYFEYVDTYGDNA	202.3	5.4	5.4
HLA-DRB1*07:01	1	72	86	15	VGSSNSAFV	GRSCQVGSSNSAFVS	202.4	19	19
HLA-DRB1*09:01	1	18	32	15	AILAVTAPV	WLAILAVTAPVTSPA	202.5	19	19
HLA-DRB1*13:02	1	171	185	15	IRRVTRVYH	PPENIRRVTRVYHNG	202.8	16	16
HLA-DRB1*04:05	1	254	268	15	LVYYESIAY	GEAMVLVYYESIAYS	203	11	11
HLA-DRB1*07:01	1	15	29	15	ILAVTAPVT	WLTWLAILAVTAPVT	203.2	19	19
HLA-DPA1*03:01/DPB1*04:02	1	252	266	15	AMVLVYYES	RAGEAMVLVYYESIA	203.7	9.5	9.5
HLA-DRB5*01:01	1	148	162	15	LAGALATYQ	NAGRILAGALATYQS	203.9	20	20
HLA-DPA1*02:01/DPB1*01:01	1	11	25	15	WLTWLAILA	ARTGWLTWLAILAVT	205.3	5.5	5.5
HLA-DRB1*12:01	1	253	267	15	LVYYESIAY	AGEAMVLVYYESIAY	205.3	6.1	6.1
HLA-DRB4*01:01	1	197	211	15	YVSQQTRAN	NARYVSQQTRANPNP	205.4	13	13
HLA-DPA1*01:03/DPB1*02:01	1	155	169	15	YQSEYLAHR	GALATYQSEYLAHRR	205.8	8.8	8.8
HLA-DQA1*05:01/DQB1*03:01	1	79	93	15	SNSAFVSTS	SSNSAFVSTSSSRRY	205.9	13	13
HLA-DRB1*13:02	1	71	85	15	VGSSNSAFV	TGRSCQVGSSNSAFV	206	17	17
HLA-DRB1*15:01	1	89	103	15	SRRYTEVYL	SSRRYTEVYLEHRMQ	206.1	14	14
HLA-DRB1*04:05	1	89	103	15	RRYTEVYLE	SSRRYTEVYLEHRMQ	206.5	12	12
HLA-DRB1*04:05	1	117	131	15	FIGYIYEVR	HFIGYIYEVRADNNF	206.5	12	12
HLA-DRB1*01:01	1	118	132	15	YIYEVRADN	FIGYIYEVRADNNFY	207.3	38	38
HLA-DRB1*04:01	1	194	208	15	YVSQQTRAN	EYSNARYVSQQTRAN	208.5	9.1	9.1
HLA-DRB5*01:01	1	213	227	15	ASIVGTLVR	TSRRSVASIVGTLVR	208.5	20	20
HLA-DRB1*08:02	1	226	240	15	MAPVIGACM	VRMAPVIGACMARQA	208.6	5.9	5.9
HLA-DRB1*15:01	1	111	125	15	TGHFIGYIY	AGRGTGHFIGYIYEV	208.6	14	14
HLA-DRB1*01:01	1	125	139	15	FYGAASSYF	VRADNNFYGAASSYF	209.1	38	38
HLA-DRB1*01:01	1	131	145	15	FYGAASSYF	FYGAASSYFEYVDTY	209.3	38	38
HLA-DQA1*01:01/DQB1*05:01	1	11	25	15	WLTWLAILA	ARTGWLTWLAILAVT	210.3	4.1	4.1
HLA-DQA1*05:01/DQB1*02:01	1	116	130	15	FIGYIYEVR	GHFIGYIYEVRADNN	210.5	5.5	5.5
HLA-DRB1*13:02	1	217	231	15	IVGTLVRMA	SVASIVGTLVRMAPV	210.8	17	17
HLA-DPA1*02:01/DPB1*01:01	1	116	130	15	HFIGYIYEV	GHFIGYIYEVRADNN	211.8	5.7	5.7
HLA-DRB1*08:02	1	21	35	15	LAVTAPVTS	ILAVTAPVTSPAWAD	212.1	6.1	6.1
HLA-DRB1*07:01	1	1	15	15	IRQTARTGW	MRCTRAIRQTARTGW	212.3	20	20
HLA-DPA1*03:01/DPB1*04:02	1	12	26	15	WLTWLAILA	RTGWLTWLAILAVTA	212.4	9.9	9.9
HLA-DQA1*01:02/DQB1*06:02	1	242	256	15	AMAAWSERA	SSEAMAAWSERAGEA	212.8	7.6	7.6
HLA-DRB1*01:01	1	46	60	15	DVFQNGFTA	SRPPEDVFQNGFTAW	213.2	39	39
HLA-DRB5*01:01	1	149	163	15	LAGALATYQ	AGRILAGALATYQSE	213.7	20	20
HLA-DQA1*04:01/DQB1*04:02	1	251	265	15	EAMVLVYYE	ERAGEAMVLVYYESI	214.7	1.7	1.7
HLA-DRB1*13:02	1	221	235	15	VRMAPVIGA	IVGTLVRMAPVIGAC	215.1	17	17
HLA-DQA1*05:01/DQB1*02:01	1	125	139	15	FYGAASSYF	VRADNNFYGAASSYF	215.2	5.6	5.6
HLA-DPA1*01:03/DPB1*02:01	1	14	28	15	LTWLAILAV	GWLTWLAILAVTAPV	216.9	9.3	9.3
HLA-DQA1*05:01/DQB1*02:01	1	134	148	15	SYFEYVDTY	AASSYFEYVDTYGDN	217	5.7	5.7
HLA-DQA1*05:01/DQB1*03:01	1	213	227	15	RSVASIVGT	TSRRSVASIVGTLVR	217.7	13	13
HLA-DPA1*02:01/DPB1*01:01	1	131	145	15	GAASSYFEY	FYGAASSYFEYVDTY	217.8	5.9	5.9
HLA-DQA1*05:01/DQB1*03:01	1	236	250	15	AESSEAMAA	MARQAESSEAMAAWS	218.1	13	13
HLA-DPA1*01:03/DPB1*02:01	1	153	167	15	TYQSEYLAH	LAGALATYQSEYLAH	218.4	9.3	9.3
HLA-DPA1*02:01/DPB1*01:01	1	153	167	15	TYQSEYLAH	LAGALATYQSEYLAH	218.6	6	6
HLA-DRB3*01:01	1	41	55	15	YRYDSRPPE	VYRYDSRPPEDVFQN	218.6	6.9	6.9
HLA-DQA1*05:01/DQB1*03:01	1	241	255	15	AMAAWSERA	ESSEAMAAWSERAGE	219.8	13	13
HLA-DRB3*01:01	1	118	132	15	YEVRADNNF	FIGYIYEVRADNNFY	220	7	7
HLA-DQA1*05:01/DQB1*03:01	1	222	236	15	VRMAPVIGA	VGTLVRMAPVIGACM	220.4	13	13
HLA-DRB1*09:01	1	13	27	15	WLAILAVTA	TGWLTWLAILAVTAP	220.6	20	20
HLA-DQA1*04:01/DQB1*04:02	1	249	263	15	EAMVLVYYE	WSERAGEAMVLVYYE	221.2	1.8	1.8
HLA-DPA1*02:01/DPB1*01:01	1	130	144	15	GAASSYFEY	NFYGAASSYFEYVDT	221.4	6.1	6.1
HLA-DRB1*15:01	1	177	191	15	TRVYHNGIT	RVTRVYHNGITGETT	221.7	14	14
HLA-DRB5*01:01	1	225	239	15	MAPVIGACM	LVRMAPVIGACMARQ	221.9	20	20
HLA-DRB1*01:01	1	114	128	15	IGYIYEVRA	GTGHFIGYIYEVRAD	222	40	40
HLA-DPA1*03:01/DPB1*04:02	1	10	24	15	WLTWLAILA	TARTGWLTWLAILAV	222.6	11	11
HLA-DRB5*01:01	1	197	211	15	YVSQQTRAN	NARYVSQQTRANPNP	223.4	21	21
HLA-DQA1*05:01/DQB1*02:01	1	114	128	15	FIGYIYEVR	GTGHFIGYIYEVRAD	224.8	5.9	5.9
HLA-DPA1*03:01/DPB1*04:02	1	130	144	15	GAASSYFEY	NFYGAASSYFEYVDT	224.8	11	11
HLA-DRB1*09:01	1	75	89	15	VGSSNSAFV	CQVGSSNSAFVSTSS	224.9	20	20
HLA-DRB1*04:05	1	113	127	15	FIGYIYEVR	RGTGHFIGYIYEVRA	225.1	12	12
HLA-DRB1*07:01	1	190	204	15	TEYSNARYV	TTTTEYSNARYVSQQ	225.8	20	20
HLA-DRB1*13:02	1	216	230	15	IVGTLVRMA	RSVASIVGTLVRMAP	226	17	17
HLA-DQA1*05:01/DQB1*03:01	1	141	155	15	DNAGRILAG	YVDTYGDNAGRILAG	226.2	14	14
HLA-DRB1*07:01	1	223	237	15	MAPVIGACM	GTLVRMAPVIGACMA	226.3	20	20
HLA-DRB1*09:01	1	11	25	15	WLTWLAILA	ARTGWLTWLAILAVT	226.6	21	21
HLA-DRB3*02:02	1	83	97	15	FVSTSSSRR	AFVSTSSSRRYTEVY	226.9	7.2	7.2
HLA-DPA1*02:01/DPB1*14:01	1	212	226	15	RRSVASIVG	YTSRRSVASIVGTLV	227.1	1.3	1.3
HLA-DRB5*01:01	1	224	238	15	MAPVIGACM	TLVRMAPVIGACMAR	227.4	21	21
HLA-DRB1*04:05	1	125	139	15	FYGAASSYF	VRADNNFYGAASSYF	228.5	13	13
HLA-DRB1*13:02	1	19	33	15	ILAVTAPVT	LAILAVTAPVTSPAW	228.5	18	18
HLA-DRB4*01:01	1	19	33	15	ILAVTAPVT	LAILAVTAPVTSPAW	228.7	14	14
HLA-DQA1*05:01/DQB1*02:01	1	155	169	15	LATYQSEYL	GALATYQSEYLAHRR	228.9	6	6
HLA-DRB1*03:01	1	122	136	15	VRADNNFYG	IYEVRADNNFYGAAS	228.9	8.3	8.3
HLA-DRB3*01:01	1	141	155	15	TYGDNAGRI	YVDTYGDNAGRILAG	229.1	7.2	7.2
HLA-DQA1*05:01/DQB1*03:01	1	113	127	15	HFIGYIYEV	RGTGHFIGYIYEVRA	229.3	14	14
HLA-DRB1*09:01	1	145	159	15	RILAGALAT	YGDNAGRILAGALAT	229.3	21	21
HLA-DPA1*01:03/DPB1*02:01	1	157	171	15	YQSEYLAHR	LATYQSEYLAHRRIP	230.3	9.8	9.8
HLA-DRB1*13:02	1	211	225	15	SRRSVASIV	PYTSRRSVASIVGTL	232.3	18	18
HLA-DRB1*01:01	1	73	87	15	VGSSNSAFV	RSCQVGSSNSAFVST	232.5	41	41
HLA-DPA1*02:01/DPB1*01:01	1	9	23	15	TGWLTWLAI	QTARTGWLTWLAILA	233	6.4	6.4
HLA-DRB1*09:01	1	228	242	15	VIGACMARQ	MAPVIGACMARQAES	233	21	21
HLA-DQA1*03:01/DQB1*03:02	1	241	255	15	SEAMAAWSE	ESSEAMAAWSERAGE	233.2	1.4	1.4
HLA-DRB1*04:01	1	47	61	15	FQNGFTAWG	RPPEDVFQNGFTAWG	234.2	11	11
HLA-DRB1*01:01	1	74	88	15	VGSSNSAFV	SCQVGSSNSAFVSTS	234.4	41	41
HLA-DQA1*05:01/DQB1*03:01	1	179	193	15	YHNGITGET	TRVYHNGITGETTTT	234.7	14	14
HLA-DQA1*05:01/DQB1*02:01	1	115	129	15	FIGYIYEVR	TGHFIGYIYEVRADN	234.8	6.1	6.1
HLA-DQA1*03:01/DQB1*03:02	1	253	267	15	EAMVLVYYE	AGEAMVLVYYESIAY	235.3	1.4	1.4
HLA-DPA1*03:01/DPB1*04:02	1	220	234	15	SIVGTLVRM	SIVGTLVRMAPVIGA	235.3	11	11
HLA-DRB1*01:01	1	207	221	15	YTSRRSVAS	ANPNPYTSRRSVASI	235.7	41	41
HLA-DRB1*09:01	1	156	170	15	LATYQSEYL	ALATYQSEYLAHRRI	236.1	21	21
HLA-DPA1*02:01/DPB1*01:01	1	129	143	15	GAASSYFEY	NNFYGAASSYFEYVD	236.4	6.6	6.6
HLA-DRB1*12:01	1	255	269	15	YYESIAYSF	EAMVLVYYESIAYSF	236.5	7.3	7.3
HLA-DRB1*13:02	1	169	183	15	IRRVTRVYH	RIPPENIRRVTRVYH	236.5	18	18
HLA-DPA1*01:03/DPB1*04:01	1	153	167	15	YQSEYLAHX	LAGALATYQSEYLAH	236.9	6.9	6.9
HLA-DQA1*05:01/DQB1*03:01	1	178	192	15	YHNGITGET	VTRVYHNGITGETTT	237.2	14	14
HLA-DRB5*01:01	1	194	208	15	YVSQQTRAN	EYSNARYVSQQTRAN	237.2	21	21
HLA-DRB5*01:01	1	217	231	15	ASIVGTLVR	SVASIVGTLVRMAPV	237.9	21	21
HLA-DRB1*01:01	1	249	263	15	ERAGEAMVL	WSERAGEAMVLVYYE	238.8	41	41
HLA-DQA1*05:01/DQB1*03:01	1	16	30	15	ILAVTAPVT	LTWLAILAVTAPVTS	239	14	14
HLA-DPA1*02:01/DPB1*14:01	1	213	227	15	RRSVASIVG	TSRRSVASIVGTLVR	239.2	1.4	1.4
HLA-DRB1*13:02	1	222	236	15	VRMAPVIGA	VGTLVRMAPVIGACM	239.8	18	18
HLA-DRB1*04:05	1	54	68	15	FTAWGNNDN	QNGFTAWGNNDNVLD	240.1	13	13
HLA-DRB1*04:01	1	185	199	15	ITGETTTTE	GITGETTTTEYSNAR	240.4	11	11
HLA-DQA1*03:01/DQB1*03:02	1	255	269	15	EAMVLVYYE	EAMVLVYYESIAYSF	240.5	1.5	1.5
HLA-DQA1*05:01/DQB1*03:01	1	220	234	15	VRMAPVIGA	SIVGTLVRMAPVIGA	240.6	14	14
HLA-DRB1*07:01	1	73	87	15	VGSSNSAFV	RSCQVGSSNSAFVST	240.8	21	21
HLA-DQA1*05:01/DQB1*03:01	1	214	228	15	RSVASIVGT	SRRSVASIVGTLVRM	242	14	14
HLA-DRB1*15:01	1	252	266	15	VLVYYESIA	RAGEAMVLVYYESIA	242.1	15	15
HLA-DRB1*01:01	1	14	28	15	WLAILAVTA	GWLTWLAILAVTAPV	243.4	41	41
HLA-DRB1*07:01	1	161	175	15	HRRIPPENI	QSEYLAHRRIPPENI	243.5	21	21
HLA-DRB1*09:01	1	85	99	15	VSTSSSRRY	VSTSSSRRYTEVYLE	243.5	22	22
HLA-DPA1*03:01/DPB1*04:02	1	159	173	15	TYQSEYLAH	TYQSEYLAHRRIPPE	244.7	12	12
HLA-DRB1*03:01	1	119	133	15	VRADNNFYG	IGYIYEVRADNNFYG	245.7	8.7	8.7
HLA-DQA1*05:01/DQB1*03:01	1	180	194	15	YHNGITGET	RVYHNGITGETTTTE	246.1	15	15
HLA-DRB5*01:01	1	223	237	15	VRMAPVIGA	GTLVRMAPVIGACMA	246.6	21	21
HLA-DRB1*07:01	1	177	191	15	VTRVYHNGI	RVTRVYHNGITGETT	246.7	21	21
HLA-DRB5*01:01	1	150	164	15	LAGALATYQ	GRILAGALATYQSEY	247.1	21	21
HLA-DQA1*04:01/DQB1*04:02	1	129	143	15	YGAASSYFE	NNFYGAASSYFEYVD	248.5	2.1	2.1
HLA-DRB5*01:01	1	125	139	15	FYGAASSYF	VRADNNFYGAASSYF	248.8	22	22
HLA-DPA1*03:01/DPB1*04:02	1	92	106	15	RYTEVYLEH	RYTEVYLEHRMQEAV	249.4	12	12
HLA-DRB1*13:02	1	75	89	15	VGSSNSAFV	CQVGSSNSAFVSTSS	249.5	18	18
HLA-DRB1*15:01	1	86	100	15	SRRYTEVYL	STSSSRRYTEVYLEH	250	15	15
HLA-DQA1*05:01/DQB1*02:01	1	95	109	15	RMQEAVEAE	EVYLEHRMQEAVEAE	250.4	6.6	6.6
HLA-DPA1*01:03/DPB1*04:01	1	87	101	15	YTEVYLEHR	TSSSRRYTEVYLEHR	251.9	7.3	7.3
HLA-DQA1*01:01/DQB1*05:01	1	133	147	15	SYFEYVDTY	GAASSYFEYVDTYGD	253.3	4.8	4.8
HLA-DQA1*05:01/DQB1*03:01	1	235	249	15	AESSEAMAA	CMARQAESSEAMAAW	253.3	15	15
HLA-DQA1*05:01/DQB1*02:01	1	255	269	15	YYESIAYSF	EAMVLVYYESIAYSF	253.6	6.6	6.6
HLA-DRB1*08:02	1	120	134	15	VRADNNFYG	GYIYEVRADNNFYGA	254.3	7.4	7.4
HLA-DRB1*13:02	1	208	222	15	SRRSVASIV	NPNPYTSRRSVASIV	254.5	19	19
HLA-DPA1*02:01/DPB1*01:01	1	91	105	15	RYTEVYLEH	RRYTEVYLEHRMQEA	254.6	7.2	7.2
HLA-DQA1*05:01/DQB1*02:01	1	96	110	15	RMQEAVEAE	VYLEHRMQEAVEAER	254.7	6.7	6.7
HLA-DQA1*05:01/DQB1*03:01	1	181	195	15	YHNGITGET	VYHNGITGETTTTEY	254.7	15	15
HLA-DRB1*01:01	1	51	65	15	DVFQNGFTA	DVFQNGFTAWGNNDN	254.8	42	42
HLA-DPA1*02:01/DPB1*01:01	1	132	146	15	GAASSYFEY	YGAASSYFEYVDTYG	255.3	7.2	7.2
HLA-DRB1*09:01	1	77	91	15	VGSSNSAFV	VGSSNSAFVSTSSSR	255.3	22	22
HLA-DRB1*15:01	1	115	129	15	FIGYIYEVR	TGHFIGYIYEVRADN	255.4	16	16
HLA-DQA1*01:01/DQB1*05:01	1	8	22	15	ARTGWLTWL	RQTARTGWLTWLAIL	256.1	4.9	4.9
HLA-DRB1*09:01	1	19	33	15	LAVTAPVTS	LAILAVTAPVTSPAW	256.9	22	22
HLA-DQA1*05:01/DQB1*03:01	1	68	82	15	GRSCQVGSS	DHLTGRSCQVGSSNS	257.1	15	15
HLA-DRB1*01:01	1	190	204	15	TEYSNARYV	TTTTEYSNARYVSQQ	257.2	42	42
HLA-DRB1*04:01	1	199	213	15	YVSQQTRAN	RYVSQQTRANPNPYT	258.4	12	12
HLA-DQA1*01:02/DQB1*06:02	1	78	92	15	SNSAFVSTS	GSSNSAFVSTSSSRR	259.4	9.2	9.2
HLA-DRB1*01:01	1	62	76	15	LDHLTGRSC	NNDNVLDHLTGRSCQ	259.6	43	43
HLA-DPA1*03:01/DPB1*04:02	1	153	167	15	TYQSEYLAH	LAGALATYQSEYLAH	259.7	12	12
HLA-DQA1*05:01/DQB1*03:01	1	231	245	15	IGACMARQA	VIGACMARQAESSEA	260.1	15	15
HLA-DRB1*09:01	1	244	258	15	WSERAGEAM	EAMAAWSERAGEAMV	260.2	23	23
HLA-DPA1*03:01/DPB1*04:02	1	132	146	15	GAASSYFEY	YGAASSYFEYVDTYG	260.7	12	12
HLA-DQA1*05:01/DQB1*02:01	1	100	114	15	QEAVEAERA	HRMQEAVEAERAGRG	260.8	6.8	6.8
HLA-DRB1*01:01	1	13	27	15	WLAILAVTA	TGWLTWLAILAVTAP	263.3	43	43
HLA-DQA1*04:01/DQB1*04:02	1	150	164	15	GALATYQSE	GRILAGALATYQSEY	263.5	2.3	2.3
HLA-DQA1*05:01/DQB1*03:01	1	67	81	15	GRSCQVGSS	LDHLTGRSCQVGSSN	263.7	15	15
HLA-DPA1*01:03/DPB1*02:01	1	46	60	15	VFQNGFTAW	SRPPEDVFQNGFTAW	263.9	11	11
HLA-DQA1*05:01/DQB1*02:01	1	113	127	15	FIGYIYEVR	RGTGHFIGYIYEVRA	264.1	6.9	6.9
HLA-DQA1*05:01/DQB1*03:01	1	243	257	15	AWSERAGEA	SEAMAAWSERAGEAM	264.1	15	15
HLA-DQA1*05:01/DQB1*03:01	1	22	36	15	VTAPVTSPA	LAVTAPVTSPAWADD	264.2	15	15
HLA-DRB4*01:01	1	224	238	15	LVRMAPVIG	TLVRMAPVIGACMAR	264.2	16	16
HLA-DRB1*11:01	1	215	229	15	VASIVGTLV	RRSVASIVGTLVRMA	264.2	17	17
HLA-DQA1*05:01/DQB1*03:01	1	111	125	15	HFIGYIYEV	AGRGTGHFIGYIYEV	265.2	15	15
HLA-DRB1*07:01	1	7	21	15	IRQTARTGW	IRQTARTGWLTWLAI	265.2	22	22
HLA-DRB4*01:01	1	18	32	15	ILAVTAPVT	WLAILAVTAPVTSPA	266	16	16
HLA-DRB1*01:01	1	94	108	15	HRMQEAVEA	TEVYLEHRMQEAVEA	266	43	43
HLA-DRB5*01:01	1	226	240	15	MAPVIGACM	VRMAPVIGACMARQA	267.5	22	22
HLA-DRB1*13:02	1	174	188	15	IRRVTRVYH	NIRRVTRVYHNGITG	267.7	19	19
HLA-DQA1*01:02/DQB1*06:02	1	74	88	15	GSSNSAFVS	SCQVGSSNSAFVSTS	267.9	9.6	9.6
HLA-DQA1*05:01/DQB1*03:01	1	251	265	15	ERAGEAMVL	ERAGEAMVLVYYESI	268.5	16	16
HLA-DQA1*05:01/DQB1*03:01	1	109	123	15	RGTGHFIGY	ERAGRGTGHFIGYIY	268.8	16	16
HLA-DRB1*15:01	1	171	185	15	IRRVTRVYH	PPENIRRVTRVYHNG	269.1	16	16
HLA-DRB1*07:01	1	17	31	15	ILAVTAPVT	TWLAILAVTAPVTSP	269.2	23	23
HLA-DQA1*01:02/DQB1*06:02	1	152	166	15	AGALATYQS	ILAGALATYQSEYLA	269.3	9.7	9.7
HLA-DQA1*04:01/DQB1*04:02	1	128	142	15	YGAASSYFE	DNNFYGAASSYFEYV	269.4	2.4	2.4
HLA-DQA1*05:01/DQB1*03:01	1	242	256	15	AMAAWSERA	SSEAMAAWSERAGEA	269.4	16	16
HLA-DPA1*01:03/DPB1*02:01	1	136	150	15	SYFEYVDTY	SSYFEYVDTYGDNAG	269.7	12	12
HLA-DPA1*02:01/DPB1*01:01	1	12	26	15	WLTWLAILA	RTGWLTWLAILAVTA	270	7.6	7.6
HLA-DRB1*01:01	1	245	259	15	WSERAGEAM	AMAAWSERAGEAMVL	270	43	43
HLA-DQA1*03:01/DQB1*03:02	1	254	268	15	EAMVLVYYE	GEAMVLVYYESIAYS	271.3	1.9	1.9
HLA-DRB1*08:02	1	119	133	15	IYEVRADNN	IGYIYEVRADNNFYG	271.9	8.2	8.2
HLA-DQA1*05:01/DQB1*03:01	1	177	191	15	YHNGITGET	RVTRVYHNGITGETT	273.1	16	16
HLA-DRB1*08:02	1	162	176	15	LAHRRIPPE	SEYLAHRRIPPENIR	273.4	8.3	8.3
HLA-DRB1*15:01	1	170	184	15	IRRVTRVYH	IPPENIRRVTRVYHN	273.6	16	16
HLA-DQA1*05:01/DQB1*03:01	1	114	128	15	HFIGYIYEV	GTGHFIGYIYEVRAD	274.2	16	16
HLA-DPA1*01:03/DPB1*02:01	1	47	61	15	VFQNGFTAW	RPPEDVFQNGFTAWG	275.2	12	12
HLA-DRB1*07:01	1	191	205	15	TEYSNARYV	TTTEYSNARYVSQQT	275.6	23	23
HLA-DQA1*01:01/DQB1*05:01	1	132	146	15	AASSYFEYV	YGAASSYFEYVDTYG	275.9	5.3	5.3
HLA-DPA1*02:01/DPB1*14:01	1	214	228	15	RRSVASIVG	SRRSVASIVGTLVRM	276	1.7	1.7
HLA-DRB1*04:01	1	119	133	15	VRADNNFYG	IGYIYEVRADNNFYG	276	12	12
HLA-DRB1*01:01	1	113	127	15	IGYIYEVRA	RGTGHFIGYIYEVRA	276.8	44	44
HLA-DQA1*05:01/DQB1*03:01	1	15	29	15	WLAILAVTA	WLTWLAILAVTAPVT	276.9	16	16
HLA-DRB1*01:01	1	67	81	15	HLTGRSCQV	LDHLTGRSCQVGSSN	277	44	44
HLA-DQA1*01:01/DQB1*05:01	1	89	103	15	YTEVYLEHR	SSRRYTEVYLEHRMQ	277.4	5.3	5.3
HLA-DQA1*05:01/DQB1*03:01	1	131	145	15	FYGAASSYF	FYGAASSYFEYVDTY	277.8	16	16
HLA-DRB4*01:01	1	218	232	15	TLVRMAPVI	VASIVGTLVRMAPVI	278.2	16	16
HLA-DRB1*09:01	1	192	206	15	TEYSNARYV	TTEYSNARYVSQQTR	278.6	24	24
HLA-DPA1*02:01/DPB1*01:01	1	86	100	15	RYTEVYLEH	STSSSRRYTEVYLEH	279.4	8	8
HLA-DRB1*15:01	1	216	230	15	VASIVGTLV	RSVASIVGTLVRMAP	279.4	17	17
HLA-DPA1*02:01/DPB1*01:01	1	255	269	15	LVYYESIAY	EAMVLVYYESIAYSF	280.2	8	8
HLA-DRB1*08:02	1	169	183	15	IRRVTRVYH	RIPPENIRRVTRVYH	281.2	8.6	8.6
HLA-DRB1*15:01	1	220	234	15	IVGTLVRMA	SIVGTLVRMAPVIGA	281.3	17	17
HLA-DQA1*04:01/DQB1*04:02	1	151	165	15	GALATYQSE	RILAGALATYQSEYL	281.7	2.6	2.6
HLA-DPA1*02:01/DPB1*05:01	1	89	103	15	RRYTEVYLE	SSRRYTEVYLEHRMQ	282	3.3	3.3
HLA-DQA1*05:01/DQB1*03:01	1	218	232	15	IVGTLVRMA	VASIVGTLVRMAPVI	282.9	16	16
HLA-DQA1*05:01/DQB1*03:01	1	232	246	15	ARQAESSEA	IGACMARQAESSEAM	283	16	16
HLA-DRB1*01:01	1	140	154	15	YGDNAGRIL	EYVDTYGDNAGRILA	283.3	44	44
HLA-DRB1*01:01	1	142	156	15	YGDNAGRIL	VDTYGDNAGRILAGA	283.3	44	44
HLA-DRB1*12:01	1	248	262	15	GEAMVLVYY	AWSERAGEAMVLVYY	283.9	8.8	8.8
HLA-DPA1*01:03/DPB1*02:01	1	117	131	15	FIGYIYEVR	HFIGYIYEVRADNNF	284.8	12	12
HLA-DRB1*01:01	1	12	26	15	WLAILAVTA	RTGWLTWLAILAVTA	284.8	44	44
HLA-DRB1*09:01	1	6	20	15	ARTGWLTWL	AIRQTARTGWLTWLA	284.9	24	24
HLA-DQA1*05:01/DQB1*02:01	1	136	150	15	SYFEYVDTY	SSYFEYVDTYGDNAG	285.7	7.6	7.6
HLA-DRB1*09:01	1	187	201	15	TEYSNARYV	TGETTTTEYSNARYV	285.8	24	24
HLA-DRB1*07:01	1	246	260	15	ERAGEAMVL	MAAWSERAGEAMVLV	286.2	24	24
HLA-DRB3*02:02	1	55	69	15	WGNNDNVLD	NGFTAWGNNDNVLDH	286.3	8.3	8.3
HLA-DRB1*09:01	1	76	90	15	VGSSNSAFV	QVGSSNSAFVSTSSS	286.3	24	24
HLA-DRB1*13:02	1	209	223	15	SRRSVASIV	PNPYTSRRSVASIVG	286.5	20	20
HLA-DRB1*12:01	1	219	233	15	LVRMAPVIG	ASIVGTLVRMAPVIG	287	8.9	8.9
HLA-DPA1*01:03/DPB1*02:01	1	48	62	15	VFQNGFTAW	PPEDVFQNGFTAWGN	287	12	12
HLA-DQA1*01:01/DQB1*05:01	1	134	148	15	SYFEYVDTY	AASSYFEYVDTYGDN	287.1	5.4	5.4
HLA-DQA1*01:02/DQB1*06:02	1	232	246	15	ACMARQAES	IGACMARQAESSEAM	288.8	11	11
HLA-DRB1*13:02	1	214	228	15	VASIVGTLV	SRRSVASIVGTLVRM	291.4	20	20
HLA-DRB1*15:01	1	215	229	15	VASIVGTLV	RRSVASIVGTLVRMA	291.5	17	17
HLA-DPA1*01:03/DPB1*02:01	1	90	104	15	YTEVYLEHR	SRRYTEVYLEHRMQE	292.1	12	12
HLA-DRB1*12:01	1	220	234	15	LVRMAPVIG	SIVGTLVRMAPVIGA	292.3	9.1	9.1
HLA-DQA1*01:01/DQB1*05:01	1	90	104	15	YTEVYLEHR	SRRYTEVYLEHRMQE	292.8	5.5	5.5
HLA-DQA1*05:01/DQB1*03:01	1	244	258	15	AWSERAGEA	EAMAAWSERAGEAMV	293.7	17	17
HLA-DQA1*05:01/DQB1*03:01	1	234	248	15	AESSEAMAA	ACMARQAESSEAMAA	294.2	17	17
HLA-DRB1*13:02	1	210	224	15	SRRSVASIV	NPYTSRRSVASIVGT	294.2	20	20
HLA-DRB1*01:01	1	6	20	15	QTARTGWLT	AIRQTARTGWLTWLA	294.8	45	45
HLA-DRB1*13:02	1	48	62	15	VFQNGFTAW	PPEDVFQNGFTAWGN	295.5	20	20
HLA-DPA1*03:01/DPB1*04:02	1	115	129	15	HFIGYIYEV	TGHFIGYIYEVRADN	296.2	14	14
HLA-DQA1*04:01/DQB1*04:02	1	252	266	15	EAMVLVYYE	RAGEAMVLVYYESIA	296.3	2.8	2.8
HLA-DRB1*13:02	1	46	60	15	VFQNGFTAW	SRPPEDVFQNGFTAW	296.6	20	20
HLA-DRB1*15:01	1	223	237	15	VRMAPVIGA	GTLVRMAPVIGACMA	296.8	17	17
HLA-DRB4*01:01	1	194	208	15	NARYVSQQT	EYSNARYVSQQTRAN	298.5	17	17
HLA-DRB1*07:01	1	224	238	15	MAPVIGACM	TLVRMAPVIGACMAR	298.9	24	24
HLA-DPA1*01:03/DPB1*04:01	1	133	147	15	AASSYFEYV	GAASSYFEYVDTYGD	299.3	8.3	8.3
HLA-DQA1*05:01/DQB1*03:01	1	80	94	15	SNSAFVSTS	SNSAFVSTSSSRRYT	299.4	17	17
HLA-DRB3*01:01	1	142	156	15	TYGDNAGRI	VDTYGDNAGRILAGA	300	8.6	8.6
HLA-DPA1*02:01/DPB1*01:01	1	158	172	15	TYQSEYLAH	ATYQSEYLAHRRIPP	300.1	8.6	8.6
HLA-DRB1*09:01	1	5	19	15	ARTGWLTWL	RAIRQTARTGWLTWL	300.2	25	25
HLA-DPA1*01:03/DPB1*02:01	1	49	63	15	VFQNGFTAW	PEDVFQNGFTAWGNN	300.3	13	13
HLA-DRB1*09:01	1	229	243	15	VIGACMARQ	APVIGACMARQAESS	300.4	25	25
HLA-DRB1*11:01	1	2	16	15	IRQTARTGW	RCTRAIRQTARTGWL	300.5	19	19
HLA-DRB1*07:01	1	14	28	15	AILAVTAPV	GWLTWLAILAVTAPV	300.9	24	24
HLA-DRB1*04:01	1	73	87	15	VGSSNSAFV	RSCQVGSSNSAFVST	301.3	13	13
HLA-DRB4*01:01	1	198	212	15	YVSQQTRAN	ARYVSQQTRANPNPY	301.4	17	17
HLA-DQA1*05:01/DQB1*03:01	1	110	124	15	RGTGHFIGY	RAGRGTGHFIGYIYE	301.7	17	17
HLA-DQA1*05:01/DQB1*03:01	1	153	167	15	LAGALATYQ	LAGALATYQSEYLAH	301.7	17	17
HLA-DRB1*11:01	1	3	17	15	IRQTARTGW	CTRAIRQTARTGWLT	301.7	19	19
HLA-DRB1*04:05	1	90	104	15	YTEVYLEHR	SRRYTEVYLEHRMQE	301.8	16	16
HLA-DQA1*03:01/DQB1*03:02	1	127	141	15	YGAASSYFE	ADNNFYGAASSYFEY	302.5	2.4	2.4
HLA-DPA1*01:03/DPB1*02:01	1	89	103	15	YTEVYLEHR	SSRRYTEVYLEHRMQ	302.7	13	13
HLA-DRB1*07:01	1	109	123	15	TGHFIGYIY	ERAGRGTGHFIGYIY	302.7	24	24
HLA-DQA1*05:01/DQB1*02:01	1	119	133	15	IYEVRADNN	IGYIYEVRADNNFYG	303.8	8.1	8.1
HLA-DQA1*05:01/DQB1*03:01	1	210	224	15	SRRSVASIV	NPYTSRRSVASIVGT	305.8	17	17
HLA-DRB4*01:01	1	168	182	15	NIRRVTRVY	RRIPPENIRRVTRVY	306.2	18	18
HLA-DPA1*03:01/DPB1*04:02	1	113	127	15	HFIGYIYEV	RGTGHFIGYIYEVRA	306.3	14	14
HLA-DQA1*01:02/DQB1*06:02	1	252	266	15	EAMVLVYYE	RAGEAMVLVYYESIA	307.4	12	12
HLA-DPA1*02:01/DPB1*05:01	1	90	104	15	RRYTEVYLE	SRRYTEVYLEHRMQE	307.7	3.6	3.6
HLA-DRB1*01:01	1	141	155	15	YGDNAGRIL	YVDTYGDNAGRILAG	309.2	46	46
HLA-DRB1*11:01	1	163	177	15	YLAHRRIPP	EYLAHRRIPPENIRR	309.6	19	19
HLA-DRB1*11:01	1	4	18	15	IRQTARTGW	TRAIRQTARTGWLTW	309.7	19	19
HLA-DRB1*01:01	1	119	133	15	YIYEVRADN	IGYIYEVRADNNFYG	309.8	46	46
HLA-DRB1*13:02	1	49	63	15	VFQNGFTAW	PEDVFQNGFTAWGNN	310	21	21
HLA-DRB1*04:01	1	72	86	15	CQVGSSNSA	GRSCQVGSSNSAFVS	310.4	13	13
HLA-DRB1*07:01	1	162	176	15	HRRIPPENI	SEYLAHRRIPPENIR	310.6	25	25
HLA-DPA1*02:01/DPB1*05:01	1	88	102	15	RRYTEVYLE	SSSRRYTEVYLEHRM	310.8	3.6	3.6
HLA-DRB1*08:02	1	14	28	15	LAILAVTAP	GWLTWLAILAVTAPV	310.8	9.6	9.6
HLA-DQA1*01:01/DQB1*05:01	1	88	102	15	YTEVYLEHR	SSSRRYTEVYLEHRM	310.9	5.9	5.9
HLA-DRB1*12:01	1	169	183	15	IRRVTRVYH	RIPPENIRRVTRVYH	312	9.7	9.7
HLA-DPA1*03:01/DPB1*04:02	1	114	128	15	HFIGYIYEV	GTGHFIGYIYEVRAD	312.4	15	15
HLA-DQA1*03:01/DQB1*03:02	1	242	256	15	SEAMAAWSE	SSEAMAAWSERAGEA	312.8	2.5	2.5
HLA-DRB1*13:02	1	47	61	15	VFQNGFTAW	RPPEDVFQNGFTAWG	313.9	21	21
HLA-DRB1*07:01	1	247	261	15	ERAGEAMVL	AAWSERAGEAMVLVY	314	25	25
HLA-DRB1*01:01	1	158	172	15	YQSEYLAHR	ATYQSEYLAHRRIPP	314	46	46
HLA-DQA1*01:02/DQB1*06:02	1	12	26	15	LTWLAILAV	RTGWLTWLAILAVTA	314.6	12	12
HLA-DQA1*01:02/DQB1*06:02	1	98	112	15	QEAVEAERA	LEHRMQEAVEAERAG	315.1	12	12
HLA-DQA1*04:01/DQB1*04:02	1	130	144	15	YGAASSYFE	NFYGAASSYFEYVDT	315.4	3	3
HLA-DPA1*03:01/DPB1*04:02	1	13	27	15	WLTWLAILA	TGWLTWLAILAVTAP	315.5	15	15
HLA-DRB1*15:01	1	217	231	15	IVGTLVRMA	SVASIVGTLVRMAPV	315.6	18	18
HLA-DRB1*13:02	1	203	217	15	TRANPNPYT	QQTRANPNPYTSRRS	315.7	21	21
HLA-DRB1*13:02	1	143	157	15	TYGDNAGRI	DTYGDNAGRILAGAL	315.9	21	21
HLA-DRB1*13:02	1	223	237	15	VRMAPVIGA	GTLVRMAPVIGACMA	316.8	21	21
HLA-DRB1*15:01	1	218	232	15	IVGTLVRMA	VASIVGTLVRMAPVI	317.1	18	18
HLA-DQA1*05:01/DQB1*03:01	1	108	122	15	AGRGTGHFI	AERAGRGTGHFIGYI	317.4	18	18
HLA-DRB1*04:05	1	138	152	15	FEYVDTYGD	YFEYVDTYGDNAGRI	317.5	17	17
HLA-DRB1*04:01	1	180	194	15	ITGETTTTE	RVYHNGITGETTTTE	317.9	14	14
HLA-DRB1*08:02	1	161	175	15	LAHRRIPPE	QSEYLAHRRIPPENI	318	9.9	9.9
HLA-DRB1*15:01	1	221	235	15	VRMAPVIGA	IVGTLVRMAPVIGAC	319.4	18	18
HLA-DQA1*05:01/DQB1*02:01	1	156	170	15	LATYQSEYL	ALATYQSEYLAHRRI	319.5	8.5	8.5
HLA-DRB1*01:01	1	72	86	15	CQVGSSNSA	GRSCQVGSSNSAFVS	319.8	46	46
HLA-DQA1*05:01/DQB1*03:01	1	182	196	15	YHNGITGET	YHNGITGETTTTEYS	320	18	18
HLA-DRB1*07:01	1	110	124	15	TGHFIGYIY	RAGRGTGHFIGYIYE	320	25	25
HLA-DRB1*01:01	1	196	210	15	YVSQQTRAN	SNARYVSQQTRANPN	320.3	46	46
HLA-DQA1*05:01/DQB1*03:01	1	14	28	15	WLAILAVTA	GWLTWLAILAVTAPV	320.6	18	18
HLA-DPA1*01:03/DPB1*02:01	1	88	102	15	YTEVYLEHR	SSSRRYTEVYLEHRM	321	13	13
HLA-DQA1*05:01/DQB1*03:01	1	219	233	15	IVGTLVRMA	ASIVGTLVRMAPVIG	321.4	18	18
HLA-DRB1*09:01	1	71	85	15	VGSSNSAFV	TGRSCQVGSSNSAFV	321.8	26	26
HLA-DQA1*01:02/DQB1*06:02	1	97	111	15	QEAVEAERA	YLEHRMQEAVEAERA	322	12	12
HLA-DRB1*04:05	1	56	70	15	WGNNDNVLD	GFTAWGNNDNVLDHL	322.5	17	17
HLA-DQA1*04:01/DQB1*04:02	1	239	253	15	SEAMAAWSE	QAESSEAMAAWSERA	322.6	3.1	3.1
HLA-DRB1*11:01	1	156	170	15	SEYLAHRRI	ALATYQSEYLAHRRI	322.8	20	20
HLA-DRB3*01:01	1	123	137	15	VRADNNFYG	YEVRADNNFYGAASS	323.1	9.1	9.1
HLA-DRB1*08:02	1	163	177	15	LAHRRIPPE	EYLAHRRIPPENIRR	323.2	11	11
HLA-DPA1*02:01/DPB1*01:01	1	133	147	15	YFEYVDTYG	GAASSYFEYVDTYGD	323.6	9.5	9.5
HLA-DPA1*02:01/DPB1*01:01	1	8	22	15	TGWLTWLAI	RQTARTGWLTWLAIL	324	9.6	9.6
HLA-DRB1*04:05	1	52	66	15	FTAWGNNDN	VFQNGFTAWGNNDNV	325.4	17	17
HLA-DQA1*04:01/DQB1*04:02	1	95	109	15	EHRMQEAVE	EVYLEHRMQEAVEAE	325.6	3.2	3.2
HLA-DRB1*09:01	1	249	263	15	ERAGEAMVL	WSERAGEAMVLVYYE	325.7	27	27
HLA-DRB3*01:01	1	131	145	15	YGAASSYFE	FYGAASSYFEYVDTY	325.9	9.2	9.2
HLA-DRB1*01:01	1	143	157	15	YGDNAGRIL	DTYGDNAGRILAGAL	326.8	47	47
HLA-DRB1*07:01	1	18	32	15	ILAVTAPVT	WLAILAVTAPVTSPA	327.4	26	26
HLA-DRB1*15:01	1	219	233	15	IVGTLVRMA	ASIVGTLVRMAPVIG	327.5	18	18
HLA-DRB4*01:01	1	174	188	15	RVTRVYHNG	NIRRVTRVYHNGITG	327.6	19	19
HLA-DRB1*07:01	1	74	88	15	VGSSNSAFV	SCQVGSSNSAFVSTS	327.6	26	26
HLA-DQA1*04:01/DQB1*04:02	1	253	267	15	EAMVLVYYE	AGEAMVLVYYESIAY	327.8	3.2	3.2
HLA-DQA1*01:01/DQB1*05:01	1	91	105	15	YTEVYLEHR	RRYTEVYLEHRMQEA	328.1	6.1	6.1
HLA-DPA1*01:03/DPB1*02:01	1	91	105	15	YTEVYLEHR	RRYTEVYLEHRMQEA	329.8	14	14
HLA-DRB1*09:01	1	20	34	15	LAVTAPVTS	AILAVTAPVTSPAWA	330.4	27	27
HLA-DQA1*04:01/DQB1*04:02	1	127	141	15	YGAASSYFE	ADNNFYGAASSYFEY	330.6	3.2	3.2
HLA-DRB1*01:01	1	139	153	15	YVDTYGDNA	FEYVDTYGDNAGRIL	331.1	47	47
HLA-DRB1*12:01	1	254	268	15	LVYYESIAY	GEAMVLVYYESIAYS	331.2	11	11
HLA-DQA1*01:02/DQB1*06:02	1	95	109	15	YLEHRMQEA	EVYLEHRMQEAVEAE	331.7	13	13
HLA-DRB5*01:01	1	166	180	15	RIPPENIRR	AHRRIPPENIRRVTR	331.8	25	25
HLA-DPA1*02:01/DPB1*01:01	1	128	142	15	GAASSYFEY	DNNFYGAASSYFEYV	332.5	9.8	9.8
HLA-DRB1*07:01	1	135	149	15	FEYVDTYGD	ASSYFEYVDTYGDNA	332.9	26	26
HLA-DPA1*01:03/DPB1*04:01	1	91	105	15	YTEVYLEHR	RRYTEVYLEHRMQEA	333.4	9.2	9.2
HLA-DRB1*01:01	1	191	205	15	TEYSNARYV	TTTEYSNARYVSQQT	333.7	47	47
HLA-DRB4*01:01	1	17	31	15	ILAVTAPVT	TWLAILAVTAPVTSP	334.1	19	19
HLA-DRB1*01:01	1	232	246	15	IGACMARQA	IGACMARQAESSEAM	337.4	47	47
HLA-DRB1*15:01	1	110	124	15	TGHFIGYIY	RAGRGTGHFIGYIYE	337.6	19	19
HLA-DRB1*15:01	1	222	236	15	VRMAPVIGA	VGTLVRMAPVIGACM	337.9	19	19
HLA-DQA1*01:01/DQB1*05:01	1	135	149	15	SYFEYVDTY	ASSYFEYVDTYGDNA	338.1	6.2	6.2
HLA-DPA1*02:01/DPB1*14:01	1	211	225	15	RRSVASIVG	PYTSRRSVASIVGTL	338.2	2.2	2.2
HLA-DRB1*04:05	1	118	132	15	YIYEVRADN	FIGYIYEVRADNNFY	338.3	17	17
HLA-DQA1*03:01/DQB1*03:02	1	128	142	15	YGAASSYFE	DNNFYGAASSYFEYV	338.6	2.8	2.8
HLA-DQA1*01:01/DQB1*05:01	1	7	21	15	ARTGWLTWL	IRQTARTGWLTWLAI	339.1	6.2	6.2
HLA-DRB1*09:01	1	7	21	15	ARTGWLTWL	IRQTARTGWLTWLAI	341	27	27
HLA-DRB1*01:01	1	189	203	15	TEYSNARYV	ETTTTEYSNARYVSQ	341	48	48
HLA-DQA1*04:01/DQB1*04:02	1	152	166	15	GALATYQSE	ILAGALATYQSEYLA	341.7	3.4	3.4
HLA-DRB1*13:02	1	255	269	15	LVYYESIAY	EAMVLVYYESIAYSF	342.4	22	22
HLA-DRB1*15:01	1	38	52	15	VYRYDSRPP	PATVYRYDSRPPEDV	343.4	19	19
HLA-DRB1*11:01	1	5	19	15	IRQTARTGW	RAIRQTARTGWLTWL	343.8	20	20
HLA-DRB1*08:02	1	121	135	15	VRADNNFYG	YIYEVRADNNFYGAA	343.9	11	11
HLA-DRB1*12:01	1	249	263	15	GEAMVLVYY	WSERAGEAMVLVYYE	344.2	11	11
HLA-DRB1*09:01	1	124	138	15	NFYGAASSY	EVRADNNFYGAASSY	346.1	28	28
HLA-DRB1*09:01	1	243	257	15	AMAAWSERA	SEAMAAWSERAGEAM	347.1	28	28
HLA-DQA1*01:02/DQB1*06:02	1	94	108	15	YLEHRMQEA	TEVYLEHRMQEAVEA	347.3	13	13
HLA-DPA1*02:01/DPB1*01:01	1	254	268	15	LVYYESIAY	GEAMVLVYYESIAYS	347.4	11	11
HLA-DRB1*04:05	1	253	267	15	LVYYESIAY	AGEAMVLVYYESIAY	347.5	18	18
HLA-DQA1*01:01/DQB1*05:01	1	12	26	15	WLTWLAILA	RTGWLTWLAILAVTA	348	6.3	6.3
HLA-DQA1*05:01/DQB1*02:01	1	112	126	15	FIGYIYEVR	GRGTGHFIGYIYEVR	348.1	9.2	9.2
HLA-DRB1*13:02	1	124	138	15	VRADNNFYG	EVRADNNFYGAASSY	348.6	22	22
HLA-DRB1*11:01	1	91	105	15	EVYLEHRMQ	RRYTEVYLEHRMQEA	348.8	20	20
HLA-DRB1*07:01	1	156	170	15	SEYLAHRRI	ALATYQSEYLAHRRI	348.8	27	27
HLA-DRB1*01:01	1	7	21	15	QTARTGWLT	IRQTARTGWLTWLAI	348.8	48	48
HLA-DRB1*04:05	1	37	51	15	YRYDSRPPE	PPATVYRYDSRPPED	349	18	18
HLA-DRB1*08:02	1	219	233	15	LVRMAPVIG	ASIVGTLVRMAPVIG	349.5	11	11
HLA-DPA1*01:03/DPB1*02:01	1	50	64	15	VFQNGFTAW	EDVFQNGFTAWGNND	349.6	14	14
HLA-DRB1*12:01	1	251	265	15	GEAMVLVYY	ERAGEAMVLVYYESI	350.5	11	11
HLA-DRB1*04:05	1	51	65	15	FTAWGNNDN	DVFQNGFTAWGNNDN	350.6	18	18
HLA-DQA1*03:01/DQB1*03:02	1	126	140	15	YGAASSYFE	RADNNFYGAASSYFE	351.2	2.9	2.9
HLA-DRB1*11:01	1	1	15	15	IRQTARTGW	MRCTRAIRQTARTGW	351.3	20	20
HLA-DQA1*01:02/DQB1*06:02	1	13	27	15	LTWLAILAV	TGWLTWLAILAVTAP	351.7	13	13
HLA-DQA1*05:01/DQB1*02:01	1	246	260	15	ERAGEAMVL	MAAWSERAGEAMVLV	352.6	9.3	9.3
HLA-DRB1*04:01	1	17	31	15	ILAVTAPVT	TWLAILAVTAPVTSP	353.3	15	15
HLA-DRB1*01:01	1	162	176	15	YLAHRRIPP	SEYLAHRRIPPENIR	353.6	48	48
HLA-DRB1*08:02	1	118	132	15	IYEVRADNN	FIGYIYEVRADNNFY	354.1	11	11
HLA-DQA1*03:01/DQB1*03:02	1	243	257	15	SEAMAAWSE	SEAMAAWSERAGEAM	354.2	2.9	2.9
HLA-DPA1*02:01/DPB1*01:01	1	251	265	15	AMVLVYYES	ERAGEAMVLVYYESI	354.4	11	11
HLA-DRB1*07:01	1	134	148	15	FEYVDTYGD	AASSYFEYVDTYGDN	354.4	27	27
HLA-DRB1*04:05	1	86	100	15	RRYTEVYLE	STSSSRRYTEVYLEH	355.1	18	18
HLA-DRB1*08:02	1	160	174	15	LAHRRIPPE	YQSEYLAHRRIPPEN	356.2	12	12
HLA-DRB1*12:01	1	250	264	15	GEAMVLVYY	SERAGEAMVLVYYES	356.8	12	12
HLA-DRB1*04:05	1	38	52	15	YRYDSRPPE	PATVYRYDSRPPEDV	357.1	18	18
HLA-DRB1*04:01	1	19	33	15	ILAVTAPVT	LAILAVTAPVTSPAW	357.7	15	15
HLA-DRB1*15:01	1	85	99	15	SRRYTEVYL	VSTSSSRRYTEVYLE	358.2	19	19
HLA-DQA1*05:01/DQB1*02:01	1	247	261	15	ERAGEAMVL	AAWSERAGEAMVLVY	358.3	9.4	9.4
HLA-DQA1*05:01/DQB1*03:01	1	107	121	15	AGRGTGHFI	EAERAGRGTGHFIGY	358.6	19	19
HLA-DPA1*02:01/DPB1*01:01	1	134	148	15	YFEYVDTYG	AASSYFEYVDTYGDN	358.7	11	11
HLA-DQA1*05:01/DQB1*03:01	1	106	120	15	AGRGTGHFI	VEAERAGRGTGHFIG	360	19	19
HLA-DRB1*12:01	1	170	184	15	IRRVTRVYH	IPPENIRRVTRVYHN	360.7	12	12
HLA-DRB1*07:01	1	225	239	15	MAPVIGACM	LVRMAPVIGACMARQ	360.7	27	27
HLA-DPA1*02:01/DPB1*01:01	1	249	263	15	ERAGEAMVL	WSERAGEAMVLVYYE	360.8	11	11
HLA-DRB1*11:01	1	82	96	15	FVSTSSSRR	SAFVSTSSSRRYTEV	362.3	21	21
HLA-DRB1*01:01	1	164	178	15	HRRIPPENI	YLAHRRIPPENIRRV	362.7	49	49
HLA-DQA1*01:02/DQB1*06:02	1	99	113	15	QEAVEAERA	EHRMQEAVEAERAGR	364.5	14	14
HLA-DQA1*03:01/DQB1*03:02	1	129	143	15	YGAASSYFE	NNFYGAASSYFEYVD	365.2	3.1	3.1
HLA-DRB1*04:05	1	112	126	15	FIGYIYEVR	GRGTGHFIGYIYEVR	365.6	18	18
HLA-DRB1*11:01	1	210	224	15	YTSRRSVAS	NPYTSRRSVASIVGT	366.1	21	21
HLA-DRB1*11:01	1	92	106	15	EVYLEHRMQ	RYTEVYLEHRMQEAV	366.6	21	21
HLA-DRB1*01:01	1	5	19	15	QTARTGWLT	RAIRQTARTGWLTWL	367	49	49
HLA-DRB1*01:01	1	75	89	15	VGSSNSAFV	CQVGSSNSAFVSTSS	367.1	49	49
HLA-DRB5*01:01	1	172	186	15	IRRVTRVYH	PENIRRVTRVYHNGI	367.2	26	26
HLA-DRB1*07:01	1	158	172	15	SEYLAHRRI	ATYQSEYLAHRRIPP	368.1	28	28
HLA-DRB5*01:01	1	131	145	15	FYGAASSYF	FYGAASSYFEYVDTY	368.3	26	26
HLA-DRB1*04:01	1	16	30	15	ILAVTAPVT	LTWLAILAVTAPVTS	369.3	15	15
HLA-DRB5*01:01	1	222	236	15	VRMAPVIGA	VGTLVRMAPVIGACM	369.6	26	26
HLA-DRB1*11:01	1	81	95	15	FVSTSSSRR	NSAFVSTSSSRRYTE	369.7	21	21
HLA-DPA1*01:03/DPB1*04:01	1	218	232	15	IVGTLVRMA	VASIVGTLVRMAPVI	369.9	10	10
HLA-DRB1*01:01	1	30	44	15	WADDPPATV	SPAWADDPPATVYRY	370.3	49	49
HLA-DPA1*02:01/DPB1*14:01	1	149	163	15	RILAGALAT	AGRILAGALATYQSE	370.9	2.5	2.5
HLA-DRB5*01:01	1	218	232	15	ASIVGTLVR	VASIVGTLVRMAPVI	372	27	27
HLA-DRB1*12:01	1	221	235	15	LVRMAPVIG	IVGTLVRMAPVIGAC	373.2	12	12
HLA-DRB1*04:01	1	18	32	15	ILAVTAPVT	WLAILAVTAPVTSPA	374.3	16	16
HLA-DRB1*15:01	1	214	228	15	VASIVGTLV	SRRSVASIVGTLVRM	374.9	20	20
HLA-DRB5*01:01	1	165	179	15	RIPPENIRR	LAHRRIPPENIRRVT	374.9	27	27
HLA-DQA1*01:02/DQB1*06:02	1	248	262	15	RAGEAMVLV	AWSERAGEAMVLVYY	375	14	14
HLA-DRB5*01:01	1	198	212	15	YVSQQTRAN	ARYVSQQTRANPNPY	375	27	27
HLA-DQA1*01:02/DQB1*06:02	1	11	25	15	LTWLAILAV	ARTGWLTWLAILAVT	375.5	14	14
HLA-DRB1*04:01	1	220	234	15	IVGTLVRMA	SIVGTLVRMAPVIGA	375.6	16	16
HLA-DQA1*05:01/DQB1*03:01	1	13	27	15	TWLAILAVT	TGWLTWLAILAVTAP	375.6	20	20
HLA-DRB3*01:01	1	138	152	15	TYGDNAGRI	YFEYVDTYGDNAGRI	376	11	11
HLA-DRB1*04:05	1	17	31	15	ILAVTAPVT	TWLAILAVTAPVTSP	377.5	19	19
HLA-DRB1*01:01	1	21	35	15	LAVTAPVTS	ILAVTAPVTSPAWAD	377.5	50	50
HLA-DRB1*15:01	1	39	53	15	VYRYDSRPP	ATVYRYDSRPPEDVF	377.7	20	20
HLA-DRB1*04:05	1	16	30	15	ILAVTAPVT	LTWLAILAVTAPVTS	378.4	19	19
HLA-DRB1*07:01	1	157	171	15	SEYLAHRRI	LATYQSEYLAHRRIP	378.9	28	28
HLA-DRB1*08:02	1	117	131	15	IYEVRADNN	HFIGYIYEVRADNNF	379.8	12	12
HLA-DRB3*02:02	1	39	53	15	YRYDSRPPE	ATVYRYDSRPPEDVF	379.9	10	10
HLA-DRB1*04:05	1	195	209	15	YVSQQTRAN	YSNARYVSQQTRANP	381.5	19	19
HLA-DRB5*01:01	1	173	187	15	IRRVTRVYH	ENIRRVTRVYHNGIT	381.7	27	27
HLA-DRB1*01:01	1	197	211	15	YVSQQTRAN	NARYVSQQTRANPNP	381.9	50	50
HLA-DRB5*01:01	1	160	174	15	QSEYLAHRR	YQSEYLAHRRIPPEN	382.7	27	27
HLA-DQA1*05:01/DQB1*02:01	1	248	262	15	ERAGEAMVL	AWSERAGEAMVLVYY	383.4	10	10
HLA-DRB1*15:01	1	224	238	15	VRMAPVIGA	TLVRMAPVIGACMAR	383.6	20	20
HLA-DPA1*01:03/DPB1*02:01	1	87	101	15	YTEVYLEHR	TSSSRRYTEVYLEHR	383.7	15	15
HLA-DQA1*01:02/DQB1*06:02	1	96	110	15	YLEHRMQEA	VYLEHRMQEAVEAER	384.2	15	15
HLA-DRB1*04:05	1	194	208	15	YVSQQTRAN	EYSNARYVSQQTRAN	384.7	19	19
HLA-DRB1*01:01	1	78	92	15	FVSTSSSRR	GSSNSAFVSTSSSRR	384.8	50	50
HLA-DRB1*04:01	1	74	88	15	VGSSNSAFV	SCQVGSSNSAFVSTS	385	16	16
HLA-DRB1*07:01	1	19	33	15	ILAVTAPVT	LAILAVTAPVTSPAW	386.8	28	28
HLA-DRB5*01:01	1	167	181	15	RIPPENIRR	HRRIPPENIRRVTRV	387.4	27	27
HLA-DRB5*01:01	1	147	161	15	RILAGALAT	DNAGRILAGALATYQ	388.9	27	27
HLA-DRB3*02:02	1	162	176	15	YLAHRRIPP	SEYLAHRRIPPENIR	389	11	11
HLA-DRB1*01:01	1	138	152	15	YVDTYGDNA	YFEYVDTYGDNAGRI	390.6	50	50
HLA-DPA1*03:01/DPB1*04:02	1	251	265	15	AMVLVYYES	ERAGEAMVLVYYESI	390.9	17	17
HLA-DRB1*01:01	1	163	177	15	HRRIPPENI	EYLAHRRIPPENIRR	391	51	51
HLA-DRB1*01:01	1	8	22	15	QTARTGWLT	RQTARTGWLTWLAIL	391.1	51	51
HLA-DQA1*05:01/DQB1*03:01	1	66	80	15	GRSCQVGSS	VLDHLTGRSCQVGSS	391.8	21	21
HLA-DRB1*13:02	1	50	64	15	VFQNGFTAW	EDVFQNGFTAWGNND	392.8	24	24
HLA-DRB1*07:01	1	139	153	15	YGDNAGRIL	FEYVDTYGDNAGRIL	393.4	28	28
HLA-DRB1*12:01	1	252	266	15	GEAMVLVYY	RAGEAMVLVYYESIA	393.6	13	13
HLA-DRB1*07:01	1	248	262	15	ERAGEAMVL	AWSERAGEAMVLVYY	393.6	28	28
HLA-DRB4*01:01	1	255	269	15	LVYYESIAY	EAMVLVYYESIAYSF	393.8	22	22
HLA-DQA1*05:01/DQB1*02:01	1	120	134	15	IYEVRADNN	GYIYEVRADNNFYGA	394.1	11	11
HLA-DRB1*03:01	1	123	137	15	VRADNNFYG	YEVRADNNFYGAASS	394.2	13	13
HLA-DPA1*02:01/DPB1*14:01	1	148	162	15	RILAGALAT	NAGRILAGALATYQS	394.4	2.7	2.7
HLA-DRB4*01:01	1	118	132	15	YIYEVRADN	FIGYIYEVRADNNFY	395.3	22	22
HLA-DRB1*12:01	1	147	161	15	ILAGALATY	DNAGRILAGALATYQ	395.5	13	13
HLA-DRB1*04:05	1	196	210	15	YVSQQTRAN	SNARYVSQQTRANPN	395.8	19	19
HLA-DQA1*04:01/DQB1*04:02	1	97	111	15	RMQEAVEAE	YLEHRMQEAVEAERA	395.9	4.3	4.3
HLA-DQA1*05:01/DQB1*02:01	1	15	29	15	ILAVTAPVT	WLTWLAILAVTAPVT	396.2	11	11
HLA-DPA1*01:03/DPB1*02:01	1	6	20	15	ARTGWLTWL	AIRQTARTGWLTWLA	397.1	15	15
HLA-DRB1*15:01	1	18	32	15	ILAVTAPVT	WLAILAVTAPVTSPA	397.2	21	21
HLA-DQA1*03:01/DQB1*03:02	1	95	109	15	EHRMQEAVE	EVYLEHRMQEAVEAE	397.9	3.5	3.5
HLA-DQA1*01:02/DQB1*06:02	1	243	257	15	AMAAWSERA	SEAMAAWSERAGEAM	399.3	15	15
HLA-DRB1*12:01	1	146	160	15	ILAGALATY	GDNAGRILAGALATY	399.8	13	13
HLA-DRB1*04:01	1	53	67	15	FTAWGNNDN	FQNGFTAWGNNDNVL	400.6	16	16
HLA-DRB5*01:01	1	227	241	15	MAPVIGACM	RMAPVIGACMARQAE	400.6	27	27
HLA-DRB1*01:01	1	120	134	15	YIYEVRADN	GYIYEVRADNNFYGA	400.6	51	51
HLA-DRB1*13:02	1	175	189	15	VTRVYHNGI	IRRVTRVYHNGITGE	401.6	24	24
HLA-DQA1*05:01/DQB1*03:01	1	12	26	15	TWLAILAVT	RTGWLTWLAILAVTA	401.9	21	21
HLA-DRB1*12:01	1	148	162	15	ILAGALATY	NAGRILAGALATYQS	402.4	13	13
HLA-DQA1*01:02/DQB1*06:02	1	66	80	15	LTGRSCQVG	VLDHLTGRSCQVGSS	404.2	15	15
HLA-DPA1*02:01/DPB1*05:01	1	87	101	15	RRYTEVYLE	TSSSRRYTEVYLEHR	404.3	5.1	5.1
HLA-DRB4*01:01	1	119	133	15	YIYEVRADN	IGYIYEVRADNNFYG	406	22	22
HLA-DRB1*01:01	1	100	114	15	HRMQEAVEA	HRMQEAVEAERAGRG	406.3	51	51
HLA-DRB3*02:02	1	40	54	15	YRYDSRPPE	TVYRYDSRPPEDVFQ	406.7	11	11
HLA-DRB1*04:01	1	219	233	15	IVGTLVRMA	ASIVGTLVRMAPVIG	406.8	17	17
HLA-DRB1*01:01	1	161	175	15	YLAHRRIPP	QSEYLAHRRIPPENI	407	51	51
HLA-DPA1*02:01/DPB1*01:01	1	117	131	15	HFIGYIYEV	HFIGYIYEVRADNNF	407.1	13	13
HLA-DPA1*01:03/DPB1*04:01	1	117	131	15	FIGYIYEVR	HFIGYIYEVRADNNF	407.4	11	11
HLA-DQA1*01:01/DQB1*05:01	1	131	145	15	AASSYFEYV	FYGAASSYFEYVDTY	407.8	7.2	7.2
HLA-DRB1*15:01	1	17	31	15	ILAVTAPVT	TWLAILAVTAPVTSP	407.9	21	21
HLA-DRB1*07:01	1	192	206	15	TEYSNARYV	TTEYSNARYVSQQTR	408.7	29	29
HLA-DQA1*04:01/DQB1*04:02	1	96	110	15	RMQEAVEAE	VYLEHRMQEAVEAER	409	4.5	4.5
HLA-DQA1*04:01/DQB1*04:02	1	131	145	15	YGAASSYFE	FYGAASSYFEYVDTY	409.3	4.5	4.5
HLA-DRB1*01:01	1	159	173	15	YLAHRRIPP	TYQSEYLAHRRIPPE	409.4	51	51
HLA-DRB1*04:05	1	15	29	15	ILAVTAPVT	WLTWLAILAVTAPVT	409.8	20	20
HLA-DRB1*07:01	1	245	259	15	ERAGEAMVL	AMAAWSERAGEAMVL	410.3	29	29
HLA-DPA1*03:01/DPB1*04:02	1	86	100	15	RYTEVYLEH	STSSSRRYTEVYLEH	410.5	18	18
HLA-DRB1*07:01	1	111	125	15	TGHFIGYIY	AGRGTGHFIGYIYEV	410.9	29	29
HLA-DRB1*01:01	1	137	151	15	YVDTYGDNA	SYFEYVDTYGDNAGR	411.3	52	52
HLA-DQA1*05:01/DQB1*02:01	1	101	115	15	QEAVEAERA	RMQEAVEAERAGRGT	411.6	11	11
HLA-DQA1*03:01/DQB1*03:02	1	247	261	15	ERAGEAMVL	AAWSERAGEAMVLVY	412.7	3.7	3.7
HLA-DPA1*02:01/DPB1*01:01	1	111	125	15	HFIGYIYEV	AGRGTGHFIGYIYEV	412.7	13	13
HLA-DRB1*12:01	1	218	232	15	VGTLVRMAP	VASIVGTLVRMAPVI	413.3	13	13
HLA-DRB1*03:01	1	39	53	15	YRYDSRPPE	ATVYRYDSRPPEDVF	413.7	13	13
HLA-DQA1*01:02/DQB1*06:02	1	67	81	15	LTGRSCQVG	LDHLTGRSCQVGSSN	414.4	16	16
HLA-DPA1*03:01/DPB1*04:02	1	9	23	15	TGWLTWLAI	QTARTGWLTWLAILA	414.5	18	18
HLA-DQA1*04:01/DQB1*04:02	1	149	163	15	GALATYQSE	AGRILAGALATYQSE	414.8	4.7	4.7
HLA-DPA1*03:01/DPB1*04:02	1	129	143	15	GAASSYFEY	NNFYGAASSYFEYVD	415.1	18	18
HLA-DRB1*09:01	1	144	158	15	GRILAGALA	TYGDNAGRILAGALA	415.7	31	31
HLA-DQA1*01:02/DQB1*06:02	1	14	28	15	LTWLAILAV	GWLTWLAILAVTAPV	415.9	16	16
HLA-DQA1*05:01/DQB1*03:01	1	115	129	15	HFIGYIYEV	TGHFIGYIYEVRADN	417	22	22
HLA-DRB1*13:02	1	76	90	15	VGSSNSAFV	QVGSSNSAFVSTSSS	417.4	24	24
HLA-DPA1*01:03/DPB1*04:01	1	217	231	15	IVGTLVRMA	SVASIVGTLVRMAPV	418.1	11	11
HLA-DRB3*02:02	1	58	72	15	WGNNDNVLD	TAWGNNDNVLDHLTG	418.9	11	11
HLA-DRB1*15:01	1	37	51	15	VYRYDSRPP	PPATVYRYDSRPPED	418.9	21	21
HLA-DPA1*03:01/DPB1*04:02	1	14	28	15	WLTWLAILA	GWLTWLAILAVTAPV	419	18	18
HLA-DRB1*15:01	1	116	130	15	IGYIYEVRA	GHFIGYIYEVRADNN	419	21	21
HLA-DRB4*01:01	1	117	131	15	YIYEVRADN	HFIGYIYEVRADNNF	420	23	23
HLA-DRB1*04:05	1	192	206	15	YSNARYVSQ	TTEYSNARYVSQQTR	421.5	20	20
HLA-DRB5*01:01	1	164	178	15	RIPPENIRR	YLAHRRIPPENIRRV	421.7	28	28
HLA-DQA1*03:01/DQB1*03:02	1	97	111	15	RMQEAVEAE	YLEHRMQEAVEAERA	422.6	3.9	3.9
HLA-DQA1*04:01/DQB1*04:02	1	237	251	15	AESSEAMAA	ARQAESSEAMAAWSE	422.9	4.8	4.8
HLA-DQA1*04:01/DQB1*04:02	1	240	254	15	SEAMAAWSE	AESSEAMAAWSERAG	423.4	4.8	4.8
HLA-DRB1*12:01	1	150	164	15	AGALATYQS	GRILAGALATYQSEY	423.5	13	13
HLA-DQA1*04:01/DQB1*04:02	1	254	268	15	EAMVLVYYE	GEAMVLVYYESIAYS	423.6	4.8	4.8
HLA-DQA1*01:02/DQB1*06:02	1	79	93	15	SAFVSTSSS	SSNSAFVSTSSSRRY	424.1	16	16
HLA-DRB1*07:01	1	136	150	15	FEYVDTYGD	SSYFEYVDTYGDNAG	424.7	30	30
HLA-DPA1*02:01/DPB1*01:01	1	92	106	15	VYLEHRMQE	RYTEVYLEHRMQEAV	425.1	13	13
HLA-DRB1*11:01	1	226	240	15	MAPVIGACM	VRMAPVIGACMARQA	425.3	23	23
HLA-DQA1*01:01/DQB1*05:01	1	255	269	15	MVLVYYESI	EAMVLVYYESIAYSF	425.4	7.6	7.6
HLA-DQA1*04:01/DQB1*04:02	1	238	252	15	SEAMAAWSE	RQAESSEAMAAWSER	425.8	4.8	4.8
HLA-DPA1*01:03/DPB1*02:01	1	152	166	15	LATYQSEYL	ILAGALATYQSEYLA	425.9	16	16
HLA-DPA1*02:01/DPB1*01:01	1	253	267	15	AMVLVYYES	AGEAMVLVYYESIAY	426.6	13	13
HLA-DRB3*02:02	1	129	143	15	YGAASSYFE	NNFYGAASSYFEYVD	426.9	11	11
HLA-DQA1*03:01/DQB1*03:02	1	130	144	15	YGAASSYFE	NFYGAASSYFEYVDT	428.2	3.9	3.9
HLA-DPA1*01:03/DPB1*02:01	1	15	29	15	LTWLAILAV	WLTWLAILAVTAPVT	428.3	16	16
HLA-DRB1*15:01	1	19	33	15	ILAVTAPVT	LAILAVTAPVTSPAW	428.3	22	22
HLA-DPA1*02:01/DPB1*01:01	1	250	264	15	EAMVLVYYE	SERAGEAMVLVYYES	428.7	13	13
HLA-DPA1*03:01/DPB1*04:02	1	133	147	15	SSYFEYVDT	GAASSYFEYVDTYGD	430.8	18	18
HLA-DQA1*05:01/DQB1*03:01	1	233	247	15	ARQAESSEA	GACMARQAESSEAMA	431.5	22	22
HLA-DQA1*01:01/DQB1*05:01	1	92	106	15	YTEVYLEHR	RYTEVYLEHRMQEAV	431.9	7.6	7.6
HLA-DRB1*11:01	1	214	228	15	VASIVGTLV	SRRSVASIVGTLVRM	432.4	23	23
HLA-DRB1*07:01	1	75	89	15	VGSSNSAFV	CQVGSSNSAFVSTSS	432.6	30	30
HLA-DPA1*01:03/DPB1*02:01	1	92	106	15	YLEHRMQEA	RYTEVYLEHRMQEAV	432.7	16	16
HLA-DRB1*09:01	1	193	207	15	TEYSNARYV	TEYSNARYVSQQTRA	433	32	32
HLA-DRB1*11:01	1	80	94	15	FVSTSSSRR	SNSAFVSTSSSRRYT	433.5	23	23
HLA-DQA1*05:01/DQB1*02:01	1	249	263	15	ERAGEAMVL	WSERAGEAMVLVYYE	435.4	12	12
HLA-DRB1*12:01	1	172	186	15	IRRVTRVYH	PENIRRVTRVYHNGI	435.4	14	14
HLA-DRB4*01:01	1	16	30	15	ILAVTAPVT	LTWLAILAVTAPVTS	436.5	23	23
HLA-DRB1*04:05	1	53	67	15	FTAWGNNDN	FQNGFTAWGNNDNVL	436.8	21	21
HLA-DQA1*01:01/DQB1*05:01	1	136	150	15	SYFEYVDTY	SSYFEYVDTYGDNAG	437.7	7.7	7.7
HLA-DRB1*03:01	1	38	52	15	YRYDSRPPE	PATVYRYDSRPPEDV	437.9	14	14
HLA-DPA1*02:01/DPB1*01:01	1	13	27	15	WLTWLAILA	TGWLTWLAILAVTAP	439.1	14	14
HLA-DRB1*13:02	1	198	212	15	QTRANPNPY	ARYVSQQTRANPNPY	439.4	25	25
HLA-DRB1*08:02	1	116	130	15	IYEVRADNN	GHFIGYIYEVRADNN	440.1	14	14
HLA-DQA1*05:01/DQB1*03:01	1	23	37	15	VTAPVTSPA	AVTAPVTSPAWADDP	440.4	22	22
HLA-DPA1*01:03/DPB1*04:01	1	159	173	15	YQSEYLAHR	TYQSEYLAHRRIPPE	440.8	12	12
HLA-DRB5*01:01	1	170	184	15	IRRVTRVYH	IPPENIRRVTRVYHN	440.9	29	29
HLA-DRB1*04:01	1	217	231	15	IVGTLVRMA	SVASIVGTLVRMAPV	442.4	18	18
HLA-DRB1*15:01	1	169	183	15	IRRVTRVYH	RIPPENIRRVTRVYH	442.4	22	22
HLA-DRB1*09:01	1	230	244	15	VIGACMARQ	PVIGACMARQAESSE	442.8	32	32
HLA-DRB5*01:01	1	171	185	15	IRRVTRVYH	PPENIRRVTRVYHNG	443.3	29	29
HLA-DRB1*04:01	1	218	232	15	IVGTLVRMA	VASIVGTLVRMAPVI	443.4	18	18
HLA-DRB1*12:01	1	149	163	15	ILAGALATY	AGRILAGALATYQSE	447.4	14	14
HLA-DRB1*15:01	1	148	162	15	GRILAGALA	NAGRILAGALATYQS	447.6	22	22
HLA-DQA1*04:01/DQB1*04:02	1	126	140	15	YGAASSYFE	RADNNFYGAASSYFE	449.9	5.2	5.2
HLA-DPA1*01:03/DPB1*04:01	1	216	230	15	IVGTLVRMA	RSVASIVGTLVRMAP	449.9	12	12
HLA-DRB1*07:01	1	159	173	15	SEYLAHRRI	TYQSEYLAHRRIPPE	450	31	31
HLA-DRB1*09:01	1	242	256	15	AMAAWSERA	SSEAMAAWSERAGEA	450.7	33	33
HLA-DPA1*03:01/DPB1*04:02	1	112	126	15	HFIGYIYEV	GRGTGHFIGYIYEVR	450.8	19	19
HLA-DRB1*04:01	1	216	230	15	IVGTLVRMA	RSVASIVGTLVRMAP	451.3	18	18
HLA-DRB1*04:05	1	193	207	15	YSNARYVSQ	TEYSNARYVSQQTRA	451.3	21	21
HLA-DPA1*01:03/DPB1*02:01	1	127	141	15	FYGAASSYF	ADNNFYGAASSYFEY	451.8	17	17
HLA-DRB1*04:01	1	131	145	15	YGAASSYFE	FYGAASSYFEYVDTY	452.6	18	18
HLA-DRB1*15:01	1	213	227	15	VASIVGTLV	TSRRSVASIVGTLVR	454.5	23	23
HLA-DRB1*04:05	1	39	53	15	YRYDSRPPE	ATVYRYDSRPPEDVF	455.7	21	21
HLA-DQA1*01:01/DQB1*05:01	1	254	268	15	MVLVYYESI	GEAMVLVYYESIAYS	456	8	8
HLA-DRB1*04:01	1	136	150	15	FEYVDTYGD	SSYFEYVDTYGDNAG	456.9	18	18
HLA-DPA1*01:03/DPB1*02:01	1	137	151	15	FEYVDTYGD	SYFEYVDTYGDNAGR	457.7	17	17
HLA-DRB1*01:01	1	165	179	15	HRRIPPENI	LAHRRIPPENIRRVT	457.7	53	53
HLA-DRB1*04:01	1	137	151	15	FEYVDTYGD	SYFEYVDTYGDNAGR	458.4	18	18
HLA-DRB1*03:01	1	118	132	15	VRADNNFYX	FIGYIYEVRADNNFY	459.4	14	14
HLA-DQA1*01:02/DQB1*06:02	1	73	87	15	GSSNSAFVS	RSCQVGSSNSAFVST	460.1	17	17
HLA-DRB1*07:01	1	63	77	15	HLTGRSCQV	NDNVLDHLTGRSCQV	460.7	31	31
HLA-DRB4*01:01	1	20	34	15	ILAVTAPVT	AILAVTAPVTSPAWA	462.3	24	24
HLA-DRB1*15:01	1	36	50	15	VYRYDSRPP	DPPATVYRYDSRPPE	463.4	23	23
HLA-DRB1*03:01	1	84	98	15	VSTSSSRRY	FVSTSSSRRYTEVYL	464.6	14	14
HLA-DRB1*07:01	1	226	240	15	MAPVIGACM	VRMAPVIGACMARQA	465.5	31	31
HLA-DRB1*04:01	1	150	164	15	LAGALATYQ	GRILAGALATYQSEY	467.2	19	19
HLA-DQA1*05:01/DQB1*02:01	1	17	31	15	ILAVTAPVT	TWLAILAVTAPVTSP	468.9	13	13
HLA-DRB1*07:01	1	138	152	15	FEYVDTYGD	YFEYVDTYGDNAGRI	469	31	31
HLA-DRB5*01:01	1	151	165	15	LAGALATYQ	RILAGALATYQSEYL	469.2	30	30
HLA-DQA1*05:01/DQB1*02:01	1	137	151	15	YVDTYGDNA	SYFEYVDTYGDNAGR	469.3	13	13
HLA-DQA1*04:01/DQB1*04:02	1	153	167	15	GALATYQSE	LAGALATYQSEYLAH	470.8	5.6	5.6
HLA-DRB1*03:01	1	1	15	15	CTRAIRQTA	MRCTRAIRQTARTGW	470.8	14	14
HLA-DRB1*04:01	1	20	34	15	ILAVTAPVT	AILAVTAPVTSPAWA	471	19	19
HLA-DPA1*03:01/DPB1*04:02	1	221	235	15	LVRMAPVIG	IVGTLVRMAPVIGAC	471.1	20	20
HLA-DRB1*04:05	1	119	133	15	VRADNNFYG	IGYIYEVRADNNFYG	471.7	22	22
HLA-DQA1*05:01/DQB1*02:01	1	253	267	15	MVLVYYESI	AGEAMVLVYYESIAY	472	13	13
HLA-DRB4*01:01	1	167	181	15	RIPPENIRR	HRRIPPENIRRVTRV	472.2	25	25
HLA-DRB1*01:01	1	121	135	15	VRADNNFYG	YIYEVRADNNFYGAA	473	54	54
HLA-DQA1*03:01/DQB1*03:02	1	96	110	15	RMQEAVEAE	VYLEHRMQEAVEAER	473.2	4.6	4.6
HLA-DRB1*09:01	1	157	171	15	LATYQSEYL	LATYQSEYLAHRRIP	474.7	34	34
HLA-DRB3*01:01	1	254	268	15	LVYYESIAY	GEAMVLVYYESIAYS	475	12	12
HLA-DPA1*01:03/DPB1*04:01	1	215	229	15	IVGTLVRMA	RRSVASIVGTLVRMA	475.3	13	13
HLA-DRB1*01:01	1	31	45	15	WADDPPATV	PAWADDPPATVYRYD	475.7	54	54
HLA-DRB1*04:05	1	197	211	15	YVSQQTRAN	NARYVSQQTRANPNP	478	22	22
HLA-DRB1*04:01	1	71	85	15	CQVGSSNSA	TGRSCQVGSSNSAFV	480.1	19	19
HLA-DRB1*09:01	1	241	255	15	AMAAWSERA	ESSEAMAAWSERAGE	481.6	34	34
HLA-DRB1*01:01	1	198	212	15	YVSQQTRAN	ARYVSQQTRANPNPY	482.3	54	54
HLA-DPA1*02:01/DPB1*01:01	1	248	262	15	ERAGEAMVL	AWSERAGEAMVLVYY	482.5	15	15
HLA-DRB1*11:01	1	209	223	15	YTSRRSVAS	PNPYTSRRSVASIVG	482.5	24	24
HLA-DRB1*04:05	1	14	28	15	WLAILAVTA	GWLTWLAILAVTAPV	482.8	22	22
HLA-DRB1*15:01	1	84	98	15	SRRYTEVYL	FVSTSSSRRYTEVYL	483.1	24	24
HLA-DRB1*03:01	1	218	232	15	IVGTLVRMA	VASIVGTLVRMAPVI	483.8	15	15
HLA-DQA1*01:02/DQB1*06:02	1	100	114	15	QEAVEAERA	HRMQEAVEAERAGRG	484	18	18
HLA-DQA1*05:01/DQB1*02:01	1	251	265	15	MVLVYYESI	ERAGEAMVLVYYESI	484.5	13	13
HLA-DQA1*03:01/DQB1*03:02	1	98	112	15	RMQEAVEAE	LEHRMQEAVEAERAG	485	4.7	4.7
HLA-DRB1*08:02	1	159	173	15	LAHRRIPPE	TYQSEYLAHRRIPPE	485.4	16	16
HLA-DRB1*08:02	1	122	136	15	VRADNNFYG	IYEVRADNNFYGAAS	485.7	16	16
HLA-DPA1*02:01/DPB1*14:01	1	147	161	15	RILAGALAT	DNAGRILAGALATYQ	486	3.6	3.6
HLA-DQA1*03:01/DQB1*03:02	1	131	145	15	YGAASSYFE	FYGAASSYFEYVDTY	486	4.7	4.7
HLA-DRB1*04:05	1	216	230	15	VASIVGTLV	RSVASIVGTLVRMAP	486.5	22	22
HLA-DQA1*05:01/DQB1*02:01	1	254	268	15	MVLVYYESI	GEAMVLVYYESIAYS	487.1	13	13
HLA-DRB1*15:01	1	16	30	15	ILAVTAPVT	LTWLAILAVTAPVTS	487.2	24	24
HLA-DRB5*01:01	1	169	183	15	IRRVTRVYH	RIPPENIRRVTRVYH	487.2	30	30
HLA-DRB1*04:05	1	120	134	15	VRADNNFYG	GYIYEVRADNNFYGA	487.7	22	22
HLA-DRB1*04:05	1	18	32	15	ILAVTAPVT	WLAILAVTAPVTSPA	488.2	22	22
HLA-DRB1*07:01	1	20	34	15	ILAVTAPVT	AILAVTAPVTSPAWA	488.4	32	32
HLA-DRB1*12:01	1	151	165	15	AGALATYQS	RILAGALATYQSEYL	489.9	15	15
HLA-DPA1*03:01/DPB1*04:02	1	214	228	15	SIVGTLVRM	SRRSVASIVGTLVRM	492.9	20	20
HLA-DRB1*11:01	1	93	107	15	VYLEHRMQE	YTEVYLEHRMQEAVE	493	25	25
HLA-DRB1*01:01	1	250	264	15	ERAGEAMVL	SERAGEAMVLVYYES	493	55	55
HLA-DQA1*01:01/DQB1*05:01	1	253	267	15	MVLVYYESI	AGEAMVLVYYESIAY	493.7	8.7	8.7
HLA-DRB1*04:05	1	215	229	15	VASIVGTLV	RRSVASIVGTLVRMA	495.5	23	23
HLA-DQA1*05:01/DQB1*02:01	1	16	30	15	ILAVTAPVT	LTWLAILAVTAPVTS	495.6	13	13
HLA-DRB1*07:01	1	137	151	15	FEYVDTYGD	SYFEYVDTYGDNAGR	496.5	32	32
HLA-DQA1*04:01/DQB1*04:02	1	241	255	15	SEAMAAWSE	ESSEAMAAWSERAGE	496.6	6	6
HLA-DRB1*11:01	1	213	227	15	RRSVASIVG	TSRRSVASIVGTLVR	497.1	25	25
HLA-DRB1*11:01	1	90	104	15	EVYLEHRMQ	SRRYTEVYLEHRMQE	497.4	25	25
HLA-DRB1*15:01	1	90	104	15	SRRYTEVYL	SRRYTEVYLEHRMQE	499	24	24
HLA-DQA1*04:01/DQB1*04:02	1	255	269	15	EAMVLVYYE	EAMVLVYYESIAYSF	500.5	6	6
HLA-DPA1*03:01/DPB1*04:02	1	116	130	15	HFIGYIYEV	GHFIGYIYEVRADNN	501.1	21	21
HLA-DQA1*01:02/DQB1*06:02	1	65	79	15	LTGRSCQVG	NVLDHLTGRSCQVGS	501.3	19	19
HLA-DRB1*01:01	1	29	43	15	WADDPPATV	TSPAWADDPPATVYR	502.3	55	55
HLA-DRB1*11:01	1	211	225	15	RRSVASIVG	PYTSRRSVASIVGTL	503	25	25
HLA-DPA1*02:01/DPB1*01:01	1	252	266	15	AMVLVYYES	RAGEAMVLVYYESIA	503.8	16	16
HLA-DQA1*01:02/DQB1*06:02	1	253	267	15	EAMVLVYYE	AGEAMVLVYYESIAY	505.1	19	19
HLA-DRB1*11:01	1	212	226	15	RRSVASIVG	YTSRRSVASIVGTLV	505.8	25	25
HLA-DRB1*15:01	1	10	24	15	WLTWLAILA	TARTGWLTWLAILAV	506.6	25	25
HLA-DQA1*05:01/DQB1*03:01	1	105	119	15	ERAGRGTGH	AVEAERAGRGTGHFI	507.3	24	24
HLA-DRB1*01:01	1	195	209	15	YVSQQTRAN	YSNARYVSQQTRANP	507.7	55	55
HLA-DRB1*01:01	1	136	150	15	FEYVDTYGD	SSYFEYVDTYGDNAG	509.1	55	55
HLA-DPA1*02:01/DPB1*01:01	1	152	166	15	ALATYQSEY	ILAGALATYQSEYLA	510	16	16
HLA-DRB3*02:02	1	54	68	15	WGNNDNVLD	QNGFTAWGNNDNVLD	510.1	12	12
HLA-DRB1*01:01	1	160	174	15	YLAHRRIPP	YQSEYLAHRRIPPEN	510.4	56	56
HLA-DPA1*02:01/DPB1*05:01	1	255	269	15	LVYYESIAY	EAMVLVYYESIAYSF	510.9	6.8	6.8
HLA-DRB1*04:01	1	135	149	15	FEYVDTYGD	ASSYFEYVDTYGDNA	511	20	20
HLA-DPA1*01:03/DPB1*04:01	1	10	24	15	GWLTWLAIL	TARTGWLTWLAILAV	512.7	13	13
HLA-DRB1*04:05	1	12	26	15	WLTWLAILA	RTGWLTWLAILAVTA	513.5	23	23
HLA-DRB1*11:01	1	148	162	15	GRILAGALA	NAGRILAGALATYQS	513.6	25	25
HLA-DQA1*04:01/DQB1*04:02	1	98	112	15	RMQEAVEAE	LEHRMQEAVEAERAG	514	6.3	6.3
HLA-DPA1*02:01/DPB1*14:01	1	215	229	15	RRSVASIVG	RRSVASIVGTLVRMA	514.8	3.9	3.9
HLA-DRB1*08:02	1	148	162	15	LAGALATYQ	NAGRILAGALATYQS	515	16	16
HLA-DRB3*02:02	1	19	33	15	ILAVTAPVT	LAILAVTAPVTSPAW	515.2	12	12
HLA-DRB1*08:02	1	253	267	15	LVYYESIAY	AGEAMVLVYYESIAY	515.4	17	17
HLA-DRB3*02:02	1	161	175	15	YLAHRRIPP	QSEYLAHRRIPPENI	516.8	12	12
HLA-DRB1*04:05	1	13	27	15	WLTWLAILA	TGWLTWLAILAVTAP	517.1	23	23
HLA-DQA1*01:02/DQB1*06:02	1	233	247	15	ACMARQAES	GACMARQAESSEAMA	519.4	19	19
HLA-DRB3*02:02	1	38	52	15	YRYDSRPPE	PATVYRYDSRPPEDV	519.5	12	12
HLA-DQA1*03:01/DQB1*03:02	1	248	262	15	ERAGEAMVL	AWSERAGEAMVLVYY	520.6	5.1	5.1
HLA-DRB1*03:01	1	217	231	15	IVGTLVRMA	SVASIVGTLVRMAPV	521.6	15	15
HLA-DQA1*01:02/DQB1*06:02	1	93	107	15	YLEHRMQEA	YTEVYLEHRMQEAVE	522.3	19	19
HLA-DRB5*01:01	1	174	188	15	IRRVTRVYH	NIRRVTRVYHNGITG	522.4	31	31
HLA-DRB1*01:01	1	240	254	15	SEAMAAWSE	AESSEAMAAWSERAG	523.7	56	56
HLA-DRB1*12:01	1	173	187	15	IRRVTRVYH	ENIRRVTRVYHNGIT	524.3	16	16
HLA-DRB1*15:01	1	178	192	15	TRVYHNGIT	VTRVYHNGITGETTT	524.4	25	25
HLA-DPA1*02:01/DPB1*01:01	1	247	261	15	ERAGEAMVL	AAWSERAGEAMVLVY	525.3	17	17
HLA-DRB3*02:02	1	16	30	15	WLAILAVTA	LTWLAILAVTAPVTS	525.4	13	13
HLA-DQA1*05:01/DQB1*02:01	1	121	135	15	IYEVRADNN	YIYEVRADNNFYGAA	526.6	14	14
HLA-DPA1*02:01/DPB1*01:01	1	151	165	15	ALATYQSEY	RILAGALATYQSEYL	527	17	17
HLA-DQA1*05:01/DQB1*02:01	1	245	259	15	ERAGEAMVL	AMAAWSERAGEAMVL	527.9	14	14
HLA-DRB1*01:01	1	192	206	15	TEYSNARYV	TTEYSNARYVSQQTR	527.9	56	56
HLA-DRB1*01:01	1	166	180	15	HRRIPPENI	AHRRIPPENIRRVTR	529	56	56
HLA-DRB1*09:01	1	240	254	15	AMAAWSERA	AESSEAMAAWSERAG	530.7	36	36
HLA-DRB1*03:01	1	92	106	15	VYLEHRMQE	RYTEVYLEHRMQEAV	531.1	16	16
HLA-DRB1*08:02	1	149	163	15	LAGALATYQ	AGRILAGALATYQSE	531.4	17	17
HLA-DPA1*03:01/DPB1*04:02	1	134	148	15	SSYFEYVDT	AASSYFEYVDTYGDN	531.4	21	21
HLA-DRB1*04:05	1	10	24	15	WLTWLAILA	TARTGWLTWLAILAV	532.7	24	24
HLA-DRB1*01:01	1	254	268	15	MVLVYYESI	GEAMVLVYYESIAYS	533.9	56	56
HLA-DRB1*15:01	1	150	164	15	LAGALATYQ	GRILAGALATYQSEY	534.4	25	25
HLA-DRB1*15:01	1	149	163	15	LAGALATYQ	AGRILAGALATYQSE	535.4	25	25
HLA-DQA1*04:01/DQB1*04:02	1	94	108	15	EHRMQEAVE	TEVYLEHRMQEAVEA	535.7	6.7	6.7
HLA-DPA1*01:03/DPB1*04:01	1	11	25	15	LTWLAILAV	ARTGWLTWLAILAVT	537.1	14	14
HLA-DRB1*07:01	1	64	78	15	HLTGRSCQV	DNVLDHLTGRSCQVG	537.1	33	33
HLA-DQA1*01:02/DQB1*06:02	1	214	228	15	RSVASIVGT	SRRSVASIVGTLVRM	537.3	20	20
HLA-DRB1*15:01	1	117	131	15	IGYIYEVRA	HFIGYIYEVRADNNF	537.6	25	25
HLA-DRB1*01:01	1	4	18	15	QTARTGWLT	TRAIRQTARTGWLTW	538.9	56	56
HLA-DQA1*05:01/DQB1*03:01	1	255	269	15	VYYESIAYS	EAMVLVYYESIAYSF	539.3	25	25
HLA-DQA1*05:01/DQB1*03:01	1	209	223	15	SRRSVASIV	PNPYTSRRSVASIVG	539.5	25	25
HLA-DRB1*04:05	1	191	205	15	YSNARYVSQ	TTTEYSNARYVSQQT	540.2	24	24
HLA-DRB1*07:01	1	170	184	15	IRRVTRVYH	IPPENIRRVTRVYHN	540.4	34	34
HLA-DRB4*01:01	1	217	231	15	VGTLVRMAP	SVASIVGTLVRMAPV	542.5	27	27
HLA-DRB1*07:01	1	163	177	15	HRRIPPENI	EYLAHRRIPPENIRR	543.5	34	34
HLA-DRB3*02:02	1	18	32	15	ILAVTAPVT	WLAILAVTAPVTSPA	543.7	13	13
HLA-DPA1*01:03/DPB1*04:01	1	134	148	15	AASSYFEYV	AASSYFEYVDTYGDN	544	14	14
HLA-DPA1*03:01/DPB1*04:02	1	15	29	15	WLTWLAILA	WLTWLAILAVTAPVT	544.2	22	22
HLA-DPA1*01:03/DPB1*02:01	1	5	19	15	ARTGWLTWL	RAIRQTARTGWLTWL	545.2	19	19
HLA-DRB1*04:01	1	149	163	15	LAGALATYQ	AGRILAGALATYQSE	546.1	21	21
HLA-DRB1*12:01	1	222	236	15	LVRMAPVIG	VGTLVRMAPVIGACM	546.5	17	17
HLA-DRB1*04:05	1	57	71	15	WGNNDNVLD	FTAWGNNDNVLDHLT	546.7	25	25
HLA-DQA1*01:02/DQB1*06:02	1	10	24	15	GWLTWLAIL	TARTGWLTWLAILAV	546.9	20	20
HLA-DRB1*15:01	1	109	123	15	TGHFIGYIY	ERAGRGTGHFIGYIY	550.9	26	26
HLA-DRB1*07:01	1	133	147	15	FEYVDTYGD	GAASSYFEYVDTYGD	551.2	34	34
HLA-DRB1*03:01	1	93	107	15	VYLEHRMQE	YTEVYLEHRMQEAVE	553.2	16	16
HLA-DRB1*07:01	1	65	79	15	HLTGRSCQV	NVLDHLTGRSCQVGS	554.3	34	34
HLA-DRB1*11:01	1	193	207	15	YSNARYVSQ	TEYSNARYVSQQTRA	555.3	26	26
HLA-DRB1*04:05	1	11	25	15	WLTWLAILA	ARTGWLTWLAILAVT	556.6	25	25
HLA-DRB3*02:02	1	17	31	15	ILAVTAPVT	TWLAILAVTAPVTSP	557.4	13	13
HLA-DRB1*04:01	1	15	29	15	ILAVTAPVT	WLTWLAILAVTAPVT	558.1	21	21
HLA-DRB1*07:01	1	8	22	15	TARTGWLTW	RQTARTGWLTWLAIL	560.1	34	34
HLA-DRB1*04:01	1	151	165	15	LAGALATYQ	RILAGALATYQSEYL	562.9	21	21
HLA-DRB1*12:01	1	171	185	15	IRRVTRVYH	PPENIRRVTRVYHNG	563	17	17
HLA-DRB1*03:01	1	220	234	15	VRMAPVIGA	SIVGTLVRMAPVIGA	563.9	16	16
HLA-DRB1*09:01	1	48	62	15	FQNGFTAWG	PPEDVFQNGFTAWGN	564.3	37	37
HLA-DQA1*01:01/DQB1*05:01	1	93	107	15	YTEVYLEHR	YTEVYLEHRMQEAVE	567.6	9.8	9.8
HLA-DRB4*01:01	1	116	130	15	YIYEVRADN	GHFIGYIYEVRADNN	568	28	28
HLA-DRB1*15:01	1	147	161	15	GRILAGALA	DNAGRILAGALATYQ	568.6	26	26
HLA-DRB1*13:02	1	84	98	15	VSTSSSRRY	FVSTSSSRRYTEVYL	568.8	28	28
HLA-DPA1*01:03/DPB1*02:01	1	151	165	15	ILAGALATY	RILAGALATYQSEYL	568.9	20	20
HLA-DQA1*05:01/DQB1*02:01	1	18	32	15	ILAVTAPVT	WLAILAVTAPVTSPA	569.3	15	15
HLA-DPA1*01:03/DPB1*04:01	1	9	23	15	GWLTWLAIL	QTARTGWLTWLAILA	569.5	14	14
HLA-DRB1*03:01	1	2	16	15	IRQTARTGW	RCTRAIRQTARTGWL	570.8	16	16
HLA-DRB1*07:01	1	160	174	15	SEYLAHRRI	YQSEYLAHRRIPPEN	571.3	34	34
HLA-DRB4*01:01	1	193	207	15	NARYVSQQT	TEYSNARYVSQQTRA	572.4	28	28
HLA-DQA1*01:02/DQB1*06:02	1	247	261	15	RAGEAMVLV	AAWSERAGEAMVLVY	572.9	21	21
HLA-DRB3*01:01	1	156	170	15	YQSEYLAHR	ALATYQSEYLAHRRI	573.3	14	14
HLA-DQA1*01:01/DQB1*05:01	1	13	27	15	WLTWLAILA	TGWLTWLAILAVTAP	573.4	9.9	9.9
HLA-DRB1*09:01	1	177	191	15	YHNGITGET	RVTRVYHNGITGETT	573.6	38	38
HLA-DRB1*15:01	1	9	23	15	RTGWLTWLA	QTARTGWLTWLAILA	574	27	27
HLA-DRB1*04:01	1	89	103	15	YTEVYLEHR	SSRRYTEVYLEHRMQ	575.2	22	22
HLA-DQA1*05:01/DQB1*03:01	1	124	138	15	NFYGAASSY	EVRADNNFYGAASSY	575.2	26	26
HLA-DQA1*03:01/DQB1*03:02	1	150	164	15	GALATYQSE	GRILAGALATYQSEY	578.3	5.9	5.9
HLA-DRB1*11:01	1	192	206	15	YSNARYVSQ	TTEYSNARYVSQQTR	580	27	27
HLA-DRB1*04:01	1	77	91	15	FVSTSSSRX	VGSSNSAFVSTSSSR	580.1	22	22
HLA-DRB1*04:05	1	220	234	15	LVRMAPVIG	SIVGTLVRMAPVIGA	580.2	26	26
HLA-DQA1*01:01/DQB1*05:01	1	152	166	15	ALATYQSEY	ILAGALATYQSEYLA	581.6	11	11
HLA-DRB1*04:05	1	213	227	15	VASIVGTLV	TSRRSVASIVGTLVR	581.9	26	26
HLA-DRB1*07:01	1	85	99	15	VSTSSSRRY	VSTSSSRRYTEVYLE	582.4	35	35
HLA-DQA1*01:02/DQB1*06:02	1	1	15	15	CTRAIRQTA	MRCTRAIRQTARTGW	582.9	21	21
HLA-DPA1*01:03/DPB1*02:01	1	51	65	15	VFQNGFTAW	DVFQNGFTAWGNNDN	583.3	20	20
HLA-DQA1*01:02/DQB1*06:02	1	213	227	15	RSVASIVGT	TSRRSVASIVGTLVR	583.5	21	21
HLA-DRB1*07:01	1	151	165	15	LATYQSEYL	RILAGALATYQSEYL	583.8	35	35
HLA-DRB1*01:01	1	84	98	15	FVSTSSSRR	FVSTSSSRRYTEVYL	583.8	58	58
HLA-DQA1*01:01/DQB1*05:01	1	87	101	15	SSRRYTEVY	TSSSRRYTEVYLEHR	585.5	11	11
HLA-DRB4*01:01	1	254	268	15	LVYYESIAY	GEAMVLVYYESIAYS	585.5	28	28
HLA-DQA1*05:01/DQB1*02:01	1	252	266	15	MVLVYYESI	RAGEAMVLVYYESIA	586.7	15	15
HLA-DRB1*07:01	1	76	90	15	VGSSNSAFV	QVGSSNSAFVSTSSS	588.4	35	35
HLA-DRB1*08:02	1	150	164	15	LAGALATYQ	GRILAGALATYQSEY	589	19	19
HLA-DRB1*13:02	1	118	132	15	EVRADNNFY	FIGYIYEVRADNNFY	589	29	29
HLA-DQA1*01:01/DQB1*05:01	1	130	144	15	AASSYFEYV	NFYGAASSYFEYVDT	589.5	11	11
HLA-DRB1*01:01	1	179	193	15	YHNGITGET	TRVYHNGITGETTTT	592.4	58	58
HLA-DRB3*01:01	1	117	131	15	YIYEVRADN	HFIGYIYEVRADNNF	593.5	15	15
HLA-DRB1*07:01	1	10	24	15	LTWLAILAV	TARTGWLTWLAILAV	594.1	35	35
HLA-DRB1*07:01	1	178	192	15	VTRVYHNGI	VTRVYHNGITGETTT	594.4	35	35
HLA-DRB1*07:01	1	249	263	15	ERAGEAMVL	WSERAGEAMVLVYYE	595.1	35	35
HLA-DRB1*09:01	1	4	18	15	IRQTARTGW	TRAIRQTARTGWLTW	595.2	38	38
HLA-DRB1*09:01	1	49	63	15	FQNGFTAWG	PEDVFQNGFTAWGNN	598.3	38	38
HLA-DRB3*01:01	1	143	157	15	TYGDNAGRI	DTYGDNAGRILAGAL	598.6	15	15
HLA-DQA1*05:01/DQB1*02:01	1	94	108	15	HRMQEAVEA	TEVYLEHRMQEAVEA	598.8	15	15
HLA-DRB1*03:01	1	40	54	15	YRYDSRPPE	TVYRYDSRPPEDVFQ	598.8	17	17
HLA-DQA1*03:01/DQB1*03:02	1	86	100	15	RRYTEVYLE	STSSSRRYTEVYLEH	599.1	6.3	6.3
HLA-DQA1*01:02/DQB1*06:02	1	15	29	15	TWLAILAVT	WLTWLAILAVTAPVT	600	22	22
HLA-DPA1*02:01/DPB1*14:01	1	146	160	15	RILAGALAT	GDNAGRILAGALATY	600.7	4.6	4.6
HLA-DRB3*02:02	1	198	212	15	TRANPNPYX	ARYVSQQTRANPNPY	600.8	14	14
HLA-DRB3*02:02	1	128	142	15	FYGAASSYF	DNNFYGAASSYFEYV	601.4	14	14
HLA-DQA1*05:01/DQB1*02:01	1	14	28	15	WLAILAVTA	GWLTWLAILAVTAPV	602.1	15	15
HLA-DRB1*01:01	1	239	253	15	SEAMAAWSE	QAESSEAMAAWSERA	605.2	59	59
HLA-DRB5*01:01	1	168	182	15	RIPPENIRR	RRIPPENIRRVTRVY	606	33	33
HLA-DPA1*02:01/DPB1*01:01	1	159	173	15	YLAHRRIPP	TYQSEYLAHRRIPPE	606.9	19	19
HLA-DQA1*05:01/DQB1*03:01	1	28	42	15	AWADDPPAT	VTSPAWADDPPATVY	607.3	27	27
HLA-DQA1*01:02/DQB1*06:02	1	153	167	15	AGALATYQS	LAGALATYQSEYLAH	607.6	22	22
HLA-DQA1*03:01/DQB1*03:02	1	99	113	15	RMQEAVEAE	EHRMQEAVEAERAGR	608.3	6.4	6.4
HLA-DRB1*11:01	1	197	211	15	YVSQQTRAN	NARYVSQQTRANPNP	609.2	27	27
HLA-DPA1*02:01/DPB1*01:01	1	14	28	15	WLTWLAILA	GWLTWLAILAVTAPV	609.6	19	19
HLA-DRB1*12:01	1	15	29	15	ILAVTAPVT	WLTWLAILAVTAPVT	609.8	18	18
HLA-DRB1*04:05	1	198	212	15	YVSQQTRAN	ARYVSQQTRANPNPY	612.8	26	26
HLA-DRB1*09:01	1	109	123	15	AGRGTGHFI	ERAGRGTGHFIGYIY	614.6	39	39
HLA-DQA1*03:01/DQB1*03:02	1	151	165	15	GALATYQSE	RILAGALATYQSEYL	614.7	6.4	6.4
HLA-DRB1*12:01	1	13	27	15	LTWLAILAV	TGWLTWLAILAVTAP	616.1	18	18
HLA-DRB1*12:01	1	12	26	15	LTWLAILAV	RTGWLTWLAILAVTA	616.7	18	18
HLA-DRB1*13:02	1	168	182	15	ENIRRVTRV	RRIPPENIRRVTRVY	617.1	30	30
HLA-DRB1*04:05	1	151	165	15	LATYQSEYL	RILAGALATYQSEYL	617.5	27	27
HLA-DRB1*09:01	1	231	245	15	ARQAESSEA	VIGACMARQAESSEA	617.5	39	39
HLA-DRB1*01:01	1	188	202	15	TEYSNARYV	GETTTTEYSNARYVS	617.7	59	59
HLA-DPA1*01:03/DPB1*04:01	1	152	166	15	LATYQSEYL	ILAGALATYQSEYLA	618.2	15	15
HLA-DPA1*02:01/DPB1*01:01	1	85	99	15	SRRYTEVYL	VSTSSSRRYTEVYLE	619.9	19	19
HLA-DRB1*09:01	1	250	264	15	ERAGEAMVL	SERAGEAMVLVYYES	620.1	39	39
HLA-DRB1*03:01	1	37	51	15	YRYDSRPPE	PPATVYRYDSRPPED	620.4	17	17
HLA-DRB1*01:01	1	241	255	15	SEAMAAWSE	ESSEAMAAWSERAGE	620.9	59	59
HLA-DRB1*04:05	1	77	91	15	FVSTSSSRX	VGSSNSAFVSTSSSR	621	27	27
HLA-DQA1*01:02/DQB1*06:02	1	9	23	15	RTGWLTWLA	QTARTGWLTWLAILA	621.1	22	22
HLA-DQA1*01:01/DQB1*05:01	1	153	167	15	ALATYQSEY	LAGALATYQSEYLAH	622.8	11	11
HLA-DPA1*01:03/DPB1*04:01	1	127	141	15	GAASSYFEY	ADNNFYGAASSYFEY	624.4	15	15
HLA-DQA1*05:01/DQB1*03:01	1	116	130	15	HFIGYIYEV	GHFIGYIYEVRADNN	624.5	27	27
HLA-DPA1*03:01/DPB1*04:02	1	128	142	15	GAASSYFEY	DNNFYGAASSYFEYV	628.3	24	24
HLA-DRB1*04:05	1	219	233	15	IVGTLVRMA	ASIVGTLVRMAPVIG	628.6	27	27
HLA-DRB1*12:01	1	217	231	15	VGTLVRMAP	SVASIVGTLVRMAPV	629.6	19	19
HLA-DRB1*04:01	1	90	104	15	YTEVYLEHR	SRRYTEVYLEHRMQE	630.9	23	23
HLA-DRB1*04:05	1	214	228	15	VASIVGTLV	SRRSVASIVGTLVRM	631	27	27
HLA-DRB1*09:01	1	176	190	15	YHNGITGET	RRVTRVYHNGITGET	631	39	39
HLA-DQA1*01:02/DQB1*06:02	1	68	82	15	LTGRSCQVG	DHLTGRSCQVGSSNS	631.2	23	23
HLA-DRB1*09:01	1	178	192	15	YHNGITGET	VTRVYHNGITGETTT	631.8	40	40
HLA-DRB1*12:01	1	14	28	15	LTWLAILAV	GWLTWLAILAVTAPV	632.2	19	19
HLA-DPA1*01:03/DPB1*02:01	1	158	172	15	YQSEYLAHR	ATYQSEYLAHRRIPP	632.8	21	21
HLA-DRB1*07:01	1	112	126	15	TGHFIGYIY	GRGTGHFIGYIYEVR	635.3	36	36
HLA-DRB1*13:02	1	176	190	15	VYHNGITGE	RRVTRVYHNGITGET	638.6	30	30
HLA-DRB3*02:02	1	163	177	15	YLAHRRIPP	EYLAHRRIPPENIRR	638.7	14	14
HLA-DRB3*01:01	1	124	138	15	VRADNNFYG	EVRADNNFYGAASSY	641.4	15	15
HLA-DRB1*04:01	1	138	152	15	FEYVDTYGD	YFEYVDTYGDNAGRI	642.1	24	24
HLA-DRB1*15:01	1	225	239	15	MAPVIGACM	LVRMAPVIGACMARQ	642.3	28	28
HLA-DRB1*04:01	1	215	229	15	IVGTLVRMA	RRSVASIVGTLVRMA	643.1	24	24
HLA-DRB4*01:01	1	175	189	15	RVTRVYHNG	IRRVTRVYHNGITGE	643.2	30	30
HLA-DRB1*01:01	1	9	23	15	QTARTGWLT	QTARTGWLTWLAILA	644.3	60	60
HLA-DPA1*01:03/DPB1*04:01	1	219	233	15	IVGTLVRMA	ASIVGTLVRMAPVIG	644.6	16	16
HLA-DRB1*04:05	1	9	23	15	WLTWLAILA	QTARTGWLTWLAILA	646.1	27	27
HLA-DQA1*05:01/DQB1*03:01	1	252	266	15	EAMVLVYYE	RAGEAMVLVYYESIA	646.5	28	28
HLA-DRB1*04:05	1	19	33	15	ILAVTAPVT	LAILAVTAPVTSPAW	647.8	27	27
HLA-DRB1*15:01	1	20	34	15	ILAVTAPVT	AILAVTAPVTSPAWA	648.3	29	29
HLA-DRB1*01:01	1	71	85	15	CQVGSSNSA	TGRSCQVGSSNSAFV	648.7	60	60
HLA-DRB5*01:01	1	163	177	15	RIPPENIRR	EYLAHRRIPPENIRR	648.9	34	34
HLA-DRB1*09:01	1	47	61	15	FQNGFTAWG	RPPEDVFQNGFTAWG	649.4	40	40
HLA-DQA1*01:01/DQB1*05:01	1	137	151	15	SYFEYVDTY	SYFEYVDTYGDNAGR	649.8	11	11
HLA-DRB1*08:02	1	227	241	15	IGACMARQA	RMAPVIGACMARQAE	649.8	20	20
HLA-DRB1*13:02	1	224	238	15	VRMAPVIGA	TLVRMAPVIGACMAR	649.9	31	31
HLA-DRB1*03:01	1	78	92	15	FVSTSSSRR	GSSNSAFVSTSSSRR	650.7	18	18
HLA-DRB1*07:01	1	164	178	15	HRRIPPENI	YLAHRRIPPENIRRV	652.6	37	37
HLA-DPA1*01:03/DPB1*04:01	1	111	125	15	FIGYIYEVX	AGRGTGHFIGYIYEV	653.1	16	16
HLA-DRB1*01:01	1	178	192	15	YHNGITGET	VTRVYHNGITGETTT	655.3	60	60
HLA-DPA1*02:01/DPB1*01:01	1	7	21	15	RTGWLTWLA	IRQTARTGWLTWLAI	656.4	21	21
HLA-DRB1*03:01	1	91	105	15	VYLEHRMQE	RRYTEVYLEHRMQEA	658.5	18	18
HLA-DRB1*04:01	1	75	89	15	VGSSNSAFV	CQVGSSNSAFVSTSS	659.1	24	24
HLA-DPA1*01:03/DPB1*04:01	1	8	22	15	GWLTWLAIL	RQTARTGWLTWLAIL	659.7	16	16
HLA-DRB1*01:01	1	244	258	15	WSERAGEAM	EAMAAWSERAGEAMV	661.2	60	60
HLA-DRB1*15:01	1	11	25	15	WLTWLAILA	ARTGWLTWLAILAVT	661.3	29	29
HLA-DRB1*04:01	1	118	132	15	IYEVRADNN	FIGYIYEVRADNNFY	661.5	24	24
HLA-DRB1*04:05	1	227	241	15	VIGACMARQ	RMAPVIGACMARQAE	661.5	28	28
HLA-DRB1*07:01	1	171	185	15	IRRVTRVYH	PPENIRRVTRVYHNG	661.7	37	37
HLA-DRB3*02:02	1	160	174	15	YLAHRRIPP	YQSEYLAHRRIPPEN	662.3	15	15
HLA-DRB1*11:01	1	83	97	15	VSTSSSRRY	AFVSTSSSRRYTEVY	663.2	29	29
HLA-DRB1*11:01	1	147	161	15	GRILAGALA	DNAGRILAGALATYQ	663.5	29	29
HLA-DRB1*04:05	1	212	226	15	VASIVGTLV	YTSRRSVASIVGTLV	663.6	28	28
HLA-DQA1*05:01/DQB1*03:01	1	50	64	15	FQNGFTAWG	EDVFQNGFTAWGNND	663.9	28	28
HLA-DRB1*11:01	1	196	210	15	YVSQQTRAN	SNARYVSQQTRANPN	664.5	29	29
HLA-DPA1*02:01/DPB1*14:01	1	248	262	15	ERAGEAMVL	AWSERAGEAMVLVYY	665.9	5.2	5.2
HLA-DRB1*03:01	1	94	108	15	VYLEHRMQE	TEVYLEHRMQEAVEA	666.3	18	18
HLA-DRB1*01:01	1	242	256	15	SEAMAAWSE	SSEAMAAWSERAGEA	666.7	60	60
HLA-DPA1*02:01/DPB1*14:01	1	210	224	15	RRSVASIVG	NPYTSRRSVASIVGT	667	5.2	5.2
HLA-DRB1*09:01	1	196	210	15	YVSQQTRAN	SNARYVSQQTRANPN	668.1	41	41
HLA-DRB1*11:01	1	198	212	15	YVSQQTRAN	ARYVSQQTRANPNPY	668.9	29	29
HLA-DRB1*04:05	1	217	231	15	IVGTLVRMA	SVASIVGTLVRMAPV	670.9	28	28
HLA-DRB1*07:01	1	77	91	15	VGSSNSAFV	VGSSNSAFVSTSSSR	671.7	37	37
HLA-DRB1*04:01	1	88	102	15	YTEVYLEHR	SSSRRYTEVYLEHRM	671.8	24	24
HLA-DPA1*01:03/DPB1*04:01	1	86	100	15	RYTEVYLEH	STSSSRRYTEVYLEH	672.1	16	16
HLA-DRB1*09:01	1	50	64	15	FQNGFTAWG	EDVFQNGFTAWGNND	673.6	41	41
HLA-DRB1*11:01	1	149	163	15	GRILAGALA	AGRILAGALATYQSE	674.8	29	29
HLA-DQA1*03:01/DQB1*03:02	1	236	250	15	AESSEAMAA	MARQAESSEAMAAWS	676.7	7.1	7.1
HLA-DRB1*04:05	1	36	50	15	YRYDSRPPE	DPPATVYRYDSRPPE	678.1	28	28
HLA-DRB1*01:01	1	11	25	15	LTWLAILAV	ARTGWLTWLAILAVT	679.2	61	61
HLA-DPA1*02:01/DPB1*01:01	1	93	107	15	VYLEHRMQE	YTEVYLEHRMQEAVE	679.6	21	21
HLA-DQA1*01:02/DQB1*06:02	1	212	226	15	RSVASIVGT	YTSRRSVASIVGTLV	680.2	24	24
HLA-DRB1*09:01	1	195	209	15	YVSQQTRAN	YSNARYVSQQTRANP	680.4	41	41
HLA-DQA1*05:01/DQB1*03:01	1	65	79	15	HLTGRSCQV	NVLDHLTGRSCQVGS	683.4	28	28
HLA-DPA1*02:01/DPB1*05:01	1	91	105	15	RRYTEVYLE	RRYTEVYLEHRMQEA	683.5	9.1	9.1
HLA-DRB1*13:02	1	254	268	15	LVYYESIAY	GEAMVLVYYESIAYS	683.5	32	32
HLA-DRB1*15:01	1	137	151	15	FEYVDTYGD	SYFEYVDTYGDNAGR	683.8	29	29
HLA-DRB1*13:02	1	20	34	15	ILAVTAPVT	AILAVTAPVTSPAWA	684.5	32	32
HLA-DRB1*04:05	1	91	105	15	YTEVYLEHR	RRYTEVYLEHRMQEA	685	29	29
HLA-DRB5*01:01	1	210	224	15	YTSRRSVAS	NPYTSRRSVASIVGT	685.4	35	35
HLA-DRB1*11:01	1	208	222	15	YTSRRSVAS	NPNPYTSRRSVASIV	688	29	29
HLA-DRB1*01:01	1	243	257	15	WSERAGEAM	SEAMAAWSERAGEAM	688.1	61	61
HLA-DPA1*02:01/DPB1*14:01	1	150	164	15	RILAGALAT	GRILAGALATYQSEY	688.3	5.3	5.3
HLA-DQA1*01:02/DQB1*06:02	1	244	258	15	AMAAWSERA	EAMAAWSERAGEAMV	688.3	24	24
HLA-DRB1*01:01	1	61	75	15	LDHLTGRSC	GNNDNVLDHLTGRSC	688.8	61	61
HLA-DQA1*01:01/DQB1*05:01	1	151	165	15	ALATYQSEY	RILAGALATYQSEYL	689.3	12	12
HLA-DQA1*03:01/DQB1*03:02	1	149	163	15	LAGALATYQ	AGRILAGALATYQSE	690.9	7.3	7.3
HLA-DRB1*09:01	1	108	122	15	AGRGTGHFI	AERAGRGTGHFIGYI	693.3	41	41
HLA-DQA1*04:01/DQB1*04:02	1	242	256	15	SEAMAAWSE	SSEAMAAWSERAGEA	693.6	8.9	8.9
HLA-DRB5*01:01	1	211	225	15	YTSRRSVAS	PYTSRRSVASIVGTL	695.7	35	35
HLA-DQA1*01:02/DQB1*06:02	1	254	268	15	EAMVLVYYE	GEAMVLVYYESIAYS	699.7	25	25
HLA-DRB1*09:01	1	132	146	15	YGAASSYFE	YGAASSYFEYVDTYG	699.9	42	42
HLA-DRB1*07:01	1	66	80	15	HLTGRSCQV	VLDHLTGRSCQVGSS	701.4	38	38
HLA-DRB1*01:01	1	32	46	15	WADDPPATV	AWADDPPATVYRYDS	702.2	61	61
HLA-DRB1*09:01	1	194	208	15	YVSQQTRAN	EYSNARYVSQQTRAN	702.5	42	42
HLA-DQA1*05:01/DQB1*03:01	1	104	118	15	ERAGRGTGH	EAVEAERAGRGTGHF	702.7	29	29
HLA-DQA1*05:01/DQB1*03:01	1	29	43	15	AWADDPPAT	TSPAWADDPPATVYR	703.5	29	29
HLA-DRB1*11:01	1	191	205	15	YSNARYVSQ	TTTEYSNARYVSQQT	704.8	29	29
HLA-DRB1*01:01	1	112	126	15	HFIGYIYEV	GRGTGHFIGYIYEVR	705.2	61	61
HLA-DQA1*04:01/DQB1*04:02	1	132	146	15	YGAASSYFE	YGAASSYFEYVDTYG	705.6	9.1	9.1
HLA-DQA1*05:01/DQB1*03:01	1	81	95	15	VSTSSSRRY	NSAFVSTSSSRRYTE	705.7	29	29
HLA-DPA1*03:01/DPB1*04:02	1	93	107	15	EVYLEHRMQ	YTEVYLEHRMQEAVE	705.8	26	26
HLA-DQA1*05:01/DQB1*02:01	1	250	264	15	ERAGEAMVL	SERAGEAMVLVYYES	706.6	17	17
HLA-DRB1*01:01	1	177	191	15	YHNGITGET	RVTRVYHNGITGETT	706.9	61	61
HLA-DRB3*02:02	1	173	187	15	IRRVTRVYH	ENIRRVTRVYHNGIT	707.4	15	15
HLA-DRB1*08:02	1	136	150	15	FEYVDTYGD	SSYFEYVDTYGDNAG	708.3	22	22
HLA-DRB1*04:05	1	58	72	15	WGNNDNVLD	TAWGNNDNVLDHLTG	708.6	29	29
HLA-DRB1*11:01	1	89	103	15	EVYLEHRMQ	SSRRYTEVYLEHRMQ	709.4	29	29
HLA-DQA1*04:01/DQB1*04:02	1	236	250	15	AESSEAMAA	MARQAESSEAMAAWS	710.5	9.1	9.1
HLA-DRB1*07:01	1	113	127	15	TGHFIGYIY	RGTGHFIGYIYEVRA	710.8	38	38
HLA-DRB1*15:01	1	136	150	15	FEYVDTYGD	SSYFEYVDTYGDNAG	711	30	30
HLA-DRB1*07:01	1	140	154	15	YGDNAGRIL	EYVDTYGDNAGRILA	711.3	38	38
HLA-DRB1*11:01	1	79	93	15	FVSTSSSRR	SSNSAFVSTSSSRRY	711.6	30	30
HLA-DRB5*01:01	1	199	213	15	YVSQQTRAN	RYVSQQTRANPNPYT	711.6	36	36
HLA-DRB1*09:01	1	3	17	15	IRQTARTGW	CTRAIRQTARTGWLT	713.1	42	42
HLA-DRB1*04:05	1	121	135	15	VRADNNFYG	YIYEVRADNNFYGAA	713.3	29	29
HLA-DQA1*05:01/DQB1*02:01	1	19	33	15	ILAVTAPVT	LAILAVTAPVTSPAW	714	17	17
HLA-DRB1*03:01	1	219	233	15	IVGTLVRMA	ASIVGTLVRMAPVIG	714	19	19
HLA-DPA1*02:01/DPB1*14:01	1	249	263	15	ERAGEAMVL	WSERAGEAMVLVYYE	714.8	5.5	5.5
HLA-DRB1*04:01	1	221	235	15	LVRMAPVIG	IVGTLVRMAPVIGAC	716.4	26	26
HLA-DQA1*05:01/DQB1*02:01	1	150	164	15	LAGALATYQ	GRILAGALATYQSEY	717	17	17
HLA-DPA1*02:01/DPB1*05:01	1	254	268	15	AMVLVYYES	GEAMVLVYYESIAYS	718.2	9.5	9.5
HLA-DRB1*08:02	1	124	138	15	VRADNNFYG	EVRADNNFYGAASSY	719.1	22	22
HLA-DRB1*08:02	1	137	151	15	FEYVDTYGD	SYFEYVDTYGDNAGR	719.7	22	22
HLA-DRB1*09:01	1	95	109	15	HRMQEAVEA	EVYLEHRMQEAVEAE	720.1	42	42
HLA-DRB1*13:02	1	144	158	15	TYGDNAGRI	TYGDNAGRILAGALA	720.5	32	32
HLA-DRB1*08:02	1	147	161	15	LAGALATYQ	DNAGRILAGALATYQ	720.6	22	22
HLA-DPA1*02:01/DPB1*01:01	1	218	232	15	SIVGTLVRM	VASIVGTLVRMAPVI	720.7	22	22
HLA-DRB1*04:05	1	228	242	15	VIGACMARQ	MAPVIGACMARQAES	722.9	29	29
HLA-DPA1*02:01/DPB1*01:01	1	127	141	15	NFYGAASSY	ADNNFYGAASSYFEY	723.1	22	22
HLA-DRB1*01:01	1	199	213	15	YVSQQTRAN	RYVSQQTRANPNPYT	723.9	62	62
HLA-DRB4*01:01	1	120	134	15	YIYEVRADN	GYIYEVRADNNFYGA	725	32	32
HLA-DRB1*08:02	1	115	129	15	IGYIYEVRA	TGHFIGYIYEVRADN	725.2	22	22
HLA-DRB1*01:01	1	10	24	15	LTWLAILAV	TARTGWLTWLAILAV	725.6	62	62
HLA-DQA1*05:01/DQB1*03:01	1	49	63	15	FQNGFTAWG	PEDVFQNGFTAWGNN	726.9	29	29
HLA-DRB1*08:02	1	63	77	15	LDHLTGRSC	NDNVLDHLTGRSCQV	727.3	22	22
HLA-DRB1*09:01	1	111	125	15	HFIGYIYEV	AGRGTGHFIGYIYEV	727.7	43	43
HLA-DRB1*03:01	1	4	18	15	IRQTARTGW	TRAIRQTARTGWLTW	728.9	19	19
HLA-DQA1*01:01/DQB1*05:01	1	154	168	15	ALATYQSEY	AGALATYQSEYLAHR	729.3	12	12
HLA-DQA1*01:02/DQB1*06:02	1	92	106	15	YLEHRMQEA	RYTEVYLEHRMQEAV	729.7	25	25
HLA-DRB1*15:01	1	135	149	15	FEYVDTYGD	ASSYFEYVDTYGDNA	730.3	31	31
HLA-DRB1*08:02	1	123	137	15	VRADNNFYG	YEVRADNNFYGAASS	730.7	22	22
HLA-DQA1*01:02/DQB1*06:02	1	129	143	15	GAASSYFEY	NNFYGAASSYFEYVD	733.1	26	26
HLA-DRB1*03:01	1	221	235	15	VRMAPVIGA	IVGTLVRMAPVIGAC	733.4	20	20
HLA-DRB3*01:01	1	155	169	15	YQSEYLAHR	GALATYQSEYLAHRR	733.6	17	17
HLA-DRB1*11:01	1	168	182	15	IRRVTRVYX	RRIPPENIRRVTRVY	733.6	30	30
HLA-DRB1*09:01	1	234	248	15	ARQAESSEA	ACMARQAESSEAMAA	733.6	43	43
HLA-DRB1*04:01	1	91	105	15	YTEVYLEHR	RRYTEVYLEHRMQEA	733.8	26	26
HLA-DRB1*04:05	1	222	236	15	LVRMAPVIG	VGTLVRMAPVIGACM	734	30	30
HLA-DRB3*02:02	1	15	29	15	WLAILAVTA	WLTWLAILAVTAPVT	734.6	16	16
HLA-DRB1*11:01	1	94	108	15	VYLEHRMQE	TEVYLEHRMQEAVEA	734.8	30	30
HLA-DRB4*01:01	1	15	29	15	AILAVTAPV	WLTWLAILAVTAPVT	735.1	33	33
HLA-DQA1*01:02/DQB1*06:02	1	101	115	15	QEAVEAERA	RMQEAVEAERAGRGT	735.4	26	26
HLA-DRB1*04:05	1	50	64	15	FQNGFTAWG	EDVFQNGFTAWGNND	735.8	30	30
HLA-DRB1*11:01	1	194	208	15	YVSQQTRAN	EYSNARYVSQQTRAN	736.1	30	30
HLA-DRB1*01:01	1	167	181	15	IPPENIRRV	HRRIPPENIRRVTRV	738.3	62	62
HLA-DRB1*04:05	1	150	164	15	LAGALATYQ	GRILAGALATYQSEY	738.6	30	30
HLA-DRB3*01:01	1	253	267	15	LVYYESIAY	AGEAMVLVYYESIAY	740.3	17	17
HLA-DPA1*02:01/DPB1*01:01	1	219	233	15	VGTLVRMAP	ASIVGTLVRMAPVIG	740.9	23	23
HLA-DRB1*04:01	1	148	162	15	LAGALATYQ	NAGRILAGALATYQS	742.2	26	26
HLA-DRB1*07:01	1	193	207	15	TEYSNARYV	TEYSNARYVSQQTRA	742.2	39	39
HLA-DRB1*04:05	1	152	166	15	LATYQSEYL	ILAGALATYQSEYLA	742.4	30	30
HLA-DRB1*08:02	1	164	178	15	LAHRRIPPE	YLAHRRIPPENIRRV	743.2	23	23
HLA-DPA1*02:01/DPB1*05:01	1	86	100	15	RRYTEVYLE	STSSSRRYTEVYLEH	743.6	9.9	9.9
HLA-DRB1*15:01	1	146	160	15	GRILAGALA	GDNAGRILAGALATY	745.5	31	31
HLA-DRB1*04:01	1	155	169	15	LATYQSEYL	GALATYQSEYLAHRR	745.6	26	26
HLA-DRB1*04:01	1	14	28	15	WLAILAVTA	GWLTWLAILAVTAPV	746.5	27	27
HLA-DPA1*02:01/DPB1*01:01	1	217	231	15	SIVGTLVRM	SVASIVGTLVRMAPV	748.1	23	23
HLA-DRB1*09:01	1	236	250	15	AESSEAMAA	MARQAESSEAMAAWS	748.3	43	43
HLA-DRB1*04:05	1	40	54	15	YRYDSRPPE	TVYRYDSRPPEDVFQ	748.4	30	30
HLA-DRB1*04:01	1	200	214	15	TRANPNPYT	YVSQQTRANPNPYTS	751.4	27	27
HLA-DQA1*04:01/DQB1*04:02	1	235	249	15	AESSEAMAA	CMARQAESSEAMAAW	753.7	9.7	9.7
HLA-DQA1*01:02/DQB1*06:02	1	16	30	15	LAILAVTAP	LTWLAILAVTAPVTS	754.1	26	26
HLA-DQA1*03:01/DQB1*03:02	1	152	166	15	GALATYQSE	ILAGALATYQSEYLA	754.4	8.3	8.3
HLA-DRB1*04:01	1	152	166	15	LAGALATYQ	ILAGALATYQSEYLA	754.7	27	27
HLA-DRB3*01:01	1	157	171	15	YQSEYLAHR	LATYQSEYLAHRRIP	756.3	17	17
HLA-DRB4*01:01	1	166	180	15	RIPPENIRR	AHRRIPPENIRRVTR	757.1	33	33
HLA-DRB1*09:01	1	174	188	15	VTRVYHNGI	NIRRVTRVYHNGITG	759.8	44	44
HLA-DQA1*04:01/DQB1*04:02	1	99	113	15	RMQEAVEAE	EHRMQEAVEAERAGR	759.9	9.8	9.8
HLA-DRB5*01:01	1	219	233	15	ASIVGTLVR	ASIVGTLVRMAPVIG	760.2	37	37
HLA-DRB1*04:05	1	190	204	15	YSNARYVSQ	TTTTEYSNARYVSQQ	761.5	30	30
HLA-DRB4*01:01	1	225	239	15	PVIGACMAR	LVRMAPVIGACMARQ	761.5	33	33
HLA-DRB1*09:01	1	110	124	15	AGRGTGHFI	RAGRGTGHFIGYIYE	762.3	44	44
HLA-DQA1*05:01/DQB1*03:01	1	30	44	15	WADDPPATV	SPAWADDPPATVYRY	763.5	30	30
HLA-DRB1*03:01	1	216	230	15	IVGTLVRMA	RSVASIVGTLVRMAP	764.5	20	20
HLA-DQA1*03:01/DQB1*03:02	1	246	260	15	ERAGEAMVL	MAAWSERAGEAMVLV	765.8	8.4	8.4
HLA-DRB1*12:01	1	223	237	15	LVRMAPVIG	GTLVRMAPVIGACMA	765.9	22	22
HLA-DRB1*03:01	1	223	237	15	VRMAPVIGA	GTLVRMAPVIGACMA	768.8	20	20
HLA-DQA1*01:02/DQB1*06:02	1	80	94	15	SAFVSTSSS	SNSAFVSTSSSRRYT	771	27	27
HLA-DRB1*07:01	1	108	122	15	AGRGTGHFI	AERAGRGTGHFIGYI	771.6	40	40
HLA-DQA1*05:01/DQB1*03:01	1	208	222	15	PYTSRRSVA	NPNPYTSRRSVASIV	772.5	30	30
HLA-DQA1*01:02/DQB1*06:02	1	17	31	15	LAVTAPVTS	TWLAILAVTAPVTSP	773.6	27	27
HLA-DRB1*08:02	1	62	76	15	LDHLTGRSC	NNDNVLDHLTGRSCQ	774.1	23	23
HLA-DPA1*02:01/DPB1*01:01	1	135	149	15	YFEYVDTYG	ASSYFEYVDTYGDNA	774.3	24	24
HLA-DQA1*05:01/DQB1*03:01	1	27	41	15	PAWADDPPA	PVTSPAWADDPPATV	774.3	30	30
HLA-DRB1*03:01	1	222	236	15	VRMAPVIGA	VGTLVRMAPVIGACM	774.6	20	20
HLA-DRB1*13:02	1	177	191	15	VYHNGITGE	RVTRVYHNGITGETT	775.1	34	34
HLA-DQA1*04:01/DQB1*04:02	1	154	168	15	GALATYQSE	AGALATYQSEYLAHR	775.5	11	11
HLA-DRB1*09:01	1	179	193	15	YHNGITGET	TRVYHNGITGETTTT	775.7	44	44
HLA-DRB1*09:01	1	94	108	15	HRMQEAVEA	TEVYLEHRMQEAVEA	776.3	44	44
HLA-DRB1*01:01	1	76	90	15	VGSSNSAFV	QVGSSNSAFVSTSSS	777	63	63
HLA-DRB1*08:02	1	13	27	15	LAILAVTAP	TGWLTWLAILAVTAP	777.9	23	23
HLA-DPA1*02:01/DPB1*01:01	1	246	260	15	ERAGEAMVL	MAAWSERAGEAMVLV	778.8	24	24
HLA-DRB1*04:05	1	221	235	15	LVRMAPVIG	IVGTLVRMAPVIGAC	779	31	31
HLA-DRB1*13:02	1	125	139	15	VRADNNFYG	VRADNNFYGAASSYF	779.1	34	34
HLA-DRB1*09:01	1	51	65	15	FQNGFTAWG	DVFQNGFTAWGNNDN	780	44	44
HLA-DQA1*01:01/DQB1*05:01	1	113	127	15	HFIGYIYEV	RGTGHFIGYIYEVRA	780.3	13	13
HLA-DRB1*01:01	1	122	136	15	VRADNNFYG	IYEVRADNNFYGAAS	780.8	63	63
HLA-DPA1*01:03/DPB1*04:01	1	12	26	15	LTWLAILAV	RTGWLTWLAILAVTA	781.5	17	17
HLA-DRB1*08:02	1	218	232	15	IVGTLVRMA	VASIVGTLVRMAPVI	781.9	24	24
HLA-DRB1*12:01	1	168	182	15	IRRVTRVYX	RRIPPENIRRVTRVY	784.3	23	23
HLA-DRB1*12:01	1	152	166	15	AGALATYQS	ILAGALATYQSEYLA	784.5	23	23
HLA-DRB1*08:02	1	168	182	15	IRRVTRVYX	RRIPPENIRRVTRVY	784.5	24	24
HLA-DQA1*01:02/DQB1*06:02	1	64	78	15	LTGRSCQVG	DNVLDHLTGRSCQVG	785.2	27	27
HLA-DRB1*15:01	1	15	29	15	ILAVTAPVT	WLTWLAILAVTAPVT	785.2	32	32
HLA-DPA1*01:03/DPB1*04:01	1	92	106	15	YLEHRMQEA	RYTEVYLEHRMQEAV	785.3	18	18
HLA-DQA1*03:01/DQB1*03:02	1	87	101	15	RRYTEVYLE	TSSSRRYTEVYLEHR	785.7	8.7	8.7
HLA-DRB1*09:01	1	197	211	15	YVSQQTRAN	NARYVSQQTRANPNP	787.5	44	44
HLA-DQA1*03:01/DQB1*03:02	1	235	249	15	AESSEAMAA	CMARQAESSEAMAAW	789.7	8.8	8.8
HLA-DQA1*05:01/DQB1*03:01	1	51	65	15	FQNGFTAWG	DVFQNGFTAWGNNDN	790	31	31
HLA-DRB1*12:01	1	113	127	15	IGYIYEVRA	RGTGHFIGYIYEVRA	790.2	23	23
HLA-DRB3*02:02	1	210	224	15	SRRSVASIV	NPYTSRRSVASIVGT	790.8	16	16
HLA-DRB5*01:01	1	212	226	15	RRSVASIVG	YTSRRSVASIVGTLV	790.8	37	37
HLA-DPA1*02:01/DPB1*14:01	1	247	261	15	ERAGEAMVL	AAWSERAGEAMVLVY	791.6	6.2	6.2
HLA-DQA1*05:01/DQB1*03:01	1	24	38	15	PVTSPAWAD	VTAPVTSPAWADDPP	792.2	31	31
HLA-DRB1*09:01	1	239	253	15	AMAAWSERA	QAESSEAMAAWSERA	793.2	45	45
HLA-DRB1*07:01	1	227	241	15	MAPVIGACM	RMAPVIGACMARQAE	794.4	40	40
HLA-DRB3*02:02	1	123	137	15	VRADNNFYG	YEVRADNNFYGAASS	794.6	16	16
HLA-DRB1*15:01	1	212	226	15	VASIVGTLV	YTSRRSVASIVGTLV	796	32	32
HLA-DRB1*15:01	1	118	132	15	IGYIYEVRA	FIGYIYEVRADNNFY	797.5	32	32
HLA-DQA1*01:02/DQB1*06:02	1	211	225	15	RSVASIVGT	PYTSRRSVASIVGTL	798.1	27	27
HLA-DQA1*01:01/DQB1*05:01	1	129	143	15	AASSYFEYV	NNFYGAASSYFEYVD	799.4	13	13
HLA-DQA1*05:01/DQB1*03:01	1	183	197	15	GITGETTTT	HNGITGETTTTEYSN	799.5	31	31
HLA-DQA1*03:01/DQB1*03:02	1	132	146	15	YGAASSYFE	YGAASSYFEYVDTYG	799.6	8.9	8.9
HLA-DQA1*01:01/DQB1*05:01	1	114	128	15	HFIGYIYEV	GTGHFIGYIYEVRAD	799.9	13	13
HLA-DRB1*04:05	1	223	237	15	LVRMAPVIG	GTLVRMAPVIGACMA	800.5	31	31
HLA-DPA1*01:03/DPB1*04:01	1	151	165	15	GALATYQSE	RILAGALATYQSEYL	800.8	18	18
HLA-DRB4*01:01	1	92	106	15	EVYLEHRMQ	RYTEVYLEHRMQEAV	801.5	35	35
HLA-DRB1*12:01	1	10	24	15	LTWLAILAV	TARTGWLTWLAILAV	802.9	23	23
HLA-DRB5*01:01	1	220	234	15	VRMAPVIGA	SIVGTLVRMAPVIGA	803.8	37	37
HLA-DRB1*07:01	1	9	23	15	TARTGWLTW	QTARTGWLTWLAILA	804	40	40
HLA-DRB1*04:05	1	218	232	15	IVGTLVRMA	VASIVGTLVRMAPVI	804.5	31	31
HLA-DQA1*05:01/DQB1*02:01	1	13	27	15	WLAILAVTA	TGWLTWLAILAVTAP	804.7	19	19
HLA-DRB5*01:01	1	1	15	15	TRAIRQTAR	MRCTRAIRQTARTGW	806.1	38	38
HLA-DRB1*09:01	1	198	212	15	YVSQQTRAN	ARYVSQQTRANPNPY	806.2	45	45
HLA-DRB3*02:02	1	172	186	15	IRRVTRVYH	PENIRRVTRVYHNGI	806.9	16	16
HLA-DRB1*04:05	1	226	240	15	VIGACMARQ	VRMAPVIGACMARQA	806.9	31	31
HLA-DRB1*11:01	1	18	32	15	ILAVTAPVT	WLAILAVTAPVTSPA	807	32	32
HLA-DRB1*11:01	1	117	131	15	YIYEVRADN	HFIGYIYEVRADNNF	807.2	32	32
HLA-DPA1*03:01/DPB1*04:02	1	224	238	15	LVRMAPVIG	TLVRMAPVIGACMAR	810.6	28	28
HLA-DQA1*01:01/DQB1*05:01	1	86	100	15	SSRRYTEVY	STSSSRRYTEVYLEH	811.3	13	13
HLA-DRB5*01:01	1	146	160	15	RILAGALAT	GDNAGRILAGALATY	811.3	38	38
HLA-DRB1*04:05	1	211	225	15	RRSVASIVG	PYTSRRSVASIVGTL	812.9	31	31
HLA-DQA1*01:01/DQB1*05:01	1	6	20	15	ARTGWLTWL	AIRQTARTGWLTWLA	815.4	13	13
HLA-DRB1*04:05	1	153	167	15	LATYQSEYL	LAGALATYQSEYLAH	815.4	31	31
HLA-DRB1*01:01	1	234	248	15	CMARQAESS	ACMARQAESSEAMAA	815.8	64	64
HLA-DQA1*01:02/DQB1*06:02	1	128	142	15	GAASSYFEY	DNNFYGAASSYFEYV	819.3	28	28
HLA-DRB1*15:01	1	8	22	15	RTGWLTWLA	RQTARTGWLTWLAIL	819.4	33	33
HLA-DRB1*04:01	1	236	250	15	RQAESSEAM	MARQAESSEAMAAWS	821	28	28
HLA-DRB1*15:01	1	134	148	15	YFEYVDTYG	AASSYFEYVDTYGDN	822	33	33
HLA-DRB3*02:02	1	122	136	15	VRADNNFYG	IYEVRADNNFYGAAS	822.9	17	17
HLA-DRB1*03:01	1	224	238	15	VRMAPVIGA	TLVRMAPVIGACMAR	823.5	21	21
HLA-DRB1*04:01	1	253	267	15	LVYYESIAY	AGEAMVLVYYESIAY	823.6	28	28
HLA-DQA1*05:01/DQB1*02:01	1	157	171	15	LATYQSEYL	LATYQSEYLAHRRIP	824.8	20	20
HLA-DPA1*03:01/DPB1*04:02	1	8	22	15	TGWLTWLAI	RQTARTGWLTWLAIL	825.8	28	28
HLA-DRB1*07:01	1	21	35	15	ILAVTAPVT	ILAVTAPVTSPAWAD	826.4	41	41
HLA-DRB1*01:01	1	180	194	15	YHNGITGET	RVYHNGITGETTTTE	826.8	64	64
HLA-DRB1*12:01	1	16	30	15	ILAVTAPVT	LTWLAILAVTAPVTS	827.4	24	24
HLA-DQA1*05:01/DQB1*03:01	1	31	45	15	AWADDPPAT	PAWADDPPATVYRYD	828.1	32	32
HLA-DQA1*01:02/DQB1*06:02	1	8	22	15	RTGWLTWLA	RQTARTGWLTWLAIL	828.3	28	28
HLA-DQA1*04:01/DQB1*04:02	1	14	28	15	LAILAVTAP	GWLTWLAILAVTAPV	828.8	11	11
HLA-DPA1*03:01/DPB1*04:02	1	223	237	15	LVRMAPVIG	GTLVRMAPVIGACMA	828.8	28	28
HLA-DRB1*01:01	1	238	252	15	SEAMAAWSE	RQAESSEAMAAWSER	829.2	65	65
HLA-DRB1*09:01	1	254	268	15	LVYYESIAY	GEAMVLVYYESIAYS	829.3	46	46
HLA-DRB1*09:01	1	96	110	15	HRMQEAVEA	VYLEHRMQEAVEAER	829.9	46	46
HLA-DRB1*15:01	1	80	94	15	FVSTSSSRR	SNSAFVSTSSSRRYT	830.8	33	33
HLA-DRB1*15:01	1	226	240	15	MAPVIGACM	VRMAPVIGACMARQA	831	33	33
HLA-DQA1*05:01/DQB1*02:01	1	20	34	15	ILAVTAPVT	AILAVTAPVTSPAWA	833.6	20	20
HLA-DQA1*05:01/DQB1*03:01	1	64	78	15	HLTGRSCQV	DNVLDHLTGRSCQVG	833.6	32	32
HLA-DRB1*11:01	1	116	130	15	YIYEVRADN	GHFIGYIYEVRADNN	833.6	32	32
HLA-DQA1*01:02/DQB1*06:02	1	192	206	15	SNARYVSQQ	TTEYSNARYVSQQTR	835.7	28	28
HLA-DRB3*02:02	1	121	135	15	VRADNNFYG	YIYEVRADNNFYGAA	837.8	17	17
HLA-DRB1*09:01	1	21	35	15	LAVTAPVTS	ILAVTAPVTSPAWAD	841	46	46
HLA-DRB1*07:01	1	152	166	15	LATYQSEYL	ILAGALATYQSEYLA	841.2	41	41
HLA-DRB1*04:05	1	229	243	15	VIGACMARQ	APVIGACMARQAESS	842	32	32
HLA-DRB1*15:01	1	227	241	15	IGACMARQA	RMAPVIGACMARQAE	842.1	33	33
HLA-DRB1*04:01	1	134	148	15	FEYVDTYGD	AASSYFEYVDTYGDN	842.9	29	29
HLA-DRB3*01:01	1	154	168	15	YQSEYLAHR	AGALATYQSEYLAHR	843.7	19	19
HLA-DRB1*15:01	1	49	63	15	FQNGFTAWG	PEDVFQNGFTAWGNN	843.7	33	33
HLA-DRB1*09:01	1	175	189	15	VTRVYHNGI	IRRVTRVYHNGITGE	843.9	46	46
HLA-DRB1*04:01	1	117	131	15	IYEVRADNN	HFIGYIYEVRADNNF	844.5	29	29
HLA-DQA1*01:02/DQB1*06:02	1	18	32	15	LAVTAPVTS	WLAILAVTAPVTSPA	845.9	29	29
HLA-DRB4*01:01	1	91	105	15	EVYLEHRMQ	RRYTEVYLEHRMQEA	848.2	36	36
HLA-DPA1*02:01/DPB1*01:01	1	215	229	15	SIVGTLVRM	RRSVASIVGTLVRMA	848.6	26	26
HLA-DRB1*04:01	1	54	68	15	FTAWGNNDN	QNGFTAWGNNDNVLD	848.6	29	29
HLA-DPA1*02:01/DPB1*14:01	1	250	264	15	RAGEAMVLV	SERAGEAMVLVYYES	849.2	6.6	6.6
HLA-DRB1*11:01	1	195	209	15	YVSQQTRAN	YSNARYVSQQTRANP	849.2	32	32
HLA-DRB1*01:01	1	135	149	15	FEYVDTYGD	ASSYFEYVDTYGDNA	849.2	65	65
HLA-DRB1*09:01	1	123	137	15	VRADNNFYG	YEVRADNNFYGAASS	849.8	46	46
HLA-DRB1*03:01	1	3	17	15	IRQTARTGW	CTRAIRQTARTGWLT	850.9	22	22
HLA-DRB5*01:01	1	209	223	15	YTSRRSVAS	PNPYTSRRSVASIVG	852.1	38	38
HLA-DQA1*05:01/DQB1*02:01	1	138	152	15	YVDTYGDNA	YFEYVDTYGDNAGRI	852.4	20	20
HLA-DRB1*11:01	1	19	33	15	ILAVTAPVT	LAILAVTAPVTSPAW	854.2	32	32
HLA-DRB1*13:02	1	225	239	15	VRMAPVIGA	LVRMAPVIGACMARQ	854.3	35	35
HLA-DRB1*07:01	1	117	131	15	YEVRADNNF	HFIGYIYEVRADNNF	855.7	42	42
HLA-DRB1*01:01	1	28	42	15	WADDPPATV	VTSPAWADDPPATVY	856.3	65	65
HLA-DRB1*01:01	1	110	124	15	AGRGTGHFI	RAGRGTGHFIGYIYE	857.1	65	65
HLA-DRB1*12:01	1	174	188	15	IRRVTRVYH	NIRRVTRVYHNGITG	857.9	24	24
HLA-DQA1*04:01/DQB1*04:02	1	247	261	15	ERAGEAMVL	AAWSERAGEAMVLVY	858.4	12	12
HLA-DRB1*12:01	1	216	230	15	VGTLVRMAP	RSVASIVGTLVRMAP	858.9	24	24
HLA-DRB1*09:01	1	2	16	15	IRQTARTGW	RCTRAIRQTARTGWL	859.9	46	46
HLA-DRB1*01:01	1	109	123	15	AGRGTGHFI	ERAGRGTGHFIGYIY	860	65	65
HLA-DRB1*12:01	1	11	25	15	LTWLAILAV	ARTGWLTWLAILAVT	860.4	24	24
HLA-DRB1*04:05	1	84	98	15	FVSTSSSRR	FVSTSSSRRYTEVYL	860.7	33	33
HLA-DRB1*04:01	1	156	170	15	YQSEYLAHR	ALATYQSEYLAHRRI	860.9	29	29
HLA-DRB3*02:02	1	77	91	15	FVSTSSSRX	VGSSNSAFVSTSSSR	861.3	17	17
HLA-DRB1*11:01	1	146	160	15	GRILAGALA	GDNAGRILAGALATY	862.1	33	33
HLA-DRB1*08:02	1	135	149	15	FEYVDTYGD	ASSYFEYVDTYGDNA	862.2	26	26
HLA-DQA1*01:02/DQB1*06:02	1	246	260	15	ERAGEAMVL	MAAWSERAGEAMVLV	865.2	29	29
HLA-DPA1*02:01/DPB1*01:01	1	118	132	15	YIYEVRADN	FIGYIYEVRADNNFY	865.4	26	26
HLA-DRB5*01:01	1	2	16	15	AIRQTARTG	RCTRAIRQTARTGWL	865.4	39	39
HLA-DQA1*04:01/DQB1*04:02	1	93	107	15	EHRMQEAVE	YTEVYLEHRMQEAVE	865.7	12	12
HLA-DRB1*01:01	1	3	17	15	AIRQTARTG	CTRAIRQTARTGWLT	866.5	65	65
HLA-DRB5*01:01	1	228	242	15	IGACMARQA	MAPVIGACMARQAES	866.9	39	39
HLA-DRB5*01:01	1	221	235	15	VRMAPVIGA	IVGTLVRMAPVIGAC	868.2	39	39
HLA-DQA1*05:01/DQB1*03:01	1	48	62	15	FQNGFTAWG	PPEDVFQNGFTAWGN	869.1	33	33
HLA-DQA1*04:01/DQB1*04:02	1	243	257	15	SEAMAAWSE	SEAMAAWSERAGEAM	870.8	12	12
HLA-DQA1*04:01/DQB1*04:02	1	15	29	15	LAILAVTAP	WLTWLAILAVTAPVT	871.3	12	12
HLA-DQA1*05:01/DQB1*02:01	1	12	26	15	WLAILAVTA	RTGWLTWLAILAVTA	871.3	20	20
HLA-DPA1*02:01/DPB1*05:01	1	253	267	15	AMVLVYYES	AGEAMVLVYYESIAY	874	12	12
HLA-DRB1*13:02	1	167	181	15	ENIRRVTRV	HRRIPPENIRRVTRV	874.9	35	35
HLA-DRB1*09:01	1	235	249	15	ARQAESSEA	CMARQAESSEAMAAW	876.1	47	47
HLA-DRB1*04:05	1	209	223	15	YTSRRSVAS	PNPYTSRRSVASIVG	877.7	33	33
HLA-DRB1*04:05	1	154	168	15	LATYQSEYL	AGALATYQSEYLAHR	879.5	33	33
HLA-DRB1*01:01	1	108	122	15	AGRGTGHFI	AERAGRGTGHFIGYI	879.8	66	66
HLA-DRB3*02:02	1	37	51	15	YRYDSRPPE	PPATVYRYDSRPPED	881.3	17	17
HLA-DRB1*13:02	1	51	65	15	VFQNGFTAW	DVFQNGFTAWGNNDN	881.4	36	36
HLA-DQA1*01:01/DQB1*05:01	1	161	175	15	YLAHRRIPP	QSEYLAHRRIPPENI	882.4	14	14
HLA-DRB1*09:01	1	143	157	15	YGDNAGRIL	DTYGDNAGRILAGAL	883.5	47	47
HLA-DRB1*15:01	1	133	147	15	YFEYVDTYG	GAASSYFEYVDTYGD	883.6	34	34
HLA-DQA1*03:01/DQB1*03:02	1	88	102	15	RRYTEVYLE	SSSRRYTEVYLEHRM	883.7	10	10
HLA-DRB1*04:01	1	116	130	15	FIGYIYEVR	GHFIGYIYEVRADNN	884.6	30	30
HLA-DRB1*13:02	1	253	267	15	LVYYESIAY	AGEAMVLVYYESIAY	884.7	36	36
HLA-DPA1*01:03/DPB1*02:01	1	93	107	15	YLEHRMQEA	YTEVYLEHRMQEAVE	885	26	26
HLA-DRB1*04:05	1	210	224	15	RRSVASIVG	NPYTSRRSVASIVGT	885.9	33	33
HLA-DRB3*02:02	1	159	173	15	YLAHRRIPP	TYQSEYLAHRRIPPE	886.8	17	17
HLA-DRB1*04:01	1	70	84	15	CQVGSSNSA	LTGRSCQVGSSNSAF	889.8	30	30
HLA-DPA1*01:03/DPB1*02:01	1	86	100	15	RYTEVYLEH	STSSSRRYTEVYLEH	890.1	26	26
HLA-DRB1*01:01	1	45	59	15	DVFQNGFTA	DSRPPEDVFQNGFTA	890.2	66	66
HLA-DRB1*11:01	1	145	159	15	GRILAGALA	YGDNAGRILAGALAT	891.3	33	33
HLA-DRB1*11:01	1	229	243	15	IGACMARQA	APVIGACMARQAESS	892.6	33	33
HLA-DRB1*07:01	1	207	221	15	YTSRRSVAS	ANPNPYTSRRSVASI	893	43	43
HLA-DRB1*08:02	1	61	75	15	LDHLTGRSC	GNNDNVLDHLTGRSC	894.2	27	27
HLA-DRB1*04:05	1	225	239	15	VIGACMARQ	LVRMAPVIGACMARQ	894.3	33	33
HLA-DRB1*13:02	1	164	178	15	HRRIPPENI	YLAHRRIPPENIRRV	894.6	36	36
HLA-DRB1*09:01	1	97	111	15	HRMQEAVEA	YLEHRMQEAVEAERA	895.1	47	47
HLA-DRB1*03:01	1	90	104	15	VYLEHRMQE	SRRYTEVYLEHRMQE	895.2	22	22
HLA-DQA1*05:01/DQB1*03:01	1	117	131	15	HFIGYIYEV	HFIGYIYEVRADNNF	895.4	33	33
HLA-DRB1*12:01	1	82	96	15	VSTSSSRRY	SAFVSTSSSRRYTEV	896.5	25	25
HLA-DQA1*01:01/DQB1*05:01	1	94	108	15	YLEHRMQEA	TEVYLEHRMQEAVEA	898.1	14	14
HLA-DRB1*04:05	1	149	163	15	LAGALATYQ	AGRILAGALATYQSE	900.2	34	34
HLA-DRB1*09:01	1	38	52	15	VYRYDSRPP	PATVYRYDSRPPEDV	900.2	47	47
HLA-DRB1*04:05	1	172	186	15	IRRVTRVYH	PENIRRVTRVYHNGI	901.6	34	34
HLA-DRB1*04:05	1	173	187	15	VTRVYHNGI	ENIRRVTRVYHNGIT	901.7	34	34
HLA-DQA1*05:01/DQB1*03:01	1	132	146	15	YGAASSYFE	YGAASSYFEYVDTYG	901.9	33	33
HLA-DRB1*15:01	1	81	95	15	FVSTSSSRR	NSAFVSTSSSRRYTE	902.2	34	34
HLA-DQA1*01:02/DQB1*06:02	1	19	33	15	LAVTAPVTS	LAILAVTAPVTSPAW	902.8	30	30
HLA-DQA1*01:02/DQB1*06:02	1	193	207	15	ARYVSQQTR	TEYSNARYVSQQTRA	905	30	30
HLA-DRB1*04:01	1	55	69	15	FTAWGNNDN	NGFTAWGNNDNVLDH	905.3	30	30
HLA-DQA1*03:01/DQB1*03:02	1	153	167	15	GALATYQSE	LAGALATYQSEYLAH	906.9	11	11
HLA-DRB1*08:02	1	216	230	15	IVGTLVRMA	RSVASIVGTLVRMAP	908.1	27	27
HLA-DRB5*01:01	1	3	17	15	AIRQTARTG	CTRAIRQTARTGWLT	908.1	39	39
HLA-DRB3*02:02	1	197	211	15	YVSQQTRAN	NARYVSQQTRANPNP	908.8	18	18
HLA-DRB5*01:01	1	193	207	15	ARYVSQQTR	TEYSNARYVSQQTRA	909.4	39	39
HLA-DRB1*01:01	1	194	208	15	YVSQQTRAN	EYSNARYVSQQTRAN	912	66	66
HLA-DPA1*03:01/DPB1*04:02	1	117	131	15	HFIGYIYEV	HFIGYIYEVRADNNF	912.3	30	30
HLA-DRB1*01:01	1	176	190	15	VTRVYHNGI	RRVTRVYHNGITGET	912.4	66	66
HLA-DRB1*04:05	1	85	99	15	RRYTEVYLE	VSTSSSRRYTEVYLE	913.3	34	34
HLA-DQA1*01:01/DQB1*05:01	1	155	169	15	ALATYQSEY	GALATYQSEYLAHRR	914	15	15
HLA-DRB1*13:02	1	204	218	15	TRANPNPYT	QTRANPNPYTSRRSV	914.9	36	36
HLA-DRB1*01:01	1	233	247	15	CMARQAESS	GACMARQAESSEAMA	915.1	66	66
HLA-DPA1*01:03/DPB1*02:01	1	126	140	15	FYGAASSYF	RADNNFYGAASSYFE	915.2	26	26
HLA-DRB1*07:01	1	11	25	15	LTWLAILAV	ARTGWLTWLAILAVT	915.2	43	43
HLA-DRB1*15:01	1	35	49	15	VYRYDSRPP	DDPPATVYRYDSRPP	915.9	35	35
HLA-DQA1*01:01/DQB1*05:01	1	159	173	15	YLAHRRIPP	TYQSEYLAHRRIPPE	916.4	15	15
HLA-DRB1*04:01	1	179	193	15	YHNGITGET	TRVYHNGITGETTTT	916.7	31	31
HLA-DRB1*08:02	1	158	172	15	YLAHRRIPP	ATYQSEYLAHRRIPP	917.2	27	27
HLA-DQA1*01:02/DQB1*06:02	1	191	205	15	TEYSNARYV	TTTEYSNARYVSQQT	917.2	30	30
HLA-DRB1*11:01	1	6	20	15	IRQTARTGW	AIRQTARTGWLTWLA	918.6	34	34
HLA-DQA1*05:01/DQB1*02:01	1	212	226	15	VASIVGTLV	YTSRRSVASIVGTLV	918.8	21	21
HLA-DPA1*01:03/DPB1*04:01	1	250	264	15	MVLVYYESX	SERAGEAMVLVYYES	919.3	20	20
HLA-DRB1*08:02	1	80	94	15	FVSTSSSRR	SNSAFVSTSSSRRYT	920.5	27	27
HLA-DPA1*03:01/DPB1*04:02	1	222	236	15	LVRMAPVIG	VGTLVRMAPVIGACM	921.4	30	30
HLA-DPA1*03:01/DPB1*04:02	1	213	227	15	RSVASIVGT	TSRRSVASIVGTLVR	923.1	30	30
HLA-DQA1*04:01/DQB1*04:02	1	248	262	15	ERAGEAMVL	AWSERAGEAMVLVYY	923.9	13	13
HLA-DRB1*01:01	1	123	137	15	VRADNNFYG	YEVRADNNFYGAASS	924.2	67	67
HLA-DRB3*02:02	1	209	223	15	SRRSVASIV	PNPYTSRRSVASIVG	925.2	18	18
HLA-DRB1*04:05	1	122	136	15	VRADNNFYG	IYEVRADNNFYGAAS	926	34	34
HLA-DRB4*01:01	1	94	108	15	EVYLEHRMQ	TEVYLEHRMQEAVEA	926.2	38	38
HLA-DRB1*01:01	1	111	125	15	GHFIGYIYE	AGRGTGHFIGYIYEV	928	67	67
HLA-DRB4*01:01	1	93	107	15	EVYLEHRMQ	YTEVYLEHRMQEAVE	930.4	38	38
HLA-DQA1*05:01/DQB1*03:01	1	52	66	15	FQNGFTAWG	VFQNGFTAWGNNDNV	931.7	34	34
HLA-DRB1*12:01	1	112	126	15	TGHFIGYIY	GRGTGHFIGYIYEVR	931.9	25	25
HLA-DRB1*09:01	1	233	247	15	ARQAESSEA	GACMARQAESSEAMA	932.1	48	48
HLA-DRB1*09:01	1	237	251	15	AESSEAMAA	ARQAESSEAMAAWSE	932.4	48	48
HLA-DPA1*02:01/DPB1*14:01	1	223	237	15	RMAPVIGAC	GTLVRMAPVIGACMA	934	7.3	7.3
HLA-DRB1*04:01	1	223	237	15	VRMAPVIGA	GTLVRMAPVIGACMA	934.1	31	31
HLA-DRB1*01:01	1	251	265	15	ERAGEAMVL	ERAGEAMVLVYYESI	934.6	67	67
HLA-DQA1*01:01/DQB1*05:01	1	112	126	15	HFIGYIYEV	GRGTGHFIGYIYEVR	934.7	15	15
HLA-DRB5*01:01	1	4	18	15	AIRQTARTG	TRAIRQTARTGWLTW	936	40	40
HLA-DRB1*09:01	1	173	187	15	IRRVTRVYH	ENIRRVTRVYHNGIT	936.1	48	48
HLA-DRB1*15:01	1	48	62	15	FQNGFTAWG	PPEDVFQNGFTAWGN	936.9	35	35
HLA-DQA1*04:01/DQB1*04:02	1	16	30	15	LAILAVTAP	LTWLAILAVTAPVTS	937.2	13	13
HLA-DRB1*07:01	1	114	128	15	TGHFIGYIY	GTGHFIGYIYEVRAD	938.4	44	44
HLA-DPA1*01:03/DPB1*04:01	1	118	132	15	FIGYIYEVR	FIGYIYEVRADNNFY	941.9	20	20
HLA-DRB1*11:01	1	118	132	15	YIYEVRADN	FIGYIYEVRADNNFY	942.9	34	34
HLA-DPA1*02:01/DPB1*14:01	1	88	102	15	RRYTEVYLE	SSSRRYTEVYLEHRM	943.5	7.4	7.4
HLA-DRB1*08:02	1	229	243	15	IGACMARQA	APVIGACMARQAESS	944.7	28	28
HLA-DQA1*05:01/DQB1*03:01	1	176	190	15	YHNGITGET	RRVTRVYHNGITGET	944.7	34	34
HLA-DRB1*04:05	1	181	195	15	ITGETTTTE	VYHNGITGETTTTEY	944.7	34	34
HLA-DRB3*01:01	1	33	47	15	WADDPPATV	WADDPPATVYRYDSR	946.4	20	20
HLA-DRB1*12:01	1	114	128	15	IGYIYEVRA	GTGHFIGYIYEVRAD	947.9	26	26
HLA-DPA1*02:01/DPB1*01:01	1	216	230	15	SIVGTLVRM	RSVASIVGTLVRMAP	948.4	28	28
HLA-DRB3*02:02	1	158	172	15	YLAHRRIPP	ATYQSEYLAHRRIPP	948.8	18	18
HLA-DRB1*15:01	1	51	65	15	FQNGFTAWG	DVFQNGFTAWGNNDN	949.6	35	35
HLA-DRB1*11:01	1	190	204	15	YSNARYVSQ	TTTTEYSNARYVSQQ	951.2	34	34
HLA-DRB1*09:01	1	52	66	15	FQNGFTAWG	VFQNGFTAWGNNDNV	951.8	49	49
HLA-DRB1*08:02	1	217	231	15	IVGTLVRMA	SVASIVGTLVRMAPV	954.8	28	28
HLA-DPA1*02:01/DPB1*14:01	1	89	103	15	RRYTEVYLE	SSRRYTEVYLEHRMQ	955.3	7.5	7.5
HLA-DQA1*01:01/DQB1*05:01	1	115	129	15	HFIGYIYEV	TGHFIGYIYEVRADN	956	15	15
HLA-DRB1*15:01	1	50	64	15	FQNGFTAWG	EDVFQNGFTAWGNND	956.4	35	35
HLA-DPA1*01:03/DPB1*02:01	1	147	161	15	ILAGALATY	DNAGRILAGALATYQ	957.1	27	27
HLA-DRB1*08:02	1	1	15	15	IRQTARTGW	MRCTRAIRQTARTGW	958	28	28
HLA-DQA1*01:01/DQB1*05:01	1	160	174	15	YLAHRRIPP	YQSEYLAHRRIPPEN	958.2	15	15
HLA-DPA1*03:01/DPB1*04:02	1	152	166	15	ALATYQSEY	ILAGALATYQSEYLA	960.2	31	31
HLA-DRB1*08:02	1	215	229	15	VASIVGTLV	RRSVASIVGTLVRMA	961.2	28	28
HLA-DRB1*04:01	1	235	249	15	RQAESSEAM	CMARQAESSEAMAAW	962.5	32	32
HLA-DRB1*07:01	1	12	26	15	WLAILAVTA	RTGWLTWLAILAVTA	962.5	44	44
HLA-DRB1*15:01	1	52	66	15	FTAWGNNDN	VFQNGFTAWGNNDNV	963.1	36	36
HLA-DQA1*01:02/DQB1*06:02	1	130	144	15	GAASSYFEY	NFYGAASSYFEYVDT	963.4	31	31
HLA-DRB1*09:01	1	107	121	15	AGRGTGHFI	EAERAGRGTGHFIGY	963.7	49	49
HLA-DRB1*04:01	1	39	53	15	YRYDSRPPE	ATVYRYDSRPPEDVF	963.8	32	32
HLA-DRB1*08:02	1	81	95	15	FVSTSSSRR	NSAFVSTSSSRRYTE	966.8	28	28
HLA-DPA1*03:01/DPB1*04:02	1	151	165	15	ALATYQSEY	RILAGALATYQSEYL	968.5	31	31
HLA-DQA1*05:01/DQB1*02:01	1	102	116	15	QEAVEAERA	MQEAVEAERAGRGTG	969.2	22	22
HLA-DRB4*01:01	1	115	129	15	YIYEVRADN	TGHFIGYIYEVRADN	970.3	39	39
HLA-DPA1*01:03/DPB1*02:01	1	16	30	15	ILAVTAPVT	LTWLAILAVTAPVTS	973.3	27	27
HLA-DRB1*12:01	1	83	97	15	VSTSSSRRY	AFVSTSSSRRYTEVY	973.8	26	26
HLA-DRB4*01:01	1	90	104	15	EVYLEHRMQ	SRRYTEVYLEHRMQE	974	39	39
HLA-DRB1*04:05	1	155	169	15	LATYQSEYL	GALATYQSEYLAHRR	975.2	35	35
HLA-DQA1*04:01/DQB1*04:02	1	13	27	15	WLAILAVTA	TGWLTWLAILAVTAP	975.3	14	14
HLA-DRB5*01:01	1	89	103	15	YTEVYLEHR	SSRRYTEVYLEHRMQ	976.6	40	40
HLA-DPA1*02:01/DPB1*14:01	1	224	238	15	RMAPVIGAC	TLVRMAPVIGACMAR	977.7	7.7	7.7
HLA-DRB1*04:01	1	154	168	15	LATYQSEYL	AGALATYQSEYLAHR	977.7	32	32
HLA-DQA1*01:02/DQB1*06:02	1	20	34	15	LAVTAPVTS	AILAVTAPVTSPAWA	978.7	32	32
HLA-DRB1*04:05	1	182	196	15	ITGETTTTE	YHNGITGETTTTEYS	979	35	35
HLA-DRB1*03:01	1	5	19	15	IRQTARTGW	RAIRQTARTGWLTWL	979.1	24	24
HLA-DRB1*04:01	1	38	52	15	YRYDSRPPE	PATVYRYDSRPPEDV	979.1	32	32
HLA-DPA1*01:03/DPB1*02:01	1	125	139	15	FYGAASSYF	VRADNNFYGAASSYF	979.7	27	27
HLA-DPA1*03:01/DPB1*04:02	1	250	264	15	ERAGEAMVL	SERAGEAMVLVYYES	980.6	31	31
HLA-DRB3*02:02	1	75	89	15	GSSNSAFVS	CQVGSSNSAFVSTSS	982	18	18
HLA-DRB1*01:01	1	68	82	15	HLTGRSCQV	DHLTGRSCQVGSSNS	982.6	68	68
HLA-DRB1*03:01	1	36	50	15	YRYDSRPPE	DPPATVYRYDSRPPE	984.5	24	24
HLA-DRB1*04:01	1	222	236	15	VRMAPVIGA	VGTLVRMAPVIGACM	984.7	32	32
HLA-DRB1*04:05	1	183	197	15	ITGETTTTE	HNGITGETTTTEYSN	987.1	35	35
HLA-DRB1*01:01	1	1	15	15	CTRAIRQTA	MRCTRAIRQTARTGW	987.5	68	68
HLA-DRB1*11:01	1	230	244	15	IGACMARQA	PVIGACMARQAESSE	988.5	35	35
HLA-DQA1*03:01/DQB1*03:02	1	125	139	15	NNFYGAASS	VRADNNFYGAASSYF	988.6	12	12
HLA-DQA1*04:01/DQB1*04:02	1	228	242	15	GACMARQAE	MAPVIGACMARQAES	989.2	14	14
HLA-DRB3*01:01	1	134	148	15	FEYVDTYGD	AASSYFEYVDTYGDN	989.6	21	21
HLA-DQA1*03:01/DQB1*03:02	1	89	103	15	RRYTEVYLE	SSRRYTEVYLEHRMQ	990.6	12	12
HLA-DPA1*01:03/DPB1*04:01	1	7	21	15	TARTGWLTW	IRQTARTGWLTWLAI	990.6	21	21
HLA-DRB1*08:02	1	64	78	15	LDHLTGRSC	DNVLDHLTGRSCQVG	990.7	29	29
HLA-DRB1*08:02	1	228	242	15	IGACMARQA	MAPVIGACMARQAES	991.9	29	29
HLA-DRB1*07:01	1	153	167	15	LATYQSEYL	LAGALATYQSEYLAH	992.2	45	45
HLA-DRB5*01:01	1	154	168	15	YQSEYLAHR	AGALATYQSEYLAHR	992.8	41	41
HLA-DQA1*01:02/DQB1*06:02	1	21	35	15	LAVTAPVTS	ILAVTAPVTSPAWAD	993.6	32	32
HLA-DQA1*01:01/DQB1*05:01	1	14	28	15	WLTWLAILA	GWLTWLAILAVTAPV	994	15	15
HLA-DRB1*15:01	1	194	208	15	NARYVSQQT	EYSNARYVSQQTRAN	994.2	36	36
HLA-DRB1*07:01	1	118	132	15	YEVRADNNF	FIGYIYEVRADNNFY	994.3	45	45
HLA-DRB1*08:02	1	60	74	15	VLDHLTGRS	WGNNDNVLDHLTGRS	997.7	29	29
HLA-DRB1*15:01	1	128	142	15	FYGAASSYF	DNNFYGAASSYFEYV	998.4	36	36
HLA-DRB5*01:01	1	90	104	15	YTEVYLEHR	SRRYTEVYLEHRMQE	998.8	41	41
HLA-DRB3*01:01	1	135	149	15	FEYVDTYGD	ASSYFEYVDTYGDNA	999.1	21	21
HLA-DRB4*01:01	1	199	213	15	YVSQQTRAN	RYVSQQTRANPNPYT	999.1	39	39
HLA-DRB1*11:01	1	176	190	15	VTRVYHNGI	RRVTRVYHNGITGET	999.2	35	35
HLA-DQA1*01:02/DQB1*06:02	1	172	186	15	RRVTRVYHN	PENIRRVTRVYHNGI	1000.4	32	32
HLA-DRB1*09:01	1	39	53	15	VYRYDSRPP	ATVYRYDSRPPEDVF	1001.7	50	50
HLA-DQA1*05:01/DQB1*02:01	1	87	101	15	RRYTEVYLE	TSSSRRYTEVYLEHR	1003.2	23	23
HLA-DRB3*02:02	1	211	225	15	SRRSVASIV	PYTSRRSVASIVGTL	1003.6	19	19
HLA-DRB1*01:01	1	235	249	15	ARQAESSEA	CMARQAESSEAMAAW	1005.8	68	68
HLA-DQA1*05:01/DQB1*03:01	1	11	25	15	TWLAILAVT	ARTGWLTWLAILAVT	1006.2	35	35
HLA-DPA1*01:03/DPB1*02:01	1	146	160	15	ILAGALATY	GDNAGRILAGALATY	1008.4	28	28
HLA-DRB1*09:01	1	106	120	15	AGRGTGHFI	VEAERAGRGTGHFIG	1009.8	50	50
HLA-DRB1*09:01	1	88	102	15	RRYTEVYLE	SSSRRYTEVYLEHRM	1009.9	50	50
HLA-DPA1*02:01/DPB1*01:01	1	149	163	15	RILAGALAT	AGRILAGALATYQSE	1010.2	29	29
HLA-DRB1*08:02	1	2	16	15	IRQTARTGW	RCTRAIRQTARTGWL	1013.6	29	29
HLA-DQA1*03:01/DQB1*03:02	1	94	108	15	EHRMQEAVE	TEVYLEHRMQEAVEA	1014.2	12	12
HLA-DRB1*04:01	1	87	101	15	RRYTEVYLE	TSSSRRYTEVYLEHR	1015.5	33	33
HLA-DRB1*13:02	1	226	240	15	IGACMARQA	VRMAPVIGACMARQA	1016	38	38
HLA-DRB1*11:01	1	164	178	15	YLAHRRIPP	YLAHRRIPPENIRRV	1016.3	35	35
HLA-DRB1*04:05	1	208	222	15	YTSRRSVAS	NPNPYTSRRSVASIV	1016.8	36	36
HLA-DQA1*04:01/DQB1*04:02	1	17	31	15	LAILAVTAP	TWLAILAVTAPVTSP	1016.9	14	14
HLA-DRB1*13:02	1	148	162	15	LAGALATYQ	NAGRILAGALATYQS	1018.4	38	38
HLA-DRB1*11:01	1	199	213	15	VSQQTRANP	RYVSQQTRANPNPYT	1018.6	35	35
HLA-DRB3*02:02	1	127	141	15	FYGAASSYF	ADNNFYGAASSYFEY	1019.9	19	19
HLA-DPA1*01:03/DPB1*04:01	1	214	228	15	IVGTLVRMX	SRRSVASIVGTLVRM	1020.4	21	21
HLA-DRB1*07:01	1	67	81	15	HLTGRSCQV	LDHLTGRSCQVGSSN	1020.8	45	45
HLA-DRB3*02:02	1	120	134	15	VRADNNFYG	GYIYEVRADNNFYGA	1022.5	19	19
HLA-DRB1*15:01	1	12	26	15	WLTWLAILA	RTGWLTWLAILAVTA	1023.4	37	37
HLA-DRB5*01:01	1	208	222	15	YTSRRSVAS	NPNPYTSRRSVASIV	1023.9	41	41
HLA-DRB1*15:01	1	195	209	15	NARYVSQQT	YSNARYVSQQTRANP	1025.2	37	37
HLA-DRB1*11:01	1	207	221	15	YTSRRSVAS	ANPNPYTSRRSVASI	1025.5	35	35
HLA-DPA1*01:03/DPB1*02:01	1	148	162	15	ILAGALATY	NAGRILAGALATYQS	1026.7	28	28
HLA-DRB1*11:01	1	228	242	15	IGACMARQA	MAPVIGACMARQAES	1027.2	35	35
HLA-DRB1*13:02	1	147	161	15	ILAGALATY	DNAGRILAGALATYQ	1027.3	38	38
HLA-DQA1*05:01/DQB1*02:01	1	122	136	15	EVRADNNFY	IYEVRADNNFYGAAS	1027.4	23	23
HLA-DQA1*01:02/DQB1*06:02	1	69	83	15	LTGRSCQVG	HLTGRSCQVGSSNSA	1027.6	33	33
HLA-DPA1*01:03/DPB1*02:01	1	118	132	15	YIYEVRADN	FIGYIYEVRADNNFY	1027.9	28	28
HLA-DQA1*04:01/DQB1*04:02	1	245	259	15	ERAGEAMVL	AMAAWSERAGEAMVL	1029	14	14
HLA-DRB1*01:01	1	93	107	15	YLEHRMQEA	YTEVYLEHRMQEAVE	1029	69	69
HLA-DRB1*12:01	1	80	94	15	VSTSSSRRY	SNSAFVSTSSSRRYT	1030.9	27	27
HLA-DRB1*07:01	1	141	155	15	YGDNAGRIL	YVDTYGDNAGRILAG	1031	45	45
HLA-DRB1*04:05	1	199	213	15	YVSQQTRAN	RYVSQQTRANPNPYT	1031.1	36	36
HLA-DRB1*12:01	1	81	95	15	VSTSSSRRY	NSAFVSTSSSRRYTE	1036.2	27	27
HLA-DQA1*04:01/DQB1*04:02	1	234	248	15	AESSEAMAA	ACMARQAESSEAMAA	1039.3	15	15
HLA-DRB1*08:02	1	175	189	15	RRVTRVYHN	IRRVTRVYHNGITGE	1039.9	30	30
HLA-DQA1*03:01/DQB1*03:02	1	100	114	15	RMQEAVEAE	HRMQEAVEAERAGRG	1040.1	12	12
HLA-DRB1*03:01	1	215	229	15	IVGTLVRMA	RRSVASIVGTLVRMA	1040.3	25	25
HLA-DQA1*05:01/DQB1*02:01	1	88	102	15	RRYTEVYLE	SSSRRYTEVYLEHRM	1040.6	23	23
HLA-DRB1*07:01	1	144	158	15	YGDNAGRIL	TYGDNAGRILAGALA	1042.7	46	46
HLA-DRB1*09:01	1	232	246	15	ARQAESSEA	IGACMARQAESSEAM	1043.4	51	51
HLA-DRB1*04:05	1	224	238	15	VRMAPVIGA	TLVRMAPVIGACMAR	1045.4	36	36
HLA-DQA1*01:02/DQB1*06:02	1	255	269	15	VYYESIAYS	EAMVLVYYESIAYSF	1046.1	33	33
HLA-DRB1*15:01	1	138	152	15	VDTYGDNAG	YFEYVDTYGDNAGRI	1048.7	37	37
HLA-DRB1*01:01	1	69	83	15	HLTGRSCQV	HLTGRSCQVGSSNSA	1051.5	69	69
HLA-DPA1*03:01/DPB1*04:02	1	249	263	15	ERAGEAMVL	WSERAGEAMVLVYYE	1053.2	32	32
HLA-DRB1*07:01	1	143	157	15	YGDNAGRIL	DTYGDNAGRILAGAL	1054.1	46	46
HLA-DRB1*15:01	1	129	143	15	FYGAASSYF	NNFYGAASSYFEYVD	1054.6	37	37
HLA-DRB3*02:02	1	174	188	15	RRVTRVYHN	NIRRVTRVYHNGITG	1055.4	19	19
HLA-DRB1*15:01	1	82	96	15	VSTSSSRRY	SAFVSTSSSRRYTEV	1056.2	37	37
HLA-DRB1*01:01	1	253	267	15	MVLVYYESI	AGEAMVLVYYESIAY	1057.1	69	69
HLA-DPA1*02:01/DPB1*01:01	1	220	234	15	VGTLVRMAP	SIVGTLVRMAPVIGA	1060.7	30	30
HLA-DRB1*04:01	1	193	207	15	YSNARYVSQ	TEYSNARYVSQQTRA	1061.9	33	33
HLA-DPA1*02:01/DPB1*14:01	1	222	236	15	RMAPVIGAC	VGTLVRMAPVIGACM	1062	8.4	8.4
HLA-DRB1*11:01	1	17	31	15	ILAVTAPVT	TWLAILAVTAPVTSP	1062.8	36	36
HLA-DRB1*11:01	1	115	129	15	YIYEVRADN	TGHFIGYIYEVRADN	1062.8	36	36
HLA-DPA1*02:01/DPB1*05:01	1	113	127	15	HFIGYIYEV	RGTGHFIGYIYEVRA	1063.8	15	15
HLA-DRB5*01:01	1	101	115	15	VEAERAGRG	RMQEAVEAERAGRGT	1064.7	42	42
HLA-DQA1*03:01/DQB1*03:02	1	90	104	15	RRYTEVYLE	SRRYTEVYLEHRMQE	1068.9	13	13
HLA-DQA1*05:01/DQB1*03:01	1	7	21	15	ARTGWLTWL	IRQTARTGWLTWLAI	1068.9	36	36
HLA-DRB4*01:01	1	89	103	15	RYTEVYLEH	SSRRYTEVYLEHRMQ	1070.3	41	41
HLA-DQA1*05:01/DQB1*02:01	1	218	232	15	TLVRMAPVI	VASIVGTLVRMAPVI	1072.4	24	24
HLA-DPA1*02:01/DPB1*14:01	1	145	159	15	RILAGALAT	YGDNAGRILAGALAT	1074.1	8.6	8.6
HLA-DQA1*01:01/DQB1*05:01	1	138	152	15	YVDTYGDNA	YFEYVDTYGDNAGRI	1077.5	16	16
HLA-DPA1*01:03/DPB1*02:01	1	149	163	15	ILAGALATY	AGRILAGALATYQSE	1079.2	29	29
HLA-DRB5*01:01	1	175	189	15	IRRVTRVYH	IRRVTRVYHNGITGE	1079.4	42	42
HLA-DRB1*09:01	1	89	103	15	RRYTEVYLE	SSRRYTEVYLEHRMQ	1079.4	52	52
HLA-DRB1*04:01	1	234	248	15	RQAESSEAM	ACMARQAESSEAMAA	1080.4	34	34
HLA-DRB1*04:01	1	115	129	15	FIGYIYEVR	TGHFIGYIYEVRADN	1080.7	34	34
HLA-DQA1*01:01/DQB1*05:01	1	162	176	15	YLAHRRIPP	SEYLAHRRIPPENIR	1080.8	16	16
HLA-DRB1*07:01	1	169	183	15	IRRVTRVYH	RIPPENIRRVTRVYH	1081.2	46	46
HLA-DRB1*08:02	1	151	165	15	LAGALATYQ	RILAGALATYQSEYL	1088.9	31	31
HLA-DRB1*09:01	1	113	127	15	HFIGYIYEV	RGTGHFIGYIYEVRA	1089.4	52	52
HLA-DPA1*02:01/DPB1*01:01	1	126	140	15	NFYGAASSY	RADNNFYGAASSYFE	1090.5	31	31
HLA-DPA1*02:01/DPB1*14:01	1	225	239	15	RMAPVIGAC	LVRMAPVIGACMARQ	1092	8.7	8.7
HLA-DRB5*01:01	1	97	111	15	HRMQEAVEA	YLEHRMQEAVEAERA	1093.6	42	42
HLA-DRB1*13:02	1	128	142	15	FYGAASSYF	DNNFYGAASSYFEYV	1094.8	39	39
HLA-DRB1*07:01	1	254	268	15	LVYYESIAY	GEAMVLVYYESIAYS	1095.7	47	47
HLA-DQA1*05:01/DQB1*03:01	1	103	117	15	VEAERAGRG	QEAVEAERAGRGTGH	1096.1	37	37
HLA-DRB1*15:01	1	251	265	15	EAMVLVYYE	ERAGEAMVLVYYESI	1097.4	38	38
HLA-DRB1*13:02	1	178	192	15	VYHNGITGE	VTRVYHNGITGETTT	1097.5	39	39
HLA-DRB5*01:01	1	103	117	15	VEAERAGRG	QEAVEAERAGRGTGH	1098.1	42	42
HLA-DRB1*04:01	1	76	90	15	VGSSNSAFV	QVGSSNSAFVSTSSS	1098.4	34	34
HLA-DRB1*04:01	1	84	98	15	FVSTSSSRR	FVSTSSSRRYTEVYL	1099.6	34	34
HLA-DRB1*08:02	1	230	244	15	IGACMARQA	PVIGACMARQAESSE	1100.1	31	31
HLA-DPA1*02:01/DPB1*05:01	1	131	145	15	SSYFEYVDT	FYGAASSYFEYVDTY	1100.3	15	15
HLA-DRB4*01:01	1	253	267	15	VLVYYESIA	AGEAMVLVYYESIAY	1101.1	42	42
HLA-DPA1*02:01/DPB1*05:01	1	251	265	15	AMVLVYYES	ERAGEAMVLVYYESI	1101.6	15	15
HLA-DRB3*02:02	1	222	236	15	LVRMAPVIG	VGTLVRMAPVIGACM	1101.6	20	20
HLA-DPA1*01:03/DPB1*02:01	1	52	66	15	VFQNGFTAW	VFQNGFTAWGNNDNV	1102.3	29	29
HLA-DRB1*07:01	1	196	210	15	SQQTRANPN	SNARYVSQQTRANPN	1102.8	47	47
HLA-DPA1*01:03/DPB1*04:01	1	249	263	15	RAGEAMVLV	WSERAGEAMVLVYYE	1103.5	22	22
HLA-DRB1*12:01	1	215	229	15	VASIVGTLV	RRSVASIVGTLVRMA	1104.1	29	29
HLA-DQA1*05:01/DQB1*03:01	1	6	20	15	ARTGWLTWL	AIRQTARTGWLTWLA	1104.3	37	37
[truncated: 4,889 more rows]

## Sheet: Sheet4
HLA-DRB1*09:01	1	126	140	15	FYGAASSYF	RADNNFYGAASSYFE	3.8	0.01	0.01
HLA-DRB1*09:01	1	127	141	15	FYGAASSYF	ADNNFYGAASSYFEY	3.9	0.01	0.01
HLA-DRB1*09:01	1	128	142	15	FYGAASSYF	DNNFYGAASSYFEYV	3.9	0.01	0.01
HLA-DRB1*09:01	1	125	139	15	FYGAASSYF	VRADNNFYGAASSYF	4	0.01	0.01
HLA-DRB1*09:01	1	129	143	15	FYGAASSYF	NNFYGAASSYFEYVD	4.2	0.01	0.01
HLA-DRB1*09:01	1	130	144	15	FYGAASSYF	NFYGAASSYFEYVDT	5.3	0.01	0.01
HLA-DRB1*15:01	1	255	269	15	LVYYESIAY	EAMVLVYYESIAYSF	6.2	0.11	0.11
HLA-DRB1*15:01	1	154	168	15	LATYQSEYL	AGALATYQSEYLAHR	7	0.13	0.13
HLA-DQA1*01:02/DQB1*06:02	1	217	231	15	IVGTLVRMA	SVASIVGTLVRMAPV	20.3	0.15	0.15
HLA-DRB1*15:01	1	254	268	15	LVYYESIAY	GEAMVLVYYESIAYS	7.8	0.16	0.16
HLA-DRB1*15:01	1	155	169	15	LATYQSEYL	GALATYQSEYLAHRR	8.2	0.16	0.16
HLA-DQA1*01:02/DQB1*06:02	1	218	232	15	IVGTLVRMA	VASIVGTLVRMAPVI	20.7	0.16	0.16
HLA-DQA1*01:02/DQB1*06:02	1	237	251	15	AESSEAMAA	ARQAESSEAMAAWSE	20.7	0.16	0.16
HLA-DRB5*01:01	1	80	94	15	FVSTSSSRR	SNSAFVSTSSSRRYT	4.7	0.17	0.17
HLA-DRB5*01:01	1	81	95	15	FVSTSSSRR	NSAFVSTSSSRRYTE	4.7	0.17	0.17
HLA-DRB1*15:01	1	153	167	15	LATYQSEYL	LAGALATYQSEYLAH	8.9	0.17	0.17
HLA-DQA1*01:02/DQB1*06:02	1	219	233	15	IVGTLVRMA	ASIVGTLVRMAPVIG	21.5	0.18	0.18
HLA-DQA1*01:02/DQB1*06:02	1	220	234	15	IVGTLVRMA	SIVGTLVRMAPVIGA	21.9	0.19	0.19
HLA-DQA1*01:02/DQB1*06:02	1	238	252	15	AESSEAMAA	RQAESSEAMAAWSER	23.6	0.22	0.22
HLA-DQA1*01:02/DQB1*06:02	1	236	250	15	AESSEAMAA	MARQAESSEAMAAWS	26.1	0.25	0.25
HLA-DRB1*15:01	1	152	166	15	LATYQSEYL	ILAGALATYQSEYLA	11.3	0.31	0.31
HLA-DRB1*09:01	1	81	95	15	FVSTSSSRR	NSAFVSTSSSRRYTE	11.7	0.33	0.33
HLA-DRB5*01:01	1	82	96	15	FVSTSSSRR	SAFVSTSSSRRYTEV	5.7	0.35	0.35
HLA-DRB5*01:01	1	79	93	15	FVSTSSSRR	SSNSAFVSTSSSRRY	5.8	0.36	0.36
HLA-DQA1*05:01/DQB1*03:01	1	147	161	15	ILAGALATY	DNAGRILAGALATYQ	17.7	0.36	0.36
HLA-DRB1*09:01	1	131	145	15	FYGAASSYF	FYGAASSYFEYVDTY	12.3	0.37	0.37
HLA-DQA1*05:01/DQB1*03:01	1	145	159	15	DNAGRILAG	YGDNAGRILAGALAT	18.1	0.37	0.37
HLA-DQA1*01:02/DQB1*06:02	1	221	235	15	VRMAPVIGA	IVGTLVRMAPVIGAC	28.7	0.38	0.38
HLA-DRB1*09:01	1	80	94	15	FVSTSSSRR	SNSAFVSTSSSRRYT	12.5	0.39	0.39
HLA-DQA1*05:01/DQB1*03:01	1	146	160	15	DNAGRILAG	GDNAGRILAGALATY	18.3	0.39	0.39
HLA-DRB1*15:01	1	253	267	15	LVYYESIAY	AGEAMVLVYYESIAY	13	0.4	0.4
HLA-DRB3*02:02	1	202	216	15	TRANPNPYT	SQQTRANPNPYTSRR	8.3	0.42	0.42
HLA-DRB1*09:01	1	82	96	15	FVSTSSSRR	SAFVSTSSSRRYTEV	12.8	0.43	0.43
HLA-DRB1*15:01	1	156	170	15	LATYQSEYL	ALATYQSEYLAHRRI	13.4	0.45	0.45
HLA-DQA1*05:01/DQB1*03:01	1	144	158	15	DNAGRILAG	TYGDNAGRILAGALA	20.6	0.52	0.52
HLA-DRB1*08:02	1	223	237	15	VRMAPVIGA	GTLVRMAPVIGACMA	46.5	0.52	0.52
HLA-DQA1*05:01/DQB1*03:01	1	148	162	15	ILAGALATY	NAGRILAGALATYQS	21.3	0.56	0.56
HLA-DRB3*02:02	1	203	217	15	TRANPNPYT	QQTRANPNPYTSRRS	10.1	0.59	0.59
HLA-DQA1*01:02/DQB1*06:02	1	235	249	15	AESSEAMAA	CMARQAESSEAMAAW	37.4	0.59	0.59
HLA-DQA1*01:02/DQB1*06:02	1	239	253	15	AESSEAMAA	QAESSEAMAAWSERA	37.4	0.59	0.59
HLA-DQA1*01:02/DQB1*06:02	1	216	230	15	IVGTLVRMA	RSVASIVGTLVRMAP	39	0.65	0.65
HLA-DRB1*04:05	1	81	95	15	FVSTSSSRR	NSAFVSTSSSRRYTE	32	0.69	0.69
HLA-DRB1*04:01	1	80	94	15	FVSTSSSRR	SNSAFVSTSSSRRYT	31.5	0.74	0.74
HLA-DRB1*09:01	1	79	93	15	FVSTSSSRR	SSNSAFVSTSSSRRY	17	0.76	0.76
HLA-DQA1*01:02/DQB1*06:02	1	228	242	15	VIGACMARQ	MAPVIGACMARQAES	43.8	0.76	0.76
HLA-DRB3*02:02	1	201	215	15	TRANPNPYT	VSQQTRANPNPYTSR	12.9	0.77	0.77
HLA-DQA1*01:02/DQB1*06:02	1	144	158	15	NAGRILAGA	TYGDNAGRILAGALA	45	0.79	0.79
HLA-DRB1*04:01	1	81	95	15	FVSTSSSRR	NSAFVSTSSSRRYTE	33.3	0.83	0.83
HLA-DRB5*01:01	1	83	97	15	FVSTSSSRR	AFVSTSSSRRYTEVY	8.7	0.85	0.85
HLA-DRB1*04:05	1	80	94	15	FVSTSSSRR	SNSAFVSTSSSRRYT	35.7	0.89	0.89
HLA-DPA1*01:03/DPB1*02:01	1	255	269	15	MVLVYYESI	EAMVLVYYESIAYSF	31.3	0.92	0.92
HLA-DRB1*09:01	1	83	97	15	FVSTSSSRR	AFVSTSSSRRYTEVY	19.1	0.98	0.98
HLA-DRB1*07:01	1	255	269	15	YYESIAYSF	EAMVLVYYESIAYSF	12	1.1	1.1
HLA-DQA1*05:01/DQB1*03:01	1	143	157	15	DNAGRILAG	DTYGDNAGRILAGAL	27.5	1.1	1.1
HLA-DRB1*04:01	1	79	93	15	FVSTSSSRR	SSNSAFVSTSSSRRY	37.3	1.1	1.1
HLA-DQA1*01:02/DQB1*06:02	1	145	159	15	NAGRILAGA	YGDNAGRILAGALAT	49.9	1.1	1.1
HLA-DQA1*01:02/DQB1*06:02	1	229	243	15	VIGACMARQ	APVIGACMARQAESS	50	1.1	1.1
HLA-DRB1*04:05	1	82	96	15	FVSTSSSRR	SAFVSTSSSRRYTEV	38.9	1.2	1.2
HLA-DPA1*03:01/DPB1*04:02	1	157	171	15	TYQSEYLAH	LATYQSEYLAHRRIP	39.1	1.2	1.2
HLA-DRB1*04:05	1	79	93	15	FVSTSSSRR	SSNSAFVSTSSSRRY	41.1	1.2	1.2
HLA-DRB3*02:02	1	200	214	15	TRANPNPYT	YVSQQTRANPNPYTS	21.9	1.3	1.3
HLA-DQA1*05:01/DQB1*03:01	1	149	163	15	ILAGALATY	AGRILAGALATYQSE	31	1.3	1.3
HLA-DPA1*03:01/DPB1*04:02	1	156	170	15	TYQSEYLAH	ALATYQSEYLAHRRI	42.7	1.3	1.3
HLA-DRB1*04:01	1	82	96	15	FVSTSSSRR	SAFVSTSSSRRYTEV	44.2	1.3	1.3
HLA-DRB3*02:02	1	204	218	15	TRANPNPYT	QTRANPNPYTSRRSV	23.2	1.4	1.4
HLA-DRB1*15:01	1	151	165	15	LATYQSEYL	RILAGALATYQSEYL	25.3	1.4	1.4
HLA-DRB3*02:02	1	81	95	15	FVSTSSSRR	NSAFVSTSSSRRYTE	25.4	1.4	1.4
HLA-DPA1*01:03/DPB1*02:01	1	254	268	15	MVLVYYESI	GEAMVLVYYESIAYS	43.3	1.5	1.5
HLA-DRB1*04:05	1	128	142	15	YGAASSYFE	DNNFYGAASSYFEYV	43.8	1.5	1.5
HLA-DRB5*01:01	1	78	92	15	FVSTSSSRR	GSSNSAFVSTSSSRR	12	1.6	1.6
HLA-DRB3*02:02	1	82	96	15	FVSTSSSRR	SAFVSTSSSRRYTEV	29.4	1.6	1.6
HLA-DRB1*04:05	1	127	141	15	YGAASSYFE	ADNNFYGAASSYFEY	45.6	1.6	1.6
HLA-DPA1*01:03/DPB1*04:01	1	129	143	15	AASSYFEYV	NNFYGAASSYFEYVD	47.9	1.6	1.6
HLA-DRB1*04:01	1	255	269	15	VYYESIAYS	EAMVLVYYESIAYSF	48.9	1.6	1.6
HLA-DRB3*02:02	1	80	94	15	FVSTSSSRR	SNSAFVSTSSSRRYT	31.8	1.7	1.7
HLA-DRB1*04:05	1	129	143	15	YGAASSYFE	NNFYGAASSYFEYVD	47	1.7	1.7
HLA-DRB1*11:01	1	173	187	15	IRRVTRVYH	ENIRRVTRVYHNGIT	25	2.5	2.5
HLA-DQA1*05:01/DQB1*03:01	1	150	164	15	LAGALATYQ	GRILAGALATYQSEY	47	2.5	2.5
HLA-DRB1*11:01	1	172	186	15	IRRVTRVYH	PENIRRVTRVYHNGI	26.4	2.7	2.7
HLA-DRB1*11:01	1	220	234	15	LVRMAPVIG	SIVGTLVRMAPVIGA	26.9	2.7	2.7
HLA-DRB1*07:01	1	125	139	15	FYGAASSYF	VRADNNFYGAASSYF	25	2.9	2.9
HLA-DRB1*07:01	1	128	142	15	FYGAASSYF	DNNFYGAASSYFEYV	26	3	3
HLA-DRB1*07:01	1	129	143	15	FYGAASSYF	NNFYGAASSYFEYVD	26.3	3	3
HLA-DRB1*07:01	1	126	140	15	FYGAASSYF	RADNNFYGAASSYFE	26.6	3.1	3.1
HLA-DRB1*07:01	1	127	141	15	FYGAASSYF	ADNNFYGAASSYFEY	27.6	3.2	3.2
HLA-DRB1*11:01	1	171	185	15	IRRVTRVYH	PPENIRRVTRVYHNG	31.6	3.2	3.2
HLA-DRB1*11:01	1	221	235	15	LVRMAPVIG	IVGTLVRMAPVIGAC	33.6	3.4	3.4
HLA-DRB1*09:01	1	151	165	15	LAGALATYQ	RILAGALATYQSEYL	44.7	3.8	3.8
HLA-DRB1*09:01	1	255	269	15	YYESIAYSF	EAMVLVYYESIAYSF	45.3	3.9	3.9
HLA-DRB1*11:01	1	222	236	15	LVRMAPVIG	VGTLVRMAPVIGACM	39.5	4.1	4.1
HLA-DRB1*09:01	1	78	92	15	FVSTSSSRR	GSSNSAFVSTSSSRR	46.8	4.1	4.1
HLA-DRB1*07:01	1	130	144	15	FYGAASSYF	NFYGAASSYFEYVDT	34.9	4.2	4.2
HLA-DRB1*11:01	1	174	188	15	IRRVTRVYH	NIRRVTRVYHNGITG	40.9	4.3	4.3
HLA-DRB1*11:01	1	170	184	15	IRRVTRVYH	IPPENIRRVTRVYHN	41.3	4.3	4.3
HLA-DRB1*01:01	1	223	237	15	VRMAPVIGA	GTLVRMAPVIGACMA	13.9	4.4	4.4
HLA-DRB1*11:01	1	219	233	15	VGTLVRMAP	ASIVGTLVRMAPVIG	44.4	4.6	4.6
HLA-DRB1*11:01	1	223	237	15	LVRMAPVIG	GTLVRMAPVIGACMA	44.6	4.6	4.6
HLA-DRB1*07:01	1	80	94	15	VSTSSSRRY	SNSAFVSTSSSRRYT	39	4.8	4.8
HLA-DRB1*07:01	1	79	93	15	VSTSSSRRY	SSNSAFVSTSSSRRY	39.3	4.8	4.8
HLA-DRB1*01:01	1	224	238	15	VRMAPVIGA	TLVRMAPVIGACMAR	15.8	5.1	5.1
HLA-DRB1*07:01	1	172	186	15	VTRVYHNGI	PENIRRVTRVYHNGI	44.5	5.3	5.3
HLA-DRB1*07:01	1	173	187	15	VTRVYHNGI	ENIRRVTRVYHNGIT	46.6	5.6	5.6
HLA-DRB1*07:01	1	81	95	15	VSTSSSRRY	NSAFVSTSSSRRYTE	47.2	5.6	5.6
HLA-DRB1*01:01	1	222	236	15	VRMAPVIGA	VGTLVRMAPVIGACM	17.9	6	6
HLA-DRB5*01:01	1	84	98	15	FVSTSSSRR	FVSTSSSRRYTEVYL	41.3	6.2	6.2
HLA-DRB5*01:01	1	128	142	15	FYGAASSYF	DNNFYGAASSYFEYV	42.1	6.3	6.3
HLA-DRB5*01:01	1	129	143	15	FYGAASSYF	NNFYGAASSYFEYVD	43.2	6.4	6.4
HLA-DRB1*01:01	1	225	239	15	MAPVIGACM	LVRMAPVIGACMARQ	20.1	6.6	6.6
HLA-DRB1*01:01	1	215	229	15	VASIVGTLV	RRSVASIVGTLVRMA	23.5	7.9	7.9
HLA-DRB1*01:01	1	148	162	15	GRILAGALA	NAGRILAGALATYQS	24.6	8.3	8.3
HLA-DRB1*01:01	1	149	163	15	GRILAGALA	AGRILAGALATYQSE	24.9	8.5	8.5
HLA-DRB1*01:01	1	226	240	15	MAPVIGACM	VRMAPVIGACMARQA	25.1	8.6	8.6
HLA-DRB1*01:01	1	221	235	15	VRMAPVIGA	IVGTLVRMAPVIGAC	26	8.9	8.9
HLA-DRB1*01:01	1	213	227	15	VASIVGTLV	TSRRSVASIVGTLVR	26.1	8.9	8.9
HLA-DRB1*01:01	1	214	228	15	VASIVGTLV	SRRSVASIVGTLVRM	28.9	9.7	9.7
HLA-DRB1*01:01	1	212	226	15	SRRSVASIV	YTSRRSVASIVGTLV	29.2	9.8	9.8
HLA-DRB1*01:01	1	211	225	15	SRRSVASIV	PYTSRRSVASIVGTL	30.8	11	11
HLA-DRB1*01:01	1	210	224	15	SRRSVASIV	NPYTSRRSVASIVGT	30.9	11	11
HLA-DRB1*01:01	1	150	164	15	GRILAGALA	GRILAGALATYQSEY	31.1	11	11
HLA-DRB1*01:01	1	220	234	15	VRMAPVIGA	SIVGTLVRMAPVIGA	31.1	11	11
HLA-DRB1*01:01	1	147	161	15	GRILAGALA	DNAGRILAGALATYQ	32.4	11	11
HLA-DRB1*01:01	1	128	142	15	FYGAASSYF	DNNFYGAASSYFEYV	33.7	12	12
HLA-DRB1*01:01	1	216	230	15	VASIVGTLV	RSVASIVGTLVRMAP	34.1	12	12
HLA-DRB1*01:01	1	129	143	15	FYGAASSYF	NNFYGAASSYFEYVD	36	12	12
HLA-DRB1*01:01	1	209	223	15	YTSRRSVAS	PNPYTSRRSVASIVG	36	12	12
HLA-DRB1*01:01	1	227	241	15	MAPVIGACM	RMAPVIGACMARQAE	38.6	13	13
HLA-DRB1*01:01	1	217	231	15	VASIVGTLV	SVASIVGTLVRMAPV	46.8	15	15
HLA-DRB1*01:01	1	127	141	15	FYGAASSYF	ADNNFYGAASSYFEY	49.5	16	16
HLA-DRB1*01:01	1	146	160	15	GRILAGALA	GDNAGRILAGALATY	49.6	16	16

## Sheet: Sheet5
										Toxicity	Allergenicity	IFN-g	IL-4	Antigenicity
HLA-DRB1*15:01	1	255	269	15	LVYYESIAY	EAMVLVYYESIAYSF	6.2	0.11	0.11	N0n-toxin	Non-allergen	Negative	Non-inducer
HLA-DRB1*15:01	1	154	168	15	LATYQSEYL	AGALATYQSEYLAHR	7	0.13	0.13	N0n-toxin	Non-allergen	Positive	Non-inducer
HLA-DQA1*01:02/DQB1*06:02	1	217	231	15	IVGTLVRMA	SVASIVGTLVRMAPV	20.3	0.15	0.15	N0n-toxin	Non-allergen	Positive	Inducer
HLA-DRB1*15:01	1	155	169	15	LATYQSEYL	GALATYQSEYLAHRR	8.2	0.16	0.16	N0n-toxin	Non-allergen	Positive	Non-inducer
HLA-DQA1*01:02/DQB1*06:02	1	218	232	15	IVGTLVRMA	VASIVGTLVRMAPVI	20.7	0.16	0.16	N0n-toxin	Non-allergen	Positive	Inducer
HLA-DQA1*01:02/DQB1*06:02	1	237	251	15	AESSEAMAA	ARQAESSEAMAAWSE	20.7	0.16	0.16	N0n-toxin	Non-allergen	Negative	Non-inducer
HLA-DRB5*01:01	1	80	94	15	FVSTSSSRR	SNSAFVSTSSSRRYT	4.7	0.17	0.17	N0n-toxin	Non-allergen	Positive	Non-inducer
HLA-DRB5*01:01	1	81	95	15	FVSTSSSRR	NSAFVSTSSSRRYTE	4.7	0.17	0.17	N0n-toxin	Non-allergen	Negative	Inducer
HLA-DQA1*01:02/DQB1*06:02	1	219	233	15	IVGTLVRMA	ASIVGTLVRMAPVIG	21.5	0.18	0.18	N0n-toxin	Non-allergen	Positive	Inducer
HLA-DQA1*01:02/DQB1*06:02	1	220	234	15	IVGTLVRMA	SIVGTLVRMAPVIGA	21.9	0.19	0.19	N0n-toxin	Non-allergen	Positive	Inducer
HLA-DQA1*01:02/DQB1*06:02	1	238	252	15	AESSEAMAA	RQAESSEAMAAWSER	23.6	0.22	0.22	N0n-toxin	Non-allergen	Negative	Non-inducer
HLA-DQA1*01:02/DQB1*06:02	1	236	250	15	AESSEAMAA	MARQAESSEAMAAWS	26.1	0.25	0.25	N0n-toxin	Non-allergen	Negative	Non-inducer
HLA-DRB1*09:01	1	81	95	15	FVSTSSSRR	NSAFVSTSSSRRYTE	11.7	0.33	0.33	N0n-toxin	Non-allergen	Negative	Inducer
HLA-DRB5*01:01	1	82	96	15	FVSTSSSRR	SAFVSTSSSRRYTEV	5.7	0.35	0.35	N0n-toxin	Non-allergen	Negative	Inducer
HLA-DRB5*01:01	1	79	93	15	FVSTSSSRR	SSNSAFVSTSSSRRY	5.8	0.36	0.36	N0n-toxin	Non-allergen	Positive	Non-inducer
HLA-DRB1*09:01	1	80	94	15	FVSTSSSRR	SNSAFVSTSSSRRYT	12.5	0.39	0.39	N0n-toxin	Non-allergen	Positive	Non-inducer
HLA-DRB1*09:01	1	82	96	15	FVSTSSSRR	SAFVSTSSSRRYTEV	12.8	0.43	0.43	N0n-toxin	Non-allergen	Negative	Indur
HLA-DRB1*15:01	1	156	170	15	LATYQSEYL	ALATYQSEYLAHRRI	13.4	0.45	0.45	N0n-toxin	Non-allergen	Positive	Non-inducer
HLA-DQA1*01:02/DQB1*06:02	1	239	253	15	AESSEAMAA	QAESSEAMAAWSERA	37.4	0.59	0.59	N0n-toxin	Non-allergen	Negative	Non-inducer
HLA-DQA1*01:02/DQB1*06:02	1	216	230	15	IVGTLVRMA	RSVASIVGTLVRMAP	39	0.65	0.65	N0n-toxin	Non-allergen	Negative	Inducer
HLA-DRB1*04:05	1	81	95	15	FVSTSSSRR	NSAFVSTSSSRRYTE	32	0.69	0.69	N0n-toxin	Non-allergen	Negative	Inducer
HLA-DRB1*04:01	1	80	94	15	FVSTSSSRR	SNSAFVSTSSSRRYT	31.5	0.74	0.74	N0n-toxin	Non-allergen	Positive	Non-inducer
HLA-DRB1*09:01	1	79	93	15	FVSTSSSRR	SSNSAFVSTSSSRRY	17	0.76	0.76	N0n-toxin	Non-allergen	Positive	Non-inducer
HLA-DRB1*04:01	1	81	95	15	FVSTSSSRR	NSAFVSTSSSRRYTE	33.3	0.83	0.83	N0n-toxin	Non-allergen	Negative	Inducer
HLA-DRB5*01:01	1	83	97	15	FVSTSSSRR	AFVSTSSSRRYTEVY	8.7	0.85	0.85	N0n-toxin	Non-allergen	Negative	Inducer
HLA-DRB1*04:05	1	80	94	15	FVSTSSSRR	SNSAFVSTSSSRRYT	35.7	0.89	0.89	N0n-toxin	Non-allergen	Positive	Non-inducer
HLA-DPA1*01:03/DPB1*02:01	1	255	269	15	MVLVYYESI	EAMVLVYYESIAYSF	31.3	0.92	0.92	N0n-toxin	Non-allergen	Negative	Non-inducer
HLA-DRB1*09:01	1	83	97	15	FVSTSSSRR	AFVSTSSSRRYTEVY	19.1	0.98	0.98	N0n-toxin	Non-allergen	Negative	Inducer
HLA-DRB1*07:01	1	255	269	15	YYESIAYSF	EAMVLVYYESIAYSF	12	1.1	1.1	N0n-toxin	Non-allergen	Negative	Non-inducer
HLA-DRB1*04:01	1	79	93	15	FVSTSSSRR	SSNSAFVSTSSSRRY	37.3	1.1	1.1	N0n-toxin	Non-allergen	Positive	Non-inducer
HLA-DRB1*04:05	1	82	96	15	FVSTSSSRR	SAFVSTSSSRRYTEV	38.9	1.2	1.2	N0n-toxin	Non-allergen	Negative	Inducer
HLA-DPA1*03:01/DPB1*04:02	1	157	171	15	TYQSEYLAH	LATYQSEYLAHRRIP	39.1	1.2	1.2	N0n-toxin	Non-allergen	Positive	Non-inducer
HLA-DRB1*04:05	1	79	93	15	FVSTSSSRR	SSNSAFVSTSSSRRY	41.1	1.2	1.2	N0n-toxin	Non-allergen	Positive	Non-inducer
HLA-DPA1*03:01/DPB1*04:02	1	156	170	15	TYQSEYLAH	ALATYQSEYLAHRRI	42.7	1.3	1.3	N0n-toxin	Non-allergen	Positive	Non-inducer
HLA-DRB1*04:01	1	82	96	15	FVSTSSSRR	SAFVSTSSSRRYTEV	44.2	1.3	1.3	N0n-toxin	Non-allergen	Negative	Inducer
HLA-DRB1*15:01	1	151	165	15	LATYQSEYL	RILAGALATYQSEYL	25.3	1.4	1.4	N0n-toxin	Non-allergen	Positive	Non-inducer
HLA-DRB3*02:02	1	81	95	15	FVSTSSSRR	NSAFVSTSSSRRYTE	25.4	1.4	1.4	N0n-toxin	Non-allergen	Negative	Inducer
HLA-DRB3*02:02	1	82	96	15	FVSTSSSRR	SAFVSTSSSRRYTEV	29.4	1.6	1.6	N0n-toxin	Non-allergen	Negative	Inducer
HLA-DRB1*04:01	1	255	269	15	VYYESIAYS	EAMVLVYYESIAYSF	48.9	1.6	1.6	N0n-toxin	Non-allergen	Negative	Non-inducer
HLA-DRB3*02:02	1	80	94	15	FVSTSSSRR	SNSAFVSTSSSRRYT	31.8	1.7	1.7	N0n-toxin	Non-allergen	Positive	Non-inducer
HLA-DRB1*11:01	1	220	234	15	LVRMAPVIG	SIVGTLVRMAPVIGA	26.9	2.7	2.7	N0n-toxin	Non-allergen	Positive	Inducer
HLA-DRB1*09:01	1	151	165	15	LAGALATYQ	RILAGALATYQSEYL	44.7	3.8	3.8	N0n-toxin	Non-allergen	Positive	Non-inducer
HLA-DRB1*09:01	1	255	269	15	YYESIAYSF	EAMVLVYYESIAYSF	45.3	3.9	3.9	N0n-toxin	Non-allergen	Negative	Non-inducer
HLA-DRB1*11:01	1	219	233	15	VGTLVRMAP	ASIVGTLVRMAPVIG	44.4	4.6	4.6	N0n-toxin	Non-allergen	Positive	Inducer
HLA-DRB1*07:01	1	80	94	15	VSTSSSRRY	SNSAFVSTSSSRRYT	39	4.8	4.8	N0n-toxin	Non-allergen	Positive	Non-inducer
HLA-DRB1*07:01	1	79	93	15	VSTSSSRRY	SSNSAFVSTSSSRRY	39.3	4.8	4.8	N0n-toxin	Non-allergen	Positive	Non-inducer
HLA-DRB1*09:01	1	126	140	15	FYGAASSYF	RADNNFYGAASSYFE	3.8	0.01	0.01	N0n-toxin	Allergen	Positive	Inducer
HLA-DRB1*09:01	1	127	141	15	FYGAASSYF	ADNNFYGAASSYFEY	3.9	0.01	0.01	N0n-toxin	Allergen	Positive	Inducer
HLA-DRB1*09:01	1	128	142	15	FYGAASSYF	DNNFYGAASSYFEYV	3.9	0.01	0.01	N0n-toxin	Allergen	Positive	Inducer
HLA-DRB1*09:01	1	125	139	15	FYGAASSYF	VRADNNFYGAASSYF	4	0.01	0.01	N0n-toxin	Allergen	Positive	Non-inducer
HLA-DRB1*09:01	1	129	143	15	FYGAASSYF	NNFYGAASSYFEYVD	4.2	0.01	0.01	N0n-toxin	Allergen	Positive	Inducer
HLA-DRB1*09:01	1	130	144	15	FYGAASSYF	NFYGAASSYFEYVDT	5.3	0.01	0.01	N0n-toxin	Allergen	Positive	Inducer
HLA-DRB1*15:01	1	254	268	15	LVYYESIAY	GEAMVLVYYESIAYS	7.8	0.16	0.16	N0n-toxin	Allergen	Negative	Non-inducer
HLA-DRB1*15:01	1	153	167	15	LATYQSEYL	LAGALATYQSEYLAH	8.9	0.17	0.17	N0n-toxin	Allergen	Positive	Non-inducer
HLA-DQA1*05:01/DQB1*03:01	1	147	161	15	ILAGALATY	DNAGRILAGALATYQ	17.7	0.36	0.36	N0n-toxin	Allergen	Positive	Inducr
HLA-DRB1*09:01	1	131	145	15	FYGAASSYF	FYGAASSYFEYVDTY	12.3	0.37	0.37	N0n-toxin	Allergen	Positive	Inducr
HLA-DQA1*05:01/DQB1*03:01	1	145	159	15	DNAGRILAG	YGDNAGRILAGALAT	18.1	0.37	0.37	N0n-toxin	Allergen	Positive	Inducr
HLA-DQA1*01:02/DQB1*06:02	1	221	235	15	VRMAPVIGA	IVGTLVRMAPVIGAC	28.7	0.38	0.38	N0n-toxin	Allergen	Positive	Non-inducer
HLA-DQA1*05:01/DQB1*03:01	1	146	160	15	DNAGRILAG	GDNAGRILAGALATY	18.3	0.39	0.39	N0n-toxin	Allergen	Positive	Inducer
HLA-DRB1*15:01	1	253	267	15	LVYYESIAY	AGEAMVLVYYESIAY	13	0.4	0.4	N0n-toxin	Allergen	Positive	Non-inducer
HLA-DRB3*02:02	1	202	216	15	TRANPNPYT	SQQTRANPNPYTSRR	8.3	0.42	0.42	N0n-toxin	Allergen	Negative	Non-inducer
HLA-DQA1*05:01/DQB1*03:01	1	144	158	15	DNAGRILAG	TYGDNAGRILAGALA	20.6	0.52	0.52	N0n-toxin	Allergen	Positive	Inducer
HLA-DRB1*08:02	1	223	237	15	VRMAPVIGA	GTLVRMAPVIGACMA	46.5	0.52	0.52	N0n-toxin	Allergen	Positive	Inducer
HLA-DQA1*05:01/DQB1*03:01	1	148	162	15	ILAGALATY	NAGRILAGALATYQS	21.3	0.56	0.56	N0n-toxin	Allergen	Positive	Non-inducer
HLA-DRB3*02:02	1	203	217	15	TRANPNPYT	QQTRANPNPYTSRRS	10.1	0.59	0.59	N0n-toxin	Allergen	Negative	Non-inducer
HLA-DQA1*01:02/DQB1*06:02	1	235	249	15	AESSEAMAA	CMARQAESSEAMAAW	37.4	0.59	0.59	N0n-toxin	Allergen	Negative	Inducer
HLA-DQA1*01:02/DQB1*06:02	1	228	242	15	VIGACMARQ	MAPVIGACMARQAES	43.8	0.76	0.76	N0n-toxin	Allergen	Negative	Inducer
HLA-DRB3*02:02	1	201	215	15	TRANPNPYT	VSQQTRANPNPYTSR	12.9	0.77	0.77	N0n-toxin	Allergen	Negative	Non-inducer
HLA-DQA1*01:02/DQB1*06:02	1	144	158	15	NAGRILAGA	TYGDNAGRILAGALA	45	0.79	0.79	N0n-toxin	Allergen	Positive	Inducer
HLA-DQA1*05:01/DQB1*03:01	1	143	157	15	DNAGRILAG	DTYGDNAGRILAGAL	27.5	1.1	1.1	N0n-toxin	Allergen	Positive	Inducer
HLA-DQA1*01:02/DQB1*06:02	1	145	159	15	NAGRILAGA	YGDNAGRILAGALAT	49.9	1.1	1.1	N0n-toxin	Allergen	Positive	Inducer
HLA-DQA1*01:02/DQB1*06:02	1	229	243	15	VIGACMARQ	APVIGACMARQAESS	50	1.1	1.1	N0n-toxin	Allergen	Negative	Inducer
HLA-DRB3*02:02	1	200	214	15	TRANPNPYT	YVSQQTRANPNPYTS	21.9	1.3	1.3	N0n-toxin	Allergen	Negative	Non-inducer
HLA-DQA1*05:01/DQB1*03:01	1	149	163	15	ILAGALATY	AGRILAGALATYQSE	31	1.3	1.3	N0n-toxin	Allergen	Positive	Non-inducer
HLA-DRB3*02:02	1	204	218	15	TRANPNPYT	QTRANPNPYTSRRSV	23.2	1.4	1.4	N0n-toxin	Allergen	Negative	Non-inducer
HLA-DPA1*01:03/DPB1*02:01	1	254	268	15	MVLVYYESI	GEAMVLVYYESIAYS	43.3	1.5	1.5	N0n-toxin	Allergen	Negative	Non-inducer
HLA-DRB1*04:05	1	128	142	15	YGAASSYFE	DNNFYGAASSYFEYV	43.8	1.5	1.5	N0n-toxin	Allergen	Positive	Inducer
HLA-DRB5*01:01	1	78	92	15	FVSTSSSRR	GSSNSAFVSTSSSRR	12	1.6	1.6	N0n-toxin	Allergen	Positive	Non-inducer
HLA-DRB1*04:05	1	127	141	15	YGAASSYFE	ADNNFYGAASSYFEY	45.6	1.6	1.6	N0n-toxin	Allergen	Positive	Inducer
HLA-DPA1*01:03/DPB1*04:01	1	129	143	15	AASSYFEYV	NNFYGAASSYFEYVD	47.9	1.6	1.6	N0n-toxin	Allergen	Positive	Inducer
HLA-DRB1*04:05	1	129	143	15	YGAASSYFE	NNFYGAASSYFEYVD	47	1.7	1.7	N0n-toxin	Allergen	Positive	Inducer
HLA-DRB1*11:01	1	173	187	15	IRRVTRVYH	ENIRRVTRVYHNGIT	25	2.5	2.5	N0n-toxin	Allergen	Positive	Inducer
HLA-DQA1*05:01/DQB1*03:01	1	150	164	15	LAGALATYQ	GRILAGALATYQSEY	47	2.5	2.5	N0n-toxin	Allergen	Positive	Non-inducer
HLA-DRB1*11:01	1	172	186	15	IRRVTRVYH	PENIRRVTRVYHNGI	26.4	2.7	2.7	N0n-toxin	Allergen	Positive	Inducer
HLA-DRB1*07:01	1	125	139	15	FYGAASSYF	VRADNNFYGAASSYF	25	2.9	2.9	N0n-toxin	Allergen	Positive	Non-inducer
HLA-DRB1*07:01	1	128	142	15	FYGAASSYF	DNNFYGAASSYFEYV	26	3	3	N0n-toxin	Allergen	Positive	Inducer
HLA-DRB1*07:01	1	129	143	15	FYGAASSYF	NNFYGAASSYFEYVD	26.3	3	3	N0n-toxin	Allergen	Positive	Inducer
HLA-DRB1*07:01	1	126	140	15	FYGAASSYF	RADNNFYGAASSYFE	26.6	3.1	3.1	N0n-toxin	Allergen	Positive	Inducer
HLA-DRB1*07:01	1	127	141	15	FYGAASSYF	ADNNFYGAASSYFEY	27.6	3.2	3.2	N0n-toxin	Allergen	Positive	Inducer
HLA-DRB1*11:01	1	171	185	15	IRRVTRVYH	PPENIRRVTRVYHNG	31.6	3.2	3.2	N0n-toxin	Allergen	Positive	Inducer
HLA-DRB1*11:01	1	221	235	15	LVRMAPVIG	IVGTLVRMAPVIGAC	33.6	3.4	3.4	N0n-toxin	Allergen	Positive	Non-inducer
HLA-DRB1*11:01	1	222	236	15	LVRMAPVIG	VGTLVRMAPVIGACM	39.5	4.1	4.1	N0n-toxin	Allergen	Negative	Inducer
HLA-DRB1*09:01	1	78	92	15	FVSTSSSRR	GSSNSAFVSTSSSRR	46.8	4.1	4.1	N0n-toxin	Allergen	Positive	Non-inducer
HLA-DRB1*07:01	1	130	144	15	FYGAASSYF	NFYGAASSYFEYVDT	34.9	4.2	4.2	N0n-toxin	Allergen	Positive	Inducer
HLA-DRB1*11:01	1	174	188	15	IRRVTRVYH	NIRRVTRVYHNGITG	40.9	4.3	4.3	N0n-toxin	Allergen	Negative	Inducer
HLA-DRB1*11:01	1	170	184	15	IRRVTRVYH	IPPENIRRVTRVYHN	41.3	4.3	4.3	N0n-toxin	Allergen	Negative	Inducer
HLA-DRB1*01:01	1	223	237	15	VRMAPVIGA	GTLVRMAPVIGACMA	13.9	4.4	4.4	N0n-toxin	Allergen	Positive	Inducer
HLA-DRB1*11:01	1	223	237	15	LVRMAPVIG	GTLVRMAPVIGACMA	44.6	4.6	4.6	N0n-toxin	Allergen	Positive	Inducer
HLA-DRB1*15:01	1	152	166	15	LATYQSEYL	ILAGALATYQSEYLA	11.3	0.31	0.31	N0n-toxin	Alleren	Positive	Non-inducer

## Sheet: Sheet6
HLA-DRB1*15:01	1	154	168	15	LATYQSEYL	AGALATYQSEYLAHR	7	0.13	0.13	N0n-toxin	Non-allergen	Positive	Non-inducer
HLA-DQA1*01:02/DQB1*06:02	1	217	231	15	IVGTLVRMA	SVASIVGTLVRMAPV	20.3	0.15	0.15	N0n-toxin	Non-allergen	Positive	Inducer
HLA-DRB1*15:01	1	155	169	15	LATYQSEYL	GALATYQSEYLAHRR	8.2	0.16	0.16	N0n-toxin	Non-allergen	Positive	Non-inducer
HLA-DQA1*01:02/DQB1*06:02	1	218	232	15	IVGTLVRMA	VASIVGTLVRMAPVI	20.7	0.16	0.16	N0n-toxin	Non-allergen	Positive	Inducer
HLA-DRB5*01:01	1	80	94	15	FVSTSSSRR	SNSAFVSTSSSRRYT	4.7	0.17	0.17	N0n-toxin	Non-allergen	Positive	Non-inducer
HLA-DQA1*01:02/DQB1*06:02	1	219	233	15	IVGTLVRMA	ASIVGTLVRMAPVIG	21.5	0.18	0.18	N0n-toxin	Non-allergen	Positive	Inducer
HLA-DQA1*01:02/DQB1*06:02	1	220	234	15	IVGTLVRMA	SIVGTLVRMAPVIGA	21.9	0.19	0.19	N0n-toxin	Non-allergen	Positive	Inducer
HLA-DRB5*01:01	1	79	93	15	FVSTSSSRR	SSNSAFVSTSSSRRY	5.8	0.36	0.36	N0n-toxin	Non-allergen	Positive	Non-inducer
HLA-DRB1*09:01	1	80	94	15	FVSTSSSRR	SNSAFVSTSSSRRYT	12.5	0.39	0.39	N0n-toxin	Non-allergen	Positive	Non-inducer
HLA-DRB1*15:01	1	156	170	15	LATYQSEYL	ALATYQSEYLAHRRI	13.4	0.45	0.45	N0n-toxin	Non-allergen	Positive	Non-inducer
HLA-DRB1*04:01	1	80	94	15	FVSTSSSRR	SNSAFVSTSSSRRYT	31.5	0.74	0.74	N0n-toxin	Non-allergen	Positive	Non-inducer
HLA-DRB1*09:01	1	79	93	15	FVSTSSSRR	SSNSAFVSTSSSRRY	17	0.76	0.76	N0n-toxin	Non-allergen	Positive	Non-inducer
HLA-DRB1*04:05	1	80	94	15	FVSTSSSRR	SNSAFVSTSSSRRYT	35.7	0.89	0.89	N0n-toxin	Non-allergen	Positive	Non-inducer
HLA-DRB1*04:01	1	79	93	15	FVSTSSSRR	SSNSAFVSTSSSRRY	37.3	1.1	1.1	N0n-toxin	Non-allergen	Positive	Non-inducer
HLA-DPA1*03:01/DPB1*04:02	1	157	171	15	TYQSEYLAH	LATYQSEYLAHRRIP	39.1	1.2	1.2	N0n-toxin	Non-allergen	Positive	Non-inducer
HLA-DRB1*04:05	1	79	93	15	FVSTSSSRR	SSNSAFVSTSSSRRY	41.1	1.2	1.2	N0n-toxin	Non-allergen	Positive	Non-inducer
HLA-DPA1*03:01/DPB1*04:02	1	156	170	15	TYQSEYLAH	ALATYQSEYLAHRRI	42.7	1.3	1.3	N0n-toxin	Non-allergen	Positive	Non-inducer
HLA-DRB1*15:01	1	151	165	15	LATYQSEYL	RILAGALATYQSEYL	25.3	1.4	1.4	N0n-toxin	Non-allergen	Positive	Non-inducer
HLA-DRB3*02:02	1	80	94	15	FVSTSSSRR	SNSAFVSTSSSRRYT	31.8	1.7	1.7	N0n-toxin	Non-allergen	Positive	Non-inducer
HLA-DRB1*11:01	1	220	234	15	LVRMAPVIG	SIVGTLVRMAPVIGA	26.9	2.7	2.7	N0n-toxin	Non-allergen	Positive	Inducer
HLA-DRB1*09:01	1	151	165	15	LAGALATYQ	RILAGALATYQSEYL	44.7	3.8	3.8	N0n-toxin	Non-allergen	Positive	Non-inducer
HLA-DRB1*11:01	1	219	233	15	VGTLVRMAP	ASIVGTLVRMAPVIG	44.4	4.6	4.6	N0n-toxin	Non-allergen	Positive	Inducer
HLA-DRB1*07:01	1	80	94	15	VSTSSSRRY	SNSAFVSTSSSRRYT	39	4.8	4.8	N0n-toxin	Non-allergen	Positive	Non-inducer
HLA-DRB1*07:01	1	79	93	15	VSTSSSRRY	SSNSAFVSTSSSRRY	39.3	4.8	4.8	N0n-toxin	Non-allergen	Positive	Non-inducer
HLA-DRB1*15:01	1	255	269	15	LVYYESIAY	EAMVLVYYESIAYSF	6.2	0.11	0.11	N0n-toxin	Non-allergen	Negative	Non-inducer
HLA-DQA1*01:02/DQB1*06:02	1	237	251	15	AESSEAMAA	ARQAESSEAMAAWSE	20.7	0.16	0.16	N0n-toxin	Non-allergen	Negative	Non-inducer
HLA-DRB5*01:01	1	81	95	15	FVSTSSSRR	NSAFVSTSSSRRYTE	4.7	0.17	0.17	N0n-toxin	Non-allergen	Negative	Inducer
HLA-DQA1*01:02/DQB1*06:02	1	238	252	15	AESSEAMAA	RQAESSEAMAAWSER	23.6	0.22	0.22	N0n-toxin	Non-allergen	Negative	Non-inducer
HLA-DQA1*01:02/DQB1*06:02	1	236	250	15	AESSEAMAA	MARQAESSEAMAAWS	26.1	0.25	0.25	N0n-toxin	Non-allergen	Negative	Non-inducer
HLA-DRB1*09:01	1	81	95	15	FVSTSSSRR	NSAFVSTSSSRRYTE	11.7	0.33	0.33	N0n-toxin	Non-allergen	Negative	Inducer
HLA-DRB5*01:01	1	82	96	15	FVSTSSSRR	SAFVSTSSSRRYTEV	5.7	0.35	0.35	N0n-toxin	Non-allergen	Negative	Inducer
HLA-DRB1*09:01	1	82	96	15	FVSTSSSRR	SAFVSTSSSRRYTEV	12.8	0.43	0.43	N0n-toxin	Non-allergen	Negative	Indur
HLA-DQA1*01:02/DQB1*06:02	1	239	253	15	AESSEAMAA	QAESSEAMAAWSERA	37.4	0.59	0.59	N0n-toxin	Non-allergen	Negative	Non-inducer
HLA-DQA1*01:02/DQB1*06:02	1	216	230	15	IVGTLVRMA	RSVASIVGTLVRMAP	39	0.65	0.65	N0n-toxin	Non-allergen	Negative	Inducer
HLA-DRB1*04:05	1	81	95	15	FVSTSSSRR	NSAFVSTSSSRRYTE	32	0.69	0.69	N0n-toxin	Non-allergen	Negative	Inducer
HLA-DRB1*04:01	1	81	95	15	FVSTSSSRR	NSAFVSTSSSRRYTE	33.3	0.83	0.83	N0n-toxin	Non-allergen	Negative	Inducer
HLA-DRB5*01:01	1	83	97	15	FVSTSSSRR	AFVSTSSSRRYTEVY	8.7	0.85	0.85	N0n-toxin	Non-allergen	Negative	Inducer
HLA-DPA1*01:03/DPB1*02:01	1	255	269	15	MVLVYYESI	EAMVLVYYESIAYSF	31.3	0.92	0.92	N0n-toxin	Non-allergen	Negative	Non-inducer
HLA-DRB1*09:01	1	83	97	15	FVSTSSSRR	AFVSTSSSRRYTEVY	19.1	0.98	0.98	N0n-toxin	Non-allergen	Negative	Inducer
HLA-DRB1*07:01	1	255	269	15	YYESIAYSF	EAMVLVYYESIAYSF	12	1.1	1.1	N0n-toxin	Non-allergen	Negative	Non-inducer
HLA-DRB1*04:05	1	82	96	15	FVSTSSSRR	SAFVSTSSSRRYTEV	38.9	1.2	1.2	N0n-toxin	Non-allergen	Negative	Inducer
HLA-DRB1*04:01	1	82	96	15	FVSTSSSRR	SAFVSTSSSRRYTEV	44.2	1.3	1.3	N0n-toxin	Non-allergen	Negative	Inducer
HLA-DRB3*02:02	1	81	95	15	FVSTSSSRR	NSAFVSTSSSRRYTE	25.4	1.4	1.4	N0n-toxin	Non-allergen	Negative	Inducer
HLA-DRB3*02:02	1	82	96	15	FVSTSSSRR	SAFVSTSSSRRYTEV	29.4	1.6	1.6	N0n-toxin	Non-allergen	Negative	Inducer
HLA-DRB1*04:01	1	255	269	15	VYYESIAYS	EAMVLVYYESIAYSF	48.9	1.6	1.6	N0n-toxin	Non-allergen	Negative	Non-inducer
HLA-DRB1*09:01	1	255	269	15	YYESIAYSF	EAMVLVYYESIAYSF	45.3	3.9	3.9	N0n-toxin	Non-allergen	Negative	Non-inducer

## Sheet: Sheet7
HLA-DRB5*01:01	1	80	94	15	FVSTSSSRR	SNSAFVSTSSSRRYT	4.7	0.17	0.17	N0n-toxin	Non-allergen	Positive	Non-inducer	0.6653
HLA-DRB1*09:01	1	80	94	15	FVSTSSSRR	SNSAFVSTSSSRRYT	12.5	0.39	0.39	N0n-toxin	Non-allergen	Positive	Non-inducer	0.6653
HLA-DQA1*01:02/DQB1*06:02	1	220	234	15	IVGTLVRMA	SIVGTLVRMAPVIGA	21.9	0.19	0.19	N0n-toxin	Non-allergen	Positive	Inducer	0.4505
HLA-DQA1*01:02/DQB1*06:02	1	218	232	15	IVGTLVRMA	VASIVGTLVRMAPVI	20.7	0.16	0.16	N0n-toxin	Non-allergen	Positive	Inducer	0.3061
HLA-DRB1*11:01	1	219	233	15	VGTLVRMAP	ASIVGTLVRMAPVIG	44.4	4.6	4.6	N0n-toxin	Non-allergen	Positive	Inducer	0.4199
HLA-DPA1*03:01/DPB1*04:02	1	157	171	15	TYQSEYLAH	LATYQSEYLAHRRIP	39.1	1.2	1.2	N0n-toxin	Non-allergen	Positive	Non-inducer	0.0989
HLA-DRB5*01:01	1	79	93	15	FVSTSSSRR	SSNSAFVSTSSSRRY	5.8	0.36	0.36	N0n-toxin	Non-allergen	Positive	Non-inducer	0.7263
HLA-DRB1*09:01	1	79	93	15	FVSTSSSRR	SSNSAFVSTSSSRRY	17	0.76	0.76	N0n-toxin	Non-allergen	Positive	Non-inducer	0.7263
HLA-DRB1*04:01	1	79	93	15	FVSTSSSRR	SSNSAFVSTSSSRRY	37.3	1.1	1.1	N0n-toxin	Non-allergen	Positive	Non-inducer	0.7263
HLA-DRB1*04:05	1	79	93	15	FVSTSSSRR	SSNSAFVSTSSSRRY	41.1	1.2	1.2	N0n-toxin	Non-allergen	Positive	Non-inducer	0.7263
HLA-DRB1*04:01	1	80	94	15	FVSTSSSRR	SNSAFVSTSSSRRYT	31.5	0.74	0.74	N0n-toxin	Non-allergen	Positive	Non-inducer	0.6653
HLA-DRB1*04:05	1	80	94	15	FVSTSSSRR	SNSAFVSTSSSRRYT	35.7	0.89	0.89	N0n-toxin	Non-allergen	Positive	Non-inducer	0.6653
HLA-DRB3*02:02	1	80	94	15	FVSTSSSRR	SNSAFVSTSSSRRYT	31.8	1.7	1.7	N0n-toxin	Non-allergen	Positive	Non-inducer	0.6653
HLA-DRB1*07:01	1	80	94	15	VSTSSSRRY	SNSAFVSTSSSRRYT	39	4.8	4.8	N0n-toxin	Non-allergen	Positive	Non-inducer	0.6653
HLA-DRB1*11:01	1	220	234	15	LVRMAPVIG	SIVGTLVRMAPVIGA	26.9	2.7	2.7	N0n-toxin	Non-allergen	Positive	Inducer	0.4505
HLA-DQA1*01:02/DQB1*06:02	1	219	233	15	IVGTLVRMA	ASIVGTLVRMAPVIG	21.5	0.18	0.18	N0n-toxin	Non-allergen	Positive	Inducer	0.4199
HLA-DQA1*01:02/DQB1*06:02	1	217	231	15	IVGTLVRMA	SVASIVGTLVRMAPV	20.3	0.15	0.15	N0n-toxin	Non-allergen	Positive	Inducer	0.308
HLA-DRB1*15:01	1	156	170	15	LATYQSEYL	ALATYQSEYLAHRRI	13.4	0.45	0.45	N0n-toxin	Non-allergen	Positive	Non-inducer	0.1311
HLA-DRB1*15:01	1	154	168	15	LATYQSEYL	AGALATYQSEYLAHR	7	0.13	0.13	N0n-toxin	Non-allergen	Positive	Non-inducer	0.0561
HLA-DPA1*03:01/DPB1*04:02	1	156	170	15	TYQSEYLAH	ALATYQSEYLAHRRI	42.7	1.3	1.3	N0n-toxin	Non-allergen	Positive	Non-inducer	-0.0093
HLA-DRB1*15:01	1	151	165	15	LATYQSEYL	RILAGALATYQSEYL	25.3	1.4	1.4	N0n-toxin	Non-allergen	Positive	Non-inducer	-0.0093
HLA-DRB1*09:01	1	151	165	15	LAGALATYQ	RILAGALATYQSEYL	44.7	3.8	3.8	N0n-toxin	Non-allergen	Positive	Non-inducer	-0.0093
HLA-DRB1*15:01	1	155	169	15	LATYQSEYL	GALATYQSEYLAHRR	8.2	0.16	0.16	N0n-toxin	Non-allergen	Positive	Non-inducer	-0.068

## Sheet: Sheet8
HLA-DQA1*01:02/DQB1*06:02	1	220	234	15	IVGTLVRMA	SIVGTLVRMAPVIGA	21.9	0.19	0.19	N0n-toxin	Non-allergen	Positive	Inducer	0.4505
HLA-DQA1*01:02/DQB1*06:02	1	218	232	15	IVGTLVRMA	VASIVGTLVRMAPVI	20.7	0.16	0.16	N0n-toxin	Non-allergen	Positive	Inducer	0.3061
HLA-DRB1*11:01	1	219	233	15	VGTLVRMAP	ASIVGTLVRMAPVIG	44.4	4.6	4.6	N0n-toxin	Non-allergen	Positive	Inducer	0.4199
HLA-DRB1*11:01	1	220	234	15	LVRMAPVIG	SIVGTLVRMAPVIGA	26.9	2.7	2.7	N0n-toxin	Non-allergen	Positive	Inducer	0.4505
HLA-DQA1*01:02/DQB1*06:02	1	219	233	15	IVGTLVRMA	ASIVGTLVRMAPVIG	21.5	0.18	0.18	N0n-toxin	Non-allergen	Positive	Inducer	0.4199
HLA-DRB5*01:01	1	80	94	15	FVSTSSSRR	SNSAFVSTSSSRRYT	4.7	0.17	0.17	N0n-toxin	Non-allergen	Positive	Non-inducer	0.6653
HLA-DRB1*09:01	1	80	94	15	FVSTSSSRR	SNSAFVSTSSSRRYT	12.5	0.39	0.39	N0n-toxin	Non-allergen	Positive	Non-inducer	0.6653
HLA-DPA1*03:01/DPB1*04:02	1	157	171	15	TYQSEYLAH	LATYQSEYLAHRRIP	39.1	1.2	1.2	N0n-toxin	Non-allergen	Positive	Non-inducer	0.0989
HLA-DRB5*01:01	1	79	93	15	FVSTSSSRR	SSNSAFVSTSSSRRY	5.8	0.36	0.36	N0n-toxin	Non-allergen	Positive	Non-inducer	0.7263
HLA-DRB1*09:01	1	79	93	15	FVSTSSSRR	SSNSAFVSTSSSRRY	17	0.76	0.76	N0n-toxin	Non-allergen	Positive	Non-inducer	0.7263
HLA-DRB1*04:01	1	79	93	15	FVSTSSSRR	SSNSAFVSTSSSRRY	37.3	1.1	1.1	N0n-toxin	Non-allergen	Positive	Non-inducer	0.7263
HLA-DRB1*04:05	1	79	93	15	FVSTSSSRR	SSNSAFVSTSSSRRY	41.1	1.2	1.2	N0n-toxin	Non-allergen	Positive	Non-inducer	0.7263
HLA-DRB1*04:01	1	80	94	15	FVSTSSSRR	SNSAFVSTSSSRRYT	31.5	0.74	0.74	N0n-toxin	Non-allergen	Positive	Non-inducer	0.6653
HLA-DRB1*04:05	1	80	94	15	FVSTSSSRR	SNSAFVSTSSSRRYT	35.7	0.89	0.89	N0n-toxin	Non-allergen	Positive	Non-inducer	0.6653
HLA-DRB3*02:02	1	80	94	15	FVSTSSSRR	SNSAFVSTSSSRRYT	31.8	1.7	1.7	N0n-toxin	Non-allergen	Positive	Non-inducer	0.6653
HLA-DRB1*07:01	1	80	94	15	VSTSSSRRY	SNSAFVSTSSSRRYT	39	4.8	4.8	N0n-toxin	Non-allergen	Positive	Non-inducer	0.6653

## Sheet: Sheet9
allele	Start	End	Length	Core- peptide	Peptide	ic50	rank	adjusted_rank	Toxicity	Allergenicity	IFN-g	IL-4	antigenicity
HLA-DQA1*01:02/DQB1*06:02	220	234	15	IVGTLVRMA	SIVGTLVRMAPVIGA	21.9	0.19	0.19	N0n-toxin	Non-allergen	Positive	Inducer	0.4505
HLA-DQA1*01:02/DQB1*06:02	218	232	15	IVGTLVRMA	VASIVGTLVRMAPVI	20.7	0.16	0.16	N0n-toxin	Non-allergen	Positive	Inducer	0.3061
HLA-DRB1*11:01	219	233	15	VGTLVRMAP	ASIVGTLVRMAPVIG	44.4	4.6	4.6	N0n-toxin	Non-allergen	Positive	Inducer	0.4199
HLA-DRB1*11:01	220	234	15	LVRMAPVIG	SIVGTLVRMAPVIGA	26.9	2.7	2.7	N0n-toxin	Non-allergen	Positive	Inducer	0.4505
HLA-DQA1*01:02/DQB1*06:02	219	233	15	IVGTLVRMA	ASIVGTLVRMAPVIG	21.5	0.18	0.18	N0n-toxin	Non-allergen	Positive	Inducer	0.4199
