# Supplementary material for: In silico design and evaluation of a multiepitope vaccine against Bordetella pertussis: structural, immunological, and biological properties
Source: Genomics Inform. 2025 Jul 1;23:16. doi: 10.1186/s44342-025-00049-0 (PMC12220642; doi:10.1186/s44342-025-00049-0)
Supplement: Supplementary file 4 — Supplementary Material 4: Table S4. 12,879 HTL epitopes (15-mers) were identified from the F1 proteins. [file 44342_2025_49_MOESM4_ESM.xlsx]

## Sheet: Sheet1
HLA-DRB5*01:01	1	212	226	15	WLRAGNGKK	VNYWLRAGNGKKAGT	4	0.1	0.1
HLA-DRB5*01:01	1	211	225	15	WLRAGNGKK	YVNYWLRAGNGKKAG	4.2	0.1	0.1
HLA-DRB5*01:01	1	210	224	15	WLRAGNGKK	GYVNYWLRAGNGKKA	4.4	0.13	0.13
HLA-DRB5*01:01	1	213	227	15	WLRAGNGKK	NYWLRAGNGKKAGTI	4.5	0.14	0.14
HLA-DRB1*11:01	1	157	171	15	LNKLGRIRA	AVALLNKLGRIRAGE	4.6	0.16	0.16
HLA-DRB1*13:02	1	245	259	15	LYLNAGARK	VGKDLYLNAGARKDE	4.6	0.31	0.31
HLA-DRB1*13:02	1	244	258	15	LYLNAGARK	EVGKDLYLNAGARKD	4.7	0.31	0.31
HLA-DRB1*11:01	1	156	170	15	LNKLGRIRA	AAVALLNKLGRIRAG	4.8	0.18	0.18
HLA-DRB1*13:02	1	246	260	15	LYLNAGARK	GKDLYLNAGARKDEH	4.8	0.33	0.33
HLA-DRB1*13:02	1	243	257	15	LYLNAGARK	IEVGKDLYLNAGARK	5.2	0.41	0.41
HLA-DRB1*11:01	1	158	172	15	LNKLGRIRA	VALLNKLGRIRAGED	5.7	0.23	0.23
HLA-DRB5*01:01	1	214	228	15	WLRAGNGKK	YWLRAGNGKKAGTIA	5.7	0.35	0.35
HLA-DRB1*13:02	1	247	261	15	LYLNAGARK	KDLYLNAGARKDEHR	5.9	0.52	0.52
HLA-DRB1*11:01	1	155	169	15	LNKLGRIRA	TAAVALLNKLGRIRA	6.5	0.32	0.32
HLA-DRB1*11:01	1	159	173	15	LNKLGRIRA	ALLNKLGRIRAGEDM	6.6	0.34	0.34
HLA-DRB1*07:01	1	147	161	15	ARLTAAVAL	EAGGNARLTAAVALL	7.2	0.44	0.44
HLA-DRB1*01:01	1	293	307	15	FKTPLPVSL	MEYFKTPLPVSLTAL	7.5	1.7	1.7
HLA-DRB5*01:01	1	209	223	15	WLRAGNGKK	IGYVNYWLRAGNGKK	7.7	0.66	0.66
HLA-DRB1*07:01	1	148	162	15	ARLTAAVAL	AGGNARLTAAVALLN	7.9	0.49	0.49
HLA-DRB1*07:01	1	146	160	15	ARLTAAVAL	IEAGGNARLTAAVAL	8.3	0.52	0.52
HLA-DRB1*07:01	1	149	163	15	ARLTAAVAL	GGNARLTAAVALLNK	9	0.62	0.62
HLA-DRB1*01:01	1	292	306	15	FKTPLPVSL	AMEYFKTPLPVSLTA	9	2.2	2.2
HLA-DRB1*01:01	1	294	308	15	FKTPLPVSL	EYFKTPLPVSLTALD	9.1	2.3	2.3
HLA-DRB1*07:01	1	150	164	15	ARLTAAVAL	GNARLTAAVALLNKL	9.9	0.71	0.71
HLA-DRB1*13:02	1	1	15	15	IHIINSAKL	HDIHIINSAKLENTG	10.1	1.3	1.3
HLA-DRB3*02:02	1	246	260	15	LYLNAGARK	GKDLYLNAGARKDEH	10.2	0.6	0.6
HLA-DRB3*02:02	1	247	261	15	LYLNAGARK	KDLYLNAGARKDEHR	10.6	0.61	0.61
HLA-DRB3*02:02	1	245	259	15	LYLNAGARK	VGKDLYLNAGARKDE	11.9	0.72	0.72
HLA-DRB1*07:01	1	151	165	15	ARLTAAVAL	NARLTAAVALLNKLG	12.4	1.1	1.1
HLA-DRB1*13:02	1	111	125	15	NVANEANAL	SSAHGNVANEANALL	12.9	1.7	1.7
HLA-DRB1*01:01	1	295	309	15	FKTPLPVSL	YFKTPLPVSLTALDN	13.3	4.2	4.2
HLA-DRB1*11:01	1	154	168	15	VALLNKLGR	LTAAVALLNKLGRIR	13.4	1.3	1.3
HLA-DRB1*01:01	1	291	305	15	FKTPLPVSL	SAMEYFKTPLPVSLT	13.4	4.2	4.2
HLA-DRB5*01:01	1	246	260	15	LYLNAGARK	GKDLYLNAGARKDEH	13.5	1.8	1.8
HLA-DRB1*13:02	1	113	127	15	NVANEANAL	AHGNVANEANALLWA	13.6	1.8	1.8
HLA-DRB1*01:01	1	150	164	15	LTAAVALLN	GNARLTAAVALLNKL	13.6	4.3	4.3
HLA-DRB1*13:02	1	112	126	15	NVANEANAL	SAHGNVANEANALLW	13.8	1.8	1.8
HLA-DRB5*01:01	1	245	259	15	LYLNAGARK	VGKDLYLNAGARKDE	14.4	2	2
HLA-DRB1*01:01	1	149	163	15	NARLTAAVA	GGNARLTAAVALLNK	14.4	4.6	4.6
HLA-DRB1*13:02	1	248	262	15	LYLNAGARK	DLYLNAGARKDEHRH	15.1	2	2
HLA-DRB3*02:02	1	244	258	15	LYLNAGARK	EVGKDLYLNAGARKD	15.4	0.94	0.94
HLA-DRB1*13:02	1	134	148	15	ITNKRAALI	KAQNITNKRAALIEA	15.7	2.1	2.1
HLA-DRB5*01:01	1	247	261	15	LYLNAGARK	KDLYLNAGARKDEHR	15.9	2.3	2.3
HLA-DPA1*01:03/DPB1*02:01	1	332	346	15	YIWGLYPTY	DQNRYEYIWGLYPTY	16.7	0.24	0.24
HLA-DPA1*01:03/DPB1*02:01	1	333	347	15	YIWGLYPTY	QNRYEYIWGLYPTYT	16.8	0.24	0.24
HLA-DRB1*13:02	1	133	147	15	ITNKRAALI	VKAQNITNKRAALIE	16.9	2.3	2.3
HLA-DQA1*01:02/DQB1*06:02	1	116	130	15	NEANALLWA	NVANEANALLWAAGE	17	0.1	0.1
HLA-DRB1*03:01	1	449	463	15	FAADLRTVY	IIQEFAADLRTVYAK	17.5	0.5	0.5
HLA-DRB1*13:02	1	132	146	15	ITNKRAALI	TVKAQNITNKRAALI	17.5	2.4	2.4
HLA-DRB1*01:01	1	151	165	15	LTAAVALLN	NARLTAAVALLNKLG	17.5	5.9	5.9
HLA-DRB5*01:01	1	244	258	15	LYLNAGARK	EVGKDLYLNAGARKD	17.7	2.8	2.8
HLA-DRB1*13:02	1	114	128	15	NVANEANAL	HGNVANEANALLWAA	17.9	2.4	2.4
HLA-DRB1*13:02	1	2	16	15	IHIINSAKL	DIHIINSAKLENTGR	18.1	2.5	2.5
HLA-DPA1*01:03/DPB1*02:01	1	334	348	15	YIWGLYPTY	NRYEYIWGLYPTYTE	18.6	0.29	0.29
HLA-DRB5*01:01	1	215	229	15	WLRAGNGKK	WLRAGNGKKAGTIAA	18.8	3	3
HLA-DRB1*01:01	1	142	156	15	IEAGGNARL	RAALIEAGGNARLTA	18.8	6.2	6.2
HLA-DRB1*13:02	1	135	149	15	ITNKRAALI	AQNITNKRAALIEAG	18.9	2.6	2.6
HLA-DRB1*01:01	1	143	157	15	IEAGGNARL	AALIEAGGNARLTAA	18.9	6.2	6.2
HLA-DQA1*01:02/DQB1*06:02	1	115	129	15	NEANALLWA	GNVANEANALLWAAG	19.5	0.11	0.11
HLA-DQA1*01:02/DQB1*06:02	1	117	131	15	NEANALLWA	VANEANALLWAAGEL	19.5	0.11	0.11
HLA-DRB1*01:01	1	148	162	15	NARLTAAVA	AGGNARLTAAVALLN	19.5	6.4	6.4
HLA-DRB1*01:01	1	121	135	15	LLWAAGELT	ANALLWAAGELTVKA	20	6.6	6.6
HLA-DRB1*03:01	1	450	464	15	FAADLRTVY	IQEFAADLRTVYAKQ	20.1	0.6	0.6
HLA-DRB3*01:01	1	18	32	15	IALDVADFT	DARNDIALDVADFTN	20.1	0.82	0.82
HLA-DRB3*01:01	1	19	33	15	IALDVADFT	ARNDIALDVADFTNT	20.1	0.82	0.82
HLA-DRB3*01:01	1	326	340	15	YLLDQNRYE	LLDYLLDQNRYEYIW	20.6	0.83	0.83
HLA-DRB1*03:01	1	51	65	15	LVVDQDHIL	QRDLVVDQDHILPVA	20.8	0.65	0.65
HLA-DRB1*13:02	1	110	124	15	NVANEANAL	LSSAHGNVANEANAL	20.8	2.9	2.9
HLA-DPA1*01:03/DPB1*02:01	1	335	349	15	YIWGLYPTY	RYEYIWGLYPTYTEW	21.5	0.37	0.37
HLA-DRB1*03:01	1	52	66	15	LVVDQDHIL	RDLVVDQDHILPVAE	22.3	0.67	0.67
HLA-DRB3*01:01	1	325	339	15	YLLDQNRYE	ELLDYLLDQNRYEYI	22.4	0.91	0.91
HLA-DRB1*01:01	1	122	136	15	LLWAAGELT	NALLWAAGELTVKAQ	22.5	7.6	7.6
HLA-DRB1*11:01	1	160	174	15	LNKLGRIRA	LLNKLGRIRAGEDMH	22.6	2.3	2.3
HLA-DRB1*03:01	1	448	462	15	FAADLRTVY	GIIQEFAADLRTVYA	22.9	0.71	0.71
HLA-DRB1*07:01	1	152	166	15	ARLTAAVAL	ARLTAAVALLNKLGR	23	2.7	2.7
HLA-DRB1*01:01	1	446	460	15	IIQEFAADL	VDGIIQEFAADLRTV	23	7.8	7.8
HLA-DRB1*07:01	1	282	296	15	VVRTVSAME	DNRSVVRTVSAMEYF	24.9	2.9	2.9
HLA-DRB3*01:01	1	20	34	15	IALDVADFT	RNDIALDVADFTNTG	25.2	1.1	1.1
HLA-DRB3*02:02	1	243	257	15	LYLNAGARK	IEVGKDLYLNAGARK	25.2	1.4	1.4
HLA-DQA1*01:02/DQB1*06:02	1	118	132	15	EANALLWAA	ANEANALLWAAGELT	25.4	0.25	0.25
HLA-DRB3*01:01	1	17	31	15	IALDVADFT	VDARNDIALDVADFT	25.8	1.1	1.1
HLA-DRB1*01:01	1	447	461	15	IIQEFAADL	DGIIQEFAADLRTVY	26.1	8.9	8.9
HLA-DRB1*01:01	1	144	158	15	IEAGGNARL	ALIEAGGNARLTAAV	26.6	9	9
HLA-DQA1*01:01/DQB1*05:01	1	320	334	15	ELLDYLLDQ	FQSTYELLDYLLDQN	26.8	0.3	0.3
HLA-DRB1*07:01	1	283	297	15	VVRTVSAME	NRSVVRTVSAMEYFK	26.8	3.1	3.1
HLA-DRB1*01:01	1	1	15	15	IHIINSAKL	HDIHIINSAKLENTG	27.3	9.3	9.3
HLA-DRB3*01:01	1	327	341	15	YLLDQNRYE	LDYLLDQNRYEYIWG	27.6	1.2	1.2
HLA-DQA1*01:01/DQB1*05:01	1	321	335	15	ELLDYLLDQ	QSTYELLDYLLDQNR	27.7	0.31	0.31
HLA-DQA1*05:01/DQB1*03:01	1	358	372	15	GYQAKPAPT	DLGYQAKPAPTAPPM	27.9	1.1	1.1
HLA-DRB1*03:01	1	50	64	15	LVVDQDHIL	TQRDLVVDQDHILPV	28.1	0.95	0.95
HLA-DRB1*09:01	1	148	162	15	ARLTAAVAL	AGGNARLTAAVALLN	28.4	2	2
HLA-DRB1*11:01	1	153	167	15	VALLNKLGR	RLTAAVALLNKLGRI	28.4	3	3
HLA-DRB1*01:01	1	120	134	15	LLWAAGELT	EANALLWAAGELTVK	28.4	9.6	9.6
HLA-DRB5*01:01	1	248	262	15	LYLNAGARK	DLYLNAGARKDEHRH	28.7	4.4	4.4
HLA-DPA1*01:03/DPB1*04:01	1	317	331	15	FQSTYELLD	TWNFQSTYELLDYLL	29.1	0.84	0.84
HLA-DRB1*07:01	1	1	15	15	IHIINSAKL	HDIHIINSAKLENTG	29.1	3.5	3.5
HLA-DRB1*01:01	1	445	459	15	IIQEFAADL	EVDGIIQEFAADLRT	29.2	9.8	9.8
HLA-DQA1*01:02/DQB1*06:02	1	114	128	15	NEANALLWA	HGNVANEANALLWAA	29.6	0.39	0.39
HLA-DRB3*01:01	1	448	462	15	FAADLRTVY	GIIQEFAADLRTVYA	29.6	1.3	1.3
HLA-DRB1*01:01	1	290	304	15	FKTPLPVSL	VSAMEYFKTPLPVSL	29.8	11	11
HLA-DQA1*05:01/DQB1*03:01	1	359	373	15	AKPAPTAPP	LGYQAKPAPTAPPMP	29.9	1.2	1.2
HLA-DQA1*05:01/DQB1*03:01	1	357	371	15	GYQAKPAPT	LDLGYQAKPAPTAPP	30.2	1.2	1.2
HLA-DRB1*09:01	1	147	161	15	ARLTAAVAL	EAGGNARLTAAVALL	30.3	2.2	2.2
HLA-DRB5*01:01	1	243	257	15	LYLNAGARK	IEVGKDLYLNAGARK	30.3	4.6	4.6
HLA-DQA1*01:01/DQB1*05:01	1	322	336	15	ELLDYLLDQ	STYELLDYLLDQNRY	31.2	0.34	0.34
HLA-DRB1*01:01	1	141	155	15	IEAGGNARL	KRAALIEAGGNARLT	31.2	11	11
HLA-DRB1*01:01	1	152	166	15	LTAAVALLN	ARLTAAVALLNKLGR	31.2	11	11
HLA-DRB1*13:02	1	136	150	15	ITNKRAALI	QNITNKRAALIEAGG	31.5	4.2	4.2
HLA-DRB1*13:02	1	115	129	15	NVANEANAL	GNVANEANALLWAAG	31.6	4.3	4.3
HLA-DRB1*07:01	1	284	298	15	VVRTVSAME	RSVVRTVSAMEYFKT	32.2	3.9	3.9
HLA-DRB3*01:01	1	449	463	15	FAADLRTVY	IIQEFAADLRTVYAK	32.3	1.5	1.5
HLA-DPA1*01:03/DPB1*04:01	1	316	330	15	FQSTYELLD	ATWNFQSTYELLDYL	32.4	1	1
HLA-DRB1*09:01	1	149	163	15	ARLTAAVAL	GGNARLTAAVALLNK	32.4	2.4	2.4
HLA-DRB1*03:01	1	451	465	15	FAADLRTVY	QEFAADLRTVYAKQA	32.5	1.1	1.1
HLA-DPA1*01:03/DPB1*04:01	1	318	332	15	FQSTYELLD	WNFQSTYELLDYLLD	32.9	1.1	1.1
HLA-DQA1*05:01/DQB1*03:01	1	360	374	15	AKPAPTAPP	GYQAKPAPTAPPMPK	33.3	1.5	1.5
HLA-DRB1*07:01	1	281	295	15	VVRTVSAME	VDNRSVVRTVSAMEY	33.3	4	4
HLA-DRB1*01:01	1	123	137	15	LLWAAGELT	ALLWAAGELTVKAQN	33.4	12	12
HLA-DRB3*01:01	1	324	338	15	YLLDQNRYE	YELLDYLLDQNRYEY	34.1	1.6	1.6
HLA-DRB1*13:02	1	283	297	15	VRTVSAMEY	NRSVVRTVSAMEYFK	34.2	4.6	4.6
HLA-DPA1*01:03/DPB1*02:01	1	336	350	15	YIWGLYPTY	YEYIWGLYPTYTEWS	34.9	1.2	1.2
HLA-DRB1*01:01	1	448	462	15	IIQEFAADL	GIIQEFAADLRTVYA	35	12	12
HLA-DQA1*05:01/DQB1*03:01	1	356	370	15	GYQAKPAPT	NLDLGYQAKPAPTAP	35.1	1.6	1.6
HLA-DRB1*01:01	1	296	310	15	KTPLPVSLT	FKTPLPVSLTALDNR	35.3	12	12
HLA-DQA1*05:01/DQB1*03:01	1	145	159	15	GGNARLTAA	LIEAGGNARLTAAVA	35.7	1.6	1.6
HLA-DRB3*01:01	1	450	464	15	FAADLRTVY	IQEFAADLRTVYAKQ	35.7	1.6	1.6
HLA-DRB1*13:02	1	282	296	15	VRTVSAMEY	DNRSVVRTVSAMEYF	35.8	4.8	4.8
HLA-DRB1*01:01	1	2	16	15	IHIINSAKL	DIHIINSAKLENTGR	36	12	12
HLA-DQA1*05:01/DQB1*03:01	1	306	320	15	NRAGLSPAT	ALDNRAGLSPATWNF	36.6	1.7	1.7
HLA-DRB1*07:01	1	2	16	15	IHIINSAKL	DIHIINSAKLENTGR	36.6	4.3	4.3
HLA-DRB1*01:01	1	333	347	15	YEYIWGLYP	QNRYEYIWGLYPTYT	36.8	13	13
HLA-DRB1*01:01	1	334	348	15	YEYIWGLYP	NRYEYIWGLYPTYTE	36.9	13	13
HLA-DQA1*05:01/DQB1*03:01	1	146	160	15	GGNARLTAA	IEAGGNARLTAAVAL	37.1	1.7	1.7
HLA-DRB1*03:01	1	53	67	15	VDQDHILPV	DLVVDQDHILPVAEG	37.6	1.4	1.4
HLA-DRB1*01:01	1	259	273	15	HLLNEGVIQ	EHRHLLNEGVIQAGG	37.7	13	13
HLA-DQA1*01:01/DQB1*05:01	1	323	337	15	ELLDYLLDQ	TYELLDYLLDQNRYE	38	0.44	0.44
HLA-DRB1*09:01	1	150	164	15	ARLTAAVAL	GNARLTAAVALLNKL	38.6	3.1	3.1
HLA-DRB3*01:01	1	447	461	15	FAADLRTVY	DGIIQEFAADLRTVY	38.8	1.8	1.8
HLA-DRB1*01:01	1	145	159	15	IEAGGNARL	LIEAGGNARLTAAVA	39	13	13
HLA-DRB1*13:02	1	284	298	15	VRTVSAMEY	RSVVRTVSAMEYFKT	39.4	5.2	5.2
HLA-DRB5*01:01	1	155	169	15	LLNKLGRIR	TAAVALLNKLGRIRA	39.6	6	6
HLA-DRB1*01:01	1	335	349	15	YEYIWGLYP	RYEYIWGLYPTYTEW	39.7	14	14
HLA-DRB1*01:01	1	147	161	15	NARLTAAVA	EAGGNARLTAAVALL	39.8	14	14
HLA-DRB1*15:01	1	1	15	15	IHIINSAKL	HDIHIINSAKLENTG	40.1	2.6	2.6
HLA-DQA1*05:01/DQB1*03:01	1	144	158	15	EAGGNARLT	ALIEAGGNARLTAAV	40.2	2	2
HLA-DRB1*11:01	1	67	81	15	LRVKAKSLT	GTLRVKAKSLTTEIE	40.3	4.2	4.2
HLA-DRB1*13:02	1	153	167	15	ALLNKLGRI	RLTAAVALLNKLGRI	40.6	5.3	5.3
HLA-DRB5*01:01	1	477	491	15	YKSQIDAVR	VAQRYKSQIDAVRLQ	40.6	6.1	6.1
HLA-DRB1*04:05	1	323	337	15	YLLDQNRYE	TYELLDYLLDQNRYE	40.8	1.2	1.2
HLA-DRB1*09:01	1	146	160	15	ARLTAAVAL	IEAGGNARLTAAVAL	40.8	3.3	3.3
HLA-DRB5*01:01	1	156	170	15	LLNKLGRIR	AAVALLNKLGRIRAG	41	6.1	6.1
HLA-DQA1*05:01/DQB1*02:01	1	444	458	15	VDGIIQEFA	KEVDGIIQEFAADLR	41.3	0.56	0.56
HLA-DRB5*01:01	1	284	298	15	VRTVSAMEY	RSVVRTVSAMEYFKT	41.4	6.2	6.2
HLA-DQA1*05:01/DQB1*02:01	1	440	454	15	VDGIIQEFA	DAETKEVDGIIQEFA	41.8	0.57	0.57
HLA-DRB3*01:01	1	21	35	15	IALDVADFT	NDIALDVADFTNTGS	41.9	1.9	1.9
HLA-DQA1*05:01/DQB1*03:01	1	307	321	15	NRAGLSPAT	LDNRAGLSPATWNFQ	42.2	2.2	2.2
HLA-DQA1*05:01/DQB1*03:01	1	305	319	15	NRAGLSPAT	TALDNRAGLSPATWN	42.3	2.2	2.2
HLA-DQA1*05:01/DQB1*02:01	1	443	457	15	VDGIIQEFA	TKEVDGIIQEFAADL	42.4	0.58	0.58
HLA-DRB1*01:01	1	153	167	15	LTAAVALLN	RLTAAVALLNKLGRI	42.5	14	14
HLA-DRB1*03:01	1	447	461	15	FAADLRTVY	DGIIQEFAADLRTVY	42.9	1.7	1.7
HLA-DRB1*01:01	1	444	458	15	IIQEFAADL	KEVDGIIQEFAADLR	42.9	14	14
HLA-DRB1*01:01	1	258	272	15	HLLNEGVIQ	DEHRHLLNEGVIQAG	43.1	14	14
HLA-DRB3*01:01	1	328	342	15	YLLDQNRYE	DYLLDQNRYEYIWGL	43.5	2	2
HLA-DRB1*09:01	1	283	297	15	VRTVSAMEY	NRSVVRTVSAMEYFK	43.5	3.7	3.7
HLA-DPA1*01:03/DPB1*02:01	1	317	331	15	NFQSTYELL	TWNFQSTYELLDYLL	43.7	1.5	1.5
HLA-DPA1*01:03/DPB1*02:01	1	318	332	15	YELLDYLLD	WNFQSTYELLDYLLD	43.7	1.5	1.5
HLA-DRB1*01:01	1	350	364	15	VNTLKNLDL	SVNTLKNLDLGYQAK	43.8	15	15
HLA-DRB1*09:01	1	282	296	15	VRTVSAMEY	DNRSVVRTVSAMEYF	44.3	3.8	3.8
HLA-DRB1*13:02	1	76	90	15	IETGNPGSL	LTTEIETGNPGSLIA	44.4	5.6	5.6
HLA-DQA1*05:01/DQB1*03:01	1	355	369	15	GYQAKPAPT	KNLDLGYQAKPAPTA	44.5	2.4	2.4
HLA-DRB1*07:01	1	25	39	15	FTNTGSLYA	LDVADFTNTGSLYAE	44.6	5.3	5.3
HLA-DQA1*05:01/DQB1*03:01	1	147	161	15	GGNARLTAA	EAGGNARLTAAVALL	44.8	2.4	2.4
HLA-DQA1*01:01/DQB1*05:01	1	319	333	15	QSTYELLDY	NFQSTYELLDYLLDQ	44.9	0.57	0.57
HLA-DRB1*15:01	1	204	218	15	GIGYVNYWL	GRWSGIGYVNYWLRA	45.2	3	3
HLA-DRB1*09:01	1	284	298	15	VRTVSAMEY	RSVVRTVSAMEYFKT	45.2	3.9	3.9
HLA-DRB1*04:05	1	324	338	15	YLLDQNRYE	YELLDYLLDQNRYEY	45.4	1.6	1.6
HLA-DPA1*01:03/DPB1*04:01	1	315	329	15	FQSTYELLD	PATWNFQSTYELLDY	45.6	1.4	1.4
HLA-DRB1*07:01	1	66	80	15	TLRVKAKSL	EGTLRVKAKSLTTEI	45.8	5.5	5.5
HLA-DRB1*11:01	1	66	80	15	LRVKAKSLT	EGTLRVKAKSLTTEI	46.1	4.7	4.7
HLA-DRB1*01:01	1	260	274	15	LLNEGVIQA	HRHLLNEGVIQAGGH	46.5	15	15
HLA-DRB4*01:01	1	405	419	15	KMAVQAVEA	EKAKMAVQAVEAYGE	46.6	2.4	2.4
HLA-DRB5*01:01	1	157	171	15	LLNKLGRIR	AVALLNKLGRIRAGE	46.6	6.8	6.8
HLA-DRB4*01:01	1	406	420	15	KMAVQAVEA	KAKMAVQAVEAYGEA	46.7	2.4	2.4
HLA-DQA1*05:01/DQB1*02:01	1	442	456	15	VDGIIQEFA	ETKEVDGIIQEFAAD	47.1	0.64	0.64
HLA-DRB1*13:02	1	75	89	15	IETGNPGSL	SLTTEIETGNPGSLI	47.2	5.8	5.8
HLA-DRB1*13:02	1	77	91	15	IETGNPGSL	TTEIETGNPGSLIAE	47.6	5.8	5.8
HLA-DQA1*01:02/DQB1*06:02	1	119	133	15	EANALLWAA	NEANALLWAAGELTV	47.7	0.95	0.95
HLA-DRB1*07:01	1	62	76	15	TLRVKAKSL	LPVAEGTLRVKAKSL	47.8	5.6	5.6
HLA-DQA1*05:01/DQB1*03:01	1	308	322	15	NRAGLSPAT	DNRAGLSPATWNFQS	48	2.6	2.6
HLA-DQA1*05:01/DQB1*03:01	1	304	318	15	NRAGLSPAT	LTALDNRAGLSPATW	48.1	2.6	2.6
HLA-DRB1*01:01	1	146	160	15	NARLTAAVA	IEAGGNARLTAAVAL	48.3	16	16
HLA-DRB1*01:01	1	394	408	15	YKKLQGEYE	FGEYKKLQGEYEKAK	48.4	16	16
HLA-DRB1*07:01	1	24	38	15	FTNTGSLYA	ALDVADFTNTGSLYA	48.5	5.7	5.7
HLA-DRB1*12:01	1	155	169	15	LNKLGRIRA	TAAVALLNKLGRIRA	48.6	0.79	0.79
HLA-DRB1*01:01	1	106	120	15	LSSAHGNVA	KDLTLSSAHGNVANE	49.2	16	16
HLA-DRB3*02:02	1	248	262	15	LYLNAGARK	DLYLNAGARKDEHRH	49.5	2.4	2.4
HLA-DRB1*01:01	1	456	470	15	LRTVYAKQA	DLRTVYAKQADQATI	49.5	16	16
HLA-DQA1*05:01/DQB1*02:01	1	441	455	15	VDGIIQEFA	AETKEVDGIIQEFAA	49.9	0.7	0.7
HLA-DRB1*15:01	1	447	461	15	IIQEFAADL	DGIIQEFAADLRTVY	50	3.5	3.5
HLA-DRB1*07:01	1	26	40	15	FTNTGSLYA	DVADFTNTGSLYAEH	50.1	5.9	5.9
HLA-DRB1*03:01	1	49	63	15	LVVDQDHIL	GTQRDLVVDQDHILP	50.2	2	2
HLA-DRB1*15:01	1	205	219	15	GIGYVNYWL	RWSGIGYVNYWLRAG	50.2	3.5	3.5
HLA-DRB1*01:01	1	105	119	15	LTLSSAHGN	GKDLTLSSAHGNVAN	50.2	16	16
HLA-DQA1*05:01/DQB1*03:01	1	361	375	15	AKPAPTAPP	YQAKPAPTAPPMPKA	50.3	2.9	2.9
HLA-DQA1*01:01/DQB1*05:01	1	324	338	15	ELLDYLLDQ	YELLDYLLDQNRYEY	50.4	0.71	0.71
HLA-DQA1*05:01/DQB1*02:01	1	403	417	15	KMAVQAVEA	EYEKAKMAVQAVEAY	51	0.72	0.72
HLA-DRB1*07:01	1	285	299	15	VVRTVSAME	SVVRTVSAMEYFKTP	51	6	6
HLA-DRB1*13:02	1	281	295	15	VRTVSAMEY	VDNRSVVRTVSAMEY	51.1	6.2	6.2
HLA-DRB1*12:01	1	156	170	15	LNKLGRIRA	AAVALLNKLGRIRAG	51.2	0.9	0.9
HLA-DRB4*01:01	1	404	418	15	KMAVQAVEA	YEKAKMAVQAVEAYG	51.3	2.6	2.6
HLA-DPA1*03:01/DPB1*04:02	1	317	331	15	NFQSTYELL	TWNFQSTYELLDYLL	51.4	1.8	1.8
HLA-DQA1*05:01/DQB1*02:01	1	17	31	15	IALDVADFT	VDARNDIALDVADFT	52	0.75	0.75
HLA-DRB1*12:01	1	284	298	15	VRTVSAMEY	RSVVRTVSAMEYFKT	52	0.93	0.93
HLA-DPA1*01:03/DPB1*02:01	1	331	345	15	YIWGLYPTX	LDQNRYEYIWGLYPT	52.1	2.1	2.1
HLA-DRB1*12:01	1	283	297	15	VRTVSAMEY	NRSVVRTVSAMEYFK	52.6	1	1
HLA-DRB1*07:01	1	63	77	15	TLRVKAKSL	PVAEGTLRVKAKSLT	53	6.2	6.2
HLA-DRB1*13:02	1	154	168	15	ALLNKLGRI	LTAAVALLNKLGRIR	53	6.4	6.4
HLA-DRB5*01:01	1	249	263	15	LYLNAGARK	LYLNAGARKDEHRHL	53.1	7.6	7.6
HLA-DRB1*12:01	1	157	171	15	LNKLGRIRA	AVALLNKLGRIRAGE	53.5	1.1	1.1
HLA-DRB1*15:01	1	446	460	15	IIQEFAADL	VDGIIQEFAADLRTV	53.5	3.8	3.8
HLA-DRB3*01:01	1	451	465	15	FAADLRTVY	QEFAADLRTVYAKQA	53.6	2.4	2.4
HLA-DQA1*05:01/DQB1*02:01	1	445	459	15	VDGIIQEFA	EVDGIIQEFAADLRT	53.8	0.83	0.83
HLA-DRB1*01:01	1	107	121	15	LSSAHGNVA	DLTLSSAHGNVANEA	53.9	17	17
HLA-DQA1*05:01/DQB1*03:01	1	143	157	15	EAGGNARLT	AALIEAGGNARLTAA	54	3.2	3.2
HLA-DRB1*01:01	1	119	133	15	LLWAAGELT	NEANALLWAAGELTV	54.1	17	17
HLA-DRB1*01:01	1	213	227	15	LRAGNGKKA	NYWLRAGNGKKAGTI	54.1	17	17
HLA-DPA1*03:01/DPB1*04:02	1	318	332	15	NFQSTYELL	WNFQSTYELLDYLLD	54.6	2.1	2.1
HLA-DRB1*13:02	1	3	17	15	IHIINSAKL	IHIINSAKLENTGRV	54.7	6.5	6.5
HLA-DRB3*01:01	1	51	65	15	LVVDQDHIL	QRDLVVDQDHILPVA	54.8	2.4	2.4
HLA-DRB1*12:01	1	282	296	15	VRTVSAMEY	DNRSVVRTVSAMEYF	55	1.1	1.1
HLA-DRB1*07:01	1	64	78	15	TLRVKAKSL	VAEGTLRVKAKSLTT	55	6.4	6.4
HLA-DRB1*07:01	1	3	17	15	IHIINSAKL	IHIINSAKLENTGRV	55.3	6.5	6.5
HLA-DRB1*11:01	1	65	79	15	LRVKAKSLT	AEGTLRVKAKSLTTE	55.8	5.4	5.4
HLA-DRB1*13:02	1	155	169	15	ALLNKLGRI	TAAVALLNKLGRIRA	55.9	6.6	6.6
HLA-DRB1*15:01	1	448	462	15	IIQEFAADL	GIIQEFAADLRTVYA	56.4	4	4
HLA-DQA1*05:01/DQB1*03:01	1	217	231	15	KKAGTIAAP	RAGNGKKAGTIAAPW	56.5	3.4	3.4
HLA-DRB5*01:01	1	154	168	15	VALLNKLGR	LTAAVALLNKLGRIR	56.5	8	8
HLA-DPA1*02:01/DPB1*14:01	1	403	417	15	KMAVQAVEA	EYEKAKMAVQAVEAY	57.2	0.11	0.11
HLA-DRB1*07:01	1	27	41	15	FTNTGSLYA	VADFTNTGSLYAEHD	57.3	6.8	6.8
HLA-DRB1*01:01	1	257	271	15	HRHLLNEGV	KDEHRHLLNEGVIQA	57.6	18	18
HLA-DQA1*01:02/DQB1*06:02	1	37	51	15	ATLTLAQGT	YAEHDATLTLAQGTQ	57.8	1.3	1.3
HLA-DRB3*02:02	1	150	164	15	LTAAVALLN	GNARLTAAVALLNKL	57.8	2.7	2.7
HLA-DRB1*07:01	1	67	81	15	TLRVKAKSL	GTLRVKAKSLTTEIE	57.9	6.8	6.8
HLA-DRB1*09:01	1	281	295	15	VVRTVSAME	VDNRSVVRTVSAMEY	58.3	5.4	5.4
HLA-DRB1*09:01	1	151	165	15	ARLTAAVAL	NARLTAAVALLNKLG	58.8	5.4	5.4
HLA-DPA1*01:03/DPB1*04:01	1	319	333	15	FQSTYELLD	NFQSTYELLDYLLDQ	59	1.9	1.9
HLA-DRB1*13:02	1	78	92	15	IETGNPGSL	TEIETGNPGSLIAEV	59.4	6.9	6.9
HLA-DRB5*01:01	1	476	490	15	YKSQIDAVR	KVAQRYKSQIDAVRL	59.5	8.4	8.4
HLA-DRB3*01:01	1	323	337	15	YLLDQNRYE	TYELLDYLLDQNRYE	59.9	2.5	2.5
HLA-DRB1*01:01	1	239	253	15	SLIEVGKDL	EQSLIEVGKDLYLNA	60	19	19
HLA-DPA1*02:01/DPB1*01:01	1	318	332	15	NFQSTYELL	WNFQSTYELLDYLLD	60.1	0.68	0.68
HLA-DPA1*01:03/DPB1*02:01	1	319	333	15	YELLDYLLD	NFQSTYELLDYLLDQ	60.2	2.5	2.5
HLA-DRB4*01:01	1	403	417	15	KMAVQAVEA	EYEKAKMAVQAVEAY	60.4	3.2	3.2
HLA-DRB1*04:05	1	322	336	15	YELLDYLLD	STYELLDYLLDQNRY	60.5	2.4	2.4
HLA-DRB1*04:05	1	325	339	15	YLLDQNRYE	ELLDYLLDQNRYEYI	60.5	2.4	2.4
HLA-DRB1*01:01	1	349	363	15	VNTLKNLDL	WSVNTLKNLDLGYQA	60.6	19	19
HLA-DRB1*01:01	1	395	409	15	YKKLQGEYE	GEYKKLQGEYEKAKM	60.6	19	19
HLA-DPA1*02:01/DPB1*14:01	1	404	418	15	KMAVQAVEA	YEKAKMAVQAVEAYG	61	0.14	0.14
HLA-DQA1*05:01/DQB1*03:01	1	218	232	15	KKAGTIAAP	AGNGKKAGTIAAPWY	61.4	3.7	3.7
HLA-DRB1*01:01	1	240	254	15	IEVGKDLYL	QSLIEVGKDLYLNAG	61.6	19	19
HLA-DQA1*05:01/DQB1*03:01	1	309	323	15	NRAGLSPAT	NRAGLSPATWNFQST	62.1	3.8	3.8
HLA-DQA1*05:01/DQB1*02:01	1	18	32	15	IALDVADFT	DARNDIALDVADFTN	62.4	1.2	1.2
HLA-DQA1*05:01/DQB1*03:01	1	121	135	15	WAAGELTVK	ANALLWAAGELTVKA	62.4	3.8	3.8
HLA-DRB1*01:01	1	332	346	15	YEYIWGLYP	DQNRYEYIWGLYPTY	62.9	19	19
HLA-DRB1*07:01	1	28	42	15	FTNTGSLYA	ADFTNTGSLYAEHDA	63	7.4	7.4
HLA-DQA1*05:01/DQB1*03:01	1	149	163	15	LTAAVALLN	GGNARLTAAVALLNK	63.2	3.8	3.8
HLA-DQA1*05:01/DQB1*03:01	1	142	156	15	EAGGNARLT	RAALIEAGGNARLTA	63.3	3.8	3.8
HLA-DQA1*01:02/DQB1*06:02	1	38	52	15	ATLTLAQGT	AEHDATLTLAQGTQR	63.4	1.4	1.4
HLA-DRB1*01:01	1	316	330	15	WNFQSTYEL	ATWNFQSTYELLDYL	63.4	19	19
HLA-DRB1*15:01	1	206	220	15	GIGYVNYWL	WSGIGYVNYWLRAGN	63.6	4.7	4.7
HLA-DQA1*01:02/DQB1*06:02	1	36	50	15	HDATLTLAQ	LYAEHDATLTLAQGT	63.8	1.4	1.4
HLA-DPA1*01:03/DPB1*02:01	1	337	351	15	YIWGLYPTY	EYIWGLYPTYTEWSV	63.8	2.6	2.6
HLA-DRB1*13:02	1	285	299	15	VRTVSAMEY	SVVRTVSAMEYFKTP	64	7.3	7.3
HLA-DRB1*01:01	1	457	471	15	YAKQADQAT	LRTVYAKQADQATID	64.1	19	19
HLA-DQA1*05:01/DQB1*02:01	1	282	296	15	VRTVSAMEY	DNRSVVRTVSAMEYF	64.2	1.3	1.3
HLA-DRB5*01:01	1	285	299	15	TVSAMEYFK	SVVRTVSAMEYFKTP	64.3	9	9
HLA-DRB1*12:01	1	285	299	15	VRTVSAMEY	SVVRTVSAMEYFKTP	64.4	1.3	1.3
HLA-DRB1*15:01	1	284	298	15	VRTVSAMEY	RSVVRTVSAMEYFKT	64.5	4.7	4.7
HLA-DRB3*01:01	1	50	64	15	LVVDQDHIL	TQRDLVVDQDHILPV	65	2.7	2.7
HLA-DRB1*15:01	1	203	217	15	GIGYVNYWL	HGRWSGIGYVNYWLR	65.2	4.8	4.8
HLA-DRB1*01:01	1	212	226	15	LRAGNGKKA	VNYWLRAGNGKKAGT	65.4	20	20
HLA-DQA1*05:01/DQB1*03:01	1	148	162	15	LTAAVALLN	AGGNARLTAAVALLN	65.5	4	4
HLA-DQA1*05:01/DQB1*03:01	1	122	136	15	WAAGELTVK	NALLWAAGELTVKAQ	65.6	4	4
HLA-DPA1*03:01/DPB1*04:02	1	316	330	15	NFQSTYELL	ATWNFQSTYELLDYL	66.5	2.7	2.7
HLA-DRB1*04:05	1	321	335	15	YELLDYLLD	QSTYELLDYLLDQNR	66.7	2.9	2.9
HLA-DRB1*11:01	1	152	166	15	VALLNKLGR	ARLTAAVALLNKLGR	66.9	6.4	6.4
HLA-DRB1*07:01	1	104	118	15	LTLSSAHGN	VGKDLTLSSAHGNVA	66.9	7.8	7.8
HLA-DRB1*12:01	1	158	172	15	LNKLGRIRA	VALLNKLGRIRAGED	67	1.5	1.5
HLA-DRB1*11:01	1	64	78	15	LRVKAKSLT	VAEGTLRVKAKSLTT	67.7	6.5	6.5
HLA-DRB3*02:02	1	149	163	15	ARLTAAVAL	GGNARLTAAVALLNK	67.8	3	3
HLA-DRB1*13:02	1	137	151	15	ITNKRAALI	NITNKRAALIEAGGN	67.8	7.6	7.6
HLA-DRB1*09:01	1	285	299	15	VRTVSAMEY	SVVRTVSAMEYFKTP	67.9	6.4	6.4
HLA-DRB1*09:01	1	313	327	15	WNFQSTYEL	LSPATWNFQSTYELL	68.5	6.5	6.5
HLA-DRB5*01:01	1	283	297	15	VRTVSAMEY	NRSVVRTVSAMEYFK	68.6	9.4	9.4
HLA-DQA1*05:01/DQB1*02:01	1	404	418	15	KMAVQAVEA	YEKAKMAVQAVEAYG	68.8	1.5	1.5
HLA-DQA1*05:01/DQB1*03:01	1	123	137	15	WAAGELTVK	ALLWAAGELTVKAQN	68.9	4.2	4.2
HLA-DRB1*01:01	1	455	469	15	LRTVYAKQA	ADLRTVYAKQADQAT	69.2	20	20
HLA-DPA1*02:01/DPB1*05:01	1	286	300	15	VSAMEYFKT	VVRTVSAMEYFKTPL	69.5	0.33	0.33
HLA-DRB1*01:01	1	124	138	15	LLWAAGELT	LLWAAGELTVKAQNI	69.6	20	20
HLA-DPA1*02:01/DPB1*01:01	1	317	331	15	NFQSTYELL	TWNFQSTYELLDYLL	69.9	0.95	0.95
HLA-DQA1*01:02/DQB1*06:02	1	39	53	15	ATLTLAQGT	EHDATLTLAQGTQRD	70.1	1.6	1.6
HLA-DRB1*03:01	1	100	114	15	VGKDLTLSS	QAIVVGKDLTLSSAH	70.3	3.1	3.1
HLA-DRB5*01:01	1	158	172	15	LLNKLGRIR	VALLNKLGRIRAGED	70.4	9.5	9.5
HLA-DRB1*01:01	1	238	252	15	SLIEVGKDL	AEQSLIEVGKDLYLN	71.2	21	21
HLA-DRB1*13:02	1	156	170	15	ALLNKLGRI	AAVALLNKLGRIRAG	71.3	7.9	7.9
HLA-DRB1*07:01	1	105	119	15	LTLSSAHGN	GKDLTLSSAHGNVAN	71.3	8.3	8.3
HLA-DRB3*01:01	1	52	66	15	LVVDQDHIL	RDLVVDQDHILPVAE	71.5	2.9	2.9
HLA-DRB1*03:01	1	48	62	15	LVVDQDHIL	QGTQRDLVVDQDHIL	71.6	3.2	3.2
HLA-DRB1*01:01	1	214	228	15	LRAGNGKKA	YWLRAGNGKKAGTIA	71.8	21	21
HLA-DRB1*01:01	1	3	17	15	IHIINSAKL	IHIINSAKLENTGRV	72	21	21
HLA-DQA1*05:01/DQB1*03:01	1	219	233	15	KKAGTIAAP	GNGKKAGTIAAPWYG	72.1	4.4	4.4
HLA-DPA1*02:01/DPB1*05:01	1	285	299	15	VRTVSAMEY	SVVRTVSAMEYFKTP	72.8	0.36	0.36
HLA-DRB5*01:01	1	152	166	15	LTAAVALLN	ARLTAAVALLNKLGR	72.9	9.8	9.8
HLA-DRB1*01:01	1	336	350	15	IWGLYPTYT	YEYIWGLYPTYTEWS	72.9	21	21
HLA-DPA1*02:01/DPB1*05:01	1	284	298	15	VRTVSAMEY	RSVVRTVSAMEYFKT	73	0.36	0.36
HLA-DPA1*01:03/DPB1*02:01	1	316	330	15	NFQSTYELL	ATWNFQSTYELLDYL	73.4	3.1	3.1
HLA-DRB1*03:01	1	452	466	15	FAADLRTVY	EFAADLRTVYAKQAD	73.4	3.3	3.3
HLA-DQA1*05:01/DQB1*03:01	1	120	134	15	WAAGELTVK	EANALLWAAGELTVK	73.6	4.5	4.5
HLA-DRB1*01:01	1	454	468	15	LRTVYAKQA	AADLRTVYAKQADQA	73.6	21	21
HLA-DPA1*02:01/DPB1*14:01	1	406	420	15	KMAVQAVEA	KAKMAVQAVEAYGEA	73.7	0.24	0.24
HLA-DQA1*05:01/DQB1*02:01	1	405	419	15	KMAVQAVEA	EKAKMAVQAVEAYGE	73.7	1.6	1.6
HLA-DRB1*13:02	1	51	65	15	LVVDQDHIL	QRDLVVDQDHILPVA	73.7	8.1	8.1
HLA-DRB1*09:01	1	314	328	15	WNFQSTYEL	SPATWNFQSTYELLD	74	7.1	7.1
HLA-DRB1*01:01	1	315	329	15	WNFQSTYEL	PATWNFQSTYELLDY	74.1	21	21
HLA-DPA1*02:01/DPB1*14:01	1	405	419	15	KMAVQAVEA	EKAKMAVQAVEAYGE	74.4	0.24	0.24
HLA-DRB1*07:01	1	65	79	15	TLRVKAKSL	AEGTLRVKAKSLTTE	74.4	8.6	8.6
HLA-DPA1*01:03/DPB1*02:01	1	330	344	15	RYEYIWGLY	LLDQNRYEYIWGLYP	74.6	3.2	3.2
HLA-DQA1*05:01/DQB1*03:01	1	216	230	15	GKKAGTIAA	LRAGNGKKAGTIAAP	74.7	4.6	4.6
HLA-DPA1*01:03/DPB1*04:01	1	314	328	15	FQSTYELLD	SPATWNFQSTYELLD	74.8	2.3	2.3
HLA-DRB1*01:01	1	34	48	15	YAEHDATLT	GSLYAEHDATLTLAQ	74.9	21	21
HLA-DRB1*01:01	1	156	170	15	LLNKLGRIR	AAVALLNKLGRIRAG	74.9	21	21
HLA-DRB1*01:01	1	154	168	15	AVALLNKLG	LTAAVALLNKLGRIR	75.1	21	21
HLA-DRB1*01:01	1	396	410	15	YKKLQGEYE	EYKKLQGEYEKAKMA	75.2	21	21
HLA-DRB1*09:01	1	315	329	15	WNFQSTYEL	PATWNFQSTYELLDY	76	7.4	7.4
HLA-DRB1*01:01	1	477	491	15	YKSQIDAVR	VAQRYKSQIDAVRLQ	76	22	22
HLA-DRB1*04:05	1	320	334	15	YELLDYLLD	FQSTYELLDYLLDQN	76.2	3.5	3.5
HLA-DRB1*01:01	1	33	47	15	YAEHDATLT	TGSLYAEHDATLTLA	76.3	22	22
HLA-DRB1*13:02	1	50	64	15	LVVDQDHIL	TQRDLVVDQDHILPV	76.8	8.3	8.3
HLA-DRB1*01:01	1	393	407	15	YKKLQGEYE	IFGEYKKLQGEYEKA	76.8	22	22
HLA-DRB1*07:01	1	280	294	15	VVRTVSAME	DVDNRSVVRTVSAME	77.1	8.8	8.8
HLA-DRB1*01:01	1	42	56	15	LTLAQGTQR	ATLTLAQGTQRDLVV	77.1	22	22
HLA-DRB1*03:01	1	99	113	15	VGKDLTLSS	KQAIVVGKDLTLSSA	78	3.4	3.4
HLA-DRB5*01:01	1	1	15	15	IHIINSAKL	HDIHIINSAKLENTG	78.1	11	11
HLA-DRB1*03:01	1	19	33	15	IALDVADFT	ARNDIALDVADFTNT	78.3	3.4	3.4
HLA-DRB1*15:01	1	2	16	15	IHIINSAKL	DIHIINSAKLENTGR	78.3	5.8	5.8
HLA-DRB5*01:01	1	286	300	15	TVSAMEYFK	VVRTVSAMEYFKTPL	78.3	11	11
HLA-DRB1*15:01	1	445	459	15	IIQEFAADL	EVDGIIQEFAADLRT	78.4	5.8	5.8
HLA-DRB1*01:01	1	108	122	15	LSSAHGNVA	LTLSSAHGNVANEAN	78.6	22	22
HLA-DPA1*02:01/DPB1*14:01	1	151	165	15	RLTAAVALL	NARLTAAVALLNKLG	78.8	0.24	0.24
HLA-DRB3*02:02	1	1	15	15	HIINSAKLE	HDIHIINSAKLENTG	78.9	3.4	3.4
HLA-DRB1*04:05	1	319	333	15	YELLDYLLD	NFQSTYELLDYLLDQ	79.1	3.6	3.6
HLA-DRB1*01:01	1	155	169	15	AVALLNKLG	TAAVALLNKLGRIRA	79.2	22	22
HLA-DRB1*01:01	1	381	395	15	LESAEGRKI	RGHTLESAEGRKIFG	79.2	22	22
HLA-DRB1*15:01	1	207	221	15	GIGYVNYWL	SGIGYVNYWLRAGNG	79.3	5.9	5.9
HLA-DRB1*12:01	1	281	295	15	VRTVSAMEY	VDNRSVVRTVSAMEY	79.7	1.8	1.8
HLA-DRB1*09:01	1	312	326	15	WNFQSTYEL	GLSPATWNFQSTYEL	79.8	7.8	7.8
HLA-DRB1*01:01	1	374	388	15	ELDLRGHTL	KAPELDLRGHTLESA	79.9	22	22
HLA-DPA1*02:01/DPB1*01:01	1	319	333	15	TYELLDYLL	NFQSTYELLDYLLDQ	80.2	1.3	1.3
HLA-DQA1*05:01/DQB1*02:01	1	19	33	15	IALDVADFT	ARNDIALDVADFTNT	80.3	1.8	1.8
HLA-DRB1*04:05	1	334	348	15	YEYIWGLYP	NRYEYIWGLYPTYTE	80.3	3.7	3.7
HLA-DRB1*04:05	1	318	332	15	YELLDYLLD	WNFQSTYELLDYLLD	80.4	3.7	3.7
HLA-DRB1*04:05	1	326	340	15	YLLDQNRYE	LLDYLLDQNRYEYIW	80.8	3.7	3.7
HLA-DRB1*04:01	1	477	491	15	YKSQIDAVR	VAQRYKSQIDAVRLQ	81	3.3	3.3
HLA-DRB3*01:01	1	22	36	15	IALDVADFT	DIALDVADFTNTGSL	81.1	3.3	3.3
HLA-DPA1*03:01/DPB1*04:02	1	319	333	15	QSTYELLDY	NFQSTYELLDYLLDQ	81.1	3.4	3.4
HLA-DQA1*05:01/DQB1*03:01	1	150	164	15	LTAAVALLN	GNARLTAAVALLNKL	81.3	5.1	5.1
HLA-DRB4*01:01	1	1	15	15	IINSAKLEN	HDIHIINSAKLENTG	81.5	4.6	4.6
HLA-DRB1*01:01	1	382	396	15	LESAEGRKI	GHTLESAEGRKIFGE	81.6	23	23
HLA-DRB1*01:01	1	104	118	15	LTLSSAHGN	VGKDLTLSSAHGNVA	81.7	23	23
HLA-DQA1*05:01/DQB1*02:01	1	402	416	15	KMAVQAVEA	GEYEKAKMAVQAVEA	81.8	1.8	1.8
HLA-DRB1*12:01	1	286	300	15	VRTVSAMEY	VVRTVSAMEYFKTPL	82	1.9	1.9
HLA-DRB1*01:01	1	317	331	15	WNFQSTYEL	TWNFQSTYELLDYLL	83	23	23
HLA-DQA1*01:01/DQB1*05:01	1	290	304	15	AMEYFKTPL	VSAMEYFKTPLPVSL	83.4	1.4	1.4
HLA-DRB1*07:01	1	106	120	15	LTLSSAHGN	KDLTLSSAHGNVANE	83.4	9.6	9.6
HLA-DRB5*01:01	1	153	167	15	VALLNKLGR	RLTAAVALLNKLGRI	83.4	11	11
HLA-DRB1*04:05	1	283	297	15	VVRTVSAME	NRSVVRTVSAMEYFK	83.5	4	4
HLA-DRB4*01:01	1	299	313	15	PVSLTALDN	PLPVSLTALDNRAGL	83.6	4.7	4.7
HLA-DRB1*01:01	1	458	472	15	YAKQADQAT	RTVYAKQADQATIDA	83.6	23	23
HLA-DRB1*03:01	1	18	32	15	IALDVADFT	DARNDIALDVADFTN	83.9	3.6	3.6
HLA-DRB5*01:01	1	150	164	15	LTAAVALLN	GNARLTAAVALLNKL	84.4	11	11
HLA-DRB1*15:01	1	285	299	15	VRTVSAMEY	SVVRTVSAMEYFKTP	84.8	6.2	6.2
HLA-DQA1*05:01/DQB1*03:01	1	124	138	15	WAAGELTVK	LLWAAGELTVKAQNI	85.5	5.3	5.3
HLA-DRB4*01:01	1	298	312	15	PVSLTALDN	TPLPVSLTALDNRAG	86.4	5	5
HLA-DQA1*01:01/DQB1*05:01	1	288	302	15	AMEYFKTPL	RTVSAMEYFKTPLPV	86.6	1.5	1.5
HLA-DRB1*13:02	1	14	28	15	ARNDIALDV	TGRVDARNDIALDVA	86.7	9.1	9.1
HLA-DRB1*01:01	1	351	365	15	KNLDLGYQA	VNTLKNLDLGYQAKP	86.8	24	24
HLA-DRB1*01:01	1	358	372	15	YQAKPAPTA	DLGYQAKPAPTAPPM	87.1	24	24
HLA-DPA1*02:01/DPB1*14:01	1	150	164	15	RLTAAVALL	GNARLTAAVALLNKL	87.3	0.29	0.29
HLA-DRB1*13:02	1	13	27	15	ARNDIALDV	NTGRVDARNDIALDV	87.5	9.2	9.2
HLA-DRB1*01:01	1	348	362	15	VNTLKNLDL	EWSVNTLKNLDLGYQ	87.5	24	24
HLA-DRB1*03:01	1	20	34	15	IALDVADFT	RNDIALDVADFTNTG	87.7	3.7	3.7
HLA-DRB1*04:05	1	315	329	15	WNFQSTYEL	PATWNFQSTYELLDY	87.7	4.3	4.3
HLA-DRB1*11:01	1	211	225	15	WLRAGNGKK	YVNYWLRAGNGKKAG	87.9	8.1	8.1
HLA-DRB1*01:01	1	140	154	15	IEAGGNARL	NKRAALIEAGGNARL	88.2	24	24
HLA-DRB1*01:01	1	247	261	15	LYLNAGARK	KDLYLNAGARKDEHR	88.2	24	24
HLA-DRB1*13:02	1	90	104	15	IDNKQAIVV	AEVQENIDNKQAIVV	88.9	9.3	9.3
HLA-DRB1*01:01	1	449	463	15	IIQEFAADL	IIQEFAADLRTVYAK	88.9	24	24
HLA-DQA1*01:01/DQB1*05:01	1	289	303	15	AMEYFKTPL	TVSAMEYFKTPLPVS	89	1.6	1.6
HLA-DQA1*05:01/DQB1*02:01	1	16	30	15	DIALDVADF	RVDARNDIALDVADF	89.2	2	2
HLA-DQA1*05:01/DQB1*02:01	1	406	420	15	KMAVQAVEA	KAKMAVQAVEAYGEA	89.2	2	2
HLA-DRB1*11:01	1	390	404	15	FGEYKKLQG	GRKIFGEYKKLQGEY	89.6	8.2	8.2
HLA-DRB1*01:01	1	246	260	15	LYLNAGARK	GKDLYLNAGARKDEH	89.6	24	24
HLA-DRB1*07:01	1	29	43	15	FTNTGSLYA	DFTNTGSLYAEHDAT	89.8	11	11
HLA-DRB1*15:01	1	142	156	15	IEAGGNARL	RAALIEAGGNARLTA	90	6.5	6.5
HLA-DRB1*01:01	1	261	275	15	LLNEGVIQA	RHLLNEGVIQAGGHG	90	24	24
HLA-DRB1*15:01	1	239	253	15	IEVGKDLYL	EQSLIEVGKDLYLNA	90.4	6.5	6.5
HLA-DRB3*02:02	1	151	165	15	LTAAVALLN	NARLTAAVALLNKLG	91	3.8	3.8
HLA-DRB4*01:01	1	402	416	15	KMAVQAVEA	GEYEKAKMAVQAVEA	91	5.3	5.3
HLA-DPA1*02:01/DPB1*05:01	1	287	301	15	VSAMEYFKT	VRTVSAMEYFKTPLP	91.3	0.6	0.6
HLA-DRB1*01:01	1	135	149	15	ITNKRAALI	AQNITNKRAALIEAG	91.6	24	24
HLA-DRB1*01:01	1	211	225	15	LRAGNGKKA	YVNYWLRAGNGKKAG	91.6	24	24
HLA-DPA1*02:01/DPB1*14:01	1	293	307	15	FKTPLPVSL	MEYFKTPLPVSLTAL	91.7	0.34	0.34
HLA-DRB1*07:01	1	380	394	15	LESAEGRKI	LRGHTLESAEGRKIF	91.7	11	11
HLA-DRB1*01:01	1	430	444	15	GKALGGMDA	QRYGKALGGMDAETK	91.7	25	25
HLA-DRB1*04:05	1	282	296	15	VVRTVSAME	DNRSVVRTVSAMEYF	91.8	4.6	4.6
HLA-DRB1*07:01	1	286	300	15	VRTVSAMEY	VVRTVSAMEYFKTPL	92.3	11	11
HLA-DRB1*15:01	1	283	297	15	VRTVSAMEY	NRSVVRTVSAMEYFK	92.5	6.7	6.7
HLA-DQA1*01:02/DQB1*06:02	1	137	151	15	KRAALIEAG	NITNKRAALIEAGGN	93.2	2.6	2.6
HLA-DRB1*11:01	1	391	405	15	FGEYKKLQG	RKIFGEYKKLQGEYE	93.2	8.4	8.4
HLA-DRB1*11:01	1	161	175	15	LNKLGRIRA	LNKLGRIRAGEDMHL	94	8.5	8.5
HLA-DRB5*01:01	1	208	222	15	IGYVNYWLR	GIGYVNYWLRAGNGK	94	12	12
HLA-DRB1*09:01	1	316	330	15	WNFQSTYEL	ATWNFQSTYELLDYL	94.1	9.4	9.4
HLA-DPA1*01:03/DPB1*02:01	1	320	334	15	YELLDYLLD	FQSTYELLDYLLDQN	94.2	4.1	4.1
HLA-DRB1*15:01	1	143	157	15	IEAGGNARL	AALIEAGGNARLTAA	94.2	6.8	6.8
HLA-DRB1*13:02	1	52	66	15	LVVDQDHIL	RDLVVDQDHILPVAE	94.4	9.7	9.7
HLA-DRB1*01:01	1	453	467	15	LRTVYAKQA	FAADLRTVYAKQADQ	94.4	25	25
HLA-DRB1*04:05	1	284	298	15	VVRTVSAME	RSVVRTVSAMEYFKT	94.5	4.9	4.9
HLA-DRB1*01:01	1	41	55	15	LTLAQGTQR	DATLTLAQGTQRDLV	94.5	25	25
HLA-DQA1*05:01/DQB1*03:01	1	220	234	15	KKAGTIAAP	NGKKAGTIAAPWYGG	94.7	6	6
HLA-DRB1*12:01	1	159	173	15	LNKLGRIRA	ALLNKLGRIRAGEDM	94.9	2.3	2.3
HLA-DRB1*01:01	1	35	49	15	YAEHDATLT	SLYAEHDATLTLAQG	95.3	25	25
HLA-DPA1*02:01/DPB1*14:01	1	152	166	15	RLTAAVALL	ARLTAAVALLNKLGR	95.6	0.36	0.36
HLA-DRB4*01:01	1	129	143	15	TVKAQNITN	GELTVKAQNITNKRA	96	5.7	5.7
HLA-DRB1*01:01	1	114	128	15	VANEANALL	HGNVANEANALLWAA	96.2	25	25
HLA-DQA1*01:02/DQB1*06:02	1	136	150	15	KRAALIEAG	QNITNKRAALIEAGG	96.4	2.7	2.7
HLA-DRB1*04:05	1	335	349	15	WGLYPTYTE	RYEYIWGLYPTYTEW	96.5	5	5
HLA-DRB1*15:01	1	99	113	15	IVVGKDLTL	KQAIVVGKDLTLSSA	96.7	7	7
HLA-DPA1*01:03/DPB1*02:01	1	329	343	15	RYEYIWGLY	YLLDQNRYEYIWGLY	96.8	4.2	4.2
HLA-DRB4*01:01	1	297	311	15	PVSLTALDN	KTPLPVSLTALDNRA	97.1	5.7	5.7
HLA-DRB1*11:01	1	212	226	15	WLRAGNGKK	VNYWLRAGNGKKAGT	97.2	8.7	8.7
HLA-DRB1*01:01	1	300	314	15	LTALDNRAG	LPVSLTALDNRAGLS	97.5	25	25
HLA-DRB1*01:01	1	359	373	15	YQAKPAPTA	LGYQAKPAPTAPPMP	97.8	25	25
HLA-DRB1*01:01	1	134	148	15	ITNKRAALI	KAQNITNKRAALIEA	98.6	26	26
HLA-DQA1*05:01/DQB1*03:01	1	141	155	15	EAGGNARLT	KRAALIEAGGNARLT	99	6.2	6.2
HLA-DQA1*01:01/DQB1*05:01	1	318	332	15	QSTYELLDY	WNFQSTYELLDYLLD	99.1	1.9	1.9
HLA-DRB1*01:01	1	331	345	15	YEYIWGLYP	LDQNRYEYIWGLYPT	99.2	26	26
HLA-DPA1*02:01/DPB1*14:01	1	294	308	15	FKTPLPVSL	EYFKTPLPVSLTALD	99.3	0.38	0.38
HLA-DRB1*01:01	1	431	445	15	GKALGGMDA	RYGKALGGMDAETKE	99.5	26	26
HLA-DRB5*01:01	1	149	163	15	LTAAVALLN	GGNARLTAAVALLNK	100	13	13
HLA-DRB1*12:01	1	154	168	15	VALLNKLGR	LTAAVALLNKLGRIR	100.1	2.6	2.6
HLA-DRB1*01:01	1	383	397	15	LESAEGRKI	HTLESAEGRKIFGEY	100.1	26	26
HLA-DRB1*04:05	1	281	295	15	VVRTVSAME	VDNRSVVRTVSAMEY	100.2	5.2	5.2
HLA-DRB1*15:01	1	240	254	15	IEVGKDLYL	QSLIEVGKDLYLNAG	100.3	7.2	7.2
HLA-DRB1*11:01	1	210	224	15	WLRAGNGKK	GYVNYWLRAGNGKKA	100.3	8.9	8.9
HLA-DRB1*01:01	1	157	171	15	LLNKLGRIR	AVALLNKLGRIRAGE	100.5	26	26
HLA-DQA1*01:02/DQB1*06:02	1	146	160	15	GGNARLTAA	IEAGGNARLTAAVAL	100.6	2.9	2.9
HLA-DRB5*01:01	1	151	165	15	LTAAVALLN	NARLTAAVALLNKLG	100.9	13	13
HLA-DRB1*13:02	1	16	30	15	ARNDIALDV	RVDARNDIALDVADF	101.4	11	11
HLA-DQA1*05:01/DQB1*02:01	1	407	421	15	KMAVQAVEA	AKMAVQAVEAYGEAT	101.7	2.5	2.5
HLA-DRB1*03:01	1	101	115	15	VGKDLTLSS	AIVVGKDLTLSSAHG	101.7	4.3	4.3
HLA-DRB1*04:05	1	316	330	15	FQSTYELLD	ATWNFQSTYELLDYL	102.6	5.3	5.3
HLA-DPA1*02:01/DPB1*14:01	1	402	416	15	KMAVQAVEA	GEYEKAKMAVQAVEA	102.8	0.43	0.43
HLA-DQA1*05:01/DQB1*03:01	1	215	229	15	AGNGKKAGT	WLRAGNGKKAGTIAA	103.2	6.5	6.5
HLA-DRB1*01:01	1	357	371	15	YQAKPAPTA	LDLGYQAKPAPTAPP	103.3	26	26
HLA-DRB1*01:01	1	403	417	15	KAKMAVQAV	EYEKAKMAVQAVEAY	103.5	26	26
HLA-DRB1*15:01	1	155	169	15	VALLNKLGR	TAAVALLNKLGRIRA	103.6	7.4	7.4
HLA-DRB1*01:01	1	356	370	15	YQAKPAPTA	NLDLGYQAKPAPTAP	103.9	26	26
HLA-DRB1*03:01	1	17	31	15	IALDVADFT	VDARNDIALDVADFT	104.2	4.4	4.4
HLA-DRB1*04:05	1	314	328	15	WNFQSTYEL	SPATWNFQSTYELLD	105	5.5	5.5
HLA-DRB1*01:01	1	402	416	15	KAKMAVQAV	GEYEKAKMAVQAVEA	105.6	27	27
HLA-DQA1*01:02/DQB1*06:02	1	149	163	15	LTAAVALLN	GGNARLTAAVALLNK	106	3.1	3.1
HLA-DQA1*01:02/DQB1*06:02	1	150	164	15	LTAAVALLN	GNARLTAAVALLNKL	106.6	3.1	3.1
HLA-DRB1*13:02	1	157	171	15	ALLNKLGRI	AVALLNKLGRIRAGE	107.6	11	11
HLA-DQA1*05:01/DQB1*02:01	1	283	297	15	VRTVSAMEY	NRSVVRTVSAMEYFK	107.7	2.7	2.7
HLA-DQA1*01:01/DQB1*05:01	1	291	305	15	AMEYFKTPL	SAMEYFKTPLPVSLT	107.9	2.1	2.1
HLA-DRB1*15:01	1	241	255	15	IEVGKDLYL	SLIEVGKDLYLNAGA	108	7.7	7.7
HLA-DRB1*07:01	1	68	82	15	KAKSLTTEI	TLRVKAKSLTTEIET	108	12	12
HLA-DRB1*13:02	1	24	38	15	DFTNTGSLY	ALDVADFTNTGSLYA	108.7	11	11
HLA-DQA1*01:02/DQB1*06:02	1	138	152	15	KRAALIEAG	ITNKRAALIEAGGNA	108.8	3.2	3.2
HLA-DRB3*02:02	1	259	273	15	HLLNEGVIQ	EHRHLLNEGVIQAGG	109	4.4	4.4
HLA-DRB1*01:01	1	452	466	15	LRTVYAKQA	EFAADLRTVYAKQAD	109.2	27	27
HLA-DRB1*07:01	1	290	304	15	FKTPLPVSL	VSAMEYFKTPLPVSL	109.5	12	12
HLA-DRB1*03:01	1	54	68	15	VDQDHILPV	LVVDQDHILPVAEGT	110.4	4.6	4.6
HLA-DRB1*13:02	1	15	29	15	ARNDIALDV	GRVDARNDIALDVAD	110.5	11	11
HLA-DRB1*07:01	1	103	117	15	LTLSSAHGN	VVGKDLTLSSAHGNV	110.5	13	13
HLA-DRB1*09:01	1	41	55	15	LTLAQGTQR	DATLTLAQGTQRDLV	111	11	11
HLA-DRB1*15:01	1	98	112	15	IVVGKDLTL	NKQAIVVGKDLTLSS	111.3	7.9	7.9
HLA-DQA1*01:02/DQB1*06:02	1	147	161	15	GGNARLTAA	EAGGNARLTAAVALL	111.5	3.3	3.3
HLA-DQA1*05:01/DQB1*03:01	1	119	133	15	EANALLWAA	NEANALLWAAGELTV	111.6	7.1	7.1
HLA-DRB1*13:02	1	148	162	15	ARLTAAVAL	AGGNARLTAAVALLN	112.1	11	11
HLA-DRB3*01:01	1	452	466	15	FAADLRTVY	EFAADLRTVYAKQAD	112.4	4.3	4.3
HLA-DRB4*01:01	1	2	16	15	IINSAKLEN	DIHIINSAKLENTGR	112.7	6.8	6.8
HLA-DPA1*03:01/DPB1*04:02	1	293	307	15	FKTPLPVSL	MEYFKTPLPVSLTAL	113.1	5.1	5.1
HLA-DRB1*13:02	1	91	105	15	IDNKQAIVV	EVQENIDNKQAIVVG	113.2	11	11
HLA-DRB1*07:01	1	345	359	15	VNTLKNLDL	TYTEWSVNTLKNLDL	113.2	13	13
HLA-DRB1*01:01	1	215	229	15	LRAGNGKKA	WLRAGNGKKAGTIAA	113.6	28	28
HLA-DRB1*01:01	1	373	387	15	ELDLRGHTL	PKAPELDLRGHTLES	113.6	28	28
HLA-DRB1*07:01	1	291	305	15	FKTPLPVSL	SAMEYFKTPLPVSLT	113.8	13	13
HLA-DQA1*05:01/DQB1*02:01	1	20	34	15	IALDVADFT	RNDIALDVADFTNTG	114	2.8	2.8
HLA-DRB1*09:01	1	42	56	15	LTLAQGTQR	ATLTLAQGTQRDLVV	114	12	12
HLA-DRB1*01:01	1	113	127	15	VANEANALL	AHGNVANEANALLWA	114.1	28	28
HLA-DRB1*09:01	1	286	300	15	VRTVSAMEY	VVRTVSAMEYFKTPL	114.7	12	12
HLA-DPA1*01:03/DPB1*02:01	1	338	352	15	YIWGLYPTY	YIWGLYPTYTEWSVN	114.8	5.2	5.2
HLA-DRB1*01:01	1	380	394	15	LESAEGRKI	LRGHTLESAEGRKIF	115.5	28	28
HLA-DRB1*01:01	1	375	389	15	ELDLRGHTL	APELDLRGHTLESAE	115.7	28	28
HLA-DRB1*01:01	1	43	57	15	LTLAQGTQR	TLTLAQGTQRDLVVD	115.9	28	28
HLA-DRB1*01:01	1	314	328	15	WNFQSTYEL	SPATWNFQSTYELLD	116.2	28	28
HLA-DPA1*01:03/DPB1*02:01	1	205	219	15	IGYVNYWLR	RWSGIGYVNYWLRAG	117.3	5.2	5.2
HLA-DRB1*01:01	1	401	415	15	YEKAKMAVQ	QGEYEKAKMAVQAVE	117.4	29	29
HLA-DPA1*01:03/DPB1*02:01	1	315	329	15	NFQSTYELL	PATWNFQSTYELLDY	117.5	5.2	5.2
HLA-DRB1*13:02	1	25	39	15	DFTNTGSLY	LDVADFTNTGSLYAE	117.6	12	12
HLA-DPA1*02:01/DPB1*14:01	1	292	306	15	FKTPLPVSL	AMEYFKTPLPVSLTA	117.7	0.53	0.53
HLA-DQA1*01:02/DQB1*06:02	1	81	95	15	NPGSLIAEV	ETGNPGSLIAEVQEN	118.2	3.5	3.5
HLA-DRB1*01:01	1	265	279	15	VIQAGGHGH	NEGVIQAGGHGHIGG	118.3	29	29
HLA-DRB1*13:02	1	149	163	15	ARLTAAVAL	GGNARLTAAVALLNK	118.9	12	12
HLA-DRB1*01:01	1	355	369	15	YQAKPAPTA	KNLDLGYQAKPAPTA	118.9	29	29
HLA-DQA1*01:02/DQB1*06:02	1	145	159	15	GGNARLTAA	LIEAGGNARLTAAVA	119.5	3.6	3.6
HLA-DPA1*03:01/DPB1*04:02	1	292	306	15	EYFKTPLPV	AMEYFKTPLPVSLTA	119.5	5.5	5.5
HLA-DPA1*02:01/DPB1*14:01	1	149	163	15	RLTAAVALL	GGNARLTAAVALLNK	120	0.54	0.54
HLA-DPA1*01:03/DPB1*04:01	1	333	347	15	YIWGLYPTY	QNRYEYIWGLYPTYT	120.8	3.8	3.8
HLA-DRB1*01:01	1	347	361	15	VNTLKNLDL	TEWSVNTLKNLDLGY	121.1	29	29
HLA-DPA1*01:03/DPB1*02:01	1	290	304	15	YFKTPLPVS	VSAMEYFKTPLPVSL	121.2	5.4	5.4
HLA-DRB1*04:01	1	99	113	15	IVVGKDLTL	KQAIVVGKDLTLSSA	121.2	5.5	5.5
HLA-DQA1*05:01/DQB1*03:01	1	138	152	15	KRAALIEAG	ITNKRAALIEAGGNA	121.3	7.8	7.8
HLA-DRB1*13:02	1	23	37	15	DFTNTGSLY	IALDVADFTNTGSLY	121.3	12	12
HLA-DRB1*04:05	1	297	311	15	LPVSLTALD	KTPLPVSLTALDNRA	121.5	6.4	6.4
HLA-DRB4*01:01	1	128	142	15	TVKAQNITN	AGELTVKAQNITNKR	121.9	7.4	7.4
HLA-DQA1*05:01/DQB1*03:01	1	151	165	15	LTAAVALLN	NARLTAAVALLNKLG	121.9	7.8	7.8
HLA-DRB1*04:01	1	476	490	15	YKSQIDAVR	KVAQRYKSQIDAVRL	122.3	5.5	5.5
HLA-DQA1*05:01/DQB1*03:01	1	221	235	15	KKAGTIAAP	GKKAGTIAAPWYGGD	122.4	7.8	7.8
HLA-DPA1*02:01/DPB1*01:01	1	316	330	15	NFQSTYELL	ATWNFQSTYELLDYL	122.5	2.5	2.5
HLA-DPA1*01:03/DPB1*02:01	1	289	303	15	YFKTPLPVS	TVSAMEYFKTPLPVS	123.3	5.5	5.5
HLA-DRB4*01:01	1	446	460	15	IIQEFAADL	VDGIIQEFAADLRTV	123.9	7.6	7.6
HLA-DRB4*01:01	1	300	314	15	PVSLTALDN	LPVSLTALDNRAGLS	124	7.6	7.6
HLA-DRB1*01:01	1	245	259	15	LYLNAGARK	VGKDLYLNAGARKDE	124.4	29	29
HLA-DPA1*01:03/DPB1*02:01	1	321	335	15	YELLDYLLD	QSTYELLDYLLDQNR	124.6	5.6	5.6
HLA-DRB1*12:01	1	348	362	15	VNTLKNLDL	EWSVNTLKNLDLGYQ	124.8	3.4	3.4
HLA-DRB3*02:02	1	260	274	15	HLLNEGVIQ	HRHLLNEGVIQAGGH	124.8	4.9	4.9
HLA-DRB1*01:01	1	241	255	15	IEVGKDLYL	SLIEVGKDLYLNAGA	125	30	30
HLA-DRB1*01:01	1	299	313	15	LTALDNRAG	PLPVSLTALDNRAGL	125.4	30	30
HLA-DRB1*01:01	1	237	251	15	SLIEVGKDL	TAEQSLIEVGKDLYL	125.5	30	30
HLA-DPA1*02:01/DPB1*01:01	1	320	334	15	ELLDYLLDQ	FQSTYELLDYLLDQN	125.9	2.6	2.6
HLA-DRB1*13:02	1	166	180	15	DMHLDAPRI	RIRAGEDMHLDAPRI	126.1	12	12
HLA-DRB1*01:01	1	115	129	15	VANEANALL	GNVANEANALLWAAG	126.1	30	30
HLA-DQA1*05:01/DQB1*03:01	1	137	151	15	KRAALIEAG	NITNKRAALIEAGGN	126.3	8.1	8.1
HLA-DRB1*15:01	1	444	458	15	IIQEFAADL	KEVDGIIQEFAADLR	126.3	8.8	8.8
HLA-DPA1*03:01/DPB1*04:02	1	286	300	15	VSAMEYFKT	VVRTVSAMEYFKTPL	126.4	6	6
HLA-DQA1*05:01/DQB1*02:01	1	281	295	15	VRTVSAMEY	VDNRSVVRTVSAMEY	126.7	3.2	3.2
HLA-DRB3*02:02	1	258	272	15	HLLNEGVIQ	DEHRHLLNEGVIQAG	127	4.9	4.9
HLA-DRB1*04:05	1	1	15	15	IHIINSAKL	HDIHIINSAKLENTG	127	6.7	6.7
HLA-DQA1*05:01/DQB1*03:01	1	136	150	15	KRAALIEAG	QNITNKRAALIEAGG	127	8.1	8.1
HLA-DRB1*07:01	1	381	395	15	LESAEGRKI	RGHTLESAEGRKIFG	127.5	14	14
HLA-DQA1*05:01/DQB1*03:01	1	78	92	15	IETGNPGSL	TEIETGNPGSLIAEV	127.6	8.1	8.1
HLA-DQA1*01:02/DQB1*06:02	1	148	162	15	GGNARLTAA	AGGNARLTAAVALLN	128.1	4	4
HLA-DRB1*13:02	1	150	164	15	ARLTAAVAL	GNARLTAAVALLNKL	128.2	12	12
HLA-DRB1*07:01	1	107	121	15	LTLSSAHGN	DLTLSSAHGNVANEA	128.2	14	14
HLA-DPA1*01:03/DPB1*04:01	1	332	346	15	YIWGLYPTY	DQNRYEYIWGLYPTY	128.9	4.1	4.1
HLA-DPA1*01:03/DPB1*02:01	1	314	328	15	NFQSTYELL	SPATWNFQSTYELLD	128.9	5.8	5.8
HLA-DRB1*15:01	1	238	252	15	IEVGKDLYL	AEQSLIEVGKDLYLN	128.9	9	9
HLA-DRB4*01:01	1	130	144	15	TVKAQNITN	ELTVKAQNITNKRAA	129.2	7.8	7.8
HLA-DRB1*04:05	1	296	310	15	LPVSLTALD	FKTPLPVSLTALDNR	129.3	6.9	6.9
HLA-DQA1*05:01/DQB1*03:01	1	125	139	15	WAAGELTVK	LWAAGELTVKAQNIT	129.8	8.3	8.3
HLA-DRB1*04:05	1	336	350	15	WGLYPTYTE	YEYIWGLYPTYTEWS	129.9	7	7
HLA-DQA1*05:01/DQB1*02:01	1	284	298	15	VRTVSAMEY	RSVVRTVSAMEYFKT	130.1	3.3	3.3
HLA-DRB1*15:01	1	141	155	15	IEAGGNARL	KRAALIEAGGNARLT	130.2	9.1	9.1
HLA-DRB4*01:01	1	19	33	15	DIALDVADF	ARNDIALDVADFTNT	130.7	7.9	7.9
HLA-DRB1*09:01	1	317	331	15	WNFQSTYEL	TWNFQSTYELLDYLL	130.7	13	13
HLA-DQA1*01:02/DQB1*06:02	1	404	418	15	KMAVQAVEA	YEKAKMAVQAVEAYG	130.8	4.1	4.1
HLA-DPA1*03:01/DPB1*04:02	1	287	301	15	VSAMEYFKT	VRTVSAMEYFKTPLP	131	6.2	6.2
HLA-DRB1*01:01	1	32	46	15	YAEHDATLT	NTGSLYAEHDATLTL	131	30	30
HLA-DPA1*03:01/DPB1*04:02	1	320	334	15	QSTYELLDY	FQSTYELLDYLLDQN	131.1	6.2	6.2
HLA-DRB1*15:01	1	286	300	15	VSAMEYFKT	VVRTVSAMEYFKTPL	131.2	9.2	9.2
HLA-DRB1*12:01	1	325	339	15	DYLLDQNRY	ELLDYLLDQNRYEYI	131.3	3.7	3.7
HLA-DRB1*01:01	1	136	150	15	ITNKRAALI	QNITNKRAALIEAGG	131.7	30	30
HLA-DQA1*01:02/DQB1*06:02	1	40	54	15	ATLTLAQGT	HDATLTLAQGTQRDL	131.9	4.1	4.1
HLA-DQA1*01:02/DQB1*06:02	1	406	420	15	VQAVEAYGE	KAKMAVQAVEAYGEA	131.9	4.1	4.1
HLA-DRB1*11:01	1	389	403	15	FGEYKKLQG	EGRKIFGEYKKLQGE	132.1	12	12
HLA-DRB1*15:01	1	156	170	15	VALLNKLGR	AAVALLNKLGRIRAG	132.2	9.2	9.2
HLA-DRB1*12:01	1	1	15	15	IHIINSAKL	HDIHIINSAKLENTG	132.3	3.7	3.7
HLA-DQA1*01:02/DQB1*06:02	1	405	419	15	KMAVQAVEA	EKAKMAVQAVEAYGE	132.5	4.1	4.1
HLA-DRB1*13:02	1	26	40	15	DFTNTGSLY	DVADFTNTGSLYAEH	132.6	13	13
HLA-DQA1*01:01/DQB1*05:01	1	325	339	15	ELLDYLLDQ	ELLDYLLDQNRYEYI	132.9	2.5	2.5
HLA-DRB1*07:01	1	293	307	15	FKTPLPVSL	MEYFKTPLPVSLTAL	133	14	14
HLA-DRB1*03:01	1	98	112	15	VGKDLTLSS	NKQAIVVGKDLTLSS	133.3	5.5	5.5
HLA-DPA1*01:03/DPB1*04:01	1	334	348	15	YIWGLYPTY	NRYEYIWGLYPTYTE	133.6	4.2	4.2
HLA-DQA1*01:02/DQB1*06:02	1	82	96	15	NPGSLIAEV	TGNPGSLIAEVQENI	133.6	4.2	4.2
HLA-DQA1*05:01/DQB1*03:01	1	108	122	15	LSSAHGNVA	LTLSSAHGNVANEAN	133.7	8.5	8.5
HLA-DPA1*02:01/DPB1*01:01	1	315	329	15	NFQSTYELL	PATWNFQSTYELLDY	133.8	2.8	2.8
HLA-DRB1*09:01	1	152	166	15	LTAAVALLN	ARLTAAVALLNKLGR	133.9	13	13
HLA-DRB5*01:01	1	204	218	15	IGYVNYWLR	GRWSGIGYVNYWLRA	133.9	15	15
HLA-DRB1*01:01	1	451	465	15	LRTVYAKQA	QEFAADLRTVYAKQA	134	31	31
HLA-DRB1*15:01	1	202	216	15	GIGYVNYWL	EHGRWSGIGYVNYWL	134.1	9.3	9.3
HLA-DRB1*09:01	1	40	54	15	LTLAQGTQR	HDATLTLAQGTQRDL	134.1	13	13
HLA-DPA1*01:03/DPB1*02:01	1	204	218	15	IGYVNYWLR	GRWSGIGYVNYWLRA	134.2	6.1	6.1
HLA-DRB1*15:01	1	144	158	15	IEAGGNARL	ALIEAGGNARLTAAV	134.2	9.3	9.3
HLA-DRB1*01:01	1	476	490	15	YKSQIDAVR	KVAQRYKSQIDAVRL	134.5	31	31
HLA-DRB1*11:01	1	392	406	15	FGEYKKLQG	KIFGEYKKLQGEYEK	134.7	12	12
HLA-DRB1*01:01	1	352	366	15	KNLDLGYQA	NTLKNLDLGYQAKPA	134.7	31	31
HLA-DPA1*02:01/DPB1*05:01	1	288	302	15	VSAMEYFKT	RTVSAMEYFKTPLPV	134.8	1.2	1.2
HLA-DRB1*04:01	1	100	114	15	IVVGKDLTL	QAIVVGKDLTLSSAH	134.9	6	6
HLA-DRB1*11:01	1	213	227	15	WLRAGNGKK	NYWLRAGNGKKAGTI	135.2	12	12
HLA-DRB3*01:01	1	53	67	15	LVVDQDHIL	DLVVDQDHILPVAEG	135.4	4.9	4.9
HLA-DQA1*05:01/DQB1*03:01	1	109	123	15	AHGNVANEA	TLSSAHGNVANEANA	136.1	8.7	8.7
HLA-DQA1*05:01/DQB1*03:01	1	139	153	15	KRAALIEAG	TNKRAALIEAGGNAR	136.1	8.7	8.7
HLA-DRB1*07:01	1	292	306	15	FKTPLPVSL	AMEYFKTPLPVSLTA	136.1	15	15
HLA-DQA1*01:02/DQB1*06:02	1	403	417	15	KAKMAVQAV	EYEKAKMAVQAVEAY	136.3	4.3	4.3
HLA-DQA1*05:01/DQB1*03:01	1	264	278	15	LNEGVIQAG	LNEGVIQAGGHGHIG	136.4	8.7	8.7
HLA-DRB1*09:01	1	429	443	15	YGKALGGMD	GQRYGKALGGMDAET	136.5	13	13
HLA-DRB1*01:01	1	432	446	15	GKALGGMDA	YGKALGGMDAETKEV	136.5	31	31
HLA-DRB4*01:01	1	284	298	15	VVRTVSAME	RSVVRTVSAMEYFKT	137.1	8.3	8.3
HLA-DRB5*01:01	1	159	173	15	LLNKLGRIR	ALLNKLGRIRAGEDM	137.2	15	15
HLA-DRB1*04:05	1	327	341	15	YLLDQNRYE	LDYLLDQNRYEYIWG	137.5	7.2	7.2
HLA-DPA1*02:01/DPB1*05:01	1	389	403	15	RKIFGEYKK	EGRKIFGEYKKLQGE	137.7	1.3	1.3
HLA-DQA1*05:01/DQB1*03:01	1	79	93	15	GNPGSLIAE	EIETGNPGSLIAEVQ	138	8.8	8.8
HLA-DRB1*04:05	1	317	331	15	FQSTYELLD	TWNFQSTYELLDYLL	138.3	7.3	7.3
HLA-DRB1*09:01	1	428	442	15	YGKALGGMD	LGQRYGKALGGMDAE	138.4	14	14
HLA-DQA1*05:01/DQB1*03:01	1	110	124	15	AHGNVANEA	LSSAHGNVANEANAL	138.6	8.8	8.8
HLA-DRB1*12:01	1	326	340	15	DYLLDQNRY	LLDYLLDQNRYEYIW	138.7	3.9	3.9
HLA-DRB1*15:01	1	242	256	15	IEVGKDLYL	LIEVGKDLYLNAGAR	138.7	9.5	9.5
HLA-DRB4*01:01	1	445	459	15	IIQEFAADL	EVDGIIQEFAADLRT	138.8	8.4	8.4
HLA-DRB1*13:02	1	92	106	15	IDNKQAIVV	VQENIDNKQAIVVGK	138.8	13	13
HLA-DRB1*15:01	1	288	302	15	VSAMEYFKT	RTVSAMEYFKTPLPV	138.9	9.6	9.6
HLA-DPA1*02:01/DPB1*05:01	1	388	402	15	RKIFGEYKK	AEGRKIFGEYKKLQG	139.1	1.3	1.3
HLA-DRB1*01:01	1	459	473	15	YAKQADQAT	TVYAKQADQATIDAE	139.2	31	31
HLA-DRB1*01:01	1	404	418	15	KAKMAVQAV	YEKAKMAVQAVEAYG	139.4	31	31
HLA-DRB1*01:01	1	264	278	15	VIQAGGHGH	LNEGVIQAGGHGHIG	139.5	31	31
HLA-DRB1*12:01	1	349	363	15	VNTLKNLDL	WSVNTLKNLDLGYQA	139.6	4	4
HLA-DQA1*05:01/DQB1*02:01	1	285	299	15	VRTVSAMEY	SVVRTVSAMEYFKTP	139.7	3.6	3.6
HLA-DRB5*01:01	1	2	16	15	IHIINSAKL	DIHIINSAKLENTGR	139.7	16	16
HLA-DRB3*01:01	1	49	63	15	LVVDQDHIL	GTQRDLVVDQDHILP	139.8	5	5
HLA-DPA1*01:03/DPB1*02:01	1	206	220	15	IGYVNYWLR	WSGIGYVNYWLRAGN	139.8	6.4	6.4
HLA-DQA1*01:02/DQB1*06:02	1	80	94	15	NPGSLIAEV	IETGNPGSLIAEVQE	140.9	4.5	4.5
HLA-DRB1*04:05	1	477	491	15	YKSQIDAVR	VAQRYKSQIDAVRLQ	141.3	7.4	7.4
HLA-DRB1*13:02	1	116	130	15	NVANEANAL	NVANEANALLWAAGE	141.3	13	13
HLA-DQA1*05:01/DQB1*03:01	1	140	154	15	KRAALIEAG	NKRAALIEAGGNARL	141.8	9	9
HLA-DPA1*03:01/DPB1*04:02	1	291	305	15	EYFKTPLPV	SAMEYFKTPLPVSLT	142.2	6.7	6.7
HLA-DPA1*03:01/DPB1*04:02	1	315	329	15	NFQSTYELL	PATWNFQSTYELLDY	142.2	6.7	6.7
HLA-DRB1*15:01	1	154	168	15	VALLNKLGR	LTAAVALLNKLGRIR	142.2	9.8	9.8
HLA-DRB1*04:05	1	295	309	15	LPVSLTALD	YFKTPLPVSLTALDN	142.3	7.5	7.5
HLA-DRB1*13:02	1	249	263	15	LYLNAGARK	LYLNAGARKDEHRHL	142.4	13	13
HLA-DQA1*05:01/DQB1*03:01	1	263	277	15	LNEGVIQAG	LLNEGVIQAGGHGHI	142.7	9.1	9.1
HLA-DQA1*01:02/DQB1*06:02	1	35	49	15	HDATLTLAQ	SLYAEHDATLTLAQG	143.4	4.7	4.7
HLA-DRB1*01:01	1	429	443	15	GKALGGMDA	GQRYGKALGGMDAET	144	32	32
HLA-DRB4*01:01	1	20	34	15	DIALDVADF	RNDIALDVADFTNTG	144.3	8.7	8.7
HLA-DRB4*01:01	1	407	421	15	KMAVQAVEA	AKMAVQAVEAYGEAT	144.4	8.8	8.8
HLA-DRB1*03:01	1	21	35	15	IALDVADFT	NDIALDVADFTNTGS	144.5	5.9	5.9
HLA-DRB4*01:01	1	3	17	15	IINSAKLEN	IHIINSAKLENTGRV	144.5	8.8	8.8
HLA-DQA1*05:01/DQB1*02:01	1	446	460	15	IQEFAADLR	VDGIIQEFAADLRTV	144.9	3.8	3.8
HLA-DPA1*03:01/DPB1*04:02	1	288	302	15	VSAMEYFKT	RTVSAMEYFKTPLPV	145.1	6.9	6.9
HLA-DRB1*01:01	1	118	132	15	LLWAAGELT	ANEANALLWAAGELT	145.1	32	32
HLA-DPA1*02:01/DPB1*05:01	1	387	401	15	RKIFGEYKK	SAEGRKIFGEYKKLQ	145.4	1.3	1.3
HLA-DQA1*05:01/DQB1*03:01	1	408	422	15	VQAVEAYGE	KMAVQAVEAYGEATR	145.4	9.3	9.3
HLA-DQA1*05:01/DQB1*03:01	1	107	121	15	LSSAHGNVA	DLTLSSAHGNVANEA	145.6	9.3	9.3
HLA-DRB1*15:01	1	282	296	15	VRTVSAMEY	DNRSVVRTVSAMEYF	145.6	9.9	9.9
HLA-DRB1*15:01	1	100	114	15	IVVGKDLTL	QAIVVGKDLTLSSAH	145.8	10	10
HLA-DRB1*01:01	1	65	79	15	TLRVKAKSL	AEGTLRVKAKSLTTE	145.9	32	32
HLA-DRB1*04:05	1	337	351	15	WGLYPTYTE	EYIWGLYPTYTEWSV	146	7.7	7.7
HLA-DRB1*12:01	1	153	167	15	VALLNKLGR	RLTAAVALLNKLGRI	146.1	4.1	4.1
HLA-DRB1*13:02	1	79	93	15	IETGNPGSL	EIETGNPGSLIAEVQ	146.1	13	13
HLA-DRB1*01:01	1	266	280	15	VIQAGGHGH	EGVIQAGGHGHIGGD	146.4	32	32
HLA-DRB3*02:02	1	257	271	15	HLLNEGVIQ	KDEHRHLLNEGVIQA	146.7	5.5	5.5
HLA-DRB1*11:01	1	63	77	15	LRVKAKSLT	PVAEGTLRVKAKSLT	146.8	12	12
HLA-DRB1*01:01	1	66	80	15	TLRVKAKSL	EGTLRVKAKSLTTEI	147.1	32	32
HLA-DRB1*04:05	1	333	347	15	YEYIWGLYP	QNRYEYIWGLYPTYT	147.2	7.8	7.8
HLA-DRB1*01:01	1	400	414	15	YEKAKMAVQ	LQGEYEKAKMAVQAV	147.2	32	32
HLA-DPA1*01:03/DPB1*02:01	1	313	327	15	NFQSTYELL	LSPATWNFQSTYELL	147.4	6.8	6.8
HLA-DRB1*01:01	1	301	315	15	LTALDNRAG	PVSLTALDNRAGLSP	147.7	32	32
HLA-DRB5*01:01	1	205	219	15	IGYVNYWLR	RWSGIGYVNYWLRAG	148	16	16
HLA-DPA1*03:01/DPB1*04:02	1	153	167	15	TAAVALLNK	RLTAAVALLNKLGRI	148.1	7	7
HLA-DRB1*01:01	1	297	311	15	PVSLTALDN	KTPLPVSLTALDNRA	149.1	32	32
HLA-DRB1*09:01	1	334	348	15	YIWGLYPTY	NRYEYIWGLYPTYTE	149.5	15	15
HLA-DPA1*02:01/DPB1*14:01	1	295	309	15	KTPLPVSLT	YFKTPLPVSLTALDN	149.7	0.72	0.72
HLA-DRB1*13:02	1	17	31	15	ARNDIALDV	VDARNDIALDVADFT	149.9	13	13
HLA-DRB1*09:01	1	333	347	15	YIWGLYPTY	QNRYEYIWGLYPTYT	150.8	15	15
HLA-DPA1*03:01/DPB1*04:02	1	294	308	15	FKTPLPVSL	EYFKTPLPVSLTALD	151.1	7.2	7.2
HLA-DPA1*02:01/DPB1*05:01	1	390	404	15	RKIFGEYKK	GRKIFGEYKKLQGEY	151.3	1.4	1.4
HLA-DPA1*03:01/DPB1*04:02	1	152	166	15	TAAVALLNK	ARLTAAVALLNKLGR	151.3	7.2	7.2
HLA-DRB1*01:01	1	392	406	15	YKKLQGEYE	KIFGEYKKLQGEYEK	151.7	33	33
HLA-DRB1*07:01	1	30	44	15	FTNTGSLYA	FTNTGSLYAEHDATL	151.9	16	16
HLA-DQA1*01:02/DQB1*06:02	1	83	97	15	SLIAEVQEN	GNPGSLIAEVQENID	152.1	5	5
HLA-DQA1*01:02/DQB1*06:02	1	135	149	15	NKRAALIEA	AQNITNKRAALIEAG	152.1	5	5
HLA-DQA1*05:01/DQB1*03:01	1	407	421	15	VQAVEAYGE	AKMAVQAVEAYGEAT	152.6	9.7	9.7
HLA-DQA1*01:02/DQB1*06:02	1	402	416	15	KAKMAVQAV	GEYEKAKMAVQAVEA	152.7	5.1	5.1
HLA-DQA1*01:02/DQB1*06:02	1	113	127	15	NEANALLWA	AHGNVANEANALLWA	152.9	5.1	5.1
HLA-DRB4*01:01	1	296	310	15	PVSLTALDN	FKTPLPVSLTALDNR	153.1	9.2	9.2
HLA-DPA1*01:03/DPB1*02:01	1	291	305	15	YFKTPLPVS	SAMEYFKTPLPVSLT	154.4	7.1	7.1
HLA-DRB1*15:01	1	333	347	15	YEYIWGLYP	QNRYEYIWGLYPTYT	154.4	11	11
HLA-DRB1*13:02	1	53	67	15	LVVDQDHIL	DLVVDQDHILPVAEG	154.4	14	14
HLA-DRB1*04:05	1	298	312	15	LPVSLTALD	TPLPVSLTALDNRAG	154.8	8.2	8.2
HLA-DRB5*01:01	1	287	301	15	TVSAMEYFK	VRTVSAMEYFKTPLP	154.9	17	17
HLA-DRB3*02:02	1	148	162	15	ARLTAAVAL	AGGNARLTAAVALLN	155.1	5.6	5.6
HLA-DRB1*01:01	1	313	327	15	WNFQSTYEL	LSPATWNFQSTYELL	155.3	33	33
HLA-DRB1*01:01	1	397	411	15	YKKLQGEYE	YKKLQGEYEKAKMAV	155.5	33	33
HLA-DRB1*04:01	1	25	39	15	FTNTGSLYA	LDVADFTNTGSLYAE	156.3	6.7	6.7
HLA-DQA1*04:01/DQB1*04:02	1	442	456	15	EVDGIIQEF	ETKEVDGIIQEFAAD	156.9	0.96	0.96
HLA-DRB1*04:01	1	101	115	15	VGKDLTLSS	AIVVGKDLTLSSAHG	156.9	6.7	6.7
HLA-DPA1*01:03/DPB1*02:01	1	322	336	15	YELLDYLLD	STYELLDYLLDQNRY	157.2	7.2	7.2
HLA-DRB1*01:01	1	256	270	15	HRHLLNEGV	RKDEHRHLLNEGVIQ	157.3	33	33
HLA-DRB1*07:01	1	346	360	15	VNTLKNLDL	YTEWSVNTLKNLDLG	157.6	16	16
HLA-DRB1*13:02	1	147	161	15	ARLTAAVAL	EAGGNARLTAAVALL	158	14	14
HLA-DRB1*11:01	1	68	82	15	LRVKAKSLT	TLRVKAKSLTTEIET	158.1	13	13
HLA-DRB1*15:01	1	97	111	15	IVVGKDLTL	DNKQAIVVGKDLTLS	158.4	11	11
HLA-DRB1*13:02	1	27	41	15	DFTNTGSLY	VADFTNTGSLYAEHD	158.4	14	14
HLA-DRB1*13:02	1	74	88	15	IETGNPGSL	KSLTTEIETGNPGSL	158.6	14	14
HLA-DRB1*09:01	1	427	441	15	YGKALGGMD	QLGQRYGKALGGMDA	158.9	15	15
HLA-DQA1*01:02/DQB1*06:02	1	407	421	15	VQAVEAYGE	AKMAVQAVEAYGEAT	159.3	5.3	5.3
HLA-DRB1*04:05	1	476	490	15	YKSQIDAVR	KVAQRYKSQIDAVRL	159.3	8.4	8.4
HLA-DQA1*05:01/DQB1*03:01	1	80	94	15	GNPGSLIAE	IETGNPGSLIAEVQE	159.4	10	10
HLA-DPA1*02:01/DPB1*14:01	1	148	162	15	RLTAAVALL	AGGNARLTAAVALLN	159.7	0.75	0.75
HLA-DQA1*05:01/DQB1*02:01	1	317	331	15	WNFQSTYEL	TWNFQSTYELLDYLL	159.7	4.3	4.3
HLA-DRB4*01:01	1	283	297	15	VVRTVSAME	NRSVVRTVSAMEYFK	159.7	9.7	9.7
HLA-DRB4*01:01	1	18	32	15	DIALDVADF	DARNDIALDVADFTN	159.8	9.7	9.7
HLA-DRB1*07:01	1	379	393	15	LESAEGRKI	DLRGHTLESAEGRKI	160.1	16	16
HLA-DPA1*01:03/DPB1*04:01	1	320	334	15	YELLDYLLD	FQSTYELLDYLLDQN	160.6	5	5
HLA-DRB1*01:01	1	353	367	15	KNLDLGYQA	TLKNLDLGYQAKPAP	160.8	34	34
HLA-DRB1*01:01	1	133	147	15	ITNKRAALI	VKAQNITNKRAALIE	160.9	34	34
HLA-DQA1*04:01/DQB1*04:02	1	441	455	15	EVDGIIQEF	AETKEVDGIIQEFAA	161.8	0.98	0.98
HLA-DPA1*01:03/DPB1*04:01	1	335	349	15	YIWGLYPTY	RYEYIWGLYPTYTEW	161.8	5	5
HLA-DPA1*03:01/DPB1*04:02	1	290	304	15	EYFKTPLPV	VSAMEYFKTPLPVSL	161.9	7.6	7.6
HLA-DRB1*09:01	1	119	133	15	LLWAAGELT	NEANALLWAAGELTV	161.9	16	16
HLA-DQA1*05:01/DQB1*02:01	1	318	332	15	STYELLDYL	WNFQSTYELLDYLLD	162.2	4.3	4.3
HLA-DQA1*05:01/DQB1*03:01	1	214	228	15	AGNGKKAGT	YWLRAGNGKKAGTIA	162.4	11	11
HLA-DPA1*01:03/DPB1*02:01	1	288	302	15	VSAMEYFKT	RTVSAMEYFKTPLPV	162.5	7.4	7.4
HLA-DQA1*04:01/DQB1*04:02	1	440	454	15	EVDGIIQEF	DAETKEVDGIIQEFA	162.6	1.1	1.1
HLA-DRB1*12:01	1	324	338	15	DYLLDQNRY	YELLDYLLDQNRYEY	163.2	4.7	4.7
HLA-DQA1*05:01/DQB1*03:01	1	118	132	15	EANALLWAA	ANEANALLWAAGELT	163.3	11	11
HLA-DQA1*05:01/DQB1*03:01	1	135	149	15	KRAALIEAG	AQNITNKRAALIEAG	163.5	11	11
HLA-DRB1*07:01	1	382	396	15	LESAEGRKI	GHTLESAEGRKIFGE	163.7	16	16
HLA-DQA1*05:01/DQB1*02:01	1	21	35	15	IALDVADFT	NDIALDVADFTNTGS	164	4.4	4.4
HLA-DRB1*03:01	1	239	253	15	IEVGKDLYL	EQSLIEVGKDLYLNA	164	6.5	6.5
HLA-DQA1*05:01/DQB1*02:01	1	83	97	15	PGSLIAEVQ	GNPGSLIAEVQENID	164.1	4.4	4.4
HLA-DRB1*13:02	1	48	62	15	LVVDQDHIL	QGTQRDLVVDQDHIL	165.1	14	14
HLA-DQA1*05:01/DQB1*03:01	1	222	236	15	KKAGTIAAP	KKAGTIAAPWYGGDL	165.2	11	11
HLA-DRB1*03:01	1	326	340	15	YLLDQNRYE	LLDYLLDQNRYEYIW	165.3	6.5	6.5
HLA-DRB1*07:01	1	153	167	15	LTAAVALLN	RLTAAVALLNKLGRI	165.5	17	17
HLA-DRB1*03:01	1	325	339	15	YLLDQNRYE	ELLDYLLDQNRYEYI	165.9	6.5	6.5
HLA-DQA1*05:01/DQB1*03:01	1	115	129	15	EANALLWAA	GNVANEANALLWAAG	166	11	11
HLA-DRB1*15:01	1	334	348	15	YEYIWGLYP	NRYEYIWGLYPTYTE	166	12	12
HLA-DPA1*02:01/DPB1*14:01	1	291	305	15	FKTPLPVSL	SAMEYFKTPLPVSLT	166.7	0.79	0.79
HLA-DQA1*01:02/DQB1*06:02	1	151	165	15	TAAVALLNK	NARLTAAVALLNKLG	166.7	5.7	5.7
HLA-DRB1*01:01	1	64	78	15	TLRVKAKSL	VAEGTLRVKAKSLTT	166.8	35	35
HLA-DRB1*13:02	1	49	63	15	LVVDQDHIL	GTQRDLVVDQDHILP	167.4	15	15
HLA-DPA1*02:01/DPB1*05:01	1	283	297	15	VRTVSAMEY	NRSVVRTVSAMEYFK	167.6	1.6	1.6
HLA-DRB1*04:01	1	34	48	15	YAEHDATLT	GSLYAEHDATLTLAQ	167.6	7.2	7.2
HLA-DRB1*01:01	1	40	54	15	LTLAQGTQR	HDATLTLAQGTQRDL	167.8	35	35
HLA-DRB1*09:01	1	120	134	15	LWAAGELTV	EANALLWAAGELTVK	167.9	16	16
HLA-DRB1*15:01	1	449	463	15	IQEFAADLR	IIQEFAADLRTVYAK	168	12	12
HLA-DRB1*13:02	1	167	181	15	DMHLDAPRI	IRAGEDMHLDAPRIE	168.2	15	15
HLA-DQA1*05:01/DQB1*03:01	1	262	276	15	LNEGVIQAG	HLLNEGVIQAGGHGH	168.3	11	11
HLA-DQA1*05:01/DQB1*03:01	1	77	91	15	IETGNPGSL	TTEIETGNPGSLIAE	168.4	11	11
HLA-DRB1*11:01	1	209	223	15	VNYWLRAGN	IGYVNYWLRAGNGKK	169.3	14	14
HLA-DRB4*01:01	1	444	458	15	IIQEFAADL	KEVDGIIQEFAADLR	169.6	11	11
HLA-DRB1*01:01	1	443	457	15	IIQEFAADL	TKEVDGIIQEFAADL	169.8	35	35
HLA-DRB1*11:01	1	283	297	15	VRTVSAMEY	NRSVVRTVSAMEYFK	170.1	14	14
HLA-DQA1*05:01/DQB1*03:01	1	409	423	15	VQAVEAYGE	MAVQAVEAYGEATRR	171	11	11
HLA-DRB1*01:01	1	376	390	15	ELDLRGHTL	PELDLRGHTLESAEG	171.1	35	35
HLA-DQA1*04:01/DQB1*04:02	1	117	131	15	NALLWAAGE	VANEANALLWAAGEL	171.2	1.2	1.2
HLA-DRB5*01:01	1	206	220	15	IGYVNYWLR	WSGIGYVNYWLRAGN	171.3	18	18
HLA-DQA1*05:01/DQB1*03:01	1	303	317	15	NRAGLSPAT	SLTALDNRAGLSPAT	171.4	11	11
HLA-DRB1*09:01	1	335	349	15	YIWGLYPTY	RYEYIWGLYPTYTEW	171.4	16	16
HLA-DRB1*09:01	1	142	156	15	IEAGGNARL	RAALIEAGGNARLTA	172	16	16
HLA-DQA1*01:01/DQB1*05:01	1	287	301	15	AMEYFKTPL	VRTVSAMEYFKTPLP	172.3	3.3	3.3
HLA-DRB1*01:01	1	384	398	15	LESAEGRKI	TLESAEGRKIFGEYK	172.6	35	35
HLA-DRB1*09:01	1	291	305	15	FKTPLPVSL	SAMEYFKTPLPVSLT	173.3	16	16
HLA-DRB1*12:01	1	287	301	15	VSAMEYFKT	VRTVSAMEYFKTPLP	173.8	5.1	5.1
HLA-DRB1*12:01	1	2	16	15	IHIINSAKL	DIHIINSAKLENTGR	173.9	5.1	5.1
HLA-DRB3*02:02	1	2	16	15	HIINSAKLE	DIHIINSAKLENTGR	174	6	6
HLA-DRB1*09:01	1	121	135	15	LWAAGELTV	ANALLWAAGELTVKA	174	17	17
HLA-DQA1*05:01/DQB1*03:01	1	267	281	15	GGHGHIGGD	GVIQAGGHGHIGGDV	174.1	11	11
HLA-DRB1*15:01	1	335	349	15	IWGLYPTYT	RYEYIWGLYPTYTEW	174.8	12	12
HLA-DRB1*09:01	1	292	306	15	FKTPLPVSL	AMEYFKTPLPVSLTA	174.8	17	17
HLA-DRB1*01:01	1	428	442	15	GKALGGMDA	LGQRYGKALGGMDAE	174.8	35	35
HLA-DQA1*05:01/DQB1*03:01	1	261	275	15	LNEGVIQAG	RHLLNEGVIQAGGHG	175	11	11
HLA-DRB1*09:01	1	143	157	15	IEAGGNARL	AALIEAGGNARLTAA	175	17	17
HLA-DRB4*01:01	1	127	141	15	TVKAQNITN	AAGELTVKAQNITNK	175.3	11	11
HLA-DRB1*01:01	1	158	172	15	LLNKLGRIR	VALLNKLGRIRAGED	175.5	35	35
HLA-DRB1*12:01	1	347	361	15	VNTLKNLDL	TEWSVNTLKNLDLGY	176.1	5.2	5.2
HLA-DRB1*01:01	1	346	360	15	VNTLKNLDL	YTEWSVNTLKNLDLG	176.7	36	36
HLA-DRB1*01:01	1	372	386	15	ELDLRGHTL	MPKAPELDLRGHTLE	176.9	36	36
HLA-DRB1*11:01	1	282	296	15	VRTVSAMEY	DNRSVVRTVSAMEYF	177.2	14	14
HLA-DRB1*09:01	1	1	15	15	IHIINSAKL	HDIHIINSAKLENTG	177.3	17	17
HLA-DRB1*04:01	1	26	40	15	FTNTGSLYA	DVADFTNTGSLYAEH	177.4	7.7	7.7
HLA-DRB1*04:05	1	280	294	15	VVRTVSAME	DVDNRSVVRTVSAME	177.5	9.3	9.3
HLA-DRB1*09:01	1	382	396	15	LESAEGRKI	GHTLESAEGRKIFGE	178.1	17	17
HLA-DRB1*09:01	1	405	419	15	AVQAVEAYG	EKAKMAVQAVEAYGE	178.6	17	17
HLA-DRB1*15:01	1	287	301	15	VSAMEYFKT	VRTVSAMEYFKTPLP	178.7	12	12
HLA-DRB1*01:01	1	99	113	15	IVVGKDLTL	KQAIVVGKDLTLSSA	178.7	36	36
HLA-DRB1*09:01	1	280	294	15	VVRTVSAME	DVDNRSVVRTVSAME	178.8	17	17
HLA-DRB1*09:01	1	25	39	15	FTNTGSLYA	LDVADFTNTGSLYAE	179.2	17	17
HLA-DRB1*04:01	1	33	47	15	YAEHDATLT	TGSLYAEHDATLTLA	179.7	7.8	7.8
HLA-DPA1*01:03/DPB1*02:01	1	292	306	15	YFKTPLPVS	AMEYFKTPLPVSLTA	179.8	8	8
HLA-DQA1*04:01/DQB1*04:02	1	439	453	15	EVDGIIQEF	MDAETKEVDGIIQEF	180.2	1.3	1.3
HLA-DPA1*02:01/DPB1*01:01	1	321	335	15	ELLDYLLDQ	QSTYELLDYLLDQNR	180.2	4.6	4.6
HLA-DRB1*01:01	1	127	141	15	ELTVKAQNI	AAGELTVKAQNITNK	180.6	36	36
HLA-DPA1*03:01/DPB1*04:02	1	155	169	15	VALLNKLGR	TAAVALLNKLGRIRA	181	8.6	8.6
HLA-DRB1*04:05	1	285	299	15	VVRTVSAME	SVVRTVSAMEYFKTP	181.7	9.5	9.5
HLA-DRB1*09:01	1	406	420	15	AVQAVEAYG	KAKMAVQAVEAYGEA	182	17	17
HLA-DRB4*01:01	1	52	66	15	LVVDQDHIL	RDLVVDQDHILPVAE	182.3	12	12
HLA-DRB5*01:01	1	134	148	15	ITNKRAALI	KAQNITNKRAALIEA	182.3	18	18
HLA-DRB5*01:01	1	475	489	15	YKSQIDAVR	DKVAQRYKSQIDAVR	182.9	18	18
HLA-DRB1*01:01	1	262	276	15	LLNEGVIQA	HLLNEGVIQAGGHGH	183.1	36	36
HLA-DRB1*01:01	1	330	344	15	YEYIWGLYP	LLDQNRYEYIWGLYP	183.1	36	36
HLA-DPA1*03:01/DPB1*04:02	1	154	168	15	TAAVALLNK	LTAAVALLNKLGRIR	183.5	8.7	8.7
HLA-DPA1*01:03/DPB1*02:01	1	207	221	15	YVNYWLRAG	SGIGYVNYWLRAGNG	183.7	8.2	8.2
HLA-DRB1*01:01	1	27	41	15	FTNTGSLYA	VADFTNTGSLYAEHD	183.8	36	36
HLA-DRB5*01:01	1	207	221	15	IGYVNYWLR	SGIGYVNYWLRAGNG	183.9	18	18
HLA-DRB1*01:01	1	59	73	15	PVAEGTLRV	DHILPVAEGTLRVKA	184.1	36	36
HLA-DRB1*01:01	1	248	262	15	LYLNAGARK	DLYLNAGARKDEHRH	184.3	36	36
HLA-DRB1*04:01	1	283	297	15	VVRTVSAME	NRSVVRTVSAMEYFK	184.9	8	8
HLA-DRB1*13:02	1	169	183	15	DMHLDAPRI	AGEDMHLDAPRIENT	185.7	15	15
HLA-DRB1*09:01	1	381	395	15	LESAEGRKI	RGHTLESAEGRKIFG	185.9	17	17
HLA-DQA1*04:01/DQB1*04:02	1	443	457	15	EVDGIIQEF	TKEVDGIIQEFAADL	186	1.4	1.4
HLA-DRB1*01:01	1	128	142	15	ELTVKAQNI	AGELTVKAQNITNKR	186	36	36
HLA-DQA1*01:02/DQB1*06:02	1	401	415	15	KAKMAVQAV	QGEYEKAKMAVQAVE	186.1	6.5	6.5
HLA-DPA1*01:03/DPB1*04:01	1	313	327	15	NFQSTYELL	LSPATWNFQSTYELL	186.2	5.7	5.7
HLA-DQA1*05:01/DQB1*03:01	1	116	130	15	EANALLWAA	NVANEANALLWAAGE	186.2	12	12
HLA-DQA1*05:01/DQB1*03:01	1	82	96	15	SLIAEVQEN	TGNPGSLIAEVQENI	186.4	12	12
HLA-DPA1*03:01/DPB1*04:02	1	321	335	15	YELLDYLLD	QSTYELLDYLLDQNR	186.6	8.8	8.8
HLA-DRB1*09:01	1	26	40	15	FTNTGSLYA	DVADFTNTGSLYAEH	187.2	18	18
HLA-DRB1*11:01	1	281	295	15	NRSVVRTVS	VDNRSVVRTVSAMEY	187.3	14	14
HLA-DRB1*01:01	1	26	40	15	FTNTGSLYA	DVADFTNTGSLYAEH	187.5	37	37
HLA-DRB1*01:01	1	36	50	15	YAEHDATLT	LYAEHDATLTLAQGT	187.5	37	37
HLA-DRB1*13:02	1	131	145	15	NITNKRAAL	LTVKAQNITNKRAAL	187.6	16	16
HLA-DRB1*04:05	1	294	308	15	LPVSLTALD	EYFKTPLPVSLTALD	187.7	10	10
HLA-DQA1*05:01/DQB1*03:01	1	406	420	15	VQAVEAYGE	KAKMAVQAVEAYGEA	187.9	12	12
HLA-DPA1*01:03/DPB1*04:01	1	331	345	15	YEYIWGLYP	LDQNRYEYIWGLYPT	188	5.7	5.7
HLA-DRB1*04:01	1	98	112	15	IVVGKDLTL	NKQAIVVGKDLTLSS	188	8.2	8.2
HLA-DRB1*15:01	1	289	303	15	MEYFKTPLP	TVSAMEYFKTPLPVS	188	13	13
HLA-DRB1*13:02	1	168	182	15	DMHLDAPRI	RAGEDMHLDAPRIEN	188	16	16
HLA-DRB1*01:01	1	58	72	15	PVAEGTLRV	QDHILPVAEGTLRVK	188.2	37	37
HLA-DPA1*01:03/DPB1*04:01	1	286	300	15	VSAMEYFKT	VVRTVSAMEYFKTPL	188.3	5.7	5.7
HLA-DQA1*05:01/DQB1*03:01	1	265	279	15	QAGGHGHIG	NEGVIQAGGHGHIGG	188.9	12	12
HLA-DRB1*09:01	1	27	41	15	FTNTGSLYA	VADFTNTGSLYAEHD	188.9	18	18
HLA-DRB3*01:01	1	168	182	15	MHLDAPRIE	RAGEDMHLDAPRIEN	189	6.2	6.2
HLA-DRB5*01:01	1	133	147	15	ITNKRAALI	VKAQNITNKRAALIE	189	19	19
HLA-DPA1*03:01/DPB1*04:02	1	151	165	15	LTAAVALLN	NARLTAAVALLNKLG	189.2	9	9
HLA-DRB1*01:01	1	244	258	15	LYLNAGARK	EVGKDLYLNAGARKD	189.4	37	37
HLA-DQA1*01:02/DQB1*06:02	1	139	153	15	KRAALIEAG	TNKRAALIEAGGNAR	189.7	6.6	6.6
HLA-DRB1*04:05	1	332	346	15	YEYIWGLYP	DQNRYEYIWGLYPTY	189.7	11	11
HLA-DRB1*07:01	1	294	308	15	FKTPLPVSL	EYFKTPLPVSLTALD	189.7	18	18
HLA-DRB1*13:02	1	93	107	15	IDNKQAIVV	QENIDNKQAIVVGKD	190.1	16	16
HLA-DRB1*01:01	1	67	81	15	TLRVKAKSL	GTLRVKAKSLTTEIE	190.5	37	37
HLA-DRB5*01:01	1	132	146	15	VKAQNITNK	TVKAQNITNKRAALI	190.6	19	19
HLA-DRB1*04:01	1	284	298	15	VVRTVSAME	RSVVRTVSAMEYFKT	190.7	8.3	8.3
HLA-DRB1*12:01	1	327	341	15	DYLLDQNRY	LDYLLDQNRYEYIWG	191.3	5.7	5.7
HLA-DRB1*03:01	1	240	254	15	IEVGKDLYL	QSLIEVGKDLYLNAG	191.5	7.3	7.3
HLA-DRB4*01:01	1	447	461	15	IIQEFAADL	DGIIQEFAADLRTVY	191.5	12	12
HLA-DQA1*05:01/DQB1*02:01	1	319	333	15	STYELLDYL	NFQSTYELLDYLLDQ	191.7	5.1	5.1
HLA-DRB1*09:01	1	39	53	15	LTLAQGTQR	EHDATLTLAQGTQRD	191.7	18	18
HLA-DQA1*05:01/DQB1*02:01	1	82	96	15	PGSLIAEVQ	TGNPGSLIAEVQENI	191.8	5.1	5.1
HLA-DQA1*05:01/DQB1*03:01	1	260	274	15	LNEGVIQAG	HRHLLNEGVIQAGGH	192.2	12	12
HLA-DRB1*01:01	1	98	112	15	QAIVVGKDL	NKQAIVVGKDLTLSS	192.6	37	37
HLA-DRB1*07:01	1	383	397	15	LESAEGRKI	HTLESAEGRKIFGEY	192.8	18	18
HLA-DRB4*01:01	1	51	65	15	LVVDQDHIL	QRDLVVDQDHILPVA	194	12	12
HLA-DQA1*05:01/DQB1*02:01	1	316	330	15	WNFQSTYEL	ATWNFQSTYELLDYL	194.8	5.1	5.1
HLA-DQA1*05:01/DQB1*03:01	1	410	424	15	EAYGEATRR	AVQAVEAYGEATRRV	195.4	12	12
HLA-DRB1*09:01	1	336	350	15	YIWGLYPTY	YEYIWGLYPTYTEWS	195.4	18	18
HLA-DRB1*13:02	1	173	187	15	PRIENTAKL	MHLDAPRIENTAKLS	195.8	16	16
HLA-DRB1*08:02	1	156	170	15	LLNKLGRIR	AAVALLNKLGRIRAG	196.3	5.5	5.5
HLA-DQA1*05:01/DQB1*02:01	1	84	98	15	PGSLIAEVQ	NPGSLIAEVQENIDN	196.4	5.2	5.2
HLA-DRB4*01:01	1	17	31	15	DIALDVADF	VDARNDIALDVADFT	196.4	12	12
HLA-DQA1*05:01/DQB1*03:01	1	213	227	15	AGNGKKAGT	NYWLRAGNGKKAGTI	196.5	12	12
HLA-DPA1*03:01/DPB1*04:02	1	285	299	15	VSAMEYFKT	SVVRTVSAMEYFKTP	196.9	9.3	9.3
HLA-DQA1*05:01/DQB1*02:01	1	335	349	15	IWGLYPTYT	RYEYIWGLYPTYTEW	197.9	5.2	5.2
HLA-DRB1*13:02	1	172	186	15	PRIENTAKL	DMHLDAPRIENTAKL	198	16	16
HLA-DQA1*05:01/DQB1*02:01	1	320	334	15	LLDYLLDQN	FQSTYELLDYLLDQN	198.3	5.2	5.2
HLA-DQA1*01:02/DQB1*06:02	1	144	158	15	GGNARLTAA	ALIEAGGNARLTAAV	198.3	7.1	7.1
HLA-DRB1*01:01	1	289	303	15	MEYFKTPLP	TVSAMEYFKTPLPVS	198.3	37	37
HLA-DRB3*01:01	1	169	183	15	MHLDAPRIE	AGEDMHLDAPRIENT	198.4	6.4	6.4
HLA-DQA1*01:01/DQB1*05:01	1	317	331	15	QSTYELLDY	TWNFQSTYELLDYLL	198.5	3.8	3.8
HLA-DQA1*05:01/DQB1*03:01	1	117	131	15	EANALLWAA	VANEANALLWAAGEL	198.5	12	12
HLA-DQA1*05:01/DQB1*03:01	1	259	273	15	LNEGVIQAG	EHRHLLNEGVIQAGG	198.6	12	12
HLA-DRB5*01:01	1	131	145	15	VKAQNITNK	LTVKAQNITNKRAAL	198.6	19	19
HLA-DRB1*09:01	1	290	304	15	FKTPLPVSL	VSAMEYFKTPLPVSL	198.7	18	18
HLA-DRB1*01:01	1	210	224	15	LRAGNGKKA	GYVNYWLRAGNGKKA	199.1	38	38
HLA-DRB1*03:01	1	150	164	15	LTAAVALLN	GNARLTAAVALLNKL	199.6	7.5	7.5
HLA-DRB1*11:01	1	247	261	15	YLNAGARKD	KDLYLNAGARKDEHR	199.6	15	15
HLA-DRB1*09:01	1	293	307	15	FKTPLPVSL	MEYFKTPLPVSLTAL	199.7	19	19
HLA-DPA1*03:01/DPB1*04:02	1	150	164	15	LTAAVALLN	GNARLTAAVALLNKL	200.2	9.4	9.4
HLA-DRB1*07:01	1	102	116	15	LTLSSAHGN	IVVGKDLTLSSAHGN	200.3	19	19
HLA-DQA1*05:01/DQB1*02:01	1	286	300	15	VRTVSAMEY	VVRTVSAMEYFKTPL	200.4	5.3	5.3
HLA-DRB1*13:02	1	174	188	15	PRIENTAKL	HLDAPRIENTAKLSG	200.4	16	16
HLA-DQA1*05:01/DQB1*03:01	1	225	239	15	PWYGGDLTA	GTIAAPWYGGDLTAE	200.9	12	12
HLA-DRB1*09:01	1	430	444	15	YGKALGGMD	QRYGKALGGMDAETK	201.2	19	19
HLA-DRB1*08:02	1	451	465	15	AADLRTVYA	QEFAADLRTVYAKQA	201.5	5.7	5.7
HLA-DRB4*01:01	1	448	462	15	IIQEFAADL	GIIQEFAADLRTVYA	201.5	13	13
HLA-DRB1*01:01	1	60	74	15	PVAEGTLRV	HILPVAEGTLRVKAK	201.6	38	38
HLA-DRB1*04:01	1	326	340	15	YLLDQNRYE	LLDYLLDQNRYEYIW	201.7	8.8	8.8
HLA-DRB1*01:01	1	354	368	15	KNLDLGYQA	LKNLDLGYQAKPAPT	201.9	38	38
HLA-DRB1*07:01	1	108	122	15	LSSAHGNVA	LTLSSAHGNVANEAN	202.8	19	19
HLA-DQA1*05:01/DQB1*03:01	1	111	125	15	AHGNVANEA	SSAHGNVANEANALL	203	13	13
HLA-DRB1*13:02	1	151	165	15	ARLTAAVAL	NARLTAAVALLNKLG	203.1	16	16
HLA-DRB1*09:01	1	96	110	15	IVVGKDLTL	IDNKQAIVVGKDLTL	203.3	19	19
HLA-DRB1*13:02	1	161	175	15	IRAGEDMHL	LNKLGRIRAGEDMHL	203.4	16	16
HLA-DRB1*08:02	1	2	16	15	IINSAKLEN	DIHIINSAKLENTGR	203.5	5.7	5.7
HLA-DRB1*12:01	1	350	364	15	LKNLDLGYQ	SVNTLKNLDLGYQAK	203.5	6.1	6.1
HLA-DRB1*03:01	1	324	338	15	YLLDQNRYE	YELLDYLLDQNRYEY	203.6	7.6	7.6
HLA-DRB1*09:01	1	404	418	15	AVQAVEAYG	YEKAKMAVQAVEAYG	203.8	19	19
HLA-DRB1*04:01	1	129	143	15	VKAQNITNK	GELTVKAQNITNKRA	204	8.9	8.9
HLA-DRB1*04:01	1	260	274	15	LLNEGVIQA	HRHLLNEGVIQAGGH	204.4	8.9	8.9
HLA-DPA1*01:03/DPB1*02:01	1	203	217	15	IGYVNYWLR	HGRWSGIGYVNYWLR	204.5	8.8	8.8
HLA-DRB1*04:01	1	130	144	15	VKAQNITNK	ELTVKAQNITNKRAA	204.5	8.9	8.9
HLA-DRB1*09:01	1	43	57	15	LTLAQGTQR	TLTLAQGTQRDLVVD	204.7	19	19
HLA-DRB1*13:02	1	128	142	15	ELTVKAQNI	AGELTVKAQNITNKR	205.6	16	16
HLA-DQA1*05:01/DQB1*03:01	1	81	95	15	GNPGSLIAE	ETGNPGSLIAEVQEN	206.1	13	13
HLA-DPA1*02:01/DPB1*01:01	1	322	336	15	ELLDYLLDQ	STYELLDYLLDQNRY	206.2	5.5	5.5
HLA-DRB1*07:01	1	316	330	15	WNFQSTYEL	ATWNFQSTYELLDYL	206.3	19	19
HLA-DRB1*04:05	1	299	313	15	LPVSLTALD	PLPVSLTALDNRAGL	206.8	12	12
HLA-DQA1*05:01/DQB1*02:01	1	334	348	15	IWGLYPTYT	NRYEYIWGLYPTYTE	207.1	5.5	5.5
HLA-DRB1*04:01	1	24	38	15	FTNTGSLYA	ALDVADFTNTGSLYA	207.1	9	9
HLA-DRB1*11:01	1	401	415	15	YEKAKMAVQ	QGEYEKAKMAVQAVE	207.2	15	15
HLA-DPA1*03:01/DPB1*04:02	1	322	336	15	YELLDYLLD	STYELLDYLLDQNRY	207.4	9.7	9.7
HLA-DRB1*04:01	1	27	41	15	FTNTGSLYA	VADFTNTGSLYAEHD	207.5	9.1	9.1
HLA-DQA1*05:01/DQB1*02:01	1	439	453	15	EVDGIIQEF	MDAETKEVDGIIQEF	207.8	5.5	5.5
HLA-DRB1*15:01	1	208	222	15	GIGYVNYWL	GIGYVNYWLRAGNGK	207.9	14	14
HLA-DRB1*13:02	1	175	189	15	RIENTAKLS	LDAPRIENTAKLSGE	208.2	17	17
HLA-DRB1*01:01	1	318	332	15	WNFQSTYEL	WNFQSTYELLDYLLD	208.3	38	38
HLA-DRB1*09:01	1	28	42	15	FTNTGSLYA	ADFTNTGSLYAEHDA	208.4	19	19
HLA-DQA1*05:01/DQB1*03:01	1	83	97	15	SLIAEVQEN	GNPGSLIAEVQENID	209	13	13
HLA-DQA1*05:01/DQB1*03:01	1	223	237	15	GTIAAPWYG	KAGTIAAPWYGGDLT	209.2	13	13
HLA-DRB1*07:01	1	314	328	15	WNFQSTYEL	SPATWNFQSTYELLD	209.3	19	19
HLA-DRB5*01:01	1	130	144	15	VKAQNITNK	ELTVKAQNITNKRAA	209.4	20	20
HLA-DRB3*02:02	1	293	307	15	YFKTPLPVS	MEYFKTPLPVSLTAL	209.5	6.8	6.8
HLA-DRB1*01:01	1	427	441	15	GKALGGMDA	QLGQRYGKALGGMDA	209.6	38	38
HLA-DRB1*12:01	1	160	174	15	LNKLGRIRA	LLNKLGRIRAGEDMH	210.1	6.3	6.3
HLA-DQA1*01:02/DQB1*06:02	1	110	124	15	AHGNVANEA	LSSAHGNVANEANAL	210.2	7.4	7.4
HLA-DRB1*03:01	1	102	116	15	VGKDLTLSS	IVVGKDLTLSSAHGN	210.2	7.7	7.7
HLA-DRB1*09:01	1	446	460	15	IIQEFAADL	VDGIIQEFAADLRTV	210.3	19	19
HLA-DRB1*13:02	1	163	177	15	IRAGEDMHL	KLGRIRAGEDMHLDA	210.5	17	17
HLA-DRB1*09:01	1	141	155	15	IEAGGNARL	KRAALIEAGGNARLT	210.6	19	19
HLA-DRB1*01:01	1	28	42	15	FTNTGSLYA	ADFTNTGSLYAEHDA	211.2	39	39
HLA-DQA1*01:02/DQB1*06:02	1	376	390	15	LRGHTLESA	PELDLRGHTLESAEG	211.6	7.5	7.5
HLA-DRB1*01:01	1	298	312	15	PVSLTALDN	TPLPVSLTALDNRAG	211.8	39	39
HLA-DRB3*01:01	1	167	181	15	MHLDAPRIE	IRAGEDMHLDAPRIE	212.1	6.8	6.8
HLA-DRB1*13:02	1	162	176	15	IRAGEDMHL	NKLGRIRAGEDMHLD	212.3	17	17
HLA-DRB5*01:01	1	142	156	15	LIEAGGNAR	RAALIEAGGNARLTA	212.4	20	20
HLA-DRB1*04:05	1	338	352	15	WGLYPTYTE	YIWGLYPTYTEWSVN	212.7	12	12
HLA-DRB1*09:01	1	337	351	15	YIWGLYPTY	EYIWGLYPTYTEWSV	212.7	20	20
HLA-DRB4*01:01	1	282	296	15	VVRTVSAME	DNRSVVRTVSAMEYF	212.8	13	13
HLA-DQA1*05:01/DQB1*03:01	1	152	166	15	LTAAVALLN	ARLTAAVALLNKLGR	213	13	13
HLA-DQA1*05:01/DQB1*03:01	1	404	418	15	KMAVQAVEA	YEKAKMAVQAVEAYG	213	13	13
HLA-DRB1*01:01	1	263	277	15	VIQAGGHGH	LLNEGVIQAGGHGHI	213.1	39	39
HLA-DRB1*08:02	1	157	171	15	LLNKLGRIR	AVALLNKLGRIRAGE	213.6	6.1	6.1
HLA-DRB1*08:02	1	452	466	15	LRTVYAKQA	EFAADLRTVYAKQAD	213.7	6.1	6.1
HLA-DQA1*01:02/DQB1*06:02	1	109	123	15	AHGNVANEA	TLSSAHGNVANEANA	213.8	7.6	7.6
HLA-DRB1*04:01	1	325	339	15	YLLDQNRYE	ELLDYLLDQNRYEYI	214.3	9.4	9.4
HLA-DQA1*05:01/DQB1*03:01	1	266	280	15	QAGGHGHIG	EGVIQAGGHGHIGGD	214.5	13	13
HLA-DQA1*05:01/DQB1*03:01	1	405	419	15	KMAVQAVEA	EKAKMAVQAVEAYGE	214.8	13	13
HLA-DRB1*09:01	1	380	394	15	LESAEGRKI	LRGHTLESAEGRKIF	215.7	20	20
HLA-DRB1*09:01	1	447	461	15	IIQEFAADL	DGIIQEFAADLRTVY	215.8	20	20
HLA-DRB1*01:01	1	112	126	15	NVANEANAL	SAHGNVANEANALLW	216.1	39	39
HLA-DPA1*02:01/DPB1*01:01	1	343	357	15	EWSVNTLKN	YPTYTEWSVNTLKNL	216.3	5.8	5.8
HLA-DQA1*05:01/DQB1*03:01	1	268	282	15	GGHGHIGGD	VIQAGGHGHIGGDVD	216.4	13	13
HLA-DRB1*11:01	1	246	260	15	YLNAGARKD	GKDLYLNAGARKDEH	216.8	16	16
HLA-DQA1*01:01/DQB1*05:01	1	292	306	15	AMEYFKTPL	AMEYFKTPLPVSLTA	217	4.2	4.2
HLA-DPA1*02:01/DPB1*01:01	1	314	328	15	NFQSTYELL	SPATWNFQSTYELLD	217	5.9	5.9
HLA-DRB1*13:02	1	158	172	15	ALLNKLGRI	VALLNKLGRIRAGED	217.1	17	17
HLA-DRB1*13:02	1	89	103	15	VQENIDNKQ	IAEVQENIDNKQAIV	217.9	17	17
HLA-DRB1*13:02	1	286	300	15	VRTVSAMEY	VVRTVSAMEYFKTPL	218.1	17	17
HLA-DRB5*01:01	1	282	296	15	VRTVSAMEY	DNRSVVRTVSAMEYF	218.1	20	20
HLA-DRB1*04:01	1	259	273	15	LLNEGVIQA	EHRHLLNEGVIQAGG	219.2	9.5	9.5
HLA-DRB1*13:02	1	176	190	15	RIENTAKLS	DAPRIENTAKLSGEV	219.3	17	17
HLA-DRB3*01:01	1	48	62	15	LVVDQDHIL	QGTQRDLVVDQDHIL	219.5	7	7
HLA-DQA1*04:01/DQB1*04:02	1	118	132	15	NALLWAAGE	ANEANALLWAAGELT	220	1.8	1.8
HLA-DRB1*01:01	1	103	117	15	LTLSSAHGN	VVGKDLTLSSAHGNV	220.1	39	39
HLA-DRB1*09:01	1	2	16	15	IHIINSAKL	DIHIINSAKLENTGR	220.3	20	20
HLA-DRB1*07:01	1	317	331	15	WNFQSTYEL	TWNFQSTYELLDYLL	220.4	20	20
HLA-DRB1*09:01	1	105	119	15	LTLSSAHGN	GKDLTLSSAHGNVAN	220.4	20	20
HLA-DQA1*01:02/DQB1*06:02	1	120	134	15	NALLWAAGE	EANALLWAAGELTVK	221.2	7.8	7.8
HLA-DRB1*07:01	1	315	329	15	WNFQSTYEL	PATWNFQSTYELLDY	221.2	20	20
HLA-DRB3*01:01	1	329	343	15	YLLDQNRYE	YLLDQNRYEYIWGLY	221.6	7	7
HLA-DRB1*01:01	1	129	143	15	ELTVKAQNI	GELTVKAQNITNKRA	221.7	40	40
HLA-DRB1*11:01	1	388	402	15	IFGEYKKLQ	AEGRKIFGEYKKLQG	221.9	16	16
HLA-DRB1*11:01	1	400	414	15	YEKAKMAVQ	LQGEYEKAKMAVQAV	221.9	16	16
HLA-DQA1*01:02/DQB1*06:02	1	408	422	15	VQAVEAYGE	KMAVQAVEAYGEATR	222	7.9	7.9
HLA-DQA1*05:01/DQB1*03:01	1	226	240	15	WYGGDLTAE	TIAAPWYGGDLTAEQ	222	14	14
HLA-DPA1*01:03/DPB1*04:01	1	287	301	15	VSAMEYFKT	VRTVSAMEYFKTPLP	222.3	6.5	6.5
HLA-DPA1*03:01/DPB1*04:02	1	289	303	15	VSAMEYFKT	TVSAMEYFKTPLPVS	222.6	11	11
HLA-DQA1*05:01/DQB1*02:01	1	408	422	15	KMAVQAVEA	KMAVQAVEAYGEATR	222.7	5.8	5.8
HLA-DRB1*09:01	1	383	397	15	LESAEGRKI	HTLESAEGRKIFGEY	222.7	20	20
HLA-DQA1*03:01/DQB1*03:02	1	16	30	15	DARNDIALD	RVDARNDIALDVADF	223.5	1.3	1.3
HLA-DPA1*01:03/DPB1*04:01	1	330	344	15	NRYEYIWGL	LLDQNRYEYIWGLYP	223.7	6.5	6.5
HLA-DRB1*13:02	1	345	359	15	WSVNTLKNL	TYTEWSVNTLKNLDL	224	17	17
HLA-DQA1*05:01/DQB1*02:01	1	333	347	15	IWGLYPTYT	QNRYEYIWGLYPTYT	224.1	5.9	5.9
HLA-DPA1*02:01/DPB1*05:01	1	391	405	15	RKIFGEYKK	RKIFGEYKKLQGEYE	224.4	2.3	2.3
HLA-DRB1*01:01	1	267	281	15	VIQAGGHGH	GVIQAGGHGHIGGDV	224.5	40	40
HLA-DRB1*01:01	1	399	413	15	YEKAKMAVQ	KLQGEYEKAKMAVQA	224.6	40	40
HLA-DRB1*12:01	1	3	17	15	IHIINSAKL	IHIINSAKLENTGRV	224.7	6.8	6.8
HLA-DRB1*03:01	1	163	177	15	IRAGEDMHL	KLGRIRAGEDMHLDA	224.7	8.1	8.1
HLA-DRB1*03:01	1	300	314	15	TALDNRAGL	LPVSLTALDNRAGLS	224.8	8.1	8.1
HLA-DQA1*05:01/DQB1*02:01	1	315	329	15	WNFQSTYEL	PATWNFQSTYELLDY	225.3	5.9	5.9
HLA-DRB1*13:02	1	170	184	15	DMHLDAPRI	GEDMHLDAPRIENTA	225.5	17	17
HLA-DRB3*02:02	1	292	306	15	YFKTPLPVS	AMEYFKTPLPVSLTA	226	7.1	7.1
HLA-DRB1*11:01	1	214	228	15	LRAGNGKKA	YWLRAGNGKKAGTIA	226.7	16	16
HLA-DRB1*04:01	1	282	296	15	VVRTVSAME	DNRSVVRTVSAMEYF	226.8	9.9	9.9
HLA-DRB1*08:02	1	1	15	15	IINSAKLEN	HDIHIINSAKLENTG	227.3	6.6	6.6
HLA-DQA1*01:02/DQB1*06:02	1	79	93	15	NPGSLIAEV	EIETGNPGSLIAEVQ	227.6	8	8
HLA-DRB1*09:01	1	118	132	15	LLWAAGELT	ANEANALLWAAGELT	227.6	21	21
HLA-DQA1*05:01/DQB1*03:01	1	403	417	15	KAKMAVQAV	EYEKAKMAVQAVEAY	227.8	14	14
HLA-DRB1*11:01	1	402	416	15	YEKAKMAVQ	GEYEKAKMAVQAVEA	228.4	16	16
HLA-DQA1*04:01/DQB1*04:02	1	444	458	15	EVDGIIQEF	KEVDGIIQEFAADLR	228.5	1.9	1.9
HLA-DRB1*09:01	1	97	111	15	IVVGKDLTL	DNKQAIVVGKDLTLS	228.7	21	21
HLA-DPA1*02:01/DPB1*01:01	1	345	359	15	EWSVNTLKN	TYTEWSVNTLKNLDL	229.4	6.3	6.3
HLA-DRB1*15:01	1	153	167	15	AVALLNKLG	RLTAAVALLNKLGRI	229.4	15	15
HLA-DPA1*02:01/DPB1*05:01	1	386	400	15	RKIFGEYKK	ESAEGRKIFGEYKKL	229.5	2.3	2.3
HLA-DRB1*09:01	1	117	131	15	ANEANALLW	VANEANALLWAAGEL	229.8	21	21
HLA-DRB1*07:01	1	313	327	15	WNFQSTYEL	LSPATWNFQSTYELL	230.1	20	20
HLA-DRB5*01:01	1	141	155	15	LIEAGGNAR	KRAALIEAGGNARLT	230.5	21	21
HLA-DRB1*11:01	1	3	17	15	IINSAKLEN	IHIINSAKLENTGRV	230.7	16	16
HLA-DRB1*09:01	1	245	259	15	YLNAGARKD	VGKDLYLNAGARKDE	230.7	21	21
HLA-DQA1*05:01/DQB1*03:01	1	202	216	15	SGIGYVNYW	EHGRWSGIGYVNYWL	230.8	14	14
HLA-DQA1*01:02/DQB1*06:02	1	84	98	15	SLIAEVQEN	NPGSLIAEVQENIDN	231.4	8.3	8.3
HLA-DPA1*01:03/DPB1*02:01	1	340	354	15	YTEWSVNTL	WGLYPTYTEWSVNTL	231.7	9.8	9.8
HLA-DRB1*01:01	1	63	77	15	TLRVKAKSL	PVAEGTLRVKAKSLT	231.8	41	41
HLA-DQA1*05:01/DQB1*03:01	1	1	15	15	INSAKLENT	HDIHIINSAKLENTG	232.1	14	14
HLA-DRB1*15:01	1	157	171	15	LLNKLGRIR	AVALLNKLGRIRAGE	232.1	15	15
HLA-DQA1*05:01/DQB1*02:01	1	447	461	15	IQEFAADLR	DGIIQEFAADLRTVY	232.3	6.1	6.1
HLA-DPA1*01:03/DPB1*02:01	1	328	342	15	LDQNRYEYI	DYLLDQNRYEYIWGL	232.3	9.8	9.8
HLA-DRB1*15:01	1	243	257	15	IEVGKDLYL	IEVGKDLYLNAGARK	233	15	15
HLA-DRB3*02:02	1	327	341	15	LDQNRYEYI	LDYLLDQNRYEYIWG	233.4	7.3	7.3
HLA-DQA1*05:01/DQB1*02:01	1	336	350	15	IWGLYPTYT	YEYIWGLYPTYTEWS	233.8	6.1	6.1
HLA-DQA1*05:01/DQB1*03:01	1	76	90	15	IETGNPGSL	LTTEIETGNPGSLIA	234	14	14
HLA-DPA1*03:01/DPB1*04:02	1	156	170	15	VALLNKLGR	AAVALLNKLGRIRAG	234.1	11	11
HLA-DQA1*01:02/DQB1*06:02	1	108	122	15	AHGNVANEA	LTLSSAHGNVANEAN	234.3	8.3	8.3
HLA-DRB1*04:05	1	27	41	15	FTNTGSLYA	VADFTNTGSLYAEHD	234.3	13	13
HLA-DRB1*12:01	1	152	166	15	VALLNKLGR	ARLTAAVALLNKLGR	234.5	7.2	7.2
HLA-DRB4*01:01	1	401	415	15	EKAKMAVQA	QGEYEKAKMAVQAVE	234.7	14	14
HLA-DRB1*09:01	1	294	308	15	FKTPLPVSL	EYFKTPLPVSLTALD	234.7	21	21
HLA-DQA1*01:02/DQB1*06:02	1	152	166	15	TAAVALLNK	ARLTAAVALLNKLGR	236.1	8.4	8.4
HLA-DRB1*04:05	1	331	345	15	YEYIWGLYP	LDQNRYEYIWGLYPT	236.5	13	13
HLA-DRB1*13:02	1	129	143	15	KAQNITNKR	GELTVKAQNITNKRA	236.6	18	18
HLA-DRB1*01:01	1	116	130	15	VANEANALL	NVANEANALLWAAGE	236.6	41	41
HLA-DRB1*09:01	1	98	112	15	IVVGKDLTL	NKQAIVVGKDLTLSS	237.8	21	21
HLA-DQA1*05:01/DQB1*03:01	1	105	119	15	LSSAHGNVA	GKDLTLSSAHGNVAN	238.5	14	14
HLA-DRB1*01:01	1	360	374	15	YQAKPAPTA	GYQAKPAPTAPPMPK	238.5	41	41
HLA-DRB1*04:01	1	28	42	15	FTNTGSLYA	ADFTNTGSLYAEHDA	238.8	11	11
HLA-DQA1*05:01/DQB1*03:01	1	411	425	15	EAYGEATRR	VQAVEAYGEATRRVH	238.8	14	14
HLA-DRB1*08:02	1	3	17	15	IINSAKLEN	IHIINSAKLENTGRV	239	7	7
HLA-DRB1*01:01	1	125	139	15	ELTVKAQNI	LWAAGELTVKAQNIT	239.2	41	41
HLA-DPA1*03:01/DPB1*04:02	1	122	136	15	LWAAGELTV	NALLWAAGELTVKAQ	239.8	12	12
HLA-DRB1*04:05	1	348	362	15	VNTLKNLDL	EWSVNTLKNLDLGYQ	239.8	13	13
HLA-DQA1*03:01/DQB1*03:02	1	17	31	15	DARNDIALD	VDARNDIALDVADFT	240	1.5	1.5
HLA-DRB1*09:01	1	122	136	15	LWAAGELTV	NALLWAAGELTVKAQ	240	21	21
HLA-DRB1*11:01	1	2	16	15	IINSAKLEN	DIHIINSAKLENTGR	240.2	16	16
HLA-DQA1*05:01/DQB1*02:01	1	15	29	15	RNDIALDVA	GRVDARNDIALDVAD	240.5	6.3	6.3
HLA-DRB5*01:01	1	380	394	15	HTLESAEGR	LRGHTLESAEGRKIF	240.8	21	21
HLA-DPA1*01:03/DPB1*04:01	1	329	343	15	LDQNRYEYI	YLLDQNRYEYIWGLY	241	7	7
HLA-DRB1*04:01	1	261	275	15	LLNEGVIQA	RHLLNEGVIQAGGHG	241.1	11	11
HLA-DRB5*01:01	1	387	401	15	RKIFGEYKK	SAEGRKIFGEYKKLQ	241.3	21	21
HLA-DRB1*01:01	1	302	316	15	LTALDNRAG	VSLTALDNRAGLSPA	241.5	41	41
HLA-DRB1*08:02	1	67	81	15	LRVKAKSLT	GTLRVKAKSLTTEIE	241.7	7.1	7.1
HLA-DQA1*05:01/DQB1*03:01	1	106	120	15	LSSAHGNVA	KDLTLSSAHGNVANE	241.7	14	14
HLA-DQA1*05:01/DQB1*03:01	1	362	376	15	PAPTAPPMP	QAKPAPTAPPMPKAP	241.7	14	14
HLA-DRB1*13:02	1	257	271	15	HLLNEGVIQ	KDEHRHLLNEGVIQA	241.7	18	18
HLA-DRB1*13:02	1	164	178	15	IRAGEDMHL	LGRIRAGEDMHLDAP	242.3	18	18
HLA-DRB5*01:01	1	41	55	15	LTLAQGTQR	DATLTLAQGTQRDLV	242.3	21	21
HLA-DRB1*04:01	1	131	145	15	VKAQNITNK	LTVKAQNITNKRAAL	242.4	11	11
HLA-DQA1*05:01/DQB1*03:01	1	310	324	15	AGLSPATWN	RAGLSPATWNFQSTY	242.4	14	14
HLA-DRB5*01:01	1	135	149	15	ITNKRAALI	AQNITNKRAALIEAG	242.5	21	21
HLA-DQA1*05:01/DQB1*02:01	1	22	36	15	IALDVADFT	DIALDVADFTNTGSL	242.7	6.3	6.3
HLA-DRB1*09:01	1	163	177	15	IRAGEDMHL	KLGRIRAGEDMHLDA	242.7	22	22
HLA-DRB1*09:01	1	407	421	15	AVQAVEAYG	AKMAVQAVEAYGEAT	242.7	22	22
HLA-DPA1*01:03/DPB1*02:01	1	287	301	15	VSAMEYFKT	VRTVSAMEYFKTPLP	243.2	11	11
HLA-DRB1*04:05	1	26	40	15	FTNTGSLYA	DVADFTNTGSLYAEH	243.9	13	13
HLA-DRB1*01:01	1	169	183	15	DMHLDAPRI	AGEDMHLDAPRIENT	244.1	41	41
HLA-DRB1*04:05	1	347	361	15	VNTLKNLDL	TEWSVNTLKNLDLGY	244.2	13	13
HLA-DRB1*01:01	1	126	140	15	ELTVKAQNI	WAAGELTVKAQNITN	244.7	41	41
HLA-DPA1*03:01/DPB1*04:02	1	345	359	15	EWSVNTLKN	TYTEWSVNTLKNLDL	244.8	12	12
HLA-DRB1*01:01	1	207	221	15	GYVNYWLRA	SGIGYVNYWLRAGNG	244.8	41	41
HLA-DPA1*01:03/DPB1*04:01	1	285	299	15	VSAMEYFKT	SVVRTVSAMEYFKTP	244.9	7.1	7.1
HLA-DRB1*03:01	1	151	165	15	LTAAVALLN	NARLTAAVALLNKLG	245.3	8.7	8.7
HLA-DRB4*01:01	1	285	299	15	VVRTVSAME	SVVRTVSAMEYFKTP	245.5	15	15
HLA-DRB5*01:01	1	288	302	15	TVSAMEYFK	RTVSAMEYFKTPLPV	245.5	21	21
HLA-DPA1*03:01/DPB1*04:02	1	123	137	15	LWAAGELTV	ALLWAAGELTVKAQN	246	12	12
HLA-DQA1*01:02/DQB1*06:02	1	282	296	15	VRTVSAMEY	DNRSVVRTVSAMEYF	246.3	8.8	8.8
HLA-DRB1*09:01	1	332	346	15	YIWGLYPTY	DQNRYEYIWGLYPTY	246.3	22	22
HLA-DPA1*02:01/DPB1*01:01	1	323	337	15	ELLDYLLDQ	TYELLDYLLDQNRYE	246.5	7	7
HLA-DRB5*01:01	1	42	56	15	LTLAQGTQR	ATLTLAQGTQRDLVV	246.5	21	21
HLA-DRB3*01:01	1	170	184	15	MHLDAPRIE	GEDMHLDAPRIENTA	246.7	7.5	7.5
HLA-DRB1*03:01	1	327	341	15	YLLDQNRYE	LDYLLDQNRYEYIWG	246.7	8.7	8.7
HLA-DRB1*07:01	1	343	357	15	WSVNTLKNL	YPTYTEWSVNTLKNL	246.9	21	21
HLA-DRB1*07:01	1	347	361	15	VNTLKNLDL	TEWSVNTLKNLDLGY	247	21	21
HLA-DRB1*04:01	1	327	341	15	YLLDQNRYE	LDYLLDQNRYEYIWG	247.1	11	11
HLA-DRB1*15:01	1	332	346	15	YEYIWGLYP	DQNRYEYIWGLYPTY	247.2	15	15
HLA-DRB1*09:01	1	106	120	15	LTLSSAHGN	KDLTLSSAHGNVANE	249.3	22	22
HLA-DRB1*09:01	1	445	459	15	IIQEFAADL	EVDGIIQEFAADLRT	249.5	22	22
HLA-DQA1*01:02/DQB1*06:02	1	377	391	15	LRGHTLESA	ELDLRGHTLESAEGR	249.6	8.9	8.9
HLA-DRB1*09:01	1	448	462	15	IIQEFAADL	GIIQEFAADLRTVYA	250	22	22
HLA-DRB1*09:01	1	246	260	15	YLNAGARKD	GKDLYLNAGARKDEH	250.2	22	22
HLA-DRB1*04:01	1	102	116	15	VGKDLTLSS	IVVGKDLTLSSAHGN	250.3	11	11
HLA-DPA1*02:01/DPB1*01:01	1	293	307	15	TPLPVSLTA	MEYFKTPLPVSLTAL	250.6	7	7
HLA-DRB1*11:01	1	284	298	15	VRTVSAMEY	RSVVRTVSAMEYFKT	251.2	17	17
HLA-DRB1*01:01	1	97	111	15	QAIVVGKDL	DNKQAIVVGKDLTLS	251.3	42	42
HLA-DQA1*05:01/DQB1*03:01	1	201	215	15	RWSGIGYVN	GEHGRWSGIGYVNYW	251.7	15	15
HLA-DRB1*03:01	1	468	482	15	AETDKVAQR	ATIDAETDKVAQRYK	252.4	8.9	8.9
HLA-DRB1*09:01	1	104	118	15	LTLSSAHGN	VGKDLTLSSAHGNVA	252.5	22	22
HLA-DPA1*02:01/DPB1*01:01	1	292	306	15	EYFKTPLPV	AMEYFKTPLPVSLTA	252.8	7.1	7.1
HLA-DRB1*11:01	1	245	259	15	YLNAGARKD	VGKDLYLNAGARKDE	252.8	17	17
HLA-DRB1*13:02	1	127	141	15	ELTVKAQNI	AAGELTVKAQNITNK	253.1	18	18
HLA-DRB1*11:01	1	414	428	15	YGEATRRVH	VEAYGEATRRVHDQL	253.3	17	17
HLA-DRB1*03:01	1	152	166	15	LTAAVALLN	ARLTAAVALLNKLGR	253.9	8.9	8.9
HLA-DRB1*01:01	1	132	146	15	ITNKRAALI	TVKAQNITNKRAALI	254.1	42	42
HLA-DRB3*02:02	1	105	119	15	LTLSSAHGN	GKDLTLSSAHGNVAN	254.6	7.7	7.7
HLA-DRB1*13:02	1	18	32	15	ARNDIALDV	DARNDIALDVADFTN	255	19	19
HLA-DRB5*01:01	1	148	162	15	LTAAVALLN	AGGNARLTAAVALLN	255	22	22
HLA-DQA1*05:01/DQB1*03:01	1	203	217	15	SGIGYVNYW	HGRWSGIGYVNYWLR	256	15	15
HLA-DRB4*01:01	1	260	274	15	HLLNEGVIQ	HRHLLNEGVIQAGGH	256	15	15
HLA-DRB1*03:01	1	469	483	15	AETDKVAQR	TIDAETDKVAQRYKS	256.2	9	9
HLA-DRB1*13:02	1	346	360	15	WSVNTLKNL	YTEWSVNTLKNLDLG	256.3	19	19
HLA-DQA1*05:01/DQB1*03:01	1	126	140	15	WAAGELTVK	WAAGELTVKAQNITN	256.7	15	15
HLA-DRB1*09:01	1	318	332	15	WNFQSTYEL	WNFQSTYELLDYLLD	257.1	22	22
HLA-DQA1*01:02/DQB1*06:02	1	111	125	15	AHGNVANEA	SSAHGNVANEANALL	258.3	9.2	9.2
HLA-DRB1*04:05	1	346	360	15	VNTLKNLDL	YTEWSVNTLKNLDLG	258.8	14	14
HLA-DRB5*01:01	1	203	217	15	IGYVNYWLR	HGRWSGIGYVNYWLR	259	22	22
HLA-DRB1*04:01	1	35	49	15	YAEHDATLT	SLYAEHDATLTLAQG	259.1	12	12
HLA-DRB1*09:01	1	287	301	15	VRTVSAMEY	VRTVSAMEYFKTPLP	259.9	23	23
HLA-DRB1*01:01	1	337	351	15	IWGLYPTYT	EYIWGLYPTYTEWSV	260.1	43	43
HLA-DRB1*13:02	1	258	272	15	HLLNEGVIQ	DEHRHLLNEGVIQAG	260.2	19	19
HLA-DRB1*01:01	1	170	184	15	DMHLDAPRI	GEDMHLDAPRIENTA	260.4	43	43
HLA-DRB1*04:01	1	21	35	15	IALDVADFT	NDIALDVADFTNTGS	260.7	12	12
HLA-DRB1*11:01	1	415	429	15	YGEATRRVH	EAYGEATRRVHDQLG	261	17	17
HLA-DRB1*08:02	1	155	169	15	LLNKLGRIR	TAAVALLNKLGRIRA	261.4	7.8	7.8
HLA-DRB1*01:01	1	433	447	15	LGGMDAETK	GKALGGMDAETKEVD	261.4	43	43
HLA-DQA1*01:02/DQB1*06:02	1	281	295	15	RSVVRTVSA	VDNRSVVRTVSAMEY	261.8	9.4	9.4
HLA-DRB4*01:01	1	156	170	15	LLNKLGRIR	AAVALLNKLGRIRAG	261.9	16	16
HLA-DRB1*04:01	1	315	329	15	WNFQSTYEL	PATWNFQSTYELLDY	262	12	12
HLA-DPA1*01:03/DPB1*02:01	1	293	307	15	YFKTPLPVS	MEYFKTPLPVSLTAL	262.2	11	11
HLA-DPA1*02:01/DPB1*01:01	1	291	305	15	EYFKTPLPV	SAMEYFKTPLPVSLT	263.1	7.4	7.4
HLA-DRB3*02:02	1	326	340	15	YLLDQNRYE	LLDYLLDQNRYEYIW	263.3	7.9	7.9
HLA-DRB1*13:02	1	124	138	15	ELTVKAQNI	LLWAAGELTVKAQNI	263.4	19	19
HLA-DRB4*01:01	1	50	64	15	LVVDQDHIL	TQRDLVVDQDHILPV	264	16	16
HLA-DQA1*05:01/DQB1*03:01	1	112	126	15	AHGNVANEA	SAHGNVANEANALLW	264.2	15	15
HLA-DRB1*01:01	1	284	298	15	VRTVSAMEY	RSVVRTVSAMEYFKT	264.3	43	43
HLA-DQA1*04:01/DQB1*04:02	1	116	130	15	NALLWAAGE	NVANEANALLWAAGE	264.7	2.3	2.3
HLA-DPA1*02:01/DPB1*01:01	1	342	356	15	EWSVNTLKN	LYPTYTEWSVNTLKN	264.7	7.4	7.4
HLA-DRB1*04:01	1	324	338	15	YLLDQNRYE	YELLDYLLDQNRYEY	265.1	12	12
HLA-DRB1*03:01	1	22	36	15	IALDVADFT	DIALDVADFTNTGSL	265.3	9.2	9.2
HLA-DRB1*09:01	1	99	113	15	IVVGKDLTL	KQAIVVGKDLTLSSA	265.3	23	23
HLA-DRB1*08:02	1	66	80	15	LRVKAKSLT	EGTLRVKAKSLTTEI	266.2	8	8
HLA-DRB3*01:01	1	16	30	15	ARNDIALDV	RVDARNDIALDVADF	266.5	7.9	7.9
HLA-DRB1*01:01	1	243	257	15	LYLNAGARK	IEVGKDLYLNAGARK	266.5	43	43
HLA-DRB1*01:01	1	109	123	15	LSSAHGNVA	TLSSAHGNVANEANA	267.4	43	43
HLA-DRB3*02:02	1	152	166	15	LTAAVALLN	ARLTAAVALLNKLGR	267.5	8	8
HLA-DPA1*03:01/DPB1*04:02	1	284	298	15	VSAMEYFKT	RSVVRTVSAMEYFKT	267.9	13	13
HLA-DRB1*03:01	1	241	255	15	IEVGKDLYL	SLIEVGKDLYLNAGA	268.7	9.2	9.2
HLA-DQA1*05:01/DQB1*03:01	1	430	444	15	ALGGMDAET	QRYGKALGGMDAETK	269	16	16
HLA-DQA1*05:01/DQB1*02:01	1	14	28	15	RNDIALDVA	TGRVDARNDIALDVA	269.1	7	7
HLA-DRB1*11:01	1	292	306	15	YFKTPLPVS	AMEYFKTPLPVSLTA	269.1	18	18
HLA-DPA1*01:03/DPB1*04:01	1	284	298	15	VSAMEYFKT	RSVVRTVSAMEYFKT	269.7	7.7	7.7
HLA-DPA1*01:03/DPB1*02:01	1	119	133	15	LLWAAGELT	NEANALLWAAGELTV	269.8	12	12
HLA-DRB1*04:01	1	316	330	15	WNFQSTYEL	ATWNFQSTYELLDYL	270.3	12	12
HLA-DRB1*11:01	1	293	307	15	YFKTPLPVS	MEYFKTPLPVSLTAL	270.4	18	18
HLA-DQA1*05:01/DQB1*03:01	1	28	42	15	TNTGSLYAE	ADFTNTGSLYAEHDA	270.6	16	16
HLA-DRB5*01:01	1	388	402	15	RKIFGEYKK	AEGRKIFGEYKKLQG	271.2	23	23
HLA-DQA1*04:01/DQB1*04:02	1	119	133	15	NALLWAAGE	NEANALLWAAGELTV	271.7	2.5	2.5
HLA-DRB1*04:05	1	349	363	15	VNTLKNLDL	WSVNTLKNLDLGYQA	271.8	15	15
HLA-DRB1*04:05	1	291	305	15	MEYFKTPLP	SAMEYFKTPLPVSLT	271.9	15	15
HLA-DQA1*05:01/DQB1*03:01	1	114	128	15	EANALLWAA	HGNVANEANALLWAA	272.1	16	16
HLA-DRB1*09:01	1	144	158	15	IEAGGNARL	ALIEAGGNARLTAAV	272.3	23	23
HLA-DPA1*03:01/DPB1*04:02	1	121	135	15	LWAAGELTV	ANALLWAAGELTVKA	272.5	13	13
HLA-DQA1*01:02/DQB1*06:02	1	260	274	15	NEGVIQAGG	HRHLLNEGVIQAGGH	273.7	9.8	9.8
HLA-DRB1*15:01	1	290	304	15	MEYFKTPLP	VSAMEYFKTPLPVSL	274	16	16
HLA-DPA1*01:03/DPB1*02:01	1	339	353	15	GLYPTYTEW	IWGLYPTYTEWSVNT	274.1	12	12
HLA-DQA1*05:01/DQB1*03:01	1	27	41	15	TNTGSLYAE	VADFTNTGSLYAEHD	274.1	16	16
HLA-DPA1*01:03/DPB1*02:01	1	120	134	15	LLWAAGELT	EANALLWAAGELTVK	274.6	12	12
HLA-DRB1*01:01	1	326	340	15	YLLDQNRYE	LLDYLLDQNRYEYIW	274.7	44	44
HLA-DRB1*15:01	1	3	17	15	IHIINSAKL	IHIINSAKLENTGRV	275.5	16	16
HLA-DRB1*04:05	1	40	54	15	LTLAQGTQR	HDATLTLAQGTQRDL	275.8	15	15
HLA-DRB1*03:01	1	302	316	15	TALDNRAGL	VSLTALDNRAGLSPA	276	9.4	9.4
HLA-DPA1*02:01/DPB1*01:01	1	290	304	15	EYFKTPLPV	VSAMEYFKTPLPVSL	276.5	7.8	7.8
HLA-DRB3*01:01	1	83	97	15	LIAEVQENI	GNPGSLIAEVQENID	276.5	8.2	8.2
HLA-DRB1*04:05	1	475	489	15	YKSQIDAVR	DKVAQRYKSQIDAVR	276.8	15	15
HLA-DQA1*05:01/DQB1*02:01	1	80	94	15	PGSLIAEVQ	IETGNPGSLIAEVQE	277.3	7.3	7.3
HLA-DPA1*02:01/DPB1*14:01	1	147	161	15	RLTAAVALL	EAGGNARLTAAVALL	277.5	1.7	1.7
HLA-DRB1*13:02	1	280	294	15	VVRTVSAME	DVDNRSVVRTVSAME	278.3	20	20
HLA-DQA1*05:01/DQB1*03:01	1	75	89	15	IETGNPGSL	SLTTEIETGNPGSLI	278.4	16	16
HLA-DPA1*03:01/DPB1*04:02	1	314	328	15	NFQSTYELL	SPATWNFQSTYELLD	278.6	13	13
HLA-DQA1*05:01/DQB1*02:01	1	448	462	15	IQEFAADLR	GIIQEFAADLRTVYA	278.9	7.4	7.4
HLA-DRB1*04:01	1	22	36	15	DVADFTNTG	DIALDVADFTNTGSL	278.9	12	12
HLA-DRB5*01:01	1	386	400	15	RKIFGEYKK	ESAEGRKIFGEYKKL	278.9	23	23
HLA-DRB1*13:02	1	126	140	15	ELTVKAQNI	WAAGELTVKAQNITN	279	20	20
HLA-DRB1*04:05	1	328	342	15	YLLDQNRYE	DYLLDQNRYEYIWGL	279.1	15	15
HLA-DRB1*03:01	1	238	252	15	IEVGKDLYL	AEQSLIEVGKDLYLN	279.5	9.5	9.5
HLA-DRB1*03:01	1	301	315	15	TALDNRAGL	PVSLTALDNRAGLSP	279.5	9.5	9.5
HLA-DRB4*01:01	1	259	273	15	HLLNEGVIQ	EHRHLLNEGVIQAGG	279.7	16	16
HLA-DRB1*04:05	1	392	406	15	YKKLQGEYE	KIFGEYKKLQGEYEK	280.1	15	15
HLA-DQA1*01:02/DQB1*06:02	1	283	297	15	VRTVSAMEY	NRSVVRTVSAMEYFK	280.2	11	11
HLA-DRB1*09:01	1	345	359	15	WSVNTLKNL	TYTEWSVNTLKNLDL	280.2	24	24
HLA-DRB1*01:01	1	405	419	15	KAKMAVQAV	EKAKMAVQAVEAYGE	281	44	44
HLA-DRB1*04:05	1	393	407	15	YKKLQGEYE	IFGEYKKLQGEYEKA	281.8	15	15
HLA-DRB1*09:01	1	24	38	15	FTNTGSLYA	ALDVADFTNTGSLYA	282	24	24
HLA-DRB1*08:02	1	132	146	15	VKAQNITNK	TVKAQNITNKRAALI	282.3	8.6	8.6
HLA-DQA1*05:01/DQB1*03:01	1	204	218	15	SGIGYVNYW	GRWSGIGYVNYWLRA	282.7	16	16
HLA-DPA1*01:03/DPB1*02:01	1	286	300	15	VSAMEYFKT	VVRTVSAMEYFKTPL	282.8	12	12
HLA-DQA1*05:01/DQB1*03:01	1	269	283	15	GGHGHIGGD	IQAGGHGHIGGDVDN	283.1	16	16
HLA-DRB1*15:01	1	336	350	15	IWGLYPTYT	YEYIWGLYPTYTEWS	284	17	17
HLA-DRB1*01:01	1	460	474	15	YAKQADQAT	VYAKQADQATIDAET	284.2	44	44
HLA-DRB1*04:01	1	475	489	15	YKSQIDAVR	DKVAQRYKSQIDAVR	284.6	12	12
HLA-DRB1*13:02	1	259	273	15	HLLNEGVIQ	EHRHLLNEGVIQAGG	284.7	20	20
HLA-DRB1*04:05	1	28	42	15	FTNTGSLYA	ADFTNTGSLYAEHDA	285.3	15	15
HLA-DRB4*01:01	1	157	171	15	LLNKLGRIR	AVALLNKLGRIRAGE	285.3	17	17
HLA-DRB1*09:01	1	164	178	15	IRAGEDMHL	LGRIRAGEDMHLDAP	286.3	24	24
HLA-DRB1*07:01	1	124	138	15	ELTVKAQNI	LLWAAGELTVKAQNI	286.7	24	24
HLA-DQA1*05:01/DQB1*02:01	1	314	328	15	WNFQSTYEL	SPATWNFQSTYELLD	287.2	7.6	7.6
HLA-DRB1*07:01	1	295	309	15	FKTPLPVSL	YFKTPLPVSLTALDN	287.2	24	24
HLA-DPA1*02:01/DPB1*01:01	1	344	358	15	EWSVNTLKN	PTYTEWSVNTLKNLD	287.3	8.2	8.2
HLA-DRB1*04:05	1	25	39	15	FTNTGSLYA	LDVADFTNTGSLYAE	287.4	15	15
HLA-DRB1*09:01	1	165	179	15	IRAGEDMHL	GRIRAGEDMHLDAPR	287.8	24	24
HLA-DRB1*09:01	1	426	440	15	YGKALGGMD	DQLGQRYGKALGGMD	288.1	25	25
HLA-DRB1*07:01	1	384	398	15	LESAEGRKI	TLESAEGRKIFGEYK	288.5	24	24
HLA-DRB1*09:01	1	116	130	15	ANEANALLW	NVANEANALLWAAGE	289.2	25	25
HLA-DRB1*04:01	1	285	299	15	VVRTVSAME	SVVRTVSAMEYFKTP	289.8	13	13
HLA-DPA1*02:01/DPB1*01:01	1	346	360	15	EWSVNTLKN	YTEWSVNTLKNLDLG	290	8.3	8.3
HLA-DRB1*04:01	1	32	46	15	YAEHDATLT	NTGSLYAEHDATLTL	290	13	13
HLA-DPA1*02:01/DPB1*14:01	1	290	304	15	EYFKTPLPV	VSAMEYFKTPLPVSL	290.2	1.8	1.8
HLA-DRB1*04:05	1	290	304	15	MEYFKTPLP	VSAMEYFKTPLPVSL	290.5	15	15
HLA-DRB1*04:01	1	258	272	15	LLNEGVIQA	DEHRHLLNEGVIQAG	291.7	13	13
HLA-DQA1*05:01/DQB1*03:01	1	227	241	15	WYGGDLTAE	IAAPWYGGDLTAEQS	291.8	17	17
HLA-DRB1*09:01	1	66	80	15	RVKAKSLTT	EGTLRVKAKSLTTEI	292.2	25	25
HLA-DQA1*01:02/DQB1*06:02	1	1	15	15	INSAKLENT	HDIHIINSAKLENTG	292.3	11	11
HLA-DRB1*15:01	1	101	115	15	IVVGKDLTL	AIVVGKDLTLSSAHG	292.3	17	17
HLA-DRB1*11:01	1	393	407	15	YKKLQGEYE	IFGEYKKLQGEYEKA	292.3	19	19
HLA-DRB1*03:01	1	164	178	15	IRAGEDMHL	LGRIRAGEDMHLDAP	292.4	9.8	9.8
HLA-DQA1*01:02/DQB1*06:02	1	261	275	15	NEGVIQAGG	RHLLNEGVIQAGGHG	292.6	11	11
HLA-DRB1*04:05	1	313	327	15	WNFQSTYEL	LSPATWNFQSTYELL	292.7	15	15
HLA-DRB1*01:01	1	208	222	15	GYVNYWLRA	GIGYVNYWLRAGNGK	292.8	45	45
HLA-DRB4*01:01	1	16	30	15	DIALDVADF	RVDARNDIALDVADF	292.9	17	17
HLA-DRB1*09:01	1	38	52	15	LTLAQGTQR	AEHDATLTLAQGTQR	293.6	25	25
HLA-DRB4*01:01	1	21	35	15	DIALDVADF	NDIALDVADFTNTGS	294.3	17	17
HLA-DRB1*01:01	1	25	39	15	FTNTGSLYA	LDVADFTNTGSLYAE	294.5	45	45
HLA-DRB3*01:01	1	84	98	15	LIAEVQENI	NPGSLIAEVQENIDN	294.8	8.5	8.5
HLA-DRB1*13:02	1	94	108	15	IDNKQAIVV	ENIDNKQAIVVGKDL	295.1	20	20
HLA-DQA1*01:02/DQB1*06:02	1	284	298	15	VRTVSAMEY	RSVVRTVSAMEYFKT	295.2	11	11
HLA-DRB1*03:01	1	16	30	15	ARNDIALDV	RVDARNDIALDVADF	295.3	9.9	9.9
HLA-DRB1*01:01	1	137	151	15	ITNKRAALI	NITNKRAALIEAGGN	295.6	45	45
HLA-DRB1*09:01	1	115	129	15	ANEANALLW	GNVANEANALLWAAG	296.3	25	25
HLA-DRB1*11:01	1	248	262	15	YLNAGARKD	DLYLNAGARKDEHRH	296.4	19	19
HLA-DPA1*01:03/DPB1*02:01	1	121	135	15	LLWAAGELT	ANALLWAAGELTVKA	296.6	13	13
HLA-DRB1*13:02	1	290	304	15	EYFKTPLPV	VSAMEYFKTPLPVSL	296.7	20	20
HLA-DRB1*12:01	1	351	365	15	LKNLDLGYQ	VNTLKNLDLGYQAKP	297.2	9.2	9.2
HLA-DPA1*01:03/DPB1*04:01	1	288	302	15	VSAMEYFKT	RTVSAMEYFKTPLPV	297.9	8.3	8.3
HLA-DQA1*03:01/DQB1*03:02	1	117	131	15	NALLWAAGE	VANEANALLWAAGEL	298.2	2.4	2.4
HLA-DRB1*15:01	1	149	163	15	ARLTAAVAL	GGNARLTAAVALLNK	298.2	17	17
HLA-DRB1*12:01	1	328	342	15	LDQNRYEYI	DYLLDQNRYEYIWGL	298.4	9.3	9.3
HLA-DRB1*04:05	1	41	55	15	LTLAQGTQR	DATLTLAQGTQRDLV	298.8	16	16
HLA-DRB1*09:01	1	67	81	15	RVKAKSLTT	GTLRVKAKSLTTEIE	298.9	25	25
HLA-DRB1*13:02	1	146	160	15	ARLTAAVAL	IEAGGNARLTAAVAL	299.1	20	20
HLA-DRB1*11:01	1	302	316	15	LTALDNRAG	VSLTALDNRAGLSPA	299.2	19	19
HLA-DRB3*01:01	1	54	68	15	VDQDHILPV	LVVDQDHILPVAEGT	299.5	8.6	8.6
HLA-DQA1*05:01/DQB1*03:01	1	429	443	15	ALGGMDAET	GQRYGKALGGMDAET	299.9	17	17
HLA-DRB1*09:01	1	162	176	15	IRAGEDMHL	NKLGRIRAGEDMHLD	299.9	25	25
HLA-DQA1*05:01/DQB1*02:01	1	81	95	15	PGSLIAEVQ	ETGNPGSLIAEVQEN	300	8	8
HLA-DRB1*03:01	1	275	289	15	IGGDVDNRS	GHIGGDVDNRSVVRT	300.1	10	10
HLA-DPA1*02:01/DPB1*14:01	1	153	167	15	RLTAAVALL	RLTAAVALLNKLGRI	300.3	1.9	1.9
HLA-DRB1*09:01	1	384	398	15	LESAEGRKI	TLESAEGRKIFGEYK	300.4	25	25
HLA-DQA1*03:01/DQB1*03:02	1	18	32	15	DARNDIALD	DARNDIALDVADFTN	300.5	2.4	2.4
HLA-DRB1*13:02	1	291	305	15	EYFKTPLPV	SAMEYFKTPLPVSLT	300.5	20	20
HLA-DQA1*05:01/DQB1*03:01	1	29	43	15	TNTGSLYAE	DFTNTGSLYAEHDAT	300.6	17	17
HLA-DRB1*11:01	1	280	294	15	NRSVVRTVS	DVDNRSVVRTVSAME	300.6	19	19
HLA-DQA1*05:01/DQB1*03:01	1	2	16	15	INSAKLENT	DIHIINSAKLENTGR	300.8	17	17
HLA-DRB1*15:01	1	237	251	15	IEVGKDLYL	TAEQSLIEVGKDLYL	300.8	17	17
HLA-DRB1*09:01	1	114	128	15	ANEANALLW	HGNVANEANALLWAA	302.6	25	25
HLA-DQA1*04:01/DQB1*04:02	1	282	296	15	VRTVSAMEY	DNRSVVRTVSAMEYF	302.9	2.8	2.8
HLA-DRB5*01:01	1	381	395	15	HTLESAEGR	RGHTLESAEGRKIFG	303	24	24
HLA-DQA1*05:01/DQB1*03:01	1	402	416	15	KAKMAVQAV	GEYEKAKMAVQAVEA	303.1	17	17
HLA-DQA1*05:01/DQB1*03:01	1	26	40	15	TNTGSLYAE	DVADFTNTGSLYAEH	303.2	17	17
HLA-DRB1*03:01	1	149	163	15	LTAAVALLN	GGNARLTAAVALLNK	303.7	11	11
HLA-DRB1*09:01	1	65	79	15	TLRVKAKSL	AEGTLRVKAKSLTTE	303.9	25	25
HLA-DPA1*01:03/DPB1*02:01	1	323	337	15	LLDYLLDQN	TYELLDYLLDQNRYE	304.6	13	13
HLA-DRB1*01:01	1	166	180	15	IRAGEDMHL	RIRAGEDMHLDAPRI	304.6	45	45
HLA-DRB1*09:01	1	444	458	15	IIQEFAADL	KEVDGIIQEFAADLR	304.9	26	26
HLA-DRB1*09:01	1	247	261	15	YLNAGARKD	KDLYLNAGARKDEHR	305	26	26
HLA-DRB1*01:01	1	450	464	15	FAADLRTVY	IQEFAADLRTVYAKQ	305.1	46	46
HLA-DRB5*01:01	1	140	154	15	LIEAGGNAR	NKRAALIEAGGNARL	305.2	24	24
HLA-DRB5*01:01	1	264	278	15	VIQAGGHGH	LNEGVIQAGGHGHIG	305.2	24	24
HLA-DRB1*13:02	1	125	139	15	ELTVKAQNI	LWAAGELTVKAQNIT	305.5	21	21
HLA-DRB1*13:02	1	177	191	15	RIENTAKLS	APRIENTAKLSGEVQ	305.9	21	21
HLA-DRB1*01:01	1	205	219	15	GIGYVNYWL	RWSGIGYVNYWLRAG	305.9	46	46
HLA-DQA1*03:01/DQB1*03:02	1	15	29	15	DARNDIALD	GRVDARNDIALDVAD	306.1	2.4	2.4
HLA-DRB1*04:05	1	345	359	15	VNTLKNLDL	TYTEWSVNTLKNLDL	306.7	16	16
HLA-DRB1*01:01	1	206	220	15	GYVNYWLRA	WSGIGYVNYWLRAGN	306.9	46	46
HLA-DQA1*01:02/DQB1*06:02	1	259	273	15	LNEGVIQAG	EHRHLLNEGVIQAGG	307.1	12	12
HLA-DRB5*01:01	1	40	54	15	LTLAQGTQR	HDATLTLAQGTQRDL	307.6	24	24
HLA-DQA1*05:01/DQB1*02:01	1	337	351	15	IWGLYPTYT	EYIWGLYPTYTEWSV	308	8.2	8.2
HLA-DRB1*08:02	1	292	306	15	MEYFKTPLP	AMEYFKTPLPVSLTA	308.7	9.5	9.5
HLA-DQA1*05:01/DQB1*03:01	1	431	445	15	ALGGMDAET	RYGKALGGMDAETKE	308.8	17	17
HLA-DQA1*01:02/DQB1*06:02	1	153	167	15	TAAVALLNK	RLTAAVALLNKLGRI	309.1	12	12
HLA-DPA1*03:01/DPB1*04:02	1	346	360	15	EWSVNTLKN	YTEWSVNTLKNLDLG	309.1	14	14
HLA-DRB1*11:01	1	1	15	15	IINSAKLEN	HDIHIINSAKLENTG	309.7	19	19
HLA-DQA1*05:01/DQB1*03:01	1	153	167	15	LTAAVALLN	RLTAAVALLNKLGRI	310.2	18	18
HLA-DRB1*15:01	1	281	295	15	VRTVSAMEY	VDNRSVVRTVSAMEY	310.2	18	18
HLA-DRB1*01:01	1	62	76	15	PVAEGTLRV	LPVAEGTLRVKAKSL	310.4	46	46
HLA-DRB1*08:02	1	4	18	15	IINSAKLEN	HIINSAKLENTGRVD	310.6	9.6	9.6
HLA-DRB1*04:01	1	281	295	15	VVRTVSAME	VDNRSVVRTVSAMEY	310.8	13	13
HLA-DRB1*15:01	1	140	154	15	IEAGGNARL	NKRAALIEAGGNARL	310.8	18	18
HLA-DRB1*04:05	1	329	343	15	YLLDQNRYE	YLLDQNRYEYIWGLY	311.2	16	16
HLA-DRB1*01:01	1	168	182	15	DMHLDAPRI	RAGEDMHLDAPRIEN	311.2	46	46
HLA-DRB1*03:01	1	284	298	15	VRTVSAMEY	RSVVRTVSAMEYFKT	311.6	11	11
HLA-DRB1*03:01	1	323	337	15	YLLDQNRYE	TYELLDYLLDQNRYE	311.6	11	11
HLA-DRB1*08:02	1	131	145	15	VKAQNITNK	LTVKAQNITNKRAAL	311.7	9.6	9.6
HLA-DRB1*01:01	1	167	181	15	DMHLDAPRI	IRAGEDMHLDAPRIE	312.1	46	46
HLA-DRB1*04:05	1	394	408	15	YKKLQGEYE	FGEYKKLQGEYEKAK	312.5	16	16
HLA-DRB1*08:02	1	130	144	15	VKAQNITNK	ELTVKAQNITNKRAA	312.7	9.7	9.7
HLA-DRB1*08:02	1	291	305	15	MEYFKTPLP	SAMEYFKTPLPVSLT	312.7	9.7	9.7
HLA-DPA1*01:03/DPB1*04:01	1	336	350	15	YIWGLYPTY	YEYIWGLYPTYTEWS	312.8	8.7	8.7
HLA-DRB1*04:01	1	313	327	15	WNFQSTYEL	LSPATWNFQSTYELL	312.9	14	14
HLA-DRB1*11:01	1	301	315	15	LTALDNRAG	PVSLTALDNRAGLSP	313	19	19
HLA-DRB1*11:01	1	413	427	15	YGEATRRVH	AVEAYGEATRRVHDQ	313.2	19	19
HLA-DRB1*08:02	1	68	82	15	LRVKAKSLT	TLRVKAKSLTTEIET	313.8	9.7	9.7
HLA-DRB1*11:01	1	399	413	15	YEKAKMAVQ	KLQGEYEKAKMAVQA	313.8	19	19
HLA-DQA1*05:01/DQB1*03:01	1	200	214	15	RWSGIGYVN	GGEHGRWSGIGYVNY	313.9	18	18
HLA-DQA1*01:01/DQB1*05:01	1	206	220	15	SGIGYVNYW	WSGIGYVNYWLRAGN	315.1	5.9	5.9
HLA-DRB1*04:05	1	330	344	15	YEYIWGLYP	LLDQNRYEYIWGLYP	315.4	16	16
HLA-DRB3*02:02	1	359	373	15	YQAKPAPTA	LGYQAKPAPTAPPMP	315.6	8.9	8.9
HLA-DRB4*01:01	1	295	309	15	PVSLTALDN	YFKTPLPVSLTALDN	315.8	18	18
HLA-DRB1*09:01	1	113	127	15	ANEANALLW	AHGNVANEANALLWA	316.3	26	26
HLA-DQA1*03:01/DQB1*03:02	1	116	130	15	EANALLWAA	NVANEANALLWAAGE	316.4	2.5	2.5
HLA-DPA1*01:03/DPB1*02:01	1	341	355	15	YTEWSVNTL	GLYPTYTEWSVNTLK	316.5	13	13
HLA-DRB1*09:01	1	346	360	15	WSVNTLKNL	YTEWSVNTLKNLDLG	317.8	26	26
HLA-DRB1*04:01	1	23	37	15	DVADFTNTG	IALDVADFTNTGSLY	318.2	14	14
HLA-DRB1*13:02	1	12	26	15	GRVDARNDI	ENTGRVDARNDIALD	319	21	21
HLA-DPA1*02:01/DPB1*05:01	1	289	303	15	VSAMEYFKT	TVSAMEYFKTPLPVS	319.2	3.8	3.8
HLA-DQA1*05:01/DQB1*03:01	1	113	127	15	ANEANALLW	AHGNVANEANALLWA	319.4	18	18
HLA-DRB1*01:01	1	44	58	15	LTLAQGTQR	LTLAQGTQRDLVVDQ	319.7	46	46
HLA-DRB5*01:01	1	129	143	15	VKAQNITNK	GELTVKAQNITNKRA	320.3	25	25
HLA-DRB5*01:01	1	446	460	15	IIQEFAADL	VDGIIQEFAADLRTV	320.4	25	25
HLA-DRB4*01:01	1	443	457	15	GIIQEFAAD	TKEVDGIIQEFAADL	320.7	18	18
HLA-DQA1*01:02/DQB1*06:02	1	375	389	15	LRGHTLESA	APELDLRGHTLESAE	321	12	12
HLA-DRB1*03:01	1	14	28	15	ARNDIALDV	TGRVDARNDIALDVA	321.4	11	11
HLA-DRB4*01:01	1	126	140	15	TVKAQNITN	WAAGELTVKAQNITN	321.6	18	18
HLA-DRB1*01:01	1	100	114	15	IVVGKDLTL	QAIVVGKDLTLSSAH	321.6	47	47
HLA-DPA1*02:01/DPB1*14:01	1	401	415	15	KAKMAVQAV	QGEYEKAKMAVQAVE	321.9	2.1	2.1
HLA-DRB1*12:01	1	345	359	15	VNTLKNLDL	TYTEWSVNTLKNLDL	322.8	11	11
HLA-DRB1*09:01	1	161	175	15	IRAGEDMHL	LNKLGRIRAGEDMHL	323.3	26	26
HLA-DRB1*15:01	1	145	159	15	IEAGGNARL	LIEAGGNARLTAAVA	323.7	18	18
HLA-DRB1*09:01	1	244	258	15	LYLNAGARK	EVGKDLYLNAGARKD	324.3	27	27
HLA-DQA1*05:01/DQB1*02:01	1	321	335	15	LLDYLLDQN	QSTYELLDYLLDQNR	324.9	8.6	8.6
HLA-DRB5*01:01	1	160	174	15	LLNKLGRIR	LLNKLGRIRAGEDMH	325.8	25	25
HLA-DQA1*01:02/DQB1*06:02	1	400	414	15	YEKAKMAVQ	LQGEYEKAKMAVQAV	326.1	12	12
HLA-DPA1*01:03/DPB1*02:01	1	202	216	15	WSGIGYVNY	EHGRWSGIGYVNYWL	326.4	13	13
HLA-DQA1*01:01/DQB1*05:01	1	205	219	15	SGIGYVNYW	RWSGIGYVNYWLRAG	327.3	6.1	6.1
HLA-DRB1*04:01	1	29	43	15	FTNTGSLYA	DFTNTGSLYAEHDAT	328	14	14
HLA-DRB1*09:01	1	145	159	15	IEAGGNARL	LIEAGGNARLTAAVA	328	27	27
HLA-DQA1*01:02/DQB1*06:02	1	112	126	15	AHGNVANEA	SAHGNVANEANALLW	328.1	12	12
HLA-DRB1*13:02	1	256	270	15	HLLNEGVIQ	RKDEHRHLLNEGVIQ	328.1	21	21
HLA-DRB4*01:01	1	155	169	15	LLNKLGRIR	TAAVALLNKLGRIRA	328.4	19	19
HLA-DPA1*03:01/DPB1*04:02	1	295	309	15	FKTPLPVSL	YFKTPLPVSLTALDN	328.9	15	15
HLA-DRB1*08:02	1	65	79	15	LRVKAKSLT	AEGTLRVKAKSLTTE	329	11	11
HLA-DRB1*13:02	1	171	185	15	MHLDAPRIE	EDMHLDAPRIENTAK	329.6	21	21
HLA-DRB3*02:02	1	291	305	15	YFKTPLPVS	SAMEYFKTPLPVSLT	329.7	9.1	9.1
HLA-DPA1*01:03/DPB1*04:01	1	321	335	15	YELLDYLLD	QSTYELLDYLLDQNR	329.9	9.1	9.1
HLA-DQA1*01:02/DQB1*06:02	1	378	392	15	LRGHTLESA	LDLRGHTLESAEGRK	330.5	13	13
HLA-DRB5*01:01	1	263	277	15	VIQAGGHGH	LLNEGVIQAGGHGHI	330.5	25	25
HLA-DPA1*02:01/DPB1*01:01	1	341	355	15	YPTYTEWSV	GLYPTYTEWSVNTLK	331.1	9.8	9.8
HLA-DQA1*05:01/DQB1*03:01	1	205	219	15	SGIGYVNYW	RWSGIGYVNYWLRAG	331.3	18	18
HLA-DRB1*03:01	1	467	481	15	AETDKVAQR	QATIDAETDKVAQRY	331.5	11	11
HLA-DQA1*01:02/DQB1*06:02	1	107	121	15	AHGNVANEA	DLTLSSAHGNVANEA	331.8	13	13
HLA-DRB1*04:01	1	20	34	15	IALDVADFT	RNDIALDVADFTNTG	331.8	14	14
HLA-DQA1*05:01/DQB1*03:01	1	224	238	15	GTIAAPWYG	AGTIAAPWYGGDLTA	331.9	18	18
HLA-DQA1*05:01/DQB1*02:01	1	85	99	15	LIAEVQENI	PGSLIAEVQENIDNK	332.1	8.8	8.8
HLA-DQA1*05:01/DQB1*03:01	1	363	377	15	PAPTAPPMP	AKPAPTAPPMPKAPE	332.3	18	18
HLA-DRB1*08:02	1	450	464	15	FAADLRTVY	IQEFAADLRTVYAKQ	332.4	11	11
HLA-DRB1*11:01	1	208	222	15	VNYWLRAGN	GIGYVNYWLRAGNGK	333	20	20
HLA-DQA1*05:01/DQB1*02:01	1	50	64	15	QRDLVVDQD	TQRDLVVDQDHILPV	333.6	8.9	8.9
HLA-DRB1*09:01	1	344	358	15	YTEWSVNTL	PTYTEWSVNTLKNLD	333.6	27	27
HLA-DPA1*01:03/DPB1*02:01	1	208	222	15	YVNYWLRAG	GIGYVNYWLRAGNGK	333.8	14	14
HLA-DRB1*04:01	1	128	142	15	VKAQNITNK	AGELTVKAQNITNKR	334.2	14	14
HLA-DRB1*01:01	1	163	177	15	IRAGEDMHL	KLGRIRAGEDMHLDA	334.6	47	47
HLA-DRB4*01:01	1	281	295	15	VVRTVSAME	VDNRSVVRTVSAMEY	335.5	19	19
HLA-DRB4*01:01	1	131	145	15	TVKAQNITN	LTVKAQNITNKRAAL	335.8	19	19
HLA-DRB1*07:01	1	119	133	15	LLWAAGELT	NEANALLWAAGELTV	335.8	26	26
HLA-DRB1*01:01	1	57	71	15	DHILPVAEG	DQDHILPVAEGTLRV	335.8	47	47
HLA-DRB1*01:01	1	327	341	15	YLLDQNRYE	LDYLLDQNRYEYIWG	335.8	47	47
HLA-DPA1*03:01/DPB1*04:02	1	120	134	15	LLWAAGELT	EANALLWAAGELTVK	336.7	15	15
HLA-DRB1*08:02	1	449	463	15	FAADLRTVY	IIQEFAADLRTVYAK	337.2	11	11
HLA-DRB1*09:01	1	403	417	15	YEKAKMAVQ	EYEKAKMAVQAVEAY	337.2	27	27
HLA-DRB1*09:01	1	431	445	15	YGKALGGMD	RYGKALGGMDAETKE	337.2	27	27
HLA-DRB1*09:01	1	295	309	15	FKTPLPVSL	YFKTPLPVSLTALDN	337.8	27	27
HLA-DRB1*01:01	1	283	297	15	VVRTVSAME	NRSVVRTVSAMEYFK	338.3	47	47
HLA-DQA1*01:02/DQB1*06:02	1	94	108	15	NKQAIVVGK	ENIDNKQAIVVGKDL	338.4	13	13
HLA-DRB1*01:01	1	171	185	15	DMHLDAPRI	EDMHLDAPRIENTAK	338.6	48	48
HLA-DRB1*01:01	1	61	75	15	PVAEGTLRV	ILPVAEGTLRVKAKS	338.7	48	48
HLA-DRB1*15:01	1	148	162	15	ARLTAAVAL	AGGNARLTAAVALLN	339.9	19	19
HLA-DRB1*15:01	1	453	467	15	LRTVYAKQA	FAADLRTVYAKQADQ	339.9	19	19
HLA-DRB1*04:01	1	314	328	15	WNFQSTYEL	SPATWNFQSTYELLD	340.7	14	14
HLA-DRB1*13:02	1	343	357	15	WSVNTLKNL	YPTYTEWSVNTLKNL	340.7	22	22
HLA-DQA1*05:01/DQB1*02:01	1	49	63	15	QRDLVVDQD	GTQRDLVVDQDHILP	340.8	9	9
HLA-DRB1*03:01	1	274	288	15	IGGDVDNRS	HGHIGGDVDNRSVVR	341	12	12
HLA-DRB1*04:01	1	377	391	15	LRGHTLESA	ELDLRGHTLESAEGR	341.8	14	14
HLA-DRB1*09:01	1	402	416	15	YEKAKMAVQ	GEYEKAKMAVQAVEA	341.8	27	27
HLA-DQA1*05:01/DQB1*03:01	1	228	242	15	WYGGDLTAE	AAPWYGGDLTAEQSL	341.9	19	19
HLA-DRB1*09:01	1	112	126	15	ANEANALLW	SAHGNVANEANALLW	342.1	27	27
HLA-DRB1*04:05	1	429	443	15	YGKALGGMD	GQRYGKALGGMDAET	342.5	17	17
HLA-DRB3*02:02	1	328	342	15	LDQNRYEYI	DYLLDQNRYEYIWGL	343.2	9.3	9.3
HLA-DRB1*01:01	1	216	230	15	LRAGNGKKA	LRAGNGKKAGTIAAP	344.2	48	48
HLA-DRB1*07:01	1	312	326	15	WNFQSTYEL	GLSPATWNFQSTYEL	344.3	26	26
HLA-DRB3*02:02	1	358	372	15	YQAKPAPTA	DLGYQAKPAPTAPPM	344.5	9.4	9.4
HLA-DRB1*08:02	1	453	467	15	LRTVYAKQA	FAADLRTVYAKQADQ	344.9	11	11
HLA-DQA1*03:01/DQB1*03:02	1	118	132	15	NALLWAAGE	ANEANALLWAAGELT	345.9	2.8	2.8
HLA-DQA1*05:01/DQB1*03:01	1	84	98	15	SLIAEVQEN	NPGSLIAEVQENIDN	346.1	19	19
HLA-DRB1*04:01	1	312	326	15	WNFQSTYEL	GLSPATWNFQSTYEL	346.4	15	15
HLA-DRB1*04:05	1	39	53	15	LTLAQGTQR	EHDATLTLAQGTQRD	346.4	18	18
HLA-DPA1*02:01/DPB1*01:01	1	313	327	15	NFQSTYELL	LSPATWNFQSTYELL	346.7	11	11
HLA-DRB1*08:02	1	260	274	15	LLNEGVIQA	HRHLLNEGVIQAGGH	347.6	11	11
HLA-DRB1*08:02	1	261	275	15	LLNEGVIQA	RHLLNEGVIQAGGHG	347.7	11	11
HLA-DRB1*09:01	1	338	352	15	IWGLYPTYT	YIWGLYPTYTEWSVN	347.8	28	28
HLA-DRB1*01:01	1	377	391	15	ELDLRGHTL	ELDLRGHTLESAEGR	348.1	48	48
HLA-DRB1*01:01	1	159	173	15	LLNKLGRIR	ALLNKLGRIRAGEDM	348.2	48	48
HLA-DRB3*02:02	1	106	120	15	LTLSSAHGN	KDLTLSSAHGNVANE	348.4	9.5	9.5
HLA-DRB1*15:01	1	163	177	15	IRAGEDMHL	KLGRIRAGEDMHLDA	348.6	19	19
HLA-DRB1*08:02	1	129	143	15	VKAQNITNK	GELTVKAQNITNKRA	348.9	11	11
HLA-DPA1*02:01/DPB1*01:01	1	294	308	15	TPLPVSLTA	EYFKTPLPVSLTALD	349.4	11	11
HLA-DRB3*02:02	1	249	263	15	LYLNAGARK	LYLNAGARKDEHRHL	349.9	9.5	9.5
HLA-DRB1*03:01	1	15	29	15	ARNDIALDV	GRVDARNDIALDVAD	349.9	12	12
HLA-DRB5*01:01	1	447	461	15	IQEFAADLR	DGIIQEFAADLRTVY	350.2	26	26
HLA-DRB1*09:01	1	379	393	15	LESAEGRKI	DLRGHTLESAEGRKI	350.2	28	28
HLA-DRB1*04:05	1	231	245	15	LTAEQSLIE	WYGGDLTAEQSLIEV	350.5	18	18
HLA-DRB1*01:01	1	29	43	15	FTNTGSLYA	DFTNTGSLYAEHDAT	350.5	48	48
HLA-DRB1*08:02	1	290	304	15	MEYFKTPLP	VSAMEYFKTPLPVSL	350.8	11	11
HLA-DRB1*01:01	1	345	359	15	VNTLKNLDL	TYTEWSVNTLKNLDL	351.4	48	48
HLA-DRB1*13:02	1	347	361	15	WSVNTLKNL	TEWSVNTLKNLDLGY	351.5	22	22
HLA-DRB4*01:01	1	258	272	15	HLLNEGVIQ	DEHRHLLNEGVIQAG	351.8	20	20
HLA-DRB1*04:05	1	292	306	15	YFKTPLPVS	AMEYFKTPLPVSLTA	352.1	18	18
HLA-DRB1*04:01	1	152	166	15	LTAAVALLN	ARLTAAVALLNKLGR	352.2	15	15
HLA-DRB1*03:01	1	162	176	15	IRAGEDMHL	NKLGRIRAGEDMHLD	353.1	12	12
HLA-DRB1*09:01	1	29	43	15	FTNTGSLYA	DFTNTGSLYAEHDAT	353.1	28	28
HLA-DRB4*01:01	1	323	337	15	ELLDYLLDQ	TYELLDYLLDQNRYE	353.2	20	20
HLA-DRB3*01:01	1	229	243	15	YGGDLTAEQ	APWYGGDLTAEQSLI	353.5	9.6	9.6
HLA-DRB4*01:01	1	322	336	15	ELLDYLLDQ	STYELLDYLLDQNRY	353.5	20	20
HLA-DQA1*05:01/DQB1*03:01	1	3	17	15	INSAKLENT	IHIINSAKLENTGRV	353.7	19	19
HLA-DRB4*01:01	1	261	275	15	HLLNEGVIQ	RHLLNEGVIQAGGHG	354.8	20	20
HLA-DRB4*01:01	1	324	338	15	LLDYLLDQN	YELLDYLLDQNRYEY	354.8	20	20
HLA-DPA1*03:01/DPB1*04:02	1	239	253	15	LIEVGKDLY	EQSLIEVGKDLYLNA	355	16	16
HLA-DRB1*11:01	1	300	314	15	LTALDNRAG	LPVSLTALDNRAGLS	355	21	21
HLA-DRB5*01:01	1	448	462	15	IQEFAADLR	GIIQEFAADLRTVYA	355.1	26	26
HLA-DRB1*01:01	1	325	339	15	YLLDQNRYE	ELLDYLLDQNRYEYI	355.3	48	48
HLA-DQA1*05:01/DQB1*03:01	1	154	168	15	LTAAVALLN	LTAAVALLNKLGRIR	356.3	19	19
HLA-DRB1*04:01	1	317	331	15	WNFQSTYEL	TWNFQSTYELLDYLL	356.4	15	15
HLA-DRB1*09:01	1	140	154	15	IEAGGNARL	NKRAALIEAGGNARL	356.7	28	28
HLA-DRB1*09:01	1	401	415	15	YEKAKMAVQ	QGEYEKAKMAVQAVE	357.2	28	28
HLA-DRB5*01:01	1	265	279	15	VIQAGGHGH	NEGVIQAGGHGHIGG	357.3	26	26
HLA-DRB1*13:02	1	66	80	15	RVKAKSLTT	EGTLRVKAKSLTTEI	357.8	23	23
HLA-DRB1*01:01	1	39	53	15	LTLAQGTQR	EHDATLTLAQGTQRD	358.3	49	49
HLA-DRB1*15:01	1	454	468	15	LRTVYAKQA	AADLRTVYAKQADQA	358.4	19	19
HLA-DRB1*04:01	1	151	165	15	LTAAVALLN	NARLTAAVALLNKLG	358.5	15	15
HLA-DRB1*01:01	1	130	144	15	ELTVKAQNI	ELTVKAQNITNKRAA	358.5	49	49
HLA-DQA1*03:01/DQB1*03:02	1	282	296	15	VVRTVSAME	DNRSVVRTVSAMEYF	358.9	3	3
HLA-DRB4*01:01	1	158	172	15	LLNKLGRIR	VALLNKLGRIRAGED	359.1	20	20
HLA-DQA1*05:01/DQB1*03:01	1	412	426	15	EAYGEATRR	QAVEAYGEATRRVHD	359.3	19	19
HLA-DQA1*01:02/DQB1*06:02	1	41	55	15	ATLTLAQGT	DATLTLAQGTQRDLV	359.5	14	14
HLA-DQA1*04:01/DQB1*04:02	1	16	30	15	DIALDVADF	RVDARNDIALDVADF	359.8	3.7	3.7
HLA-DRB1*15:01	1	331	345	15	YEYIWGLYP	LDQNRYEYIWGLYPT	359.9	20	20
HLA-DRB1*09:01	1	107	121	15	LSSAHGNVA	DLTLSSAHGNVANEA	360.8	28	28
HLA-DRB1*15:01	1	150	164	15	ARLTAAVAL	GNARLTAAVALLNKL	361.2	20	20
HLA-DRB1*03:01	1	276	290	15	GDVDNRSVV	HIGGDVDNRSVVRTV	361.3	12	12
HLA-DRB1*13:02	1	344	358	15	WSVNTLKNL	PTYTEWSVNTLKNLD	361.6	23	23
HLA-DQA1*01:02/DQB1*06:02	1	280	294	15	RSVVRTVSA	DVDNRSVVRTVSAME	361.7	14	14
HLA-DRB1*13:02	1	325	339	15	LDQNRYEYI	ELLDYLLDQNRYEYI	361.8	23	23
HLA-DRB3*01:01	1	85	99	15	LIAEVQENI	PGSLIAEVQENIDNK	362	9.8	9.8
HLA-DRB1*04:05	1	428	442	15	YGKALGGMD	LGQRYGKALGGMDAE	362.1	18	18
HLA-DRB1*15:01	1	409	423	15	VQAVEAYGE	MAVQAVEAYGEATRR	362.6	20	20
HLA-DQA1*05:01/DQB1*02:01	1	313	327	15	WNFQSTYEL	LSPATWNFQSTYELL	363	9.6	9.6
HLA-DPA1*03:01/DPB1*04:02	1	343	357	15	EWSVNTLKN	YPTYTEWSVNTLKNL	363.4	16	16
HLA-DQA1*01:01/DQB1*05:01	1	204	218	15	SGIGYVNYW	GRWSGIGYVNYWLRA	363.7	6.5	6.5
HLA-DRB5*01:01	1	389	403	15	RKIFGEYKK	EGRKIFGEYKKLQGE	363.9	26	26
HLA-DRB1*09:01	1	123	137	15	LWAAGELTV	ALLWAAGELTVKAQN	364.2	28	28
HLA-DRB1*12:01	1	346	360	15	VNTLKNLDL	YTEWSVNTLKNLDLG	364.6	12	12
HLA-DRB1*13:02	1	130	144	15	KAQNITNKR	ELTVKAQNITNKRAA	365.2	23	23
HLA-DRB1*13:02	1	142	156	15	IEAGGNARL	RAALIEAGGNARLTA	365.3	23	23
HLA-DRB3*02:02	1	113	127	15	NVANEANAL	AHGNVANEANALLWA	366	9.8	9.8
HLA-DRB1*11:01	1	291	305	15	YFKTPLPVS	SAMEYFKTPLPVSLT	366	21	21
HLA-DPA1*03:01/DPB1*04:02	1	344	358	15	EWSVNTLKN	PTYTEWSVNTLKNLD	366.2	16	16
HLA-DRB1*07:01	1	154	168	15	LTAAVALLN	LTAAVALLNKLGRIR	366.8	28	28
HLA-DRB1*15:01	1	152	166	15	AVALLNKLG	ARLTAAVALLNKLGR	366.9	20	20
HLA-DRB1*13:02	1	260	274	15	HLLNEGVIQ	HRHLLNEGVIQAGGH	367.5	23	23
HLA-DRB5*01:01	1	379	393	15	HTLESAEGR	DLRGHTLESAEGRKI	367.9	26	26
HLA-DRB1*01:01	1	398	412	15	GEYEKAKMA	KKLQGEYEKAKMAVQ	368	49	49
HLA-DQA1*04:01/DQB1*04:02	1	83	97	15	GSLIAEVQE	GNPGSLIAEVQENID	368.1	3.9	3.9
HLA-DRB1*15:01	1	291	305	15	MEYFKTPLP	SAMEYFKTPLPVSLT	368.1	20	20
HLA-DRB1*09:01	1	343	357	15	YTEWSVNTL	YPTYTEWSVNTLKNL	368.1	29	29
HLA-DRB1*13:02	1	28	42	15	DFTNTGSLY	ADFTNTGSLYAEHDA	368.4	23	23
HLA-DRB1*09:01	1	64	78	15	TLRVKAKSL	VAEGTLRVKAKSLTT	369.3	29	29
HLA-DRB1*13:02	1	292	306	15	EYFKTPLPV	AMEYFKTPLPVSLTA	369.5	23	23
HLA-DRB1*04:05	1	246	260	15	YLNAGARKD	GKDLYLNAGARKDEH	370.5	19	19
HLA-DQA1*05:01/DQB1*02:01	1	322	336	15	LLDYLLDQN	STYELLDYLLDQNRY	370.7	9.8	9.8
HLA-DRB1*08:02	1	158	172	15	LLNKLGRIR	VALLNKLGRIRAGED	370.7	12	12
HLA-DRB1*03:01	1	47	61	15	TQRDLVVDQ	AQGTQRDLVVDQDHI	370.9	12	12
HLA-DQA1*03:01/DQB1*03:02	1	119	133	15	NALLWAAGE	NEANALLWAAGELTV	371	3.2	3.2
HLA-DRB1*03:01	1	283	297	15	VRTVSAMEY	NRSVVRTVSAMEYFK	371	12	12
HLA-DRB1*07:01	1	344	358	15	WSVNTLKNL	PTYTEWSVNTLKNLD	371.4	28	28
HLA-DRB1*12:01	1	333	347	15	IWGLYPTYT	QNRYEYIWGLYPTYT	371.8	12	12
HLA-DRB4*01:01	1	49	63	15	LVVDQDHIL	GTQRDLVVDQDHILP	372.6	21	21
HLA-DPA1*02:01/DPB1*14:01	1	477	491	15	KSQIDAVRL	VAQRYKSQIDAVRLQ	372.9	2.5	2.5
HLA-DRB1*01:01	1	285	299	15	VSAMEYFKT	SVVRTVSAMEYFKTP	372.9	49	49
HLA-DRB5*01:01	1	3	17	15	IHIINSAKL	IHIINSAKLENTGRV	373.1	27	27
HLA-DRB3*02:02	1	104	118	15	LTLSSAHGN	VGKDLTLSSAHGNVA	373.5	9.9	9.9
HLA-DRB1*04:01	1	150	164	15	LTAAVALLN	GNARLTAAVALLNKL	374.2	16	16
HLA-DRB5*01:01	1	143	157	15	LIEAGGNAR	AALIEAGGNARLTAA	374.6	27	27
HLA-DQA1*05:01/DQB1*03:01	1	334	348	15	IWGLYPTYT	NRYEYIWGLYPTYTE	374.7	20	20
HLA-DRB1*11:01	1	244	258	15	LYLNAGARK	EVGKDLYLNAGARKD	375.1	21	21
HLA-DRB1*01:01	1	242	256	15	IEVGKDLYL	LIEVGKDLYLNAGAR	375.2	50	50
HLA-DRB1*01:01	1	328	342	15	YLLDQNRYE	DYLLDQNRYEYIWGL	375.7	50	50
HLA-DRB1*15:01	1	164	178	15	IRAGEDMHL	LGRIRAGEDMHLDAP	376.5	20	20
HLA-DQA1*04:01/DQB1*04:02	1	120	134	15	NALLWAAGE	EANALLWAAGELTVK	376.7	4.1	4.1
HLA-DRB1*11:01	1	416	430	15	YGEATRRVH	AYGEATRRVHDQLGQ	377	21	21
HLA-DRB1*04:05	1	2	16	15	IHIINSAKL	DIHIINSAKLENTGR	377.1	19	19
HLA-DRB1*13:02	1	165	179	15	IRAGEDMHL	GRIRAGEDMHLDAPR	377.3	23	23
HLA-DPA1*02:01/DPB1*01:01	1	286	300	15	TVSAMEYFK	VVRTVSAMEYFKTPL	377.4	12	12
HLA-DRB1*07:01	1	120	134	15	LLWAAGELT	EANALLWAAGELTVK	378.3	28	28
HLA-DQA1*04:01/DQB1*04:02	1	283	297	15	VRTVSAMEY	NRSVVRTVSAMEYFK	378.8	4.1	4.1
HLA-DRB1*15:01	1	452	466	15	LRTVYAKQA	EFAADLRTVYAKQAD	378.8	20	20
HLA-DRB1*07:01	1	348	362	15	VNTLKNLDL	EWSVNTLKNLDLGYQ	380.1	28	28
HLA-DRB1*07:01	1	318	332	15	WNFQSTYEL	WNFQSTYELLDYLLD	380.3	28	28
HLA-DQA1*01:02/DQB1*06:02	1	262	276	15	NEGVIQAGG	HLLNEGVIQAGGHGH	381	15	15
HLA-DPA1*01:03/DPB1*02:01	1	326	340	15	LDQNRYEYI	LLDYLLDQNRYEYIW	381.2	15	15
HLA-DRB1*03:01	1	446	460	15	IQEFAADLR	VDGIIQEFAADLRTV	381.4	13	13
HLA-DRB1*04:01	1	292	306	15	YFKTPLPVS	AMEYFKTPLPVSLTA	382.2	16	16
HLA-DRB1*09:01	1	408	422	15	AVQAVEAYG	KMAVQAVEAYGEATR	382.8	30	30
HLA-DQA1*01:02/DQB1*06:02	1	158	172	15	NKLGRIRAG	VALLNKLGRIRAGED	383.3	15	15
HLA-DRB1*03:01	1	165	179	15	IRAGEDMHL	GRIRAGEDMHLDAPR	383.5	13	13
HLA-DRB1*01:01	1	303	317	15	LTALDNRAG	SLTALDNRAGLSPAT	384.4	50	50
HLA-DRB1*08:02	1	101	115	15	VGKDLTLSS	AIVVGKDLTLSSAHG	385	12	12
HLA-DPA1*03:01/DPB1*04:02	1	241	255	15	EVGKDLYLN	SLIEVGKDLYLNAGA	385	17	17
HLA-DQA1*04:01/DQB1*04:02	1	17	31	15	DIALDVADF	VDARNDIALDVADFT	385.5	4.2	4.2
HLA-DPA1*03:01/DPB1*04:02	1	240	254	15	LIEVGKDLY	QSLIEVGKDLYLNAG	385.9	17	17
HLA-DRB5*01:01	1	136	150	15	ITNKRAALI	QNITNKRAALIEAGG	386.3	27	27
HLA-DRB5*01:01	1	292	306	15	FKTPLPVSL	AMEYFKTPLPVSLTA	386.4	27	27
HLA-DQA1*05:01/DQB1*03:01	1	401	415	15	KAKMAVQAV	QGEYEKAKMAVQAVE	386.7	21	21
HLA-DRB1*12:01	1	161	175	15	LNKLGRIRA	LNKLGRIRAGEDMHL	387	12	12
HLA-DRB1*11:01	1	279	293	15	NRSVVRTVS	GDVDNRSVVRTVSAM	387.6	22	22
HLA-DQA1*01:02/DQB1*06:02	1	409	423	15	VQAVEAYGE	MAVQAVEAYGEATRR	388.2	15	15
HLA-DQA1*04:01/DQB1*04:02	1	406	420	15	VQAVEAYGE	KAKMAVQAVEAYGEA	389	4.2	4.2
HLA-DQA1*05:01/DQB1*03:01	1	30	44	15	TNTGSLYAE	FTNTGSLYAEHDATL	389.5	21	21
HLA-DPA1*02:01/DPB1*01:01	1	289	303	15	EYFKTPLPV	TVSAMEYFKTPLPVS	391	12	12
HLA-DRB1*13:02	1	143	157	15	IEAGGNARL	AALIEAGGNARLTAA	391.8	24	24
HLA-DRB1*13:02	1	141	155	15	IEAGGNARL	KRAALIEAGGNARLT	391.9	24	24
HLA-DRB3*02:02	1	147	161	15	ARLTAAVAL	EAGGNARLTAAVALL	392	11	11
HLA-DRB1*04:05	1	430	444	15	YGKALGGMD	QRYGKALGGMDAETK	392	19	19
HLA-DQA1*03:01/DQB1*03:02	1	36	50	15	EHDATLTLA	LYAEHDATLTLAQGT	393.2	3.4	3.4
HLA-DRB1*13:02	1	4	18	15	AKLENTGRV	HIINSAKLENTGRVD	393.2	24	24
HLA-DQA1*01:02/DQB1*06:02	1	124	138	15	AAGELTVKA	LLWAAGELTVKAQNI	393.3	15	15
HLA-DPA1*01:03/DPB1*04:01	1	283	297	15	VRTVSAMEY	NRSVVRTVSAMEYFK	393.4	11	11
HLA-DQA1*01:02/DQB1*06:02	1	95	109	15	NKQAIVVGK	NIDNKQAIVVGKDLT	393.6	15	15
HLA-DRB1*11:01	1	151	165	15	VALLNKLGX	NARLTAAVALLNKLG	393.8	22	22
HLA-DRB1*09:01	1	100	114	15	IVVGKDLTL	QAIVVGKDLTLSSAH	394.5	30	30
HLA-DRB1*04:01	1	291	305	15	YFKTPLPVS	SAMEYFKTPLPVSLT	394.6	16	16
HLA-DRB1*01:01	1	31	45	15	YAEHDATLT	TNTGSLYAEHDATLT	394.9	51	51
HLA-DRB1*04:01	1	378	392	15	LRGHTLESA	LDLRGHTLESAEGRK	395.5	16	16
HLA-DPA1*03:01/DPB1*04:02	1	157	171	15	VALLNKLGR	AVALLNKLGRIRAGE	396	17	17
HLA-DRB1*04:05	1	289	303	15	MEYFKTPLP	TVSAMEYFKTPLPVS	396.4	19	19
HLA-DRB1*04:05	1	42	56	15	LTLAQGTQR	ATLTLAQGTQRDLVV	396.9	19	19
HLA-DQA1*05:01/DQB1*02:01	1	119	133	15	LLWAAGELT	NEANALLWAAGELTV	397.1	11	11
HLA-DRB1*09:01	1	211	225	15	LRAGNGKKA	YVNYWLRAGNGKKAG	397.4	30	30
HLA-DRB1*08:02	1	293	307	15	FKTPLPVSL	MEYFKTPLPVSLTAL	398.2	13	13
HLA-DQA1*05:01/DQB1*03:01	1	335	349	15	IWGLYPTYT	RYEYIWGLYPTYTEW	398.5	21	21
HLA-DRB1*08:02	1	259	273	15	LLNEGVIQA	EHRHLLNEGVIQAGG	398.8	13	13
HLA-DPA1*01:03/DPB1*02:01	1	325	339	15	LDQNRYEYI	ELLDYLLDQNRYEYI	399.1	15	15
HLA-DRB1*01:01	1	379	393	15	LESAEGRKI	DLRGHTLESAEGRKI	399.4	51	51
HLA-DQA1*04:01/DQB1*04:02	1	405	419	15	VQAVEAYGE	EKAKMAVQAVEAYGE	399.9	4.4	4.4
HLA-DRB1*13:02	1	5	19	15	AKLENTGRV	IINSAKLENTGRVDA	399.9	24	24
HLA-DRB1*11:01	1	285	299	15	VRTVSAMEY	SVVRTVSAMEYFKTP	401	22	22
HLA-DQA1*01:02/DQB1*06:02	1	134	148	15	NKRAALIEA	KAQNITNKRAALIEA	401.2	15	15
HLA-DRB1*07:01	1	69	83	15	KAKSLTTEI	LRVKAKSLTTEIETG	402.1	29	29
HLA-DRB4*01:01	1	85	99	15	SLIAEVQEN	PGSLIAEVQENIDNK	403.2	22	22
HLA-DRB1*09:01	1	237	251	15	IEVGKDLYL	TAEQSLIEVGKDLYL	403.3	30	30
HLA-DQA1*01:02/DQB1*06:02	1	285	299	15	VRTVSAMEY	SVVRTVSAMEYFKTP	403.4	15	15
HLA-DPA1*02:01/DPB1*01:01	1	288	302	15	EYFKTPLPV	RTVSAMEYFKTPLPV	403.6	13	13
HLA-DRB1*12:01	1	334	348	15	IWGLYPTYT	NRYEYIWGLYPTYTE	404	13	13
HLA-DQA1*01:02/DQB1*06:02	1	2	16	15	INSAKLENT	DIHIINSAKLENTGR	404	15	15
HLA-DRB1*15:01	1	96	110	15	IVVGKDLTL	IDNKQAIVVGKDLTL	404	21	21
HLA-DPA1*01:03/DPB1*04:01	1	205	219	15	IGYVNYWLR	RWSGIGYVNYWLRAG	405.2	11	11
HLA-DRB1*08:02	1	448	462	15	FAADLRTVY	GIIQEFAADLRTVYA	405.5	13	13
HLA-DRB1*08:02	1	337	351	15	IWGLYPTYT	EYIWGLYPTYTEWSV	405.6	13	13
HLA-DRB1*15:01	1	121	135	15	LLWAAGELT	ANALLWAAGELTVKA	406.3	21	21
HLA-DRB1*01:01	1	255	269	15	HRHLLNEGV	ARKDEHRHLLNEGVI	407.1	51	51
HLA-DQA1*01:02/DQB1*06:02	1	159	173	15	NKLGRIRAG	ALLNKLGRIRAGEDM	407.4	15	15
HLA-DRB1*09:01	1	153	167	15	LTAAVALLN	RLTAAVALLNKLGRI	408.7	31	31
HLA-DRB3*02:02	1	256	270	15	HLLNEGVIQ	RKDEHRHLLNEGVIQ	408.8	11	11
HLA-DRB1*08:02	1	102	116	15	VGKDLTLSS	IVVGKDLTLSSAHGN	408.9	13	13
HLA-DRB1*04:05	1	257	271	15	HRHLLNEGV	KDEHRHLLNEGVIQA	409.5	20	20
HLA-DRB1*12:01	1	322	336	15	DYLLDQNRY	STYELLDYLLDQNRY	410.2	13	13
HLA-DPA1*03:01/DPB1*04:02	1	323	337	15	ELLDYLLDQ	TYELLDYLLDQNRYE	410.2	18	18
HLA-DRB1*04:05	1	258	272	15	LLNEGVIQA	DEHRHLLNEGVIQAG	410.7	20	20
HLA-DRB1*04:05	1	230	244	15	LTAEQSLIE	PWYGGDLTAEQSLIE	411.3	20	20
HLA-DRB1*01:01	1	96	110	15	QAIVVGKDL	IDNKQAIVVGKDLTL	411.7	52	52
HLA-DRB4*01:01	1	53	67	15	LVVDQDHIL	DLVVDQDHILPVAEG	411.8	22	22
HLA-DRB1*13:02	1	119	133	15	LLWAAGELT	NEANALLWAAGELTV	411.8	24	24
HLA-DRB3*02:02	1	346	360	15	WSVNTLKNL	YTEWSVNTLKNLDLG	412.6	11	11
HLA-DRB1*01:01	1	288	302	15	VSAMEYFKT	RTVSAMEYFKTPLPV	413.2	52	52
HLA-DRB1*04:05	1	150	164	15	LTAAVALLN	GNARLTAAVALLNKL	413.5	20	20
HLA-DRB1*01:01	1	180	194	15	TAKLSGEVQ	IENTAKLSGEVQRKG	413.9	52	52
HLA-DQA1*03:01/DQB1*03:02	1	37	51	15	EHDATLTLA	YAEHDATLTLAQGTQ	414.5	3.7	3.7
HLA-DRB1*13:02	1	326	340	15	LDQNRYEYI	LLDYLLDQNRYEYIW	414.5	24	24
HLA-DRB3*01:01	1	23	37	15	IALDVADFT	IALDVADFTNTGSLY	414.6	11	11
HLA-DRB3*02:02	1	114	128	15	NVANEANAL	HGNVANEANALLWAA	414.7	11	11
HLA-DRB1*08:02	1	154	168	15	LLNKLGRIR	LTAAVALLNKLGRIR	414.7	13	13
HLA-DQA1*05:01/DQB1*03:01	1	270	284	15	GGHGHIGGD	QAGGHGHIGGDVDNR	415.9	22	22
HLA-DQA1*04:01/DQB1*04:02	1	281	295	15	VVRTVSAME	VDNRSVVRTVSAMEY	416.1	4.7	4.7
HLA-DRB1*08:02	1	153	167	15	LTAAVALLN	RLTAAVALLNKLGRI	416.2	14	14
HLA-DRB1*12:01	1	323	337	15	DYLLDQNRY	TYELLDYLLDQNRYE	416.4	13	13
HLA-DQA1*05:01/DQB1*03:01	1	354	368	15	GYQAKPAPT	LKNLDLGYQAKPAPT	417	22	22
HLA-DQA1*05:01/DQB1*02:01	1	51	65	15	QRDLVVDQD	QRDLVVDQDHILPVA	417.7	11	11
HLA-DRB1*01:01	1	68	82	15	TLRVKAKSL	TLRVKAKSLTTEIET	417.7	52	52
HLA-DPA1*02:01/DPB1*01:01	1	239	253	15	EVGKDLYLN	EQSLIEVGKDLYLNA	417.8	13	13
HLA-DQA1*05:01/DQB1*03:01	1	432	446	15	ALGGMDAET	YGKALGGMDAETKEV	418.2	22	22
HLA-DRB1*03:01	1	97	111	15	IVVGKDLTL	DNKQAIVVGKDLTLS	418.9	14	14
HLA-DRB1*13:02	1	293	307	15	EYFKTPLPV	MEYFKTPLPVSLTAL	419	24	24
HLA-DRB1*07:01	1	403	417	15	KMAVQAVEA	EYEKAKMAVQAVEAY	419	29	29
HLA-DRB1*08:02	1	64	78	15	LRVKAKSLT	VAEGTLRVKAKSLTT	419.4	14	14
HLA-DRB1*08:02	1	336	350	15	IWGLYPTYT	YEYIWGLYPTYTEWS	419.7	14	14
HLA-DRB1*04:05	1	245	259	15	YLNAGARKD	VGKDLYLNAGARKDE	419.8	20	20
HLA-DRB4*01:01	1	86	100	15	SLIAEVQEN	GSLIAEVQENIDNKQ	420.7	23	23
HLA-DPA1*02:01/DPB1*01:01	1	340	354	15	YPTYTEWSV	WGLYPTYTEWSVNTL	421.6	13	13
HLA-DQA1*04:01/DQB1*04:02	1	445	459	15	EVDGIIQEF	EVDGIIQEFAADLRT	422	4.8	4.8
HLA-DQA1*05:01/DQB1*02:01	1	287	301	15	VRTVSAMEY	VRTVSAMEYFKTPLP	422	11	11
HLA-DPA1*01:03/DPB1*02:01	1	118	132	15	LLWAAGELT	ANEANALLWAAGELT	422.1	16	16
HLA-DRB1*09:01	1	210	224	15	LRAGNGKKA	GYVNYWLRAGNGKKA	422.3	31	31
HLA-DRB1*15:01	1	165	179	15	IRAGEDMHL	GRIRAGEDMHLDAPR	423.6	22	22
HLA-DQA1*03:01/DQB1*03:02	1	35	49	15	EHDATLTLA	SLYAEHDATLTLAQG	424	3.9	3.9
HLA-DQA1*05:01/DQB1*02:01	1	45	59	15	QRDLVVDQD	TLAQGTQRDLVVDQD	424.1	11	11
HLA-DRB1*13:02	1	140	154	15	IEAGGNARL	NKRAALIEAGGNARL	424.7	25	25
HLA-DRB1*09:01	1	166	180	15	IRAGEDMHL	RIRAGEDMHLDAPRI	425	32	32
HLA-DRB1*04:05	1	339	353	15	WGLYPTYTE	IWGLYPTYTEWSVNT	425.3	20	20
HLA-DRB1*13:02	1	121	135	15	LLWAAGELT	ANALLWAAGELTVKA	425.3	25	25
HLA-DQA1*04:01/DQB1*04:02	1	81	95	15	GSLIAEVQE	ETGNPGSLIAEVQEN	425.7	4.8	4.8
HLA-DRB1*04:01	1	290	304	15	YFKTPLPVS	VSAMEYFKTPLPVSL	425.7	17	17
HLA-DRB3*02:02	1	357	371	15	YQAKPAPTA	LDLGYQAKPAPTAPP	426	11	11
HLA-DRB1*13:02	1	328	342	15	LDQNRYEYI	DYLLDQNRYEYIWGL	426	25	25
HLA-DRB1*04:01	1	456	470	15	YAKQADQAT	DLRTVYAKQADQATI	426.2	17	17
HLA-DQA1*04:01/DQB1*04:02	1	461	475	15	ADQATIDAE	YAKQADQATIDAETD	426.3	4.8	4.8
HLA-DRB1*13:02	1	120	134	15	LLWAAGELT	EANALLWAAGELTVK	426.6	25	25
HLA-DRB1*03:01	1	470	484	15	AETDKVAQR	IDAETDKVAQRYKSQ	426.9	14	14
HLA-DRB1*09:01	1	3	17	15	IHIINSAKL	IHIINSAKLENTGRV	426.9	32	32
HLA-DRB1*04:05	1	247	261	15	YLNAGARKD	KDLYLNAGARKDEHR	427.2	20	20
HLA-DRB1*12:01	1	335	349	15	IWGLYPTYT	RYEYIWGLYPTYTEW	428.1	14	14
HLA-DRB1*03:01	1	42	56	15	LTLAQGTQR	ATLTLAQGTQRDLVV	428.2	14	14
HLA-DRB1*01:01	1	406	420	15	MAVQAVEAY	KAKMAVQAVEAYGEA	428.2	52	52
HLA-DQA1*05:01/DQB1*02:01	1	48	62	15	QRDLVVDQD	QGTQRDLVVDQDHIL	429.5	11	11
HLA-DQA1*04:01/DQB1*04:02	1	84	98	15	GSLIAEVQE	NPGSLIAEVQENIDN	429.7	4.8	4.8
HLA-DRB1*01:01	1	286	300	15	VSAMEYFKT	VVRTVSAMEYFKTPL	429.8	52	52
HLA-DRB1*03:01	1	453	467	15	FAADLRTVY	FAADLRTVYAKQADQ	430	14	14
HLA-DQA1*05:01/DQB1*03:01	1	336	350	15	IWGLYPTYT	YEYIWGLYPTYTEWS	430.3	22	22
HLA-DRB1*04:01	1	336	350	15	LYPTYTEWS	YEYIWGLYPTYTEWS	430.5	17	17
HLA-DRB1*01:01	1	204	218	15	GIGYVNYWL	GRWSGIGYVNYWLRA	431.4	52	52
HLA-DQA1*05:01/DQB1*02:01	1	449	463	15	IQEFAADLR	IIQEFAADLRTVYAK	431.6	11	11
HLA-DQA1*01:01/DQB1*05:01	1	207	221	15	GYVNYWLRA	SGIGYVNYWLRAGNG	431.8	7.6	7.6
HLA-DRB1*15:01	1	455	469	15	LRTVYAKQA	ADLRTVYAKQADQAT	431.9	22	22
HLA-DRB5*01:01	1	291	305	15	EYFKTPLPV	SAMEYFKTPLPVSLT	431.9	29	29
HLA-DRB1*01:01	1	164	178	15	IRAGEDMHL	LGRIRAGEDMHLDAP	432.3	52	52
HLA-DRB1*01:01	1	338	352	15	IWGLYPTYT	YIWGLYPTYTEWSVN	432.4	52	52
HLA-DRB3*01:01	1	230	244	15	YGGDLTAEQ	PWYGGDLTAEQSLIE	432.6	12	12
HLA-DRB1*08:02	1	159	173	15	LLNKLGRIR	ALLNKLGRIRAGEDM	432.8	14	14
HLA-DQA1*01:02/DQB1*06:02	1	123	137	15	AAGELTVKA	ALLWAAGELTVKAQN	432.9	16	16
HLA-DRB1*09:01	1	212	226	15	LRAGNGKKA	VNYWLRAGNGKKAGT	432.9	32	32
HLA-DRB5*01:01	1	281	295	15	VVRTVSAME	VDNRSVVRTVSAMEY	433.1	29	29
HLA-DQA1*04:01/DQB1*04:02	1	284	298	15	VRTVSAMEY	RSVVRTVSAMEYFKT	433.8	4.9	4.9
HLA-DRB1*13:02	1	88	102	15	VQENIDNKQ	LIAEVQENIDNKQAI	434	25	25
HLA-DRB3*02:02	1	345	359	15	WSVNTLKNL	TYTEWSVNTLKNLDL	434.7	11	11
HLA-DRB1*07:01	1	32	46	15	YAEHDATLT	NTGSLYAEHDATLTL	434.9	30	30
HLA-DRB1*04:01	1	153	167	15	LTAAVALLN	RLTAAVALLNKLGRI	435	18	18
HLA-DRB1*13:02	1	6	20	15	AKLENTGRV	INSAKLENTGRVDAR	435	25	25
HLA-DQA1*05:01/DQB1*03:01	1	428	442	15	QRYGKALGG	LGQRYGKALGGMDAE	435.4	22	22
HLA-DQA1*05:01/DQB1*03:01	1	229	243	15	WYGGDLTAE	APWYGGDLTAEQSLI	435.9	22	22
HLA-DQA1*01:02/DQB1*06:02	1	140	154	15	KRAALIEAG	NKRAALIEAGGNARL	436	16	16
HLA-DRB1*07:01	1	121	135	15	LLWAAGELT	ANALLWAAGELTVKA	436	30	30
HLA-DRB1*04:01	1	338	352	15	LYPTYTEWS	YIWGLYPTYTEWSVN	436.4	18	18
HLA-DRB1*11:01	1	294	308	15	FKTPLPVSL	EYFKTPLPVSLTALD	436.9	23	23
HLA-DQA1*01:01/DQB1*05:01	1	316	330	15	QSTYELLDY	ATWNFQSTYELLDYL	437.3	7.7	7.7
HLA-DRB1*01:01	1	236	250	15	SLIEVGKDL	LTAEQSLIEVGKDLY	437.7	53	53
HLA-DRB1*04:05	1	391	405	15	YKKLQGEYE	RKIFGEYKKLQGEYE	437.9	21	21
HLA-DRB1*15:01	1	162	176	15	IRAGEDMHL	NKLGRIRAGEDMHLD	438.3	22	22
HLA-DPA1*01:03/DPB1*02:01	1	122	136	15	LLWAAGELT	NALLWAAGELTVKAQ	439	16	16
HLA-DRB1*04:05	1	395	409	15	YKKLQGEYE	GEYKKLQGEYEKAKM	439	21	21
HLA-DPA1*01:03/DPB1*02:01	1	285	299	15	VSAMEYFKT	SVVRTVSAMEYFKTP	440.1	16	16
HLA-DRB4*01:01	1	321	335	15	ELLDYLLDQ	QSTYELLDYLLDQNR	440.4	24	24
HLA-DRB3*02:02	1	134	148	15	NITNKRAAL	KAQNITNKRAALIEA	441.6	11	11
HLA-DRB1*07:01	1	33	47	15	YAEHDATLT	TGSLYAEHDATLTLA	441.7	30	30
HLA-DRB5*01:01	1	293	307	15	FKTPLPVSL	MEYFKTPLPVSLTAL	442.4	29	29
HLA-DRB1*07:01	1	118	132	15	LLWAAGELT	ANEANALLWAAGELT	442.6	30	30
HLA-DQA1*05:01/DQB1*03:01	1	413	427	15	EAYGEATRR	AVEAYGEATRRVHDQ	444.1	22	22
HLA-DRB1*01:01	1	77	91	15	IETGNPGSL	TTEIETGNPGSLIAE	444.2	53	53
HLA-DRB1*04:05	1	151	165	15	LTAAVALLN	NARLTAAVALLNKLG	444.8	21	21
HLA-DRB1*04:05	1	286	300	15	VSAMEYFKT	VVRTVSAMEYFKTPL	444.8	21	21
HLA-DRB1*03:01	1	41	55	15	LTLAQGTQR	DATLTLAQGTQRDLV	445.1	14	14
HLA-DRB1*03:01	1	156	170	15	LNKLGRIRA	AAVALLNKLGRIRAG	445.1	14	14
HLA-DRB1*04:01	1	376	390	15	LRGHTLESA	PELDLRGHTLESAEG	445.9	18	18
HLA-DRB3*02:02	1	261	275	15	HLLNEGVIQ	RHLLNEGVIQAGGHG	446	12	12
HLA-DRB1*01:01	1	179	193	15	TAKLSGEVQ	RIENTAKLSGEVQRK	446	53	53
HLA-DRB1*04:01	1	337	351	15	LYPTYTEWS	EYIWGLYPTYTEWSV	446.4	18	18
HLA-DRB1*03:01	1	299	313	15	TALDNRAGL	PLPVSLTALDNRAGL	446.6	14	14
HLA-DRB1*04:01	1	458	472	15	YAKQADQAT	RTVYAKQADQATIDA	447.2	18	18
HLA-DRB1*04:05	1	149	163	15	LTAAVALLN	GGNARLTAAVALLNK	447.4	21	21
HLA-DRB1*09:01	1	102	116	15	LTLSSAHGN	IVVGKDLTLSSAHGN	447.6	32	32
HLA-DRB1*04:05	1	312	326	15	WNFQSTYEL	GLSPATWNFQSTYEL	447.8	21	21
HLA-DRB1*08:02	1	128	142	15	VKAQNITNK	AGELTVKAQNITNKR	448.2	15	15
HLA-DRB1*15:01	1	410	424	15	VEAYGEATR	AVQAVEAYGEATRRV	448.5	22	22
HLA-DQA1*05:01/DQB1*03:01	1	400	414	15	YEKAKMAVQ	LQGEYEKAKMAVQAV	448.7	23	23
HLA-DQA1*05:01/DQB1*02:01	1	231	245	15	TAEQSLIEV	WYGGDLTAEQSLIEV	449	12	12
HLA-DRB1*09:01	1	265	279	15	VIQAGGHGH	NEGVIQAGGHGHIGG	449.1	32	32
HLA-DRB1*09:01	1	213	227	15	LRAGNGKKA	NYWLRAGNGKKAGTI	449.4	32	32
HLA-DQA1*03:01/DQB1*03:02	1	461	475	15	ADQATIDAE	YAKQADQATIDAETD	449.6	4.1	4.1
HLA-DRB1*09:01	1	395	409	15	YKKLQGEYE	GEYKKLQGEYEKAKM	450.4	32	32
HLA-DQA1*01:02/DQB1*06:02	1	279	293	15	DNRSVVRTV	GDVDNRSVVRTVSAM	450.8	17	17
HLA-DRB1*13:02	1	64	78	15	TLRVKAKSL	VAEGTLRVKAKSLTT	450.9	25	25
HLA-DQA1*05:01/DQB1*02:01	1	112	126	15	ANEANALLW	SAHGNVANEANALLW	451.1	12	12
HLA-DPA1*01:03/DPB1*02:01	1	327	341	15	LDQNRYEYI	LDYLLDQNRYEYIWG	451.2	17	17
HLA-DRB5*01:01	1	64	78	15	TLRVKAKSL	VAEGTLRVKAKSLTT	451.7	29	29
HLA-DRB1*13:02	1	86	100	15	VQENIDNKQ	GSLIAEVQENIDNKQ	452.2	26	26
HLA-DQA1*01:02/DQB1*06:02	1	442	456	15	VDGIIQEFA	ETKEVDGIIQEFAAD	452.4	17	17
HLA-DRB1*03:01	1	155	169	15	VALLNKLGR	TAAVALLNKLGRIRA	452.5	14	14
HLA-DRB1*15:01	1	120	134	15	LLWAAGELT	EANALLWAAGELTVK	452.8	23	23
HLA-DRB1*08:02	1	334	348	15	IWGLYPTYT	NRYEYIWGLYPTYTE	453.1	15	15
HLA-DRB1*04:01	1	457	471	15	YAKQADQAT	LRTVYAKQADQATID	453.6	18	18
HLA-DRB1*04:01	1	328	342	15	YLLDQNRYE	DYLLDQNRYEYIWGL	453.9	18	18
HLA-DQA1*05:01/DQB1*02:01	1	118	132	15	LLWAAGELT	ANEANALLWAAGELT	454	12	12
HLA-DRB1*01:01	1	76	90	15	IETGNPGSL	LTTEIETGNPGSLIA	454	53	53
HLA-DRB1*03:01	1	303	317	15	TALDNRAGL	SLTALDNRAGLSPAT	456.1	14	14
HLA-DRB1*01:01	1	249	263	15	YLNAGARKD	LYLNAGARKDEHRHL	456.8	53	53
HLA-DRB3*01:01	1	228	242	15	YGGDLTAEQ	AAPWYGGDLTAEQSL	456.9	12	12
HLA-DQA1*01:01/DQB1*05:01	1	164	178	15	RIRAGEDMH	LGRIRAGEDMHLDAP	457.6	8	8
HLA-DQA1*04:01/DQB1*04:02	1	407	421	15	VQAVEAYGE	AKMAVQAVEAYGEAT	457.9	5.3	5.3
HLA-DPA1*03:01/DPB1*04:02	1	242	256	15	EVGKDLYLN	LIEVGKDLYLNAGAR	457.9	19	19
HLA-DRB1*15:01	1	408	422	15	VQAVEAYGE	KMAVQAVEAYGEATR	458.4	23	23
HLA-DRB1*09:01	1	340	354	15	YTEWSVNTL	WGLYPTYTEWSVNTL	458.4	33	33
HLA-DRB1*04:01	1	97	111	15	IVVGKDLTL	DNKQAIVVGKDLTLS	458.6	18	18
HLA-DRB3*02:02	1	112	126	15	NVANEANAL	SAHGNVANEANALLW	459.2	12	12
HLA-DRB1*08:02	1	134	148	15	ITNKRAALI	KAQNITNKRAALIEA	459.8	15	15
HLA-DRB1*04:01	1	149	163	15	LTAAVALLN	GGNARLTAAVALLNK	460.5	18	18
HLA-DQA1*01:02/DQB1*06:02	1	85	99	15	SLIAEVQEN	PGSLIAEVQENIDNK	461.1	17	17
HLA-DRB1*09:01	1	443	457	15	IIQEFAADL	TKEVDGIIQEFAADL	461.7	33	33
HLA-DRB1*04:01	1	262	276	15	LLNEGVIQA	HLLNEGVIQAGGHGH	462.6	18	18
HLA-DQA1*05:01/DQB1*02:01	1	47	61	15	QRDLVVDQD	AQGTQRDLVVDQDHI	463.3	12	12
HLA-DRB1*15:01	1	476	490	15	AQRYKSQID	KVAQRYKSQIDAVRL	463.6	23	23
HLA-DRB1*04:01	1	323	337	15	YLLDQNRYE	TYELLDYLLDQNRYE	464.2	18	18
HLA-DQA1*04:01/DQB1*04:02	1	53	67	15	QDHILPVAE	DLVVDQDHILPVAEG	464.6	5.4	5.4
HLA-DRB1*01:01	1	209	223	15	GYVNYWLRA	IGYVNYWLRAGNGKK	464.6	54	54
HLA-DRB4*01:01	1	477	491	15	YKSQIDAVR	VAQRYKSQIDAVRLQ	464.7	25	25
HLA-DQA1*01:02/DQB1*06:02	1	28	42	15	NTGSLYAEH	ADFTNTGSLYAEHDA	465	17	17
HLA-DQA1*05:01/DQB1*03:01	1	212	226	15	LRAGNGKKA	VNYWLRAGNGKKAGT	465.4	23	23
HLA-DQA1*05:01/DQB1*03:01	1	427	441	15	QRYGKALGG	QLGQRYGKALGGMDA	465.5	23	23
HLA-DRB1*03:01	1	328	342	15	YLLDQNRYE	DYLLDQNRYEYIWGL	466.6	14	14
HLA-DRB1*13:02	1	289	303	15	EYFKTPLPV	TVSAMEYFKTPLPVS	466.7	26	26
HLA-DRB1*01:01	1	391	405	15	YKKLQGEYE	RKIFGEYKKLQGEYE	467.3	54	54
HLA-DRB1*01:01	1	181	195	15	TAKLSGEVQ	ENTAKLSGEVQRKGV	468.7	54	54
HLA-DQA1*01:02/DQB1*06:02	1	93	107	15	NKQAIVVGK	QENIDNKQAIVVGKD	469.8	17	17
HLA-DRB1*12:01	1	132	146	15	ITNKRAALI	TVKAQNITNKRAALI	470	15	15
HLA-DRB4*01:01	1	349	363	15	TLKNLDLGY	WSVNTLKNLDLGYQA	470	25	25
HLA-DPA1*02:01/DPB1*01:01	1	238	252	15	LIEVGKDLY	AEQSLIEVGKDLYLN	470.8	15	15
HLA-DRB1*13:02	1	65	79	15	TLRVKAKSL	AEGTLRVKAKSLTTE	470.8	26	26
HLA-DRB5*01:01	1	65	79	15	TLRVKAKSL	AEGTLRVKAKSLTTE	471.1	30	30
HLA-DQA1*04:01/DQB1*04:02	1	18	32	15	DIALDVADF	DARNDIALDVADFTN	471.2	5.6	5.6
HLA-DRB1*08:02	1	133	147	15	ITNKRAALI	VKAQNITNKRAALIE	471.4	15	15
HLA-DRB1*04:01	1	103	117	15	VGKDLTLSS	VVGKDLTLSSAHGNV	471.4	19	19
HLA-DRB5*01:01	1	445	459	15	IIQEFAADL	EVDGIIQEFAADLRT	471.4	30	30
HLA-DRB1*15:01	1	147	161	15	ARLTAAVAL	EAGGNARLTAAVALL	471.5	23	23
HLA-DRB1*09:01	1	347	361	15	WSVNTLKNL	TEWSVNTLKNLDLGY	471.5	33	33
HLA-DQA1*01:02/DQB1*06:02	1	3	17	15	INSAKLENT	IHIINSAKLENTGRV	471.6	18	18
HLA-DRB1*07:01	1	34	48	15	YAEHDATLT	GSLYAEHDATLTLAQ	471.6	31	31
HLA-DRB1*08:02	1	289	303	15	MEYFKTPLP	TVSAMEYFKTPLPVS	471.8	15	15
HLA-DRB1*11:01	1	62	76	15	AEGTLRVKA	LPVAEGTLRVKAKSL	471.8	24	24
HLA-DRB5*01:01	1	385	399	15	RKIFGEYKK	LESAEGRKIFGEYKK	472.2	30	30
HLA-DRB1*03:01	1	34	48	15	AEHDATLTL	GSLYAEHDATLTLAQ	472.3	14	14
HLA-DRB5*01:01	1	334	348	15	YEYIWGLYP	NRYEYIWGLYPTYTE	472.4	30	30
HLA-DRB1*09:01	1	201	215	15	GRWSGIGYV	GEHGRWSGIGYVNYW	472.8	34	34
HLA-DPA1*02:01/DPB1*01:01	1	287	301	15	TVSAMEYFK	VRTVSAMEYFKTPLP	473.3	15	15
HLA-DRB3*01:01	1	82	96	15	LIAEVQENI	TGNPGSLIAEVQENI	475.3	12	12
HLA-DRB1*08:02	1	100	114	15	VGKDLTLSS	QAIVVGKDLTLSSAH	475.6	15	15
HLA-DRB1*09:01	1	68	82	15	RVKAKSLTT	TLRVKAKSLTTEIET	475.8	34	34
HLA-DQA1*05:01/DQB1*02:01	1	230	244	15	GGDLTAEQS	PWYGGDLTAEQSLIE	475.9	13	13
HLA-DRB5*01:01	1	43	57	15	LTLAQGTQR	TLTLAQGTQRDLVVD	476.4	30	30
HLA-DRB1*07:01	1	406	420	15	KMAVQAVEA	KAKMAVQAVEAYGEA	477	32	32
HLA-DPA1*02:01/DPB1*01:01	1	284	298	15	TVSAMEYFK	RSVVRTVSAMEYFKT	477.3	15	15
HLA-DRB1*15:01	1	114	128	15	VANEANALL	HGNVANEANALLWAA	477.3	24	24
HLA-DRB1*08:02	1	135	149	15	ITNKRAALI	AQNITNKRAALIEAG	477.9	15	15
HLA-DRB1*01:01	1	371	385	15	ELDLRGHTL	PMPKAPELDLRGHTL	478.1	54	54
HLA-DRB1*13:02	1	288	302	15	EYFKTPLPV	RTVSAMEYFKTPLPV	478.4	26	26
HLA-DQA1*01:02/DQB1*06:02	1	122	136	15	AAGELTVKA	NALLWAAGELTVKAQ	478.7	18	18
HLA-DRB1*08:02	1	283	297	15	VRTVSAMEY	NRSVVRTVSAMEYFK	479.3	15	15
HLA-DQA1*03:01/DQB1*03:02	1	120	134	15	NALLWAAGE	EANALLWAAGELTVK	479.9	4.6	4.6
HLA-DRB1*07:01	1	405	419	15	KMAVQAVEA	EKAKMAVQAVEAYGE	480.3	32	32
HLA-DQA1*04:01/DQB1*04:02	1	82	96	15	GSLIAEVQE	TGNPGSLIAEVQENI	480.5	5.8	5.8
HLA-DRB1*04:05	1	232	246	15	LTAEQSLIE	YGGDLTAEQSLIEVG	480.5	22	22
HLA-DRB1*09:01	1	200	214	15	GRWSGIGYV	GGEHGRWSGIGYVNY	480.9	34	34
HLA-DRB4*01:01	1	84	98	15	SLIAEVQEN	NPGSLIAEVQENIDN	481.9	25	25
HLA-DRB1*07:01	1	287	301	15	VRTVSAMEY	VRTVSAMEYFKTPLP	482.4	32	32
HLA-DRB1*13:02	1	105	119	15	LSSAHGNVA	GKDLTLSSAHGNVAN	483.1	26	26
HLA-DRB1*09:01	1	243	257	15	LYLNAGARK	IEVGKDLYLNAGARK	483.1	34	34
HLA-DRB1*07:01	1	237	251	15	IEVGKDLYL	TAEQSLIEVGKDLYL	483.6	32	32
HLA-DRB1*09:01	1	264	278	15	VIQAGGHGH	LNEGVIQAGGHGHIG	483.6	34	34
HLA-DRB1*03:01	1	242	256	15	VGKDLYLNA	LIEVGKDLYLNAGAR	484	15	15
HLA-DQA1*03:01/DQB1*03:02	1	439	453	15	KEVDGIIQE	MDAETKEVDGIIQEF	484.3	4.6	4.6
HLA-DRB1*04:05	1	293	307	15	YFKTPLPVS	MEYFKTPLPVSLTAL	484.4	22	22
HLA-DRB1*08:02	1	335	349	15	IWGLYPTYT	RYEYIWGLYPTYTEW	484.5	16	16
HLA-DRB1*01:01	1	102	116	15	DLTLSSAHG	IVVGKDLTLSSAHGN	485.1	54	54
HLA-DRB3*02:02	1	133	147	15	NITNKRAAL	VKAQNITNKRAALIE	485.4	12	12
HLA-DQA1*01:02/DQB1*06:02	1	160	174	15	NKLGRIRAG	LLNKLGRIRAGEDMH	485.5	18	18
HLA-DPA1*02:01/DPB1*14:01	1	407	421	15	KMAVQAVEA	AKMAVQAVEAYGEAT	485.6	3.6	3.6
HLA-DRB1*04:05	1	300	314	15	LTALDNRAG	LPVSLTALDNRAGLS	485.6	22	22
HLA-DRB1*07:01	1	349	363	15	VNTLKNLDL	WSVNTLKNLDLGYQA	486.3	32	32
HLA-DRB1*13:02	1	9	23	15	GRVDARNDI	AKLENTGRVDARNDI	486.6	26	26
HLA-DRB1*13:02	1	67	81	15	RVKAKSLTT	GTLRVKAKSLTTEIE	486.8	26	26
HLA-DQA1*05:01/DQB1*02:01	1	79	93	15	PGSLIAEVQ	EIETGNPGSLIAEVQ	487.4	13	13
HLA-DRB1*03:01	1	157	171	15	LNKLGRIRA	AVALLNKLGRIRAGE	487.5	15	15
HLA-DRB1*04:05	1	233	247	15	LTAEQSLIE	GGDLTAEQSLIEVGK	488.2	22	22
HLA-DRB4*01:01	1	286	300	15	TVSAMEYFK	VVRTVSAMEYFKTPL	488.9	25	25
HLA-DQA1*04:01/DQB1*04:02	1	54	68	15	QDHILPVAE	LVVDQDHILPVAEGT	489.1	5.9	5.9
HLA-DQA1*05:01/DQB1*03:01	1	25	39	15	TNTGSLYAE	LDVADFTNTGSLYAE	489.4	24	24
HLA-DRB1*15:01	1	151	165	15	ARLTAAVAL	NARLTAAVALLNKLG	489.6	24	24
HLA-DRB1*13:02	1	327	341	15	LDQNRYEYI	LDYLLDQNRYEYIWG	489.6	26	26
HLA-DRB3*02:02	1	132	146	15	NITNKRAAL	TVKAQNITNKRAALI	490	12	12
HLA-DQA1*05:01/DQB1*03:01	1	258	272	15	LNEGVIQAG	DEHRHLLNEGVIQAG	490.2	24	24
HLA-DRB1*09:01	1	202	216	15	GRWSGIGYV	EHGRWSGIGYVNYWL	490.4	34	34
HLA-DRB1*08:02	1	477	491	15	YKSQIDAVR	VAQRYKSQIDAVRLQ	490.5	16	16
HLA-DRB1*13:02	1	213	227	15	LRAGNGKKA	NYWLRAGNGKKAGTI	491	26	26
HLA-DRB1*03:01	1	66	80	15	LRVKAKSLT	EGTLRVKAKSLTTEI	491.2	15	15
HLA-DRB1*04:01	1	289	303	15	YFKTPLPVS	TVSAMEYFKTPLPVS	492.5	19	19
HLA-DRB1*12:01	1	133	147	15	ITNKRAALI	VKAQNITNKRAALIE	493.4	15	15
HLA-DRB1*07:01	1	289	303	15	YFKTPLPVS	TVSAMEYFKTPLPVS	493.6	32	32
HLA-DRB1*01:01	1	426	440	15	LGQRYGKAL	DQLGQRYGKALGGMD	493.6	55	55
HLA-DRB1*09:01	1	393	407	15	YKKLQGEYE	IFGEYKKLQGEYEKA	493.9	34	34
HLA-DRB1*07:01	1	162	176	15	IRAGEDMHL	NKLGRIRAGEDMHLD	494	32	32
HLA-DRB3*01:01	1	315	329	15	WNFQSTYEL	PATWNFQSTYELLDY	494.4	13	13
HLA-DQA1*01:02/DQB1*06:02	1	125	139	15	AGELTVKAQ	LWAAGELTVKAQNIT	495	18	18
HLA-DRB1*15:01	1	451	465	15	LRTVYAKQA	QEFAADLRTVYAKQA	496.6	24	24
HLA-DRB1*04:01	1	132	146	15	VKAQNITNK	TVKAQNITNKRAALI	497	19	19
HLA-DRB1*13:02	1	11	25	15	GRVDARNDI	LENTGRVDARNDIAL	497.5	27	27
HLA-DQA1*05:01/DQB1*02:01	1	229	243	15	WYGGDLTAE	APWYGGDLTAEQSLI	497.8	13	13
HLA-DPA1*02:01/DPB1*01:01	1	333	347	15	EYIWGLYPT	QNRYEYIWGLYPTYT	498.1	16	16
HLA-DRB1*09:01	1	238	252	15	IEVGKDLYL	AEQSLIEVGKDLYLN	498.3	35	35
HLA-DRB3*01:01	1	166	180	15	DMHLDAPRI	RIRAGEDMHLDAPRI	500.4	13	13
HLA-DQA1*04:01/DQB1*04:02	1	285	299	15	VRTVSAMEY	SVVRTVSAMEYFKTP	500.8	6	6
HLA-DRB1*15:01	1	443	457	15	IIQEFAADL	TKEVDGIIQEFAADL	501	24	24
HLA-DRB1*08:02	1	262	276	15	LLNEGVIQA	HLLNEGVIQAGGHGH	501.2	16	16
HLA-DQA1*03:01/DQB1*03:02	1	14	28	15	DARNDIALD	TGRVDARNDIALDVA	501.5	4.9	4.9
HLA-DQA1*03:01/DQB1*03:02	1	34	48	15	EHDATLTLA	GSLYAEHDATLTLAQ	502.1	4.9	4.9
HLA-DRB5*01:01	1	333	347	15	YEYIWGLYP	QNRYEYIWGLYPTYT	502.1	31	31
HLA-DRB1*11:01	1	4	18	15	IINSAKLEN	HIINSAKLENTGRVD	502.2	25	25
HLA-DQA1*03:01/DQB1*03:02	1	335	349	15	WGLYPTYTE	RYEYIWGLYPTYTEW	502.4	4.9	4.9
HLA-DQA1*05:01/DQB1*02:01	1	332	346	15	YIWGLYPTY	DQNRYEYIWGLYPTY	502.7	13	13
HLA-DRB1*13:02	1	107	121	15	LSSAHGNVA	DLTLSSAHGNVANEA	502.8	27	27
HLA-DQA1*01:02/DQB1*06:02	1	16	30	15	ARNDIALDV	RVDARNDIALDVADF	503.8	19	19
HLA-DRB1*09:01	1	394	408	15	YKKLQGEYE	FGEYKKLQGEYEKAK	504	35	35
HLA-DRB1*12:01	1	336	350	15	IWGLYPTYT	YEYIWGLYPTYTEWS	504.4	16	16
HLA-DRB1*09:01	1	331	345	15	YEYIWGLYP	LDQNRYEYIWGLYPT	504.4	35	35
HLA-DRB1*03:01	1	33	47	15	AEHDATLTL	TGSLYAEHDATLTLA	504.5	15	15
HLA-DQA1*03:01/DQB1*03:02	1	334	348	15	WGLYPTYTE	NRYEYIWGLYPTYTE	504.6	5	5
HLA-DRB1*08:02	1	282	296	15	VRTVSAMEY	DNRSVVRTVSAMEYF	505.2	16	16
HLA-DPA1*02:01/DPB1*01:01	1	285	299	15	TVSAMEYFK	SVVRTVSAMEYFKTP	505.3	16	16
HLA-DRB5*01:01	1	39	53	15	LTLAQGTQR	EHDATLTLAQGTQRD	505.4	31	31
HLA-DQA1*01:02/DQB1*06:02	1	157	171	15	NKLGRIRAG	AVALLNKLGRIRAGE	505.5	19	19
HLA-DRB1*09:01	1	248	262	15	YLNAGARKD	DLYLNAGARKDEHRH	506.1	35	35
HLA-DRB1*07:01	1	404	418	15	KMAVQAVEA	YEKAKMAVQAVEAYG	506.5	33	33
HLA-DRB1*08:02	1	454	468	15	LRTVYAKQA	AADLRTVYAKQADQA	507.3	16	16
HLA-DQA1*01:01/DQB1*05:01	1	163	177	15	RIRAGEDMH	KLGRIRAGEDMHLDA	507.5	8.9	8.9
HLA-DQA1*01:02/DQB1*06:02	1	220	234	15	KAGTIAAPW	NGKKAGTIAAPWYGG	508.2	19	19
HLA-DRB4*01:01	1	159	173	15	LLNKLGRIR	ALLNKLGRIRAGEDM	508.7	26	26
HLA-DQA1*01:02/DQB1*06:02	1	443	457	15	VDGIIQEFA	TKEVDGIIQEFAADL	509.1	19	19
HLA-DQA1*04:01/DQB1*04:02	1	55	69	15	QDHILPVAE	VVDQDHILPVAEGTL	509.4	6.2	6.2
HLA-DRB1*04:01	1	339	353	15	LYPTYTEWS	IWGLYPTYTEWSVNT	509.7	20	20
HLA-DRB1*13:02	1	19	33	15	IALDVADFT	ARNDIALDVADFTNT	510.2	27	27
HLA-DRB1*03:01	1	142	156	15	LIEAGGNAR	RAALIEAGGNARLTA	510.5	15	15
HLA-DRB1*09:01	1	266	280	15	IQAGGHGHI	EGVIQAGGHGHIGGD	510.7	35	35
HLA-DQA1*03:01/DQB1*03:02	1	463	477	15	ADQATIDAE	KQADQATIDAETDKV	510.8	5	5
HLA-DRB1*03:01	1	13	27	15	ARNDIALDV	NTGRVDARNDIALDV	511.2	15	15
HLA-DPA1*03:01/DPB1*04:02	1	124	138	15	LWAAGELTV	LLWAAGELTVKAQNI	511.5	21	21
HLA-DRB1*03:01	1	233	247	15	LTAEQSLIE	GGDLTAEQSLIEVGK	512.2	15	15
HLA-DRB1*11:01	1	394	408	15	YKKLQGEYE	FGEYKKLQGEYEKAK	512.2	25	25
HLA-DPA1*01:03/DPB1*04:01	1	204	218	15	IGYVNYWLR	GRWSGIGYVNYWLRA	512.3	13	13
HLA-DRB1*13:02	1	54	68	15	VDQDHILPV	LVVDQDHILPVAEGT	512.4	27	27
HLA-DRB1*01:01	1	162	176	15	IRAGEDMHL	NKLGRIRAGEDMHLD	512.5	56	56
HLA-DRB1*07:01	1	122	136	15	LLWAAGELT	NALLWAAGELTVKAQ	512.6	33	33
HLA-DQA1*05:01/DQB1*02:01	1	120	134	15	LLWAAGELT	EANALLWAAGELTVK	513.1	13	13
HLA-DRB1*13:02	1	446	460	15	IIQEFAADL	VDGIIQEFAADLRTV	513.3	27	27
HLA-DQA1*05:01/DQB1*03:01	1	104	118	15	LSSAHGNVA	VGKDLTLSSAHGNVA	513.6	24	24
HLA-DPA1*01:03/DPB1*02:01	1	342	356	15	YTEWSVNTL	LYPTYTEWSVNTLKN	513.7	18	18
HLA-DQA1*01:02/DQB1*06:02	1	78	92	15	NPGSLIAEV	TEIETGNPGSLIAEV	514	19	19
HLA-DRB1*04:01	1	341	355	15	LYPTYTEWS	GLYPTYTEWSVNTLK	514.9	20	20
HLA-DQA1*05:01/DQB1*02:01	1	228	242	15	WYGGDLTAE	AAPWYGGDLTAEQSL	515	13	13
HLA-DRB1*09:01	1	288	302	15	VSAMEYFKT	RTVSAMEYFKTPLPV	515	35	35
HLA-DRB1*11:01	1	351	365	15	LKNLDLGYQ	VNTLKNLDLGYQAKP	515.4	25	25
HLA-DRB1*01:01	1	324	338	15	YLLDQNRYE	YELLDYLLDQNRYEY	515.8	56	56
HLA-DRB1*09:01	1	239	253	15	IEVGKDLYL	EQSLIEVGKDLYLNA	516	35	35
HLA-DPA1*02:01/DPB1*01:01	1	334	348	15	EYIWGLYPT	NRYEYIWGLYPTYTE	516.9	16	16
HLA-DRB1*01:01	1	287	301	15	VSAMEYFKT	VRTVSAMEYFKTPLP	517.4	56	56
HLA-DRB1*07:01	1	402	416	15	KMAVQAVEA	GEYEKAKMAVQAVEA	517.5	33	33
HLA-DRB1*15:01	1	330	344	15	YEYIWGLYP	LLDQNRYEYIWGLYP	517.6	25	25
HLA-DQA1*05:01/DQB1*02:01	1	46	60	15	QRDLVVDQD	LAQGTQRDLVVDQDH	518.1	14	14
HLA-DQA1*03:01/DQB1*03:02	1	38	52	15	EHDATLTLA	AEHDATLTLAQGTQR	518.4	5.1	5.1
HLA-DRB1*09:01	1	289	303	15	MEYFKTPLP	TVSAMEYFKTPLPVS	518.5	35	35
HLA-DRB1*11:01	1	412	426	15	YGEATRRVH	QAVEAYGEATRRVHD	519.1	25	25
HLA-DRB3*01:01	1	171	185	15	MHLDAPRIE	EDMHLDAPRIENTAK	519.2	13	13
HLA-DRB1*15:01	1	337	351	15	IWGLYPTYT	EYIWGLYPTYTEWSV	519.2	25	25
HLA-DRB1*01:01	1	329	343	15	NRYEYIWGL	YLLDQNRYEYIWGLY	519.2	56	56
HLA-DPA1*02:01/DPB1*14:01	1	296	310	15	KTPLPVSLT	FKTPLPVSLTALDNR	520	4	4
HLA-DRB1*13:02	1	348	362	15	WSVNTLKNL	EWSVNTLKNLDLGYQ	520.3	27	27
HLA-DRB5*01:01	1	289	303	15	EYFKTPLPV	TVSAMEYFKTPLPVS	521.1	31	31
HLA-DRB3*02:02	1	131	145	15	KAQNITNKR	LTVKAQNITNKRAAL	521.5	13	13
HLA-DPA1*02:01/DPB1*01:01	1	324	338	15	LLDYLLDQN	YELLDYLLDQNRYEY	521.7	17	17
HLA-DRB1*11:01	1	352	366	15	LKNLDLGYQ	NTLKNLDLGYQAKPA	521.8	25	25
HLA-DRB5*01:01	1	163	177	15	IRAGEDMHL	KLGRIRAGEDMHLDA	522.2	31	31
HLA-DQA1*03:01/DQB1*03:02	1	462	476	15	ADQATIDAE	AKQADQATIDAETDK	523	5.1	5.1
HLA-DRB1*08:02	1	99	113	15	VGKDLTLSS	KQAIVVGKDLTLSSA	523.1	17	17
HLA-DRB1*13:02	1	210	224	15	LRAGNGKKA	GYVNYWLRAGNGKKA	523.1	27	27
HLA-DRB1*11:01	1	290	304	15	YFKTPLPVS	VSAMEYFKTPLPVSL	524.4	25	25
HLA-DQA1*03:01/DQB1*03:02	1	114	128	15	EANALLWAA	HGNVANEANALLWAA	524.5	5.2	5.2
HLA-DRB1*13:02	1	87	101	15	VQENIDNKQ	SLIAEVQENIDNKQA	524.8	27	27
HLA-DQA1*05:01/DQB1*02:01	1	338	352	15	IWGLYPTYT	YIWGLYPTYTEWSVN	524.9	14	14
HLA-DQA1*05:01/DQB1*03:01	1	333	347	15	IWGLYPTYT	QNRYEYIWGLYPTYT	525.3	25	25
HLA-DRB1*04:05	1	288	302	15	MEYFKTPLP	RTVSAMEYFKTPLPV	525.7	24	24
HLA-DRB5*01:01	1	66	80	15	RVKAKSLTT	EGTLRVKAKSLTTEI	525.8	31	31
HLA-DQA1*01:01/DQB1*05:01	1	166	180	15	RIRAGEDMH	RIRAGEDMHLDAPRI	526.2	9.2	9.2
HLA-DRB1*04:01	1	350	364	15	VNTLKNLDL	SVNTLKNLDLGYQAK	526.3	20	20
HLA-DQA1*01:02/DQB1*06:02	1	34	48	15	EHDATLTLA	GSLYAEHDATLTLAQ	527.1	19	19
HLA-DRB1*15:01	1	158	172	15	LLNKLGRIR	VALLNKLGRIRAGED	527.9	25	25
HLA-DRB1*09:01	1	341	355	15	YTEWSVNTL	GLYPTYTEWSVNTLK	527.9	36	36
HLA-DRB1*11:01	1	403	417	15	YEKAKMAVQ	EYEKAKMAVQAVEAY	528.2	25	25
HLA-DQA1*05:01/DQB1*02:01	1	461	475	15	QATIDAETD	YAKQADQATIDAETD	528.8	14	14
HLA-DRB1*03:01	1	43	57	15	LTLAQGTQR	TLTLAQGTQRDLVVD	529.4	16	16
HLA-DRB1*15:01	1	210	224	15	VNYWLRAGN	GYVNYWLRAGNGKKA	529.8	25	25
HLA-DQA1*01:02/DQB1*06:02	1	29	43	15	NTGSLYAEH	DFTNTGSLYAEHDAT	530	20	20
HLA-DQA1*05:01/DQB1*03:01	1	95	109	15	NKQAIVVGK	NIDNKQAIVVGKDLT	530.2	25	25
HLA-DQA1*05:01/DQB1*03:01	1	199	213	15	RWSGIGYVN	GGGEHGRWSGIGYVN	530.6	25	25
HLA-DRB5*01:01	1	266	280	15	VIQAGGHGH	EGVIQAGGHGHIGGD	530.6	31	31
HLA-DQA1*01:02/DQB1*06:02	1	449	463	15	EFAADLRTV	IIQEFAADLRTVYAK	530.8	20	20
HLA-DRB3*02:02	1	325	339	15	YLLDQNRYE	ELLDYLLDQNRYEYI	531.3	13	13
HLA-DRB1*09:01	1	101	115	15	IVVGKDLTL	AIVVGKDLTLSSAHG	532.2	36	36
HLA-DRB1*07:01	1	161	175	15	IRAGEDMHL	LNKLGRIRAGEDMHL	532.4	33	33
HLA-DRB1*03:01	1	153	167	15	LTAAVALLN	RLTAAVALLNKLGRI	534.2	16	16
HLA-DRB5*01:01	1	390	404	15	RKIFGEYKK	GRKIFGEYKKLQGEY	534.6	31	31
HLA-DRB1*08:02	1	152	166	15	LTAAVALLN	ARLTAAVALLNKLGR	535.6	17	17
HLA-DRB1*04:05	1	259	273	15	LLNEGVIQA	EHRHLLNEGVIQAGG	536	24	24
HLA-DRB1*04:05	1	152	166	15	LTAAVALLN	ARLTAAVALLNKLGR	536.3	24	24
HLA-DQA1*04:01/DQB1*04:02	1	463	477	15	QATIDAETD	KQADQATIDAETDKV	536.4	6.7	6.7
HLA-DQA1*04:01/DQB1*04:02	1	462	476	15	QATIDAETD	AKQADQATIDAETDK	536.8	6.8	6.8
HLA-DRB1*11:01	1	8	22	15	LENTGRVDA	SAKLENTGRVDARND	538.9	26	26
HLA-DRB1*01:01	1	78	92	15	IETGNPGSL	TEIETGNPGSLIAEV	539	56	56
HLA-DRB4*01:01	1	457	471	15	TVYAKQADQ	LRTVYAKQADQATID	539.4	27	27
HLA-DRB1*04:01	1	36	50	15	YAEHDATLT	LYAEHDATLTLAQGT	539.5	21	21
HLA-DQA1*03:01/DQB1*03:02	1	440	454	15	EVDGIIQEF	DAETKEVDGIIQEFA	539.7	5.3	5.3
HLA-DRB3*02:02	1	135	149	15	NITNKRAAL	AQNITNKRAALIEAG	540.3	13	13
HLA-DRB1*12:01	1	151	165	15	LTAAVALLN	NARLTAAVALLNKLG	540.4	16	16
HLA-DPA1*02:01/DPB1*14:01	1	476	490	15	RYKSQIDAV	KVAQRYKSQIDAVRL	540.7	4.2	4.2
HLA-DRB1*11:01	1	177	191	15	IENTAKLSG	APRIENTAKLSGEVQ	540.7	26	26
HLA-DQA1*01:02/DQB1*06:02	1	27	41	15	NTGSLYAEH	VADFTNTGSLYAEHD	541.1	20	20
HLA-DRB1*03:01	1	170	184	15	MHLDAPRIE	GEDMHLDAPRIENTA	541.4	16	16
HLA-DRB1*08:02	1	455	469	15	LRTVYAKQA	ADLRTVYAKQADQAT	541.5	17	17
HLA-DRB1*04:01	1	210	224	15	WLRAGNGKK	GYVNYWLRAGNGKKA	541.6	21	21
HLA-DQA1*04:01/DQB1*04:02	1	403	417	15	AKMAVQAVE	EYEKAKMAVQAVEAY	542.4	6.9	6.9
HLA-DRB5*01:01	1	431	445	15	LGGMDAETK	RYGKALGGMDAETKE	542.4	32	32
HLA-DRB1*09:01	1	103	117	15	LTLSSAHGN	VVGKDLTLSSAHGNV	542.7	36	36
HLA-DQA1*01:02/DQB1*06:02	1	221	235	15	KAGTIAAPW	GKKAGTIAAPWYGGD	544.3	20	20
HLA-DQA1*03:01/DQB1*03:02	1	283	297	15	VVRTVSAME	NRSVVRTVSAMEYFK	544.6	5.4	5.4
HLA-DRB1*13:02	1	138	152	15	ITNKRAALI	ITNKRAALIEAGGNA	544.8	28	28
HLA-DPA1*02:01/DPB1*01:01	1	391	405	15	IFGEYKKLQ	RKIFGEYKKLQGEYE	545	17	17
HLA-DRB4*01:01	1	233	247	15	DLTAEQSLI	GGDLTAEQSLIEVGK	545.3	27	27
HLA-DRB1*03:01	1	322	336	15	ELLDYLLDQ	STYELLDYLLDQNRY	545.5	16	16
HLA-DQA1*01:02/DQB1*06:02	1	441	455	15	VDGIIQEFA	AETKEVDGIIQEFAA	545.6	20	20
HLA-DRB1*11:01	1	249	263	15	LNAGARKDE	LYLNAGARKDEHRHL	545.6	26	26
HLA-DRB1*08:02	1	338	352	15	IWGLYPTYT	YIWGLYPTYTEWSVN	546.1	18	18
HLA-DRB3*02:02	1	290	304	15	YFKTPLPVS	VSAMEYFKTPLPVSL	546.2	13	13
HLA-DQA1*01:01/DQB1*05:01	1	326	340	15	LLDYLLDQN	LLDYLLDQNRYEYIW	546.4	9.5	9.5
HLA-DQA1*03:01/DQB1*03:02	1	83	97	15	PGSLIAEVQ	GNPGSLIAEVQENID	546.5	5.4	5.4
HLA-DQA1*05:01/DQB1*03:01	1	94	108	15	NKQAIVVGK	ENIDNKQAIVVGKDL	547.3	25	25
HLA-DRB1*08:02	1	281	295	15	VRTVSAMEY	VDNRSVVRTVSAMEY	547.5	18	18
HLA-DPA1*02:01/DPB1*01:01	1	396	410	15	KLQGEYEKA	EYKKLQGEYEKAKMA	547.7	17	17
HLA-DRB1*09:01	1	449	463	15	IIQEFAADL	IIQEFAADLRTVYAK	548.1	36	36
HLA-DPA1*03:01/DPB1*04:02	1	342	356	15	TYTEWSVNT	LYPTYTEWSVNTLKN	548.4	22	22
HLA-DPA1*01:03/DPB1*04:01	1	322	336	15	ELLDYLLDQ	STYELLDYLLDQNRY	548.5	14	14
HLA-DRB1*13:02	1	7	21	15	KLENTGRVD	NSAKLENTGRVDARN	548.8	28	28
HLA-DRB1*08:02	1	103	117	15	DLTLSSAHG	VVGKDLTLSSAHGNV	550.1	18	18
HLA-DRB1*11:01	1	350	364	15	LKNLDLGYQ	SVNTLKNLDLGYQAK	550.2	26	26
HLA-DRB3*01:01	1	314	328	15	WNFQSTYEL	SPATWNFQSTYELLD	550.3	14	14
HLA-DRB1*08:02	1	136	150	15	ITNKRAALI	QNITNKRAALIEAGG	550.5	18	18
HLA-DQA1*01:02/DQB1*06:02	1	451	465	15	AADLRTVYA	QEFAADLRTVYAKQA	550.6	20	20
HLA-DRB1*15:01	1	115	129	15	VANEANALL	GNVANEANALLWAAG	550.8	26	26
HLA-DRB1*07:01	1	163	177	15	IRAGEDMHL	KLGRIRAGEDMHLDA	551	34	34
HLA-DQA1*03:01/DQB1*03:02	1	53	67	15	QDHILPVAE	DLVVDQDHILPVAEG	551.3	5.5	5.5
HLA-DQA1*04:01/DQB1*04:02	1	121	135	15	NALLWAAGE	ANALLWAAGELTVKA	551.8	7	7
HLA-DRB5*01:01	1	395	409	15	YKKLQGEYE	GEYKKLQGEYEKAKM	552.5	32	32
HLA-DRB5*01:01	1	382	396	15	LESAEGRKI	GHTLESAEGRKIFGE	553.1	32	32
HLA-DQA1*01:02/DQB1*06:02	1	450	464	15	AADLRTVYA	IQEFAADLRTVYAKQ	553.6	20	20
HLA-DRB1*13:02	1	106	120	15	LSSAHGNVA	KDLTLSSAHGNVANE	554.1	28	28
HLA-DQA1*05:01/DQB1*02:01	1	463	477	15	QATIDAETD	KQADQATIDAETDKV	554.2	14	14
HLA-DPA1*02:01/DPB1*01:01	1	393	407	15	KLQGEYEKA	IFGEYKKLQGEYEKA	555	18	18
HLA-DPA1*02:01/DPB1*01:01	1	240	254	15	EVGKDLYLN	QSLIEVGKDLYLNAG	555.2	18	18
HLA-DRB1*11:01	1	178	192	15	IENTAKLSG	PRIENTAKLSGEVQR	555.9	26	26
HLA-DRB1*01:01	1	51	65	15	LVVDQDHIL	QRDLVVDQDHILPVA	556.3	57	57
HLA-DQA1*01:02/DQB1*06:02	1	96	110	15	NKQAIVVGK	IDNKQAIVVGKDLTL	556.6	20	20
HLA-DQA1*01:01/DQB1*05:01	1	445	459	15	IIQEFAADL	EVDGIIQEFAADLRT	556.8	9.7	9.7
HLA-DRB1*03:01	1	166	180	15	IRAGEDMHL	RIRAGEDMHLDAPRI	558	16	16
HLA-DRB1*12:01	1	448	462	15	AADLRTVYA	GIIQEFAADLRTVYA	558	17	17
HLA-DRB1*04:01	1	104	118	15	DLTLSSAHG	VGKDLTLSSAHGNVA	558	21	21
HLA-DQA1*03:01/DQB1*03:02	1	281	295	15	VVRTVSAME	VDNRSVVRTVSAMEY	558.1	5.6	5.6
HLA-DRB1*01:01	1	282	296	15	VVRTVSAME	DNRSVVRTVSAMEYF	558.6	57	57
HLA-DQA1*01:02/DQB1*06:02	1	121	135	15	NALLWAAGE	ANALLWAAGELTVKA	558.7	20	20
HLA-DRB1*13:02	1	447	461	15	IIQEFAADL	DGIIQEFAADLRTVY	558.7	28	28
HLA-DRB1*03:01	1	65	79	15	LRVKAKSLT	AEGTLRVKAKSLTTE	558.8	16	16
HLA-DRB1*04:05	1	203	217	15	WSGIGYVNY	HGRWSGIGYVNYWLR	559.2	25	25
HLA-DRB3*01:01	1	33	47	15	AEHDATLTL	TGSLYAEHDATLTLA	559.7	14	14
HLA-DPA1*02:01/DPB1*01:01	1	295	309	15	TPLPVSLTA	YFKTPLPVSLTALDN	560.1	18	18
[truncated: 10,880 more rows]

## Sheet: Sheet2
HLA-DRB1*13:02	1	209	223	15	LYLNAGARK	IEVGKDLYLNAGARK	5.2	0.41	0.41	Non-toxic	Non-Allergen	IFN-g
HLA-DRB3*01:01	1	292	306	15	YLLDQNRYE	LLDYLLDQNRYEYIW	20.6	0.83	0.83	Non-toxic	Non-Allergen
HLA-DRB3*01:01	1	293	307	15	YLLDQNRYE	LDYLLDQNRYEYIWG	27.6	1.2	1.2	Non-toxic	Non-Allergen
HLA-DRB1*04:05	1	289	303	15	YLLDQNRYE	TYELLDYLLDQNRYE	40.8	1.2	1.2	Non-toxic	Non-Allergen
HLA-DRB3*01:01	1	414	428	15	FAADLRTVY	GIIQEFAADLRTVYA	29.6	1.3	1.3	Non-toxic	Non-Allergen
HLA-DRB3*01:01	1	294	308	15	YLLDQNRYE	DYLLDQNRYEYIWGL	43.5	2	2	Non-toxic	Non-Allergen
HLA-DRB1*13:02	1	100	114	15	ITNKRAALI	KAQNITNKRAALIEA	15.7	2.1	2.1	Non-toxic	Non-Allergen
HLA-DRB1*13:02	1	99	113	15	ITNKRAALI	VKAQNITNKRAALIE	16.9	2.3	2.3	Non-toxic	Non-Allergen
HLA-DRB1*11:01	1	126	140	15	LNKLGRIRA	LLNKLGRIRAGEDMH	22.6	2.3	2.3	Non-toxic	Non-Allergen
HLA-DRB1*13:02	1	98	112	15	ITNKRAALI	TVKAQNITNKRAALI	17.5	2.4	2.4	Non-toxic	Non-Allergen
HLA-DQA1*05:01/DQB1*03:01	1	270	284	15	NRAGLSPAT	LTALDNRAGLSPATW	48.1	2.6	2.6	Non-toxic	Non-Allergen
HLA-DRB1*07:01	1	248	262	15	VVRTVSAME	DNRSVVRTVSAMEYF	24.9	2.9	2.9	Non-toxic	Non-Allergen
HLA-DRB1*11:01	1	119	133	15	VALLNKLGR	RLTAAVALLNKLGRI	28.4	3	3	Non-toxic	Non-Allergen
HLA-DRB1*07:01	1	249	263	15	VVRTVSAME	NRSVVRTVSAMEYFK	26.8	3.1	3.1	Non-toxic	Non-Allergen
HLA-DRB1*09:01	1	249	263	15	VRTVSAMEY	NRSVVRTVSAMEYFK	43.5	3.7	3.7	Non-toxic	Non-Allergen
HLA-DRB1*09:01	1	248	262	15	VRTVSAMEY	DNRSVVRTVSAMEYF	44.3	3.8	3.8	Non-toxic	Non-Allergen
HLA-DRB1*07:01	1	250	264	15	VVRTVSAME	RSVVRTVSAMEYFKT	32.2	3.9	3.9	Non-toxic	Non-Allergen
HLA-DRB1*09:01	1	250	264	15	VRTVSAMEY	RSVVRTVSAMEYFKT	45.2	3.9	3.9	Non-toxic	Non-Allergen
HLA-DRB1*07:01	1	247	261	15	VVRTVSAME	VDNRSVVRTVSAMEY	33.3	4	4	Non-toxic	Non-Allergen
HLA-DRB1*01:01	1	257	271	15	FKTPLPVSL	SAMEYFKTPLPVSLT	13.4	4.2	4.2	Non-toxic	Non-Allergen
HLA-DRB5*01:01	1	209	223	15	LYLNAGARK	IEVGKDLYLNAGARK	30.3	4.6	4.6	Non-toxic	Non-Allergen
HLA-DRB1*13:02	1	249	263	15	VRTVSAMEY	NRSVVRTVSAMEYFK	34.2	4.6	4.6	Non-toxic	Non-Allergen
HLA-DRB1*13:02	1	248	262	15	VRTVSAMEY	DNRSVVRTVSAMEYF	35.8	4.8	4.8	Non-toxic	Non-Allergen
HLA-DRB5*01:01	1	178	192	15	WLRAGNGKK	VNYWLRAGNGKKAGT	4	0.1	0.1	Non-toxic	Allergen
HLA-DRB5*01:01	1	177	191	15	WLRAGNGKK	YVNYWLRAGNGKKAG	4.2	0.1	0.1	Non-toxic	Allergen
HLA-DQA1*01:02/DQB1*06:02	1	82	96	15	NEANALLWA	NVANEANALLWAAGE	17	0.1	0.1	Non-toxic	Allergen
HLA-DQA1*01:02/DQB1*06:02	1	81	95	15	NEANALLWA	GNVANEANALLWAAG	19.5	0.11	0.11	Non-toxic	Allergen
HLA-DQA1*01:02/DQB1*06:02	1	83	97	15	NEANALLWA	VANEANALLWAAGEL	19.5	0.11	0.11	Non-toxic	Allergen
HLA-DRB5*01:01	1	176	190	15	WLRAGNGKK	GYVNYWLRAGNGKKA	4.4	0.13	0.13	Non-toxic	Allergen
HLA-DRB5*01:01	1	179	193	15	WLRAGNGKK	NYWLRAGNGKKAGTI	4.5	0.14	0.14	Non-toxic	Allergen
HLA-DRB1*11:01	1	123	137	15	LNKLGRIRA	AVALLNKLGRIRAGE	4.6	0.16	0.16	Non-toxic	Allergen
HLA-DRB1*11:01	1	122	136	15	LNKLGRIRA	AAVALLNKLGRIRAG	4.8	0.18	0.18	Non-toxic	Allergen
HLA-DRB1*11:01	1	124	138	15	LNKLGRIRA	VALLNKLGRIRAGED	5.7	0.23	0.23	Non-toxic	Allergen
HLA-DPA1*01:03/DPB1*02:01	1	298	312	15	YIWGLYPTY	DQNRYEYIWGLYPTY	16.7	0.24	0.24	Toxic	Allergen
HLA-DPA1*01:03/DPB1*02:01	1	299	313	15	YIWGLYPTY	QNRYEYIWGLYPTYT	16.8	0.24	0.24	Toxic	Allergen
HLA-DQA1*01:02/DQB1*06:02	1	84	98	15	EANALLWAA	ANEANALLWAAGELT	25.4	0.25	0.25	Non-toxic	Allergen
HLA-DPA1*01:03/DPB1*02:01	1	300	314	15	YIWGLYPTY	NRYEYIWGLYPTYTE	18.6	0.29	0.29	Non-toxic	Allergen
HLA-DQA1*01:01/DQB1*05:01	1	286	300	15	ELLDYLLDQ	FQSTYELLDYLLDQN	26.8	0.3	0.3	Non-toxic	Allergen
HLA-DRB1*13:02	1	211	225	15	LYLNAGARK	VGKDLYLNAGARKDE	4.6	0.31	0.31	Non-toxic	Allergen
HLA-DRB1*13:02	1	210	224	15	LYLNAGARK	EVGKDLYLNAGARKD	4.7	0.31	0.31	Non-toxic	Allergen
HLA-DQA1*01:01/DQB1*05:01	1	287	301	15	ELLDYLLDQ	QSTYELLDYLLDQNR	27.7	0.31	0.31	Non-toxic	Allergen
HLA-DRB1*11:01	1	121	135	15	LNKLGRIRA	TAAVALLNKLGRIRA	6.5	0.32	0.32	Non-toxic	Allergen
HLA-DRB1*13:02	1	212	226	15	LYLNAGARK	GKDLYLNAGARKDEH	4.8	0.33	0.33	Non-toxic	Allergen
HLA-DRB1*11:01	1	125	139	15	LNKLGRIRA	ALLNKLGRIRAGEDM	6.6	0.34	0.34	Non-toxic	Allergen
HLA-DQA1*01:01/DQB1*05:01	1	288	302	15	ELLDYLLDQ	STYELLDYLLDQNRY	31.2	0.34	0.34	Non-toxic	Allergen
HLA-DRB5*01:01	1	180	194	15	WLRAGNGKK	YWLRAGNGKKAGTIA	5.7	0.35	0.35	Non-toxic	Allergen
HLA-DPA1*01:03/DPB1*02:01	1	301	315	15	YIWGLYPTY	RYEYIWGLYPTYTEW	21.5	0.37	0.37	Non-toxic	Allergen
HLA-DQA1*01:02/DQB1*06:02	1	80	94	15	NEANALLWA	HGNVANEANALLWAA	29.6	0.39	0.39	Non-toxic	Allergen
HLA-DRB1*07:01	1	113	127	15	ARLTAAVAL	EAGGNARLTAAVALL	7.2	0.44	0.44	Non-toxic	Allergen
HLA-DQA1*01:01/DQB1*05:01	1	289	303	15	ELLDYLLDQ	TYELLDYLLDQNRYE	38	0.44	0.44	Non-toxic	Allergen
HLA-DRB1*07:01	1	114	128	15	ARLTAAVAL	AGGNARLTAAVALLN	7.9	0.49	0.49	Non-toxic	Allergen
HLA-DRB1*03:01	1	415	429	15	FAADLRTVY	IIQEFAADLRTVYAK	17.5	0.5	0.5	Non-toxic	Allergen
HLA-DRB1*13:02	1	213	227	15	LYLNAGARK	KDLYLNAGARKDEHR	5.9	0.52	0.52	Non-toxic	Allergen
HLA-DRB1*07:01	1	112	126	15	ARLTAAVAL	IEAGGNARLTAAVAL	8.3	0.52	0.52	Non-toxic	Allergen
HLA-DQA1*05:01/DQB1*02:01	1	410	424	15	VDGIIQEFA	KEVDGIIQEFAADLR	41.3	0.56	0.56	Non-toxic	Allergen
HLA-DQA1*05:01/DQB1*02:01	1	406	420	15	VDGIIQEFA	DAETKEVDGIIQEFA	41.8	0.57	0.57	Non-toxic	Allergen
HLA-DQA1*01:01/DQB1*05:01	1	285	299	15	QSTYELLDY	NFQSTYELLDYLLDQ	44.9	0.57	0.57	Non-toxic	Allergen
HLA-DQA1*05:01/DQB1*02:01	1	409	423	15	VDGIIQEFA	TKEVDGIIQEFAADL	42.4	0.58	0.58	Non-toxic	Allergen
HLA-DRB3*02:02	1	212	226	15	LYLNAGARK	GKDLYLNAGARKDEH	10.2	0.6	0.6	Non-toxic	Allergen
HLA-DRB1*03:01	1	416	430	15	FAADLRTVY	IQEFAADLRTVYAKQ	20.1	0.6	0.6	Non-toxic	Allergen
HLA-DRB3*02:02	1	213	227	15	LYLNAGARK	KDLYLNAGARKDEHR	10.6	0.61	0.61	Non-toxic	Allergen
HLA-DRB1*07:01	1	115	129	15	ARLTAAVAL	GGNARLTAAVALLNK	9	0.62	0.62	Non-toxic	Allergen
HLA-DQA1*05:01/DQB1*02:01	1	408	422	15	VDGIIQEFA	ETKEVDGIIQEFAAD	47.1	0.64	0.64	Non-toxic	Allergen
HLA-DRB1*03:01	1	17	31	15	LVVDQDHIL	QRDLVVDQDHILPVA	20.8	0.65	0.65	Non-toxic	Allergen
HLA-DRB5*01:01	1	175	189	15	WLRAGNGKK	IGYVNYWLRAGNGKK	7.7	0.66	0.66	Non-toxic	Allergen
HLA-DRB1*03:01	1	18	32	15	LVVDQDHIL	RDLVVDQDHILPVAE	22.3	0.67	0.67	Non-toxic	Allergen
HLA-DQA1*05:01/DQB1*02:01	1	407	421	15	VDGIIQEFA	AETKEVDGIIQEFAA	49.9	0.7	0.7	Non-toxic	Allergen
HLA-DRB1*07:01	1	116	130	15	ARLTAAVAL	GNARLTAAVALLNKL	9.9	0.71	0.71	Non-toxic	Allergen
HLA-DRB1*03:01	1	414	428	15	FAADLRTVY	GIIQEFAADLRTVYA	22.9	0.71	0.71	Non-toxic	Allergen
HLA-DRB3*02:02	1	211	225	15	LYLNAGARK	VGKDLYLNAGARKDE	11.9	0.72	0.72	Non-toxic	Allergen
HLA-DRB1*12:01	1	121	135	15	LNKLGRIRA	TAAVALLNKLGRIRA	48.6	0.79	0.79	Non-toxic	Allergen
HLA-DPA1*01:03/DPB1*04:01	1	283	297	15	FQSTYELLD	TWNFQSTYELLDYLL	29.1	0.84	0.84	Non-toxic	Allergen
HLA-DRB3*01:01	1	291	305	15	YLLDQNRYE	ELLDYLLDQNRYEYI	22.4	0.91	0.91	Non-toxic	Allergen
HLA-DRB3*02:02	1	210	224	15	LYLNAGARK	EVGKDLYLNAGARKD	15.4	0.94	0.94	Non-toxic	Allergen
HLA-DRB1*03:01	1	16	30	15	LVVDQDHIL	TQRDLVVDQDHILPV	28.1	0.95	0.95	Non-toxic	Allergen
HLA-DQA1*01:02/DQB1*06:02	1	85	99	15	EANALLWAA	NEANALLWAAGELTV	47.7	0.95	0.95	Non-toxic	Allergen
HLA-DPA1*01:03/DPB1*04:01	1	282	296	15	FQSTYELLD	ATWNFQSTYELLDYL	32.4	1	1	Non-toxic	Allergen
HLA-DRB1*07:01	1	117	131	15	ARLTAAVAL	NARLTAAVALLNKLG	12.4	1.1	1.1	Non-toxic	Allergen
HLA-DQA1*05:01/DQB1*03:01	1	324	338	15	GYQAKPAPT	DLGYQAKPAPTAPPM	27.9	1.1	1.1	Non-toxic	Allergen
HLA-DRB1*03:01	1	417	431	15	FAADLRTVY	QEFAADLRTVYAKQA	32.5	1.1	1.1	Non-toxic	Allergen
HLA-DPA1*01:03/DPB1*04:01	1	284	298	15	FQSTYELLD	WNFQSTYELLDYLLD	32.9	1.1	1.1	Non-toxic	Allergen
HLA-DQA1*05:01/DQB1*03:01	1	325	339	15	AKPAPTAPP	LGYQAKPAPTAPPMP	29.9	1.2	1.2	Non-toxic	Allergen
HLA-DQA1*05:01/DQB1*03:01	1	323	337	15	GYQAKPAPT	LDLGYQAKPAPTAPP	30.2	1.2	1.2	Non-toxic	Allergen
HLA-DPA1*01:03/DPB1*02:01	1	302	316	15	YIWGLYPTY	YEYIWGLYPTYTEWS	34.9	1.2	1.2	Non-toxic	Allergen
HLA-DRB1*11:01	1	120	134	15	VALLNKLGR	LTAAVALLNKLGRIR	13.4	1.3	1.3	Non-toxic	Allergen
HLA-DRB3*02:02	1	209	223	15	LYLNAGARK	IEVGKDLYLNAGARK	25.2	1.4	1.4	Non-toxic	Allergen
HLA-DRB1*03:01	1	19	33	15	VDQDHILPV	DLVVDQDHILPVAEG	37.6	1.4	1.4	Non-toxic	Allergen
HLA-DPA1*01:03/DPB1*04:01	1	281	295	15	FQSTYELLD	PATWNFQSTYELLDY	45.6	1.4	1.4	Non-toxic	Allergen
HLA-DRB3*01:01	1	415	429	15	FAADLRTVY	IIQEFAADLRTVYAK	32.3	1.5	1.5	Non-toxic	Allergen
HLA-DQA1*05:01/DQB1*03:01	1	326	340	15	AKPAPTAPP	GYQAKPAPTAPPMPK	33.3	1.5	1.5	Non-toxic	Allergen
HLA-DPA1*01:03/DPB1*02:01	1	283	297	15	NFQSTYELL	TWNFQSTYELLDYLL	43.7	1.5	1.5	Non-toxic	Allergen
HLA-DPA1*01:03/DPB1*02:01	1	284	298	15	YELLDYLLD	WNFQSTYELLDYLLD	43.7	1.5	1.5	Non-toxic	Allergen
HLA-DRB3*01:01	1	290	304	15	YLLDQNRYE	YELLDYLLDQNRYEY	34.1	1.6	1.6	Non-toxic	Allergen
HLA-DQA1*05:01/DQB1*03:01	1	322	336	15	GYQAKPAPT	NLDLGYQAKPAPTAP	35.1	1.6	1.6	Non-toxic	Allergen
HLA-DQA1*05:01/DQB1*03:01	1	111	125	15	GGNARLTAA	LIEAGGNARLTAAVA	35.7	1.6	1.6	Non-toxic	Allergen
HLA-DRB3*01:01	1	416	430	15	FAADLRTVY	IQEFAADLRTVYAKQ	35.7	1.6	1.6	Non-toxic	Allergen
HLA-DRB1*04:05	1	290	304	15	YLLDQNRYE	YELLDYLLDQNRYEY	45.4	1.6	1.6	Non-toxic	Allergen
HLA-DRB1*01:01	1	259	273	15	FKTPLPVSL	MEYFKTPLPVSLTAL	7.5	1.7	1.7	Non-toxic	Allergen
HLA-DRB1*13:02	1	77	91	15	NVANEANAL	SSAHGNVANEANALL	12.9	1.7	1.7	Non-toxic	Allergen
HLA-DQA1*05:01/DQB1*03:01	1	272	286	15	NRAGLSPAT	ALDNRAGLSPATWNF	36.6	1.7	1.7	Non-toxic	Allergen
HLA-DQA1*05:01/DQB1*03:01	1	112	126	15	GGNARLTAA	IEAGGNARLTAAVAL	37.1	1.7	1.7	Non-toxic	Allergen
HLA-DRB1*03:01	1	413	427	15	FAADLRTVY	DGIIQEFAADLRTVY	42.9	1.7	1.7	Non-toxic	Allergen
HLA-DRB5*01:01	1	212	226	15	LYLNAGARK	GKDLYLNAGARKDEH	13.5	1.8	1.8	Non-toxic	Allergen
HLA-DRB1*13:02	1	79	93	15	NVANEANAL	AHGNVANEANALLWA	13.6	1.8	1.8	Non-toxic	Allergen
HLA-DRB1*13:02	1	78	92	15	NVANEANAL	SAHGNVANEANALLW	13.8	1.8	1.8	Non-toxic	Allergen
HLA-DRB3*01:01	1	413	427	15	FAADLRTVY	DGIIQEFAADLRTVY	38.8	1.8	1.8	Non-toxic	Allergen
HLA-DRB5*01:01	1	211	225	15	LYLNAGARK	VGKDLYLNAGARKDE	14.4	2	2	Non-toxic	Allergen
HLA-DRB1*13:02	1	214	228	15	LYLNAGARK	DLYLNAGARKDEHRH	15.1	2	2	Non-toxic	Allergen
HLA-DRB1*09:01	1	114	128	15	ARLTAAVAL	AGGNARLTAAVALLN	28.4	2	2	Non-toxic	Allergen
HLA-DQA1*05:01/DQB1*03:01	1	110	124	15	EAGGNARLT	ALIEAGGNARLTAAV	40.2	2	2	Non-toxic	Allergen
HLA-DRB1*01:01	1	258	272	15	FKTPLPVSL	AMEYFKTPLPVSLTA	9	2.2	2.2	Non-toxic	Allergen
HLA-DRB1*09:01	1	113	127	15	ARLTAAVAL	EAGGNARLTAAVALL	30.3	2.2	2.2	Non-toxic	Allergen
HLA-DQA1*05:01/DQB1*03:01	1	273	287	15	NRAGLSPAT	LDNRAGLSPATWNFQ	42.2	2.2	2.2	Non-toxic	Allergen
HLA-DQA1*05:01/DQB1*03:01	1	271	285	15	NRAGLSPAT	TALDNRAGLSPATWN	42.3	2.2	2.2	Non-toxic	Allergen
HLA-DRB1*01:01	1	260	274	15	FKTPLPVSL	EYFKTPLPVSLTALD	9.1	2.3	2.3	Non-toxic	Allergen
HLA-DRB5*01:01	1	213	227	15	LYLNAGARK	KDLYLNAGARKDEHR	15.9	2.3	2.3	Non-toxic	Allergen
HLA-DRB1*13:02	1	80	94	15	NVANEANAL	HGNVANEANALLWAA	17.9	2.4	2.4	Non-toxic	Allergen
HLA-DRB1*09:01	1	115	129	15	ARLTAAVAL	GGNARLTAAVALLNK	32.4	2.4	2.4	Non-toxic	Allergen
HLA-DQA1*05:01/DQB1*03:01	1	321	335	15	GYQAKPAPT	KNLDLGYQAKPAPTA	44.5	2.4	2.4	Non-toxic	Allergen
HLA-DQA1*05:01/DQB1*03:01	1	113	127	15	GGNARLTAA	EAGGNARLTAAVALL	44.8	2.4	2.4	Non-toxic	Allergen
HLA-DRB4*01:01	1	371	385	15	KMAVQAVEA	EKAKMAVQAVEAYGE	46.6	2.4	2.4	Non-toxic	Allergen
HLA-DRB4*01:01	1	372	386	15	KMAVQAVEA	KAKMAVQAVEAYGEA	46.7	2.4	2.4	Non-toxic	Allergen
HLA-DRB3*02:02	1	214	228	15	LYLNAGARK	DLYLNAGARKDEHRH	49.5	2.4	2.4	Non-toxic	Allergen
HLA-DRB1*13:02	1	101	115	15	ITNKRAALI	AQNITNKRAALIEAG	18.9	2.6	2.6	Non-toxic	Allergen
HLA-DQA1*05:01/DQB1*03:01	1	274	288	15	NRAGLSPAT	DNRAGLSPATWNFQS	48	2.6	2.6	Non-toxic	Allergen
HLA-DRB1*07:01	1	118	132	15	ARLTAAVAL	ARLTAAVALLNKLGR	23	2.7	2.7	Non-toxic	Allergen
HLA-DRB5*01:01	1	210	224	15	LYLNAGARK	EVGKDLYLNAGARKD	17.7	2.8	2.8	Non-toxic	Allergen
HLA-DRB1*13:02	1	76	90	15	NVANEANAL	LSSAHGNVANEANAL	20.8	2.9	2.9	Non-toxic	Allergen
HLA-DRB5*01:01	1	181	195	15	WLRAGNGKK	WLRAGNGKKAGTIAA	18.8	3	3	Non-toxic	Allergen
HLA-DRB1*15:01	1	170	184	15	GIGYVNYWL	GRWSGIGYVNYWLRA	45.2	3	3	Non-toxic	Allergen
HLA-DRB1*09:01	1	116	130	15	ARLTAAVAL	GNARLTAAVALLNKL	38.6	3.1	3.1	Non-toxic	Allergen
HLA-DRB1*09:01	1	112	126	15	ARLTAAVAL	IEAGGNARLTAAVAL	40.8	3.3	3.3	Non-toxic	Allergen
HLA-DRB1*15:01	1	413	427	15	IIQEFAADL	DGIIQEFAADLRTVY	50	3.5	3.5	Non-toxic	Allergen
HLA-DRB1*01:01	1	261	275	15	FKTPLPVSL	YFKTPLPVSLTALDN	13.3	4.2	4.2	Non-toxic	Allergen
HLA-DRB1*13:02	1	102	116	15	ITNKRAALI	QNITNKRAALIEAGG	31.5	4.2	4.2	Non-toxic	Allergen
HLA-DRB1*11:01	1	33	47	15	LRVKAKSLT	GTLRVKAKSLTTEIE	40.3	4.2	4.2	Non-toxic	Allergen
HLA-DRB1*01:01	1	116	130	15	LTAAVALLN	GNARLTAAVALLNKL	13.6	4.3	4.3	Non-toxic	Allergen
HLA-DRB1*13:02	1	81	95	15	NVANEANAL	GNVANEANALLWAAG	31.6	4.3	4.3	Non-toxic	Allergen
HLA-DRB5*01:01	1	214	228	15	LYLNAGARK	DLYLNAGARKDEHRH	28.7	4.4	4.4	Non-toxic	Allergen
HLA-DRB1*01:01	1	115	129	15	NARLTAAVA	GGNARLTAAVALLNK	14.4	4.6	4.6	Non-toxic	Allergen
HLA-DRB1*11:01	1	32	46	15	LRVKAKSLT	EGTLRVKAKSLTTEI	46.1	4.7	4.7	Non-toxic	Allergen

## Sheet: Sheet3
allele	Start	End	Length	Core- peptide	Peptide	ic50	rank	adjusted_rank	Toxicity	Allergenicity	IFN-g	IL-4	antigenicity
HLA-DRB1*13:02	209	223	15	LYLNAGARK	IEVGKDLYLNAGARK	5.2	0.41	0.41	Non-toxic	Non-Allergen	Negative	Inducer	0.68
HLA-DRB3*01:01	293	307	15	YLLDQNRYE	LDYLLDQNRYEYIWG	27.6	1.2	1.2	Non-toxic	Non-Allergen	Positive	Inducer	0.1912
HLA-DRB3*01:01	414	428	15	FAADLRTVY	GIIQEFAADLRTVYA	29.6	1.3	1.3	Non-toxic	Non-Allergen	Positive	Inducer	0.1891
HLA-DRB3*01:01	294	308	15	YLLDQNRYE	DYLLDQNRYEYIWGL	43.5	2	2	Non-toxic	Non-Allergen	Positive	Inducer	0.3298
HLA-DRB1*13:02	100	114	15	ITNKRAALI	KAQNITNKRAALIEA	15.7	2.1	2.1	Non-toxic	Non-Allergen	Positive	Inducer	0.4100
HLA-DRB3*01:01	100.5	114.5	15	YLLDQNRYE	LDYLLDQNRYEYIWG	23.65	2.5	2.5	Non-toxic	Non-Allergen	Positive	Inducer	0.1912
HLA-DRB1*11:01	126	140	15	LNKLGRIRA	LLNKLGRIRAGEDMH	22.6	2.3	2.3	Non-toxic	Non-Allergen	Negative	Inducer	0.0534
HLA-DRB1*13:02	98	112	15	ITNKRAALI	TVKAQNITNKRAALI	17.5	2.4	2.4	Non-toxic	Non-Allergen	Positive	Inducer	0.6475
HLA-DRB1*07:01	250	264	15	VVRTVSAME	RSVVRTVSAMEYFKT	32.2	3.9	3.9	Non-toxic	Non-Allergen	Positive	Inducer	-0.3914
HLA-DRB1*09:01	250	264	15	VRTVSAMEY	RSVVRTVSAMEYFKT	45.2	3.9	3.9	Non-toxic	Non-Allergen	Positive	Inducer	-0.3915
HLA-DRB5*01:01	209	223	15	LYLNAGARK	IEVGKDLYLNAGARK	30.3	4.6	4.6	Non-toxic	Non-Allergen	Negative	Inducer	0.6800
HLA-DRB3*01:01	292	306	15	YLLDQNRYE	LLDYLLDQNRYEYIW	20.6	0.83	0.83	Non-toxic	Non-Allergen	Positive	Non-inducer	0.3589
HLA-DRB1*04:05	289	303	15	YLLDQNRYE	TYELLDYLLDQNRYE	40.8	1.2	1.2	Non-toxic	Non-Allergen	Positive	Non-inducer	0.1747
HLA-DQA1*05:01/DQB1*03:01	270	284	15	NRAGLSPAT	LTALDNRAGLSPATW	48.1	2.6	2.6	Non-toxic	Non-Allergen	Positive	Non-inducer	0.6264
HLA-DRB1*07:01	248	262	15	VVRTVSAME	DNRSVVRTVSAMEYF	24.9	2.9	2.9	Non-toxic	Non-Allergen	Positive	Non-inducer	0.0528
HLA-DRB1*11:01	119	133	15	VALLNKLGR	RLTAAVALLNKLGRI	28.4	3	3	Non-toxic	Non-Allergen	Positive	Non-inducer	-0.4518
HLA-DRB1*07:01	249	263	15	VVRTVSAME	NRSVVRTVSAMEYFK	26.8	3.1	3.1	Non-toxic	Non-Allergen	Positive	Non-inducer	-0.1916
HLA-DRB1*09:01	249	263	15	VRTVSAMEY	NRSVVRTVSAMEYFK	43.5	3.7	3.7	Non-toxic	Non-Allergen	Positive	Non-inducer	-0.1916
HLA-DRB1*09:01	248	262	15	VRTVSAMEY	DNRSVVRTVSAMEYF	44.3	3.8	3.8	Non-toxic	Non-Allergen	Positive	Non-inducer	0.0528
HLA-DRB1*07:01	247	261	15	VVRTVSAME	VDNRSVVRTVSAMEY	33.3	4	4	Non-toxic	Non-Allergen	Positive	Non-inducer	0.3365
HLA-DRB1*01:01	257	271	15	FKTPLPVSL	SAMEYFKTPLPVSLT	13.4	4.2	4.2	Non-toxic	Non-Allergen	Positive	Non-inducer	0.0434
HLA-DRB1*13:02	249	263	15	VRTVSAMEY	NRSVVRTVSAMEYFK	34.2	4.6	4.6	Non-toxic	Non-Allergen	Positive	Non-inducer	-0.1916
HLA-DRB1*13:02	248	262	15	VRTVSAMEY	DNRSVVRTVSAMEYF	35.8	4.8	4.8	Non-toxic	Non-Allergen	Positive	Non-inducer	0.0528

## Sheet: Sheet4
allele	Start	End	Length	Peptide	ic50	rank	Toxicity	Allergenicity	IFN-g	IL-4	antigenicity
HLA-DRB1*13:02	209	223	15	IEVGKDLYLNAGARK	5.2	0.41	Non-toxic	Non-Allergen	Negative	Inducer	0.68
HLA-DRB3*01:01	293	307	15	LDYLLDQNRYEYIWG	27.6	1.2	Non-toxic	Non-Allergen	Positive	Inducer	0.1912
HLA-DRB3*01:01	414	428	15	GIIQEFAADLRTVYA	29.6	1.3	Non-toxic	Non-Allergen	Positive	Inducer	0.1891
HLA-DRB3*01:01	294	308	15	DYLLDQNRYEYIWGL	43.5	2	Non-toxic	Non-Allergen	Positive	Inducer	0.3298
HLA-DRB1*13:02	100	114	15	KAQNITNKRAALIEA	15.7	2.1	Non-toxic	Non-Allergen	Positive	Inducer	0.4100
HLA-DRB3*01:01	100.5	114.5	15	LDYLLDQNRYEYIWG	23.65	2.5	Non-toxic	Non-Allergen	Positive	Inducer	0.1912
HLA-DRB1*11:01	126	140	15	LLNKLGRIRAGEDMH	22.6	2.3	Non-toxic	Non-Allergen	Negative	Inducer	0.0534
HLA-DRB1*13:02	98	112	15	TVKAQNITNKRAALI	17.5	2.4	Non-toxic	Non-Allergen	Positive	Inducer	0.6475
HLA-DRB1*07:01	250	264	15	RSVVRTVSAMEYFKT	32.2	3.9	Non-toxic	Non-Allergen	Positive	Inducer	-0.3914
HLA-DRB1*09:01	250	264	15	RSVVRTVSAMEYFKT	45.2	3.9	Non-toxic	Non-Allergen	Positive	Inducer	-0.3915
