# Supplementary material for: In silico design and evaluation of a multiepitope vaccine against Bordetella pertussis: structural, immunological, and biological properties
Source: Genomics Inform. 2025 Jul 1;23:16. doi: 10.1186/s44342-025-00049-0 (PMC12220642; doi:10.1186/s44342-025-00049-0)
Supplement: Supplementary file 5 — Supplementary Material 5: Table S5. 12 linear epitopes were identified from the S1 proteins. [file 44342_2025_49_MOESM5_ESM.xlsx]

## Sheet: Sheet1
No.	Start	End	Peptide	Length	Toxicity	Alergenicity	Ig prediction/ Score
1	15	31	GTQRDLVVDQDHILPVA	17	Non-toxic	Allergen
2	43	50	TTEIETGN	8	Non-toxic	Non	Non-Epi
3	60	70	ENIDNKQAIVV	11	Non-toxic	Non	Non-Epi
4	86	91	EANALL	6	Non-toxic	Non	Non-Epi
5	104	112	ITNKRAALI	9	Non-toxic	Non	Non-Epi
6	130	136	LGRIRAG	7	Non-toxic	Non	Non-Epi
7	151	207	KLSGEVQRKGVQDVGGGEHGRWSGIGYVNYWLRAGNGKKAGTIAAPWYGGDLTAEQS	57	Non-toxic	Non	Ig A/0.992, IgG/1.157
8	217	231	LNAGARKDEHRHLLN	15	Non-toxic	Allergen
9	242	257	HIGGDVDNRSVVRTVS	16	Non-toxic	Allergen
10	260	285	EYFKTPLPVSLTALDNRAGLSPATWN	26	Non-toxic	Non	IgG/1.071		No.	Start	End	Peptide	Length	Toxicity	Alergenicity	Ig prediction/ Score	Antigenicity
11	298	302	DQNRY	5	Non-toxic	Non	Non-Epi		1	43	50	TTEIETGN	8	Non-toxic	Non	Non-Epi	1.4583
12	311	358	TYTEWSVNTLKNLDLGYQAKPAPTAPPMPKAPELDLRGHTLESAEGRK	48	Non-toxic	Non	IgG/0.936		2	60	70	ENIDNKQAIVV	11	Non-toxic	Non	Non-Epi	0.2878
13	362	362	E	1					3	86	91	EANALL	6	Non-toxic	Non	Non-Epi	-0.238
14	364	374	KKLQGEYEKAK	11	Non-toxic	Non	Non-Epi		4	104	112	ITNKRAALI	9	Non-toxic	Non	Non-Epi	-0.2878
15	385	414	EATRRVHDQLGQRYGKALGGMDAETKEVDG	30	Non-toxic	Non	Non-Epi		5	130	136	LGRIRAG	7	Non-toxic	Non	Non-Epi	-0.1518
16	427	453	YAKQADQATIDAETDKVAQRYKSQIDA	27	Non-toxic	Non	Non-Epi		6	260	285	EYFKTPLPVSLTALDNRAGLSPATWN	26	Non-toxic	Non	IgG/1.071	0.4516
									7	298	302	DQNRY	5	Non-toxic	Non	Non-Epi	N/A
									8	311	358	TYTEWSVNTLKNLDLGYQAKPAPTAPPMPKAPELDLRGHTLESAEGRK	48	Non-toxic	Non	IgG/0.936	0.8092
									9	364	374	KKLQGEYEKAK	11	Non-toxic	Non	Non-Epi	0.9891
									10	385	414	EATRRVHDQLGQRYGKALGGMDAETKEVDG	30	Non-toxic	Non	Non-Epi	1.4128
									11	427	453	YAKQADQATIDAETDKVAQRYKSQIDA	27	Non-toxic	Non	Non-Epi	1.1436
