# Supplementary material for: In silico design and evaluation of a multiepitope vaccine against Bordetella pertussis: structural, immunological, and biological properties
Source: Genomics Inform. 2025 Jul 1;23:16. doi: 10.1186/s44342-025-00049-0 (PMC12220642; doi:10.1186/s44342-025-00049-0)
Supplement: Supplementary file 6 — Supplementary Material 6: Table S6. 16 linear epitopes were identified from the F1 proteins. [file 44342_2025_49_MOESM6_ESM.xlsx]

## Sheet: Sheet1
No.	Start	End	Peptide	Length	Toxicity	Allergenicity	Antibody class prediction/score
1	9	10	QT	2
2	28	36	VTSPAWADD	9	Non-toxic	Non	Non-Epi
3	44	52	YDSRPPEDV	9	Non-toxic	Non	NonEpi
4	54	65	QNGFTAWGNNDN	12	Non-toxic	Allergen
5	69	69	H	1
6	71	81	TGRSCQVGSSN	11	Non-toxic	Allergen
7	105	117	AVEAERAGRGTGH	13	Non-toxic	Non	Non-Epi
8	130	137	NFYGAASS	8	Non-toxic	Allergen
9	139	151	FEYVDTYGDNAGR	13	Non-toxic	Non	Non-Epi
10	161	173	QSEYLAHRRIPPE	13	Non-toxic	Allergen			No.	Start	End	Peptide	Length	Toxicity	Allergenicity	Antibody class prediction/score	Antigenicity
11	184	217	NGITGETTTTEYSNARYVSQQTRANPNPYTSRRS	34	Non-toxic	Non	IgG/1.194		1	28	36	VTSPAWADD	9	Non-toxic	Non	Non-Epi	0.2688
12	239	254	QAESSEAMAAWSERAG	16	Non-toxic	Allergen			2	44	52	YDSRPPEDV	9	Non-toxic	Non	NonEpi	0.6006
									3	105	117	AVEAERAGRGTGH	13	Non-toxic	Non	Non-Epi	1.8023
									4	139	151	FEYVDTYGDNAGR	13	Non-toxic	Non	Non-Epi	1.1297
									5	184	217	NGITGETTTTEYSNARYVSQQTRANPNPYTSRRS	34	Non-toxic	Non	IgG/1.194	1.0259
