# Supplementary material for: In silico design and evaluation of a multiepitope vaccine against Bordetella pertussis: structural, immunological, and biological properties
Source: Genomics Inform. 2025 Jul 1;23:16. doi: 10.1186/s44342-025-00049-0 (PMC12220642; doi:10.1186/s44342-025-00049-0)
Supplement: Supplementary file 7 — Supplementary Material 7: Table S7. The total numbers of initially predicted CTL, HTL, and B cell epitopes, as well as the numbers after filtration. [file 44342_2025_49_MOESM7_ESM.xlsx]

## Sheet: Sheet1
Epitope Type	Total Predicted	After Binding Affinity Filtering/Expose	After Antigenicity & Immunogenicity Filtering	Final Selected Epitopes in Construct
CTL (S1)	730	50	15	4
CTL (F1)	12744	120	20	5
HTL (S1)	6885	99	16	2
HTL (F1)	12879	23	10	3
B-cell (S1)	12	5	1	1
B-cell (F1)	16	7	1	1
