# Supplementary material for: In silico design and evaluation of a multiepitope vaccine against Bordetella pertussis: structural, immunological, and biological properties
Source: Genomics Inform. 2025 Jul 1;23:16. doi: 10.1186/s44342-025-00049-0 (PMC12220642; doi:10.1186/s44342-025-00049-0)
Supplement: Supplementary file 8 — Supplementary Material 8: Table S8. NetChop predictions revealed several cleavage sites in the full construct. [file 44342_2025_49_MOESM8_ESM.xlsx]

## Sheet: NetChop prediction-full
#	amino_acid	prediction_score	sequence_id									NetChop-protease prediction-CCPE
1	A	0.30951	ws-separat
2	G	0.03324	ws-separat
3	R	0.633719	ws-separat
4	G	0.039446	ws-separat
5	T	0.028406	ws-separat
6	G	0.062583	ws-separat
7	H	0.280616	ws-separat
8	F	0.913648	ws-separat
9	I	0.352782	ws-separat
10	G	0.12441	ws-separat
11	P	0.028033	ws-separat
12	G	0.03883	ws-separat
13	P	0.025064	ws-separat
14	G	0.09593	ws-separat
15	E	0.027458	ws-separat
16	V	0.939108	ws-separat
17	R	0.520843	ws-separat
18	A	0.901469	ws-separat
19	D	0.039857	ws-separat
20	N	0.336245	ws-separat
21	N	0.023549	ws-separat
22	F	0.921196	ws-separat
23	Y	0.914819	ws-separat
24	G	0.232619	ws-separat
25	P	0.07119	ws-separat
26	G	0.043384	ws-separat
27	P	0.024512	ws-separat
28	G	0.031181	ws-separat
29	D	0.073669	ws-separat
30	T	0.073197	ws-separat
31	Y	0.969474	ws-separat							NetChop-protease prediction-F1S1-epitopes
32	G	0.786216	ws-separat
33	D	0.369247	ws-separat
34	N	0.472458	ws-separat
35	A	0.273497	ws-separat
36	G	0.090125	ws-separat
37	R	0.817308	ws-separat
38	G	0.049643	ws-separat
39	P	0.024418	ws-separat
40	G	0.033495	ws-separat
41	P	0.024265	ws-separat
42	G	0.101962	ws-separat
43	Q	0.045877	ws-separat
44	T	0.791923	ws-separat
45	R	0.93934	ws-separat
46	A	0.96462	ws-separat
47	N	0.050577	ws-separat
48	P	0.156986	ws-separat
49	N	0.030769	ws-separat
50	P	0.037664	ws-separat
51	Y	0.933722	ws-separat
52	G	0.175372	ws-separat
53	P	0.049727	ws-separat
54	G	0.040541	ws-separat
55	P	0.166831	ws-separat
56	G	0.028392	ws-separat
57	I	0.968117	ws-separat
58	E	0.03362	ws-separat
59	A	0.869187	ws-separat
60	G	0.562977	ws-separat
61	G	0.333976	ws-separat
62	N	0.078853	ws-separat
63	A	0.402909	ws-separat							NetChop-protease prediction-mF1S1-C-CPE
64	R	0.768749	ws-separat
65	L	0.97411	ws-separat
66	G	0.027328	ws-separat
67	P	0.023665	ws-separat
68	G	0.0242	ws-separat
69	P	0.023334	ws-separat
70	G	0.061681	ws-separat
71	E	0.036537	ws-separat
72	A	0.689291	ws-separat
73	Y	0.963768	ws-separat
74	G	0.79397	ws-separat
75	E	0.089173	ws-separat
76	A	0.935906	ws-separat
77	T	0.057006	ws-separat
78	R	0.801077	ws-separat
79	R	0.697646	ws-separat
80	G	0.069759	ws-separat
81	P	0.022484	ws-separat
82	G	0.022896	ws-separat
83	P	0.022884	ws-separat
84	G	0.030468	ws-separat
85	R	0.237938	ws-separat
86	Y	0.961043	ws-separat
87	E	0.036096	ws-separat
88	Y	0.969289	ws-separat
89	I	0.584145	ws-separat
90	W	0.969087	ws-separat
91	G	0.024836	ws-separat
92	L	0.979221	ws-separat
93	Y	0.903733	ws-separat
94	G	0.231629	ws-separat
95	P	0.147085	ws-separat
96	G	0.164282	ws-separat
97	P	0.028161	ws-separat
98	G	0.045967	ws-separat
99	K	0.929812	ws-separat
100	P	0.358838	ws-separat
101	A	0.678519	ws-separat
102	P	0.47126	ws-separat
103	T	0.40264	ws-separat
104	A	0.78071	ws-separat
105	P	0.080201	ws-separat
106	P	0.165431	ws-separat
107	M	0.94776	ws-separat
108	G	0.05125	ws-separat
109	P	0.145382	ws-separat
110	G	0.039006	ws-separat
111	P	0.024163	ws-separat
112	G	0.128813	ws-separat
113	R	0.564633	ws-separat
114	L	0.923102	ws-separat
115	T	0.104677	ws-separat
116	A	0.965427	ws-separat
117	A	0.680117	ws-separat
118	V	0.970792	ws-separat
119	A	0.605799	ws-separat
120	L	0.975457	ws-separat
121	L	0.973101	ws-separat
122	G	0.026232	ws-separat
123	P	0.024048	ws-separat
124	G	0.025039	ws-separat
125	P	0.022454	ws-separat
126	G	0.035734	ws-separat
127	S	0.025377	ws-separat
128	I	0.900907	ws-separat
129	V	0.648271	ws-separat
130	G	0.676236	ws-separat
131	T	0.046374	ws-separat
132	L	0.912637	ws-separat
133	V	0.823567	ws-separat
134	R	0.753646	ws-separat
135	M	0.957527	ws-separat
136	A	0.037906	ws-separat
137	P	0.039583	ws-separat
138	V	0.754896	ws-separat
139	I	0.859967	ws-separat
140	G	0.064477	ws-separat
141	A	0.700042	ws-separat
142	G	0.100821	ws-separat
143	P	0.024588	ws-separat
144	G	0.104975	ws-separat
145	P	0.026317	ws-separat
146	G	0.026017	ws-separat
147	A	0.100393	ws-separat
148	S	0.024617	ws-separat
149	I	0.802706	ws-separat
150	V	0.928728	ws-separat
151	G	0.084316	ws-separat
152	T	0.126955	ws-separat
153	L	0.337914	ws-separat
154	V	0.934819	ws-separat
155	R	0.923371	ws-separat
156	M	0.949306	ws-separat
157	A	0.073633	ws-separat
158	P	0.033979	ws-separat
159	V	0.852391	ws-separat
160	I	0.596601	ws-separat
161	G	0.031782	ws-separat
162	G	0.057331	ws-separat
163	P	0.038727	ws-separat
164	G	0.026871	ws-separat
165	P	0.091502	ws-separat
166	G	0.041848	ws-separat
167	I	0.724505	ws-separat
168	E	0.024869	ws-separat
169	V	0.926013	ws-separat
170	G	0.187481	ws-separat
171	K	0.896642	ws-separat
172	D	0.043799	ws-separat
173	L	0.529921	ws-separat
174	Y	0.569088	ws-separat
175	L	0.96999	ws-separat
176	N	0.079167	ws-separat
177	A	0.766135	ws-separat
178	G	0.340522	ws-separat
179	A	0.317297	ws-separat
180	R	0.90971	ws-separat
181	K	0.906143	ws-separat
182	G	0.0568	ws-separat
183	P	0.023025	ws-separat
184	G	0.022639	ws-separat
185	P	0.023995	ws-separat
186	G	0.036119	ws-separat
187	K	0.798278	ws-separat
188	A	0.203011	ws-separat
189	Q	0.050387	ws-separat
190	N	0.159689	ws-separat
191	I	0.158049	ws-separat
192	T	0.082782	ws-separat
193	N	0.04543	ws-separat
194	K	0.913975	ws-separat
195	R	0.930736	ws-separat
196	A	0.165453	ws-separat
197	A	0.052885	ws-separat
198	L	0.91297	ws-separat
199	I	0.953184	ws-separat
200	E	0.029259	ws-separat
201	A	0.136768	ws-separat
202	G	0.028527	ws-separat
203	P	0.022896	ws-separat
204	G	0.023773	ws-separat
205	P	0.03083	ws-separat
206	G	0.026082	ws-separat
207	T	0.039221	ws-separat
208	V	0.930434	ws-separat
209	K	0.78459	ws-separat
210	A	0.941727	ws-separat
211	Q	0.042746	ws-separat
212	N	0.097285	ws-separat
213	I	0.07535	ws-separat
214	T	0.030899	ws-separat
215	N	0.123564	ws-separat
216	K	0.927272	ws-separat
217	R	0.952662	ws-separat
218	A	0.318421	ws-separat
219	A	0.069037	ws-separat
220	L	0.904166	ws-separat
221	I	0.634864	ws-separat
222	G	0.027928	ws-separat
223	P	0.023474	ws-separat
224	G	0.048129	ws-separat
225	P	0.023825	ws-separat
226	G	0.036811	ws-separat
227	N	0.070529	ws-separat
228	G	0.034803	ws-separat
229	I	0.624785	ws-separat
230	T	0.332218	ws-separat
231	G	0.220041	ws-separat
232	E	0.192585	ws-separat
233	T	0.078585	ws-separat
234	T	0.025139	ws-separat
235	T	0.051145	ws-separat
236	T	0.55986	ws-separat
237	E	0.066083	ws-separat
238	Y	0.942142	ws-separat
239	S	0.048224	ws-separat
240	N	0.029937	ws-separat
241	A	0.125308	ws-separat
242	R	0.869764	ws-separat
243	Y	0.799971	ws-separat
244	V	0.699804	ws-separat
245	S	0.119917	ws-separat
246	Q	0.326746	ws-separat
247	Q	0.113272	ws-separat
248	T	0.13135	ws-separat
249	R	0.944236	ws-separat
250	A	0.67731	ws-separat
251	N	0.024547	ws-separat
252	P	0.023027	ws-separat
253	N	0.025767	ws-separat
254	P	0.100532	ws-separat
255	Y	0.95254	ws-separat
256	T	0.851546	ws-separat
257	S	0.803056	ws-separat
258	R	0.95914	ws-separat
259	R	0.972694	ws-separat
260	S	0.029249	ws-separat
261	G	0.076935	ws-separat
262	P	0.024372	ws-separat
263	G	0.035749	ws-separat
264	P	0.02309	ws-separat
265	G	0.248381	ws-separat
266	E	0.094394	ws-separat
267	Y	0.974257	ws-separat
268	F	0.867993	ws-separat
269	K	0.912112	ws-separat
270	T	0.037975	ws-separat
271	P	0.329661	ws-separat
272	L	0.373359	ws-separat
273	P	0.041556	ws-separat
274	V	0.966545	ws-separat
275	S	0.063226	ws-separat
276	L	0.950034	ws-separat
277	T	0.58899	ws-separat
278	A	0.960857	ws-separat
279	L	0.973224	ws-separat
280	D	0.500047	ws-separat
281	N	0.046359	ws-separat
282	R	0.067669	ws-separat
283	A	0.759504	ws-separat
284	G	0.023203	ws-separat
285	L	0.915144	ws-separat
286	S	0.056406	ws-separat
287	P	0.043421	ws-separat
288	A	0.13332	ws-separat
289	T	0.120892	ws-separat
290	W	0.96901	ws-separat
291	N	0.02941	ws-separat
292	G	0.561548	ws-separat
293	G	0.046702	ws-separat
294	G	0.094158	ws-separat
295	G	0.030949	ws-separat
296	S	0.267479	ws-separat
297	E	0.029659	ws-separat
298	R	0.182765	ws-separat
299	C	0.032535	ws-separat
300	V	0.213307	ws-separat
301	L	0.218347	ws-separat
302	T	0.059464	ws-separat
303	V	0.686544	ws-separat
304	P	0.139565	ws-separat
305	S	0.027265	ws-separat
306	T	0.036272	ws-separat
307	D	0.056091	ws-separat
308	I	0.958303	ws-separat
309	E	0.027078	ws-separat
310	K	0.938789	ws-separat
311	E	0.078746	ws-separat
312	I	0.190008	ws-separat
313	L	0.690206	ws-separat
314	D	0.025116	ws-separat
315	L	0.942024	ws-separat
316	A	0.389865	ws-separat
317	A	0.047419	ws-separat
318	A	0.247184	ws-separat
319	T	0.073086	ws-separat
320	E	0.133091	ws-separat
321	R	0.228582	ws-separat
322	L	0.961479	ws-separat
323	N	0.023017	ws-separat
324	L	0.78254	ws-separat
325	T	0.057166	ws-separat
326	D	0.105606	ws-separat
327	A	0.519545	ws-separat
328	L	0.934898	ws-separat
329	N	0.036463	ws-separat
330	S	0.025768	ws-separat
331	N	0.033855	ws-separat
332	P	0.026172	ws-separat
333	A	0.119604	ws-separat
334	G	0.042519	ws-separat
335	N	0.038635	ws-separat
336	L	0.663304	ws-separat
337	Y	0.910495	ws-separat
338	D	0.197122	ws-separat
339	W	0.948677	ws-separat
340	R	0.047614	ws-separat
341	S	0.037574	ws-separat
342	S	0.023838	ws-separat
343	N	0.132843	ws-separat
344	S	0.041285	ws-separat
345	Y	0.966653	ws-separat
346	P	0.023465	ws-separat
347	W	0.916515	ws-separat
348	T	0.028225	ws-separat
349	Q	0.305537	ws-separat
350	K	0.534461	ws-separat
351	L	0.977692	ws-separat
352	N	0.035327	ws-separat
353	L	0.972633	ws-separat
354	H	0.034784	ws-separat
355	L	0.744913	ws-separat
356	T	0.033728	ws-separat
357	I	0.840584	ws-separat
358	T	0.095192	ws-separat
359	A	0.169655	ws-separat
360	T	0.119058	ws-separat
361	G	0.272168	ws-separat
362	Q	0.061118	ws-separat
363	K	0.520268	ws-separat
364	Y	0.890932	ws-separat
365	R	0.110133	ws-separat
366	I	0.647958	ws-separat
367	L	0.299931	ws-separat
368	A	0.03375	ws-separat
369	S	0.026447	ws-separat
370	K	0.452745	ws-separat
371	I	0.096777	ws-separat
372	V	0.638364	ws-separat
373	D	0.023206	ws-separat
374	F	0.840228	ws-separat
375	N	0.023378	ws-separat
376	I	0.210894	ws-separat
377	Y	0.855702	ws-separat
378	S	0.050841	ws-separat
379	N	0.06778	ws-separat
380	N	0.030248	ws-separat
381	F	0.551785	ws-separat
382	N	0.023798	ws-separat
383	N	0.032127	ws-separat
384	L	0.965439	ws-separat
385	V	0.959937	ws-separat
386	K	0.785943	ws-separat
387	L	0.975527	ws-separat
388	E	0.030753	ws-separat
389	Q	0.045418	ws-separat
390	S	0.028802	ws-separat
391	L	0.787309	ws-separat
392	G	0.079546	ws-separat
393	D	0.025699	ws-separat
394	G	0.03382	ws-separat
395	V	0.083182	ws-separat
396	K	0.550985	ws-separat
397	D	0.046491	ws-separat
398	H	0.313964	ws-separat
399	Y	0.404371	ws-separat
400	V	0.874454	ws-separat
401	D	0.035503	ws-separat
402	I	0.958776	ws-separat
403	S	0.025793	ws-separat
404	L	0.852402	ws-separat
405	D	0.036415	ws-separat
406	A	0.292497	ws-separat
407	G	0.024867	ws-separat
408	Q	0.023948	ws-separat
409	Y	0.821346	ws-separat
410	V	0.255461	ws-separat
411	L	0.953145	ws-separat
412	V	0.630696	ws-separat
413	M	0.843701	ws-separat
414	K	0.760742	ws-separat
415	A	0.691714	ws-separat
416	N	0.047316	ws-separat
417	S	0.028369	ws-separat
418	S	0.032258	ws-separat
419	Y	0.964411	ws-separat
420	S	0.050933	ws-separat
421	G	0.030618	ws-separat
422	N	0.023201	ws-separat
423	Y	0.474663	ws-separat
424	P	0.024427	ws-separat
425	Y	0.959417	ws-separat
426	S	0.056099	ws-separat
427	I	0.722924	ws-separat
428	L	0.495054	ws-separat
429	F	0.967107	ws-separat
430	Q	0.064755	ws-separat
431	K	0.974541	ws-separat
432	F	0.956051	ws-separat
433	L	0.903028	ws-separat
434	E	0.038525	ws-separat
435	H	0.828722	ws-separat
436	H	0.328544	ws-separat
437	H	0.212319	ws-separat
438	H	0.595225	ws-separat
439	H	0.797955	ws-separat
440	H	0.665929	ws-separat
