# Supplementary material for: In silico design and evaluation of a multiepitope vaccine against Bordetella pertussis: structural, immunological, and biological properties
Source: Genomics Inform. 2025 Jul 1;23:16. doi: 10.1186/s44342-025-00049-0 (PMC12220642; doi:10.1186/s44342-025-00049-0)
Supplement: Supplementary file 10 — Supplementary Material 10: Table S10 2472 CTL epitopes were identified from the C-CPE protein, based on reference sets of all HLA alleles. [file 44342_2025_49_MOESM10_ESM.xlsx]

## Sheet: Sheet1
allele	seq_num	start	end	length	core_peptide	peptide	score	rank
HLA-DQA1*01:02/DQB1*06:02	1	83	97	15	NNLVKLEQS	NNFNNLVKLEQSLGD	0.7447	0.22
HLA-DPA1*02:01/DPB1*01:01	1	76	90	15	IYSNNFNNL	VDFNIYSNNFNNLVK	0.2814	0.3
HLA-DPA1*02:01/DPB1*01:01	1	77	91	15	IYSNNFNNL	DFNIYSNNFNNLVKL	0.2522	0.43
HLA-DQA1*01:02/DQB1*06:02	1	82	96	15	NNLVKLEQS	SNNFNNLVKLEQSLG	0.6328	0.62
HLA-DPA1*02:01/DPB1*01:01	1	75	89	15	IYSNNFNNL	IVDFNIYSNNFNNLV	0.1855	0.95
HLA-DQA1*01:02/DQB1*06:02	1	84	98	15	NNLVKLEQS	NFNNLVKLEQSLGDG	0.5297	1.3
HLA-DQA1*01:02/DQB1*06:02	1	81	95	15	NNLVKLEQS	YSNNFNNLVKLEQSL	0.4644	1.7
HLA-DPA1*02:01/DPB1*01:01	1	65	79	15	YRILASKIV	GQKYRILASKIVDFN	0.137	1.9
HLA-DPA1*02:01/DPB1*01:01	1	78	92	15	IYSNNFNNL	FNIYSNNFNNLVKLE	0.1296	2.1
HLA-DPA1*02:01/DPB1*01:01	1	74	88	15	IYSNNFNNL	KIVDFNIYSNNFNNL	0.114	2.7
HLA-DPA1*02:01/DPB1*01:01	1	64	78	15	YRILASKIV	TGQKYRILASKIVDF	0.1064	3.2
HLA-DPA1*02:01/DPB1*01:01	1	63	77	15	YRILASKIV	ATGQKYRILASKIVD	0.0897	4.6
HLA-DPA1*02:01/DPB1*01:01	1	124	138	15	PYSILFQKF	SGNYPYSILFQKFLE	0.0793	5.7
HLA-DPA1*02:01/DPB1*01:01	1	66	80	15	YRILASKIV	QKYRILASKIVDFNI	0.079	5.8
HLA-DQA1*01:02/DQB1*06:02	1	98	112	15	DHYVDISLD	GVKDHYVDISLDAGQ	0.2438	5.9
HLA-DQA1*01:02/DQB1*06:02	1	53	67	15	NLHLTITAT	QKLNLHLTITATGQK	0.2227	6.7
HLA-DQA1*01:02/DQB1*06:02	1	80	94	15	NNLVKLEQS	IYSNNFNNLVKLEQS	0.2092	7.3
HLA-DQA1*01:02/DQB1*06:02	1	97	111	15	DHYVDISLD	DGVKDHYVDISLDAG	0.1869	8.4
HLA-DQA1*01:02/DQB1*06:02	1	54	68	15	LHLTITATG	KLNLHLTITATGQKY	0.1733	9.2
HLA-DQA1*01:02/DQB1*06:02	1	108	122	15	GQYVLVMKA	LDAGQYVLVMKANSS	0.1714	9.4
HLA-DQA1*01:02/DQB1*06:02	1	99	113	15	DHYVDISLD	VKDHYVDISLDAGQY	0.1716	9.4
HLA-DPA1*02:01/DPB1*01:01	1	23	37	15	LNLTDALNS	TERLNLTDALNSNPA	0.0567	11
HLA-DQA1*01:02/DQB1*06:02	1	96	110	15	VKDHYVDIS	GDGVKDHYVDISLDA	0.1515	11
HLA-DQA1*01:02/DQB1*06:02	1	23	37	15	LNLTDALNS	TERLNLTDALNSNPA	0.1618	11
HLA-DPA1*02:01/DPB1*01:01	1	9	23	15	IEKEILDLA	STDIEKEILDLAAAT	0.0535	12
HLA-DPA1*02:01/DPB1*01:01	1	98	112	15	YVDISLDAG	GVKDHYVDISLDAGQ	0.0537	12
HLA-DPA1*02:01/DPB1*01:01	1	100	114	15	YVDISLDAG	KDHYVDISLDAGQYV	0.0539	12
HLA-DPA1*02:01/DPB1*01:01	1	99	113	15	YVDISLDAG	VKDHYVDISLDAGQY	0.0556	12
HLA-DQA1*01:02/DQB1*06:02	1	10	24	15	EKEILDLAA	TDIEKEILDLAAATE	0.1439	12
HLA-DQA1*01:02/DQB1*06:02	1	16	30	15	LAAATERLN	ILDLAAATERLNLTD	0.1456	12
HLA-DPA1*02:01/DPB1*01:01	1	79	93	15	IYSNNFNNL	NIYSNNFNNLVKLEQ	0.0511	13
HLA-DPA1*02:01/DPB1*01:01	1	8	22	15	IEKEILDLA	PSTDIEKEILDLAAA	0.0513	13
HLA-DPA1*02:01/DPB1*01:01	1	110	124	15	YVLVMKANS	AGQYVLVMKANSSYS	0.0515	13
HLA-DPA1*02:01/DPB1*01:01	1	67	81	15	ILASKIVDF	KYRILASKIVDFNIY	0.0522	13
HLA-DQA1*01:02/DQB1*06:02	1	93	107	15	GDGVKDHYV	QSLGDGVKDHYVDIS	0.1329	13
HLA-DQA1*01:02/DQB1*06:02	1	85	99	15	NNLVKLEQS	FNNLVKLEQSLGDGV	0.1336	13
HLA-DQA1*01:02/DQB1*06:02	1	109	123	15	GQYVLVMKA	DAGQYVLVMKANSSY	0.1355	13
HLA-DPA1*02:01/DPB1*01:01	1	22	36	15	LNLTDALNS	ATERLNLTDALNSNP	0.0483	14
HLA-DQA1*01:02/DQB1*06:02	1	100	114	15	YVDISLDAG	KDHYVDISLDAGQYV	0.129	14
HLA-DQA1*01:02/DQB1*06:02	1	22	36	15	LNLTDALNS	ATERLNLTDALNSNP	0.1184	15
HLA-DQA1*01:02/DQB1*06:02	1	52	66	15	NLHLTITAT	TQKLNLHLTITATGQ	0.1199	15
HLA-DQA1*01:02/DQB1*06:02	1	107	121	15	GQYVLVMKA	SLDAGQYVLVMKANS	0.1204	15
HLA-DQA1*01:02/DQB1*06:02	1	9	23	15	EKEILDLAA	STDIEKEILDLAAAT	0.1084	16
HLA-DPA1*02:01/DPB1*01:01	1	7	21	15	IEKEILDLA	VPSTDIEKEILDLAA	0.0422	17
HLA-DPA1*02:01/DPB1*01:01	1	109	123	15	YVLVMKANS	DAGQYVLVMKANSSY	0.0432	17
HLA-DPA1*02:01/DPB1*01:01	1	123	137	15	PYSILFQKF	YSGNYPYSILFQKFL	0.0436	17
HLA-DQA1*01:02/DQB1*06:02	1	11	25	15	KEILDLAAA	DIEKEILDLAAATER	0.1012	17
HLA-DPA1*02:01/DPB1*01:01	1	72	86	15	IVDFNIYSN	ASKIVDFNIYSNNFN	0.0417	18
HLA-DPA1*02:01/DPB1*01:01	1	105	119	15	LDAGQYVLV	DISLDAGQYVLVMKA	0.0398	19
HLA-DQA1*01:02/DQB1*06:02	1	95	109	15	VKDHYVDIS	LGDGVKDHYVDISLD	0.0918	19
HLA-DQA1*01:02/DQB1*06:02	1	15	29	15	LAAATERLN	EILDLAAATERLNLT	0.092	19
HLA-DQA1*01:02/DQB1*06:02	1	92	106	15	GDGVKDHYV	EQSLGDGVKDHYVDI	0.0935	19
HLA-DQA1*01:02/DQB1*06:02	1	24	38	15	LNLTDALNS	ERLNLTDALNSNPAG	0.0937	19
HLA-DPA1*02:01/DPB1*01:01	1	13	27	15	ILDLAAATE	EKEILDLAAATERLN	0.0379	20
HLA-DPA1*02:01/DPB1*01:01	1	108	122	15	YVLVMKANS	LDAGQYVLVMKANSS	0.0374	21
HLA-DPA1*02:01/DPB1*01:01	1	11	25	15	ILDLAAATE	DIEKEILDLAAATER	0.0375	21
HLA-DQA1*01:02/DQB1*06:02	1	17	31	15	LAAATERLN	LDLAAATERLNLTDA	0.0818	21
HLA-DPA1*02:01/DPB1*01:01	1	82	96	15	FNNLVKLEQ	SNNFNNLVKLEQSLG	0.0361	22
HLA-DQA1*01:02/DQB1*06:02	1	106	120	15	GQYVLVMKA	ISLDAGQYVLVMKAN	0.0747	23
HLA-DQA1*01:02/DQB1*06:02	1	111	125	15	VLVMKANSS	GQYVLVMKANSSYSG	0.0757	23
HLA-DQA1*01:02/DQB1*06:02	1	94	108	15	GDGVKDHYV	SLGDGVKDHYVDISL	0.0759	23
HLA-DPA1*02:01/DPB1*01:01	1	73	87	15	IVDFNIYSN	SKIVDFNIYSNNFNN	0.0328	24
HLA-DPA1*02:01/DPB1*01:01	1	10	24	15	IEKEILDLA	TDIEKEILDLAAATE	0.0328	24
HLA-DPA1*02:01/DPB1*01:01	1	40	54	15	WRSSNSYPW	LYDWRSSNSYPWTQK	0.0332	24
HLA-DPA1*02:01/DPB1*01:01	1	71	85	15	IVDFNIYSN	LASKIVDFNIYSNNF	0.0336	24
HLA-DQA1*01:02/DQB1*06:02	1	72	86	15	IVDFNIYSN	ASKIVDFNIYSNNFN	0.069	24
HLA-DQA1*01:02/DQB1*06:02	1	8	22	15	EKEILDLAA	PSTDIEKEILDLAAA	0.0702	24
HLA-DPA1*02:01/DPB1*01:01	1	70	84	15	IVDFNIYSN	ILASKIVDFNIYSNN	0.0322	25
HLA-DPA1*02:01/DPB1*01:01	1	68	82	15	LASKIVDFN	YRILASKIVDFNIYS	0.0322	25
HLA-DPA1*02:01/DPB1*01:01	1	111	125	15	VLVMKANSS	GQYVLVMKANSSYSG	0.0322	25
HLA-DPA1*02:01/DPB1*01:01	1	104	118	15	LDAGQYVLV	VDISLDAGQYVLVMK	0.0324	25
HLA-DQA1*01:02/DQB1*06:02	1	55	69	15	LHLTITATG	LNLHLTITATGQKYR	0.0663	25
HLA-DPA1*02:01/DPB1*01:01	1	97	111	15	DHYVDISLD	DGVKDHYVDISLDAG	0.0309	26
HLA-DQA1*01:02/DQB1*06:02	1	14	28	15	LAAATERLN	KEILDLAAATERLNL	0.0639	26
HLA-DQA1*01:02/DQB1*06:02	1	91	105	15	GDGVKDHYV	LEQSLGDGVKDHYVD	0.0653	26
HLA-DQA1*01:02/DQB1*06:02	1	13	27	15	ILDLAAATE	EKEILDLAAATERLN	0.0625	27
HLA-DQA1*01:02/DQB1*06:02	1	101	115	15	YVDISLDAG	DHYVDISLDAGQYVL	0.0626	27
HLA-DPA1*02:01/DPB1*01:01	1	62	76	15	YRILASKIV	TATGQKYRILASKIV	0.0284	28
HLA-DPA1*02:01/DPB1*01:01	1	24	38	15	LNLTDALNS	ERLNLTDALNSNPAG	0.0286	28
HLA-DPA1*02:01/DPB1*01:01	1	12	26	15	ILDLAAATE	IEKEILDLAAATERL	0.0286	28
HLA-DPA1*02:01/DPB1*01:01	1	80	94	15	FNNLVKLEQ	IYSNNFNNLVKLEQS	0.0292	28
HLA-DPA1*02:01/DPB1*01:01	1	69	83	15	LASKIVDFN	RILASKIVDFNIYSN	0.0276	29
HLA-DPA1*02:01/DPB1*01:01	1	81	95	15	FNNLVKLEQ	YSNNFNNLVKLEQSL	0.0274	30
HLA-DQA1*01:02/DQB1*06:02	1	25	39	15	TDALNSNPA	RLNLTDALNSNPAGN	0.0539	30
HLA-DQA1*01:02/DQB1*06:02	1	110	124	15	VLVMKANSS	AGQYVLVMKANSSYS	0.0552	30
HLA-DQA1*01:02/DQB1*06:02	1	21	35	15	LNLTDALNS	AATERLNLTDALNSN	0.0516	31
HLA-DPA1*02:01/DPB1*01:01	1	86	100	15	VKLEQSLGD	NNLVKLEQSLGDGVK	0.0256	32
HLA-DQA1*01:02/DQB1*06:02	1	112	126	15	VMKANSSYS	QYVLVMKANSSYSGN	0.0486	32
HLA-DQA1*01:02/DQB1*06:02	1	76	90	15	NIYSNNFNN	VDFNIYSNNFNNLVK	0.05	32
HLA-DPA1*02:01/DPB1*01:01	1	6	20	15	TDIEKEILD	TVPSTDIEKEILDLA	0.025	33
HLA-DQA1*01:02/DQB1*06:02	1	67	81	15	ILASKIVDF	KYRILASKIVDFNIY	0.0474	33
HLA-DQA1*01:02/DQB1*06:02	1	51	65	15	NLHLTITAT	WTQKLNLHLTITATG	0.0475	33
HLA-DQA1*01:02/DQB1*06:02	1	71	85	15	IVDFNIYSN	LASKIVDFNIYSNNF	0.0479	33
HLA-DQA1*01:02/DQB1*06:02	1	12	26	15	ILDLAAATE	IEKEILDLAAATERL	0.0479	33
HLA-DQA1*01:02/DQB1*06:02	1	113	127	15	VMKANSSYS	YVLVMKANSSYSGNY	0.0484	33
HLA-DPA1*02:01/DPB1*01:01	1	21	35	15	LNLTDALNS	AATERLNLTDALNSN	0.0237	35
HLA-DQA1*01:02/DQB1*06:02	1	66	80	15	ILASKIVDF	QKYRILASKIVDFNI	0.044	35
HLA-DQA1*01:02/DQB1*06:02	1	26	40	15	TDALNSNPA	LNLTDALNSNPAGNL	0.0421	36
HLA-DQA1*01:02/DQB1*06:02	1	65	79	15	ILASKIVDF	GQKYRILASKIVDFN	0.0424	36
HLA-DPA1*02:01/DPB1*01:01	1	17	31	15	AATERLNLT	LDLAAATERLNLTDA	0.0222	37
HLA-DQA1*01:02/DQB1*06:02	1	42	56	15	SSNSYPWTQ	DWRSSNSYPWTQKLN	0.0399	37
HLA-DQA1*01:02/DQB1*06:02	1	18	32	15	AATERLNLT	DLAAATERLNLTDAL	0.0414	37
HLA-DPA1*02:01/DPB1*01:01	1	107	121	15	YVLVMKANS	SLDAGQYVLVMKANS	0.0213	38
HLA-DPA1*02:01/DPB1*01:01	1	96	110	15	VKDHYVDIS	GDGVKDHYVDISLDA	0.0218	38
HLA-DQA1*01:02/DQB1*06:02	1	122	136	15	NYPYSILFQ	SYSGNYPYSILFQKF	0.0385	38
HLA-DQA1*01:02/DQB1*06:02	1	114	128	15	MKANSSYSG	VLVMKANSSYSGNYP	0.0394	38
HLA-DQA1*01:02/DQB1*06:02	1	70	84	15	IVDFNIYSN	ILASKIVDFNIYSNN	0.0395	38
HLA-DPA1*02:01/DPB1*01:01	1	122	136	15	PYSILFQKF	SYSGNYPYSILFQKF	0.0211	39
HLA-DQA1*01:02/DQB1*06:02	1	40	54	15	WRSSNSYPW	LYDWRSSNSYPWTQK	0.0384	39
HLA-DPA1*02:01/DPB1*01:01	1	58	72	15	ATGQKYRIL	HLTITATGQKYRILA	0.0204	40
HLA-DPA1*02:01/DPB1*01:01	1	60	74	15	ATGQKYRIL	TITATGQKYRILASK	0.0205	40
HLA-DPA1*02:01/DPB1*01:01	1	39	53	15	WRSSNSYPW	NLYDWRSSNSYPWTQ	0.0206	40
HLA-DQA1*01:02/DQB1*06:02	1	73	87	15	IVDFNIYSN	SKIVDFNIYSNNFNN	0.0351	41
HLA-DQA1*01:02/DQB1*06:02	1	27	41	15	TDALNSNPA	NLTDALNSNPAGNLY	0.034	42
HLA-DQA1*01:02/DQB1*06:02	1	41	55	15	SSNSYPWTQ	YDWRSSNSYPWTQKL	0.0345	42
HLA-DPA1*02:01/DPB1*01:01	1	41	55	15	WRSSNSYPW	YDWRSSNSYPWTQKL	0.0187	43
HLA-DQA1*01:02/DQB1*06:02	1	28	42	15	ALNSNPAGN	LTDALNSNPAGNLYD	0.0324	43
HLA-DQA1*01:02/DQB1*06:02	1	79	93	15	NNFNNLVKL	NIYSNNFNNLVKLEQ	0.0325	43
HLA-DQA1*01:02/DQB1*06:02	1	20	34	15	TERLNLTDA	AAATERLNLTDALNS	0.0332	43
HLA-DPA1*02:01/DPB1*01:01	1	18	32	15	AATERLNLT	DLAAATERLNLTDAL	0.0182	44
HLA-DQA1*01:02/DQB1*06:02	1	75	89	15	NIYSNNFNN	IVDFNIYSNNFNNLV	0.0308	44
HLA-DQA1*01:02/DQB1*06:02	1	123	137	15	NYPYSILFQ	YSGNYPYSILFQKFL	0.031	44
HLA-DPA1*02:01/DPB1*01:01	1	85	99	15	VKLEQSLGD	FNNLVKLEQSLGDGV	0.0175	45
HLA-DPA1*02:01/DPB1*01:01	1	59	73	15	ATGQKYRIL	LTITATGQKYRILAS	0.0176	45
HLA-DPA1*02:01/DPB1*01:01	1	16	30	15	AATERLNLT	ILDLAAATERLNLTD	0.0176	45
HLA-DPA1*02:01/DPB1*01:01	1	112	126	15	LVMKANSSY	QYVLVMKANSSYSGN	0.017	46
HLA-DPA1*02:01/DPB1*01:01	1	83	97	15	FNNLVKLEQ	NNFNNLVKLEQSLGD	0.0173	46
HLA-DQA1*01:02/DQB1*06:02	1	105	119	15	DAGQYVLVM	DISLDAGQYVLVMKA	0.0292	46
HLA-DQA1*01:02/DQB1*06:02	1	121	135	15	NYPYSILFQ	SSYSGNYPYSILFQK	0.0293	46
HLA-DQA1*01:02/DQB1*06:02	1	56	70	15	LHLTITATG	NLHLTITATGQKYRI	0.0294	46
HLA-DPA1*02:01/DPB1*01:01	1	28	42	15	LNSNPAGNL	LTDALNSNPAGNLYD	0.0166	47
HLA-DPA1*02:01/DPB1*01:01	1	103	117	15	LDAGQYVLV	YVDISLDAGQYVLVM	0.0166	47
HLA-DPA1*02:01/DPB1*01:01	1	55	69	15	LTITATGQK	LNLHLTITATGQKYR	0.0167	47
HLA-DPA1*02:01/DPB1*01:01	1	101	115	15	YVDISLDAG	DHYVDISLDAGQYVL	0.0169	47
HLA-DPA1*02:01/DPB1*01:01	1	54	68	15	LHLTITATG	KLNLHLTITATGQKY	0.0161	48
HLA-DPA1*02:01/DPB1*01:01	1	95	109	15	VKDHYVDIS	LGDGVKDHYVDISLD	0.0158	49
HLA-DQA1*01:02/DQB1*06:02	1	7	21	15	IEKEILDLA	VPSTDIEKEILDLAA	0.0263	49
HLA-DQA1*01:02/DQB1*06:02	1	77	91	15	NIYSNNFNN	DFNIYSNNFNNLVKL	0.0263	49
HLA-DPA1*02:01/DPB1*01:01	1	56	70	15	LTITATGQK	NLHLTITATGQKYRI	0.0152	50
HLA-DPA1*02:01/DPB1*01:01	1	38	52	15	WRSSNSYPW	GNLYDWRSSNSYPWT	0.0153	50
HLA-DQA1*01:02/DQB1*06:02	1	68	82	15	LASKIVDFN	YRILASKIVDFNIYS	0.0256	50
HLA-DPA1*02:01/DPB1*01:01	1	57	71	15	ATGQKYRIL	LHLTITATGQKYRIL	0.0148	51
HLA-DPA1*02:01/DPB1*01:01	1	1	15	15	VLTVPSTDI	ERCVLTVPSTDIEKE	0.0149	51
HLA-DPA1*02:01/DPB1*01:01	1	120	134	15	YSGNYPYSI	NSSYSGNYPYSILFQ	0.015	51
HLA-DPA1*02:01/DPB1*01:01	1	106	120	15	LDAGQYVLV	ISLDAGQYVLVMKAN	0.015	51
HLA-DPA1*02:01/DPB1*01:01	1	5	19	15	TDIEKEILD	LTVPSTDIEKEILDL	0.0143	52
HLA-DQA1*01:02/DQB1*06:02	1	34	48	15	AGNLYDWRS	SNPAGNLYDWRSSNS	0.0237	52
HLA-DQA1*01:02/DQB1*06:02	1	19	33	15	TERLNLTDA	LAAATERLNLTDALN	0.0237	52
HLA-DPA1*02:01/DPB1*01:01	1	102	116	15	LDAGQYVLV	HYVDISLDAGQYVLV	0.0139	53
HLA-DPA1*02:01/DPB1*01:01	1	84	98	15	VKLEQSLGD	NFNNLVKLEQSLGDG	0.014	53
HLA-DQA1*01:02/DQB1*06:02	1	64	78	15	YRILASKIV	TGQKYRILASKIVDF	0.0224	53
HLA-DPA1*02:01/DPB1*01:01	1	53	67	15	LHLTITATG	QKLNLHLTITATGQK	0.0135	54
HLA-DPA1*02:01/DPB1*01:01	1	4	18	15	PSTDIEKEI	VLTVPSTDIEKEILD	0.0135	54
HLA-DPA1*02:01/DPB1*01:01	1	29	43	15	LNSNPAGNL	TDALNSNPAGNLYDW	0.0136	54
HLA-DPA1*02:01/DPB1*01:01	1	14	28	15	ILDLAAATE	KEILDLAAATERLNL	0.0132	55
HLA-DPA1*02:01/DPB1*01:01	1	61	75	15	ATGQKYRIL	ITATGQKYRILASKI	0.0133	55
HLA-DQA1*01:02/DQB1*06:02	1	86	100	15	VKLEQSLGD	NNLVKLEQSLGDGVK	0.0207	55
HLA-DQA1*01:02/DQB1*06:02	1	74	88	15	NIYSNNFNN	KIVDFNIYSNNFNNL	0.0209	55
HLA-DPA1*02:01/DPB1*01:01	1	52	66	15	LNLHLTITA	TQKLNLHLTITATGQ	0.0129	56
HLA-DQA1*01:02/DQB1*06:02	1	29	43	15	ALNSNPAGN	TDALNSNPAGNLYDW	0.02	56
HLA-DQA1*01:02/DQB1*06:02	1	39	53	15	WRSSNSYPW	NLYDWRSSNSYPWTQ	0.0201	56
HLA-DQA1*01:02/DQB1*06:02	1	63	77	15	YRILASKIV	ATGQKYRILASKIVD	0.0192	57
HLA-DQA1*01:02/DQB1*06:02	1	88	102	15	LEQSLGDGV	LVKLEQSLGDGVKDH	0.0197	57
HLA-DQA1*01:02/DQB1*06:02	1	69	83	15	IVDFNIYSN	RILASKIVDFNIYSN	0.0189	58
HLA-DQA1*01:02/DQB1*06:02	1	33	47	15	AGNLYDWRS	NSNPAGNLYDWRSSN	0.019	58
HLA-DPA1*02:01/DPB1*01:01	1	47	61	15	WTQKLNLHL	NSYPWTQKLNLHLTI	0.0116	59
HLA-DQA1*01:02/DQB1*06:02	1	87	101	15	LEQSLGDGV	NLVKLEQSLGDGVKD	0.0178	59
HLA-DQA1*01:02/DQB1*06:02	1	62	76	15	GQKYRILAS	TATGQKYRILASKIV	0.0183	59
HLA-DQA1*01:02/DQB1*06:02	1	49	63	15	TQKLNLHLT	YPWTQKLNLHLTITA	0.0183	59
HLA-DPA1*02:01/DPB1*01:01	1	46	60	15	WTQKLNLHL	SNSYPWTQKLNLHLT	0.0112	60
HLA-DQA1*01:02/DQB1*06:02	1	31	45	15	SNPAGNLYD	ALNSNPAGNLYDWRS	0.0173	60
HLA-DQA1*01:02/DQB1*06:02	1	50	64	15	LNLHLTITA	PWTQKLNLHLTITAT	0.0165	61
HLA-DQA1*01:02/DQB1*06:02	1	120	134	15	YSGNYPYSI	NSSYSGNYPYSILFQ	0.0166	61
HLA-DPA1*02:01/DPB1*01:01	1	15	29	15	LAAATERLN	EILDLAAATERLNLT	0.0106	62
HLA-DQA1*01:02/DQB1*06:02	1	89	103	15	LEQSLGDGV	VKLEQSLGDGVKDHY	0.0163	62
HLA-DQA1*01:02/DQB1*06:02	1	115	129	15	MKANSSYSG	LVMKANSSYSGNYPY	0.0164	62
HLA-DPA1*02:01/DPB1*01:01	1	48	62	15	WTQKLNLHL	SYPWTQKLNLHLTIT	0.0103	63
HLA-DPA1*02:01/DPB1*01:01	1	119	133	15	YSGNYPYSI	ANSSYSGNYPYSILF	0.0103	63
HLA-DPA1*02:01/DPB1*01:01	1	87	101	15	VKLEQSLGD	NLVKLEQSLGDGVKD	0.0104	63
HLA-DQA1*01:02/DQB1*06:02	1	78	92	15	NNFNNLVKL	FNIYSNNFNNLVKLE	0.0152	63
HLA-DQA1*01:02/DQB1*06:02	1	38	52	15	WRSSNSYPW	GNLYDWRSSNSYPWT	0.0155	63
HLA-DQA1*01:02/DQB1*06:02	1	44	58	15	NSYPWTQKL	RSSNSYPWTQKLNLH	0.0157	63
HLA-DQA1*01:02/DQB1*06:02	1	4	18	15	VPSTDIEKE	VLTVPSTDIEKEILD	0.0157	63
HLA-DQA1*01:02/DQB1*06:02	1	36	50	15	LYDWRSSNS	PAGNLYDWRSSNSYP	0.015	64
HLA-DQA1*01:02/DQB1*06:02	1	37	51	15	LYDWRSSNS	AGNLYDWRSSNSYPW	0.0151	64
HLA-DPA1*02:01/DPB1*01:01	1	20	34	15	LNLTDALNS	AAATERLNLTDALNS	0.0097	65
HLA-DPA1*02:01/DPB1*01:01	1	27	41	15	LNSNPAGNL	NLTDALNSNPAGNLY	0.0097	65
HLA-DQA1*01:02/DQB1*06:02	1	43	57	15	NSYPWTQKL	WRSSNSYPWTQKLNL	0.0141	65
HLA-DQA1*01:02/DQB1*06:02	1	118	132	15	YSGNYPYSI	KANSSYSGNYPYSIL	0.0142	65
HLA-DQA1*01:02/DQB1*06:02	1	61	75	15	GQKYRILAS	ITATGQKYRILASKI	0.0145	65
HLA-DQA1*01:02/DQB1*06:02	1	90	104	15	GDGVKDHYV	KLEQSLGDGVKDHYV	0.0145	65
HLA-DPA1*02:01/DPB1*01:01	1	88	102	15	LEQSLGDGV	LVKLEQSLGDGVKDH	0.0092	66
HLA-DQA1*01:02/DQB1*06:02	1	60	74	15	GQKYRILAS	TITATGQKYRILASK	0.0139	66
HLA-DQA1*01:02/DQB1*06:02	1	124	138	15	NYPYSILFQ	SGNYPYSILFQKFLE	0.0139	66
HLA-DPA1*02:01/DPB1*01:01	1	51	65	15	LNLHLTITA	WTQKLNLHLTITATG	0.0089	67
HLA-DPA1*02:01/DPB1*01:01	1	118	132	15	YSGNYPYSI	KANSSYSGNYPYSIL	0.009	67
HLA-DQA1*01:02/DQB1*06:02	1	32	46	15	AGNLYDWRS	LNSNPAGNLYDWRSS	0.0131	67
HLA-DQA1*01:02/DQB1*06:02	1	35	49	15	AGNLYDWRS	NPAGNLYDWRSSNSY	0.0133	67
HLA-DQA1*01:02/DQB1*06:02	1	104	118	15	DAGQYVLVM	VDISLDAGQYVLVMK	0.0134	67
HLA-DQA1*01:02/DQB1*06:02	1	119	133	15	YSGNYPYSI	ANSSYSGNYPYSILF	0.0124	68
HLA-DQA1*01:02/DQB1*06:02	1	30	44	15	SNPAGNLYD	DALNSNPAGNLYDWR	0.0125	68
HLA-DQA1*01:02/DQB1*06:02	1	48	62	15	TQKLNLHLT	SYPWTQKLNLHLTIT	0.0127	68
HLA-DQA1*01:02/DQB1*06:02	1	102	116	15	VDISLDAGQ	HYVDISLDAGQYVLV	0.0127	68
HLA-DQA1*01:02/DQB1*06:02	1	117	131	15	SSYSGNYPY	MKANSSYSGNYPYSI	0.0128	68
HLA-DQA1*01:02/DQB1*06:02	1	1	15	15	VLTVPSTDI	ERCVLTVPSTDIEKE	0.0129	68
HLA-DPA1*02:01/DPB1*01:01	1	36	50	15	YDWRSSNSY	PAGNLYDWRSSNSYP	0.0083	69
HLA-DPA1*02:01/DPB1*01:01	1	37	51	15	YDWRSSNSY	AGNLYDWRSSNSYPW	0.0084	69
HLA-DQA1*01:02/DQB1*06:02	1	116	130	15	SSYSGNYPY	VMKANSSYSGNYPYS	0.0122	69
HLA-DPA1*02:01/DPB1*01:01	1	50	64	15	LNLHLTITA	PWTQKLNLHLTITAT	0.008	70
HLA-DPA1*02:01/DPB1*01:01	1	94	108	15	VKDHYVDIS	SLGDGVKDHYVDISL	0.0081	70
HLA-DQA1*01:02/DQB1*06:02	1	6	20	15	STDIEKEIL	TVPSTDIEKEILDLA	0.011	71
HLA-DPA1*02:01/DPB1*01:01	1	25	39	15	NLTDALNSN	RLNLTDALNSNPAGN	0.0073	73
HLA-DPA1*02:01/DPB1*01:01	1	45	59	15	PWTQKLNLH	SSNSYPWTQKLNLHL	0.0066	75
HLA-DQA1*01:02/DQB1*06:02	1	47	61	15	TQKLNLHLT	NSYPWTQKLNLHLTI	0.0092	75
HLA-DPA1*02:01/DPB1*01:01	1	113	127	15	LVMKANSSY	YVLVMKANSSYSGNY	0.0064	76
HLA-DQA1*01:02/DQB1*06:02	1	58	72	15	ITATGQKYR	HLTITATGQKYRILA	0.0088	76
HLA-DQA1*01:02/DQB1*06:02	1	2	16	15	VPSTDIEKE	RCVLTVPSTDIEKEI	0.0089	76
HLA-DQA1*01:02/DQB1*06:02	1	57	71	15	TITATGQKY	LHLTITATGQKYRIL	0.009	76
HLA-DQA1*01:02/DQB1*06:02	1	5	19	15	VPSTDIEKE	LTVPSTDIEKEILDL	0.0091	76
HLA-DPA1*02:01/DPB1*01:01	1	26	40	15	LNSNPAGNL	LNLTDALNSNPAGNL	0.006	77
HLA-DPA1*02:01/DPB1*01:01	1	114	128	15	MKANSSYSG	VLVMKANSSYSGNYP	0.006	77
HLA-DPA1*02:01/DPB1*01:01	1	93	107	15	GVKDHYVDI	QSLGDGVKDHYVDIS	0.0061	77
HLA-DPA1*02:01/DPB1*01:01	1	49	63	15	QKLNLHLTI	YPWTQKLNLHLTITA	0.0062	77
HLA-DPA1*02:01/DPB1*01:01	1	2	16	15	VLTVPSTDI	RCVLTVPSTDIEKEI	0.0062	77
HLA-DQA1*01:02/DQB1*06:02	1	45	59	15	NSYPWTQKL	SSNSYPWTQKLNLHL	0.0085	77
HLA-DPA1*02:01/DPB1*01:01	1	121	135	15	YSGNYPYSI	SSYSGNYPYSILFQK	0.0059	78
HLA-DQA1*01:02/DQB1*06:02	1	59	73	15	ATGQKYRIL	LTITATGQKYRILAS	0.0081	78
HLA-DPA1*02:01/DPB1*01:01	1	30	44	15	LNSNPAGNL	DALNSNPAGNLYDWR	0.0055	79
HLA-DPA1*02:01/DPB1*01:01	1	117	131	15	YSGNYPYSI	MKANSSYSGNYPYSI	0.0056	79
HLA-DPA1*02:01/DPB1*01:01	1	3	17	15	VPSTDIEKE	CVLTVPSTDIEKEIL	0.0052	80
HLA-DPA1*02:01/DPB1*01:01	1	89	103	15	LEQSLGDGV	VKLEQSLGDGVKDHY	0.0053	80
HLA-DPA1*02:01/DPB1*01:01	1	19	33	15	AATERLNLT	LAAATERLNLTDALN	0.0054	80
HLA-DQA1*01:02/DQB1*06:02	1	46	60	15	PWTQKLNLH	SNSYPWTQKLNLHLT	0.0074	80
HLA-DQA1*01:02/DQB1*06:02	1	3	17	15	VPSTDIEKE	CVLTVPSTDIEKEIL	0.007	81
HLA-DPA1*02:01/DPB1*01:01	1	35	49	15	LYDWRSSNS	NPAGNLYDWRSSNSY	0.0045	83
HLA-DPA1*02:01/DPB1*01:01	1	44	58	15	YPWTQKLNL	RSSNSYPWTQKLNLH	0.0043	84
HLA-DPA1*02:01/DPB1*01:01	1	92	106	15	LGDGVKDHY	EQSLGDGVKDHYVDI	0.0039	86
HLA-DPA1*02:01/DPB1*01:01	1	42	56	15	WRSSNSYPW	DWRSSNSYPWTQKLN	0.0039	86
HLA-DPA1*02:01/DPB1*01:01	1	115	129	15	KANSSYSGN	LVMKANSSYSGNYPY	0.0039	86
HLA-DPA1*02:01/DPB1*01:01	1	91	105	15	LGDGVKDHY	LEQSLGDGVKDHYVD	0.0032	89
HLA-DQA1*01:02/DQB1*06:02	1	103	117	15	LDAGQYVLV	YVDISLDAGQYVLVM	0.0044	89
HLA-DPA1*02:01/DPB1*01:01	1	34	48	15	LYDWRSSNS	SNPAGNLYDWRSSNS	0.0021	93
HLA-DPA1*02:01/DPB1*01:01	1	43	57	15	NSYPWTQKL	WRSSNSYPWTQKLNL	0.0022	93
HLA-DPA1*02:01/DPB1*01:01	1	90	104	15	LGDGVKDHY	KLEQSLGDGVKDHYV	0.0022	93
HLA-DPA1*02:01/DPB1*01:01	1	116	130	15	KANSSYSGN	VMKANSSYSGNYPYS	0.0022	93
HLA-DPA1*02:01/DPB1*01:01	1	33	47	15	PAGNLYDWR	NSNPAGNLYDWRSSN	0.0018	95
HLA-DPA1*02:01/DPB1*01:01	1	31	45	15	LNSNPAGNL	ALNSNPAGNLYDWRS	0.0015	96
HLA-DPA1*02:01/DPB1*01:01	1	32	46	15	PAGNLYDWR	LNSNPAGNLYDWRSS	0.0012	97

## Sheet: Sheet2
allele	seq_num	start	end	length	core_peptide	peptide	score	rank
HLA-DRB1*11:01	1	82	96	15	FNNLVKLEQ	SNNFNNLVKLEQSLG	0.9797	0.01
HLA-DRB1*11:01	1	110	124	15	YVLVMKANS	AGQYVLVMKANSSYS	0.9716	0.05
HLA-DRB1*11:01	1	80	94	15	FNNLVKLEQ	IYSNNFNNLVKLEQS	0.9624	0.07
HLA-DRB1*11:01	1	81	95	15	FNNLVKLEQ	YSNNFNNLVKLEQSL	0.964	0.07
HLA-DRB1*11:01	1	109	123	15	YVLVMKANS	DAGQYVLVMKANSSY	0.9608	0.08
HLA-DRB1*11:01	1	108	122	15	YVLVMKANS	LDAGQYVLVMKANSS	0.946	0.13
HLA-DRB1*11:01	1	83	97	15	FNNLVKLEQ	NNFNNLVKLEQSLGD	0.9129	0.35
HLA-DRB1*11:01	1	111	125	15	YVLVMKANS	GQYVLVMKANSSYSG	0.8997	0.44
HLA-DRB1*13:02	1	110	124	15	YVLVMKANS	AGQYVLVMKANSSYS	0.5699	1.3
HLA-DRB1*13:02	1	65	79	15	YRILASKIV	GQKYRILASKIVDFN	0.5442	1.6
HLA-DRB1*11:01	1	65	79	15	YRILASKIV	GQKYRILASKIVDFN	0.6842	1.9
HLA-DRB1*11:01	1	79	93	15	FNNLVKLEQ	NIYSNNFNNLVKLEQ	0.6437	2.2
HLA-DRB1*11:01	1	107	121	15	YVLVMKANS	SLDAGQYVLVMKANS	0.5881	2.6
HLA-DRB1*11:01	1	64	78	15	YRILASKIV	TGQKYRILASKIVDF	0.5984	2.6
HLA-DRB1*13:02	1	109	123	15	YVLVMKANS	DAGQYVLVMKANSSY	0.4476	2.7
HLA-DRB1*13:02	1	64	78	15	YRILASKIV	TGQKYRILASKIVDF	0.4488	2.7
HLA-DRB1*13:02	1	111	125	15	LVMKANSSY	GQYVLVMKANSSYSG	0.453	2.7
HLA-DRB1*11:01	1	63	77	15	YRILASKIV	ATGQKYRILASKIVD	0.5314	3.1
HLA-DRB1*13:02	1	82	96	15	FNNLVKLEQ	SNNFNNLVKLEQSLG	0.4084	3.2
HLA-DRB1*13:02	1	112	126	15	LVMKANSSY	QYVLVMKANSSYSGN	0.4035	3.3
HLA-DRB1*13:02	1	63	77	15	YRILASKIV	ATGQKYRILASKIVD	0.3735	3.8
HLA-DRB1*13:02	1	108	122	15	YVLVMKANS	LDAGQYVLVMKANSS	0.3295	4.7
HLA-DRB1*11:01	1	66	80	15	YRILASKIV	QKYRILASKIVDFNI	0.387	5
HLA-DRB1*13:02	1	81	95	15	FNNLVKLEQ	YSNNFNNLVKLEQSL	0.3062	5.4
HLA-DRB1*11:01	1	112	126	15	YVLVMKANS	QYVLVMKANSSYSGN	0.3573	5.4
HLA-DRB1*13:02	1	66	80	15	YRILASKIV	QKYRILASKIVDFNI	0.2937	5.8
HLA-DRB1*11:01	1	84	98	15	FNNLVKLEQ	NFNNLVKLEQSLGDG	0.3243	5.9
HLA-DRB1*13:02	1	80	94	15	FNNLVKLEQ	IYSNNFNNLVKLEQS	0.2724	6.4
HLA-DRB1*13:02	1	28	42	15	LNSNPAGNL	LTDALNSNPAGNLYD	0.2573	7
HLA-DRB1*13:02	1	29	43	15	LNSNPAGNL	TDALNSNPAGNLYDW	0.2361	7.7
HLA-DRB1*11:01	1	54	68	15	LHLTITATG	KLNLHLTITATGQKY	0.2155	8.6
HLA-DRB1*13:02	1	76	90	15	IYSNNFNNL	VDFNIYSNNFNNLVK	0.2105	8.8
HLA-DRB1*11:01	1	53	67	15	LHLTITATG	QKLNLHLTITATGQK	0.1779	10
HLA-DRB1*13:02	1	77	91	15	IYSNNFNNL	DFNIYSNNFNNLVKL	0.1916	10
HLA-DRB1*13:02	1	113	127	15	LVMKANSSY	YVLVMKANSSYSGNY	0.1877	11
HLA-DRB1*13:02	1	83	97	15	FNNLVKLEQ	NNFNNLVKLEQSLGD	0.1707	12
HLA-DRB1*13:02	1	52	66	15	LNLHLTITA	TQKLNLHLTITATGQ	0.1716	12
HLA-DRB1*13:02	1	27	41	15	LNSNPAGNL	NLTDALNSNPAGNLY	0.1633	13
HLA-DRB1*11:01	1	62	76	15	YRILASKIV	TATGQKYRILASKIV	0.1163	14
HLA-DRB1*11:01	1	85	99	15	LVKLEQSLG	FNNLVKLEQSLGDGV	0.1214	14
HLA-DRB1*13:02	1	78	92	15	YSNNFNNLV	FNIYSNNFNNLVKLE	0.1464	14
HLA-DRB1*13:02	1	75	89	15	IYSNNFNNL	IVDFNIYSNNFNNLV	0.147	14
HLA-DRB1*13:02	1	114	128	15	MKANSSYSG	VLVMKANSSYSGNYP	0.1483	14
HLA-DRB1*13:02	1	38	52	15	YDWRSSNSY	GNLYDWRSSNSYPWT	0.1393	15
HLA-DRB1*11:01	1	23	37	15	LNLTDALNS	TERLNLTDALNSNPA	0.0936	16
HLA-DRB1*13:02	1	23	37	15	LNLTDALNS	TERLNLTDALNSNPA	0.1186	17
HLA-DRB1*11:01	1	100	114	15	YVDISLDAG	KDHYVDISLDAGQYV	0.0756	18
HLA-DRB1*13:02	1	37	51	15	YDWRSSNSY	AGNLYDWRSSNSYPW	0.113	18
HLA-DRB1*13:02	1	51	65	15	LNLHLTITA	WTQKLNLHLTITATG	0.1131	18
HLA-DRB1*13:02	1	30	44	15	LNSNPAGNL	DALNSNPAGNLYDWR	0.1156	18
HLA-DRB1*13:02	1	67	81	15	ILASKIVDF	KYRILASKIVDFNIY	0.1159	18
HLA-DRB1*11:01	1	86	100	15	LVKLEQSLG	NNLVKLEQSLGDGVK	0.0662	19
HLA-DRB1*11:01	1	52	66	15	LNLHLTITA	TQKLNLHLTITATGQ	0.0689	19
HLA-DRB1*11:01	1	99	113	15	YVDISLDAG	VKDHYVDISLDAGQY	0.0648	20
HLA-DRB1*13:02	1	36	50	15	YDWRSSNSY	PAGNLYDWRSSNSYP	0.0984	20
HLA-DRB1*13:02	1	120	134	15	YSGNYPYSI	NSSYSGNYPYSILFQ	0.0996	20
HLA-DRB1*13:02	1	58	72	15	ITATGQKYR	HLTITATGQKYRILA	0.0997	20
HLA-DRB1*13:02	1	79	93	15	YSNNFNNLV	NIYSNNFNNLVKLEQ	0.1015	20
HLA-DRB1*11:01	1	67	81	15	YRILASKIV	KYRILASKIVDFNIY	0.0548	21
HLA-DRB1*11:01	1	22	36	15	LNLTDALNS	ATERLNLTDALNSNP	0.052	22
HLA-DRB1*13:02	1	56	70	15	LTITATGQK	NLHLTITATGQKYRI	0.0907	22
HLA-DRB1*11:01	1	55	69	15	LTITATGQK	LNLHLTITATGQKYR	0.047	23
HLA-DRB1*13:02	1	74	88	15	FNIYSNNFN	KIVDFNIYSNNFNNL	0.0843	23
HLA-DRB1*13:02	1	22	36	15	LNLTDALNS	ATERLNLTDALNSNP	0.0847	23
HLA-DRB1*13:02	1	53	67	15	LHLTITATG	QKLNLHLTITATGQK	0.0865	23
HLA-DRB1*11:01	1	13	27	15	ILDLAAATE	EKEILDLAAATERLN	0.0416	24
HLA-DRB1*11:01	1	48	62	15	WTQKLNLHL	SYPWTQKLNLHLTIT	0.0437	24
HLA-DRB1*13:02	1	62	76	15	YRILASKIV	TATGQKYRILASKIV	0.0792	24
HLA-DRB1*13:02	1	57	71	15	ITATGQKYR	LHLTITATGQKYRIL	0.0747	25
HLA-DRB1*13:02	1	73	87	15	FNIYSNNFN	SKIVDFNIYSNNFNN	0.075	25
HLA-DRB1*13:02	1	48	62	15	WTQKLNLHL	SYPWTQKLNLHLTIT	0.0759	25
HLA-DRB1*13:02	1	102	116	15	ISLDAGQYV	HYVDISLDAGQYVLV	0.0761	25
HLA-DRB1*13:02	1	54	68	15	LHLTITATG	KLNLHLTITATGQKY	0.0769	25
HLA-DRB1*11:01	1	98	112	15	YVDISLDAG	GVKDHYVDISLDAGQ	0.0373	26
HLA-DRB1*13:02	1	103	117	15	ISLDAGQYV	YVDISLDAGQYVLVM	0.0717	26
HLA-DRB1*11:01	1	47	61	15	WTQKLNLHL	NSYPWTQKLNLHLTI	0.0343	27
HLA-DRB1*13:02	1	119	133	15	YSGNYPYSI	ANSSYSGNYPYSILF	0.0656	27
HLA-DRB1*13:02	1	55	69	15	LTITATGQK	LNLHLTITATGQKYR	0.0664	27
HLA-DRB1*13:02	1	50	64	15	LNLHLTITA	PWTQKLNLHLTITAT	0.0676	27
HLA-DRB1*13:02	1	107	121	15	YVLVMKANS	SLDAGQYVLVMKANS	0.0624	28
HLA-DRB1*13:02	1	13	27	15	LDLAAATER	EKEILDLAAATERLN	0.0635	28
HLA-DRB1*13:02	1	26	40	15	LNSNPAGNL	LNLTDALNSNPAGNL	0.0644	28
HLA-DRB1*11:01	1	56	70	15	LTITATGQK	NLHLTITATGQKYRI	0.0296	29
HLA-DRB1*13:02	1	40	54	15	WRSSNSYPW	LYDWRSSNSYPWTQK	0.0591	29
HLA-DRB1*13:02	1	101	115	15	ISLDAGQYV	DHYVDISLDAGQYVL	0.06	29
HLA-DRB1*11:01	1	51	65	15	LNLHLTITA	WTQKLNLHLTITATG	0.0268	30
HLA-DRB1*13:02	1	72	86	15	IVDFNIYSN	ASKIVDFNIYSNNFN	0.0575	30
HLA-DRB1*13:02	1	39	53	15	YDWRSSNSY	NLYDWRSSNSYPWTQ	0.0581	30
HLA-DRB1*13:02	1	115	129	15	MKANSSYSG	LVMKANSSYSGNYPY	0.059	30
HLA-DRB1*11:01	1	46	60	15	WTQKLNLHL	SNSYPWTQKLNLHLT	0.025	31
HLA-DRB1*11:01	1	113	127	15	LVMKANSSY	YVLVMKANSSYSGNY	0.0253	31
HLA-DRB1*11:01	1	75	89	15	FNIYSNNFN	IVDFNIYSNNFNNLV	0.0235	32
HLA-DRB1*11:01	1	12	26	15	ILDLAAATE	IEKEILDLAAATERL	0.0238	32
HLA-DRB1*13:02	1	118	132	15	YSGNYPYSI	KANSSYSGNYPYSIL	0.051	32
HLA-DRB1*13:02	1	47	61	15	WTQKLNLHL	NSYPWTQKLNLHLTI	0.0524	32
HLA-DRB1*11:01	1	74	88	15	FNIYSNNFN	KIVDFNIYSNNFNNL	0.0222	33
HLA-DRB1*11:01	1	11	25	15	ILDLAAATE	DIEKEILDLAAATER	0.0224	33
HLA-DRB1*11:01	1	38	52	15	YDWRSSNSY	GNLYDWRSSNSYPWT	0.0225	33
HLA-DRB1*11:01	1	73	87	15	FNIYSNNFN	SKIVDFNIYSNNFNN	0.0202	34
HLA-DRB1*11:01	1	101	115	15	YVDISLDAG	DHYVDISLDAGQYVL	0.0208	34
HLA-DRB1*13:02	1	100	114	15	ISLDAGQYV	KDHYVDISLDAGQYV	0.0461	34
HLA-DRB1*13:02	1	21	35	15	LNLTDALNS	AATERLNLTDALNSN	0.0463	34
HLA-DRB1*11:01	1	76	90	15	IYSNNFNNL	VDFNIYSNNFNNLVK	0.0187	35
HLA-DRB1*13:02	1	104	118	15	ISLDAGQYV	VDISLDAGQYVLVMK	0.0439	35
HLA-DRB1*13:02	1	49	63	15	QKLNLHLTI	YPWTQKLNLHLTITA	0.0441	35
HLA-DRB1*13:02	1	1	15	15	VLTVPSTDI	ERCVLTVPSTDIEKE	0.0446	35
HLA-DRB1*11:01	1	24	38	15	LNLTDALNS	ERLNLTDALNSNPAG	0.018	36
HLA-DRB1*11:01	1	37	51	15	YDWRSSNSY	AGNLYDWRSSNSYPW	0.0181	36
HLA-DRB1*13:02	1	14	28	15	LDLAAATER	KEILDLAAATERLNL	0.0428	36
HLA-DRB1*11:01	1	36	50	15	YDWRSSNSY	PAGNLYDWRSSNSYP	0.0167	37
HLA-DRB1*13:02	1	86	100	15	VKLEQSLGD	NNLVKLEQSLGDGVK	0.04	37
HLA-DRB1*13:02	1	71	85	15	IVDFNIYSN	LASKIVDFNIYSNNF	0.04	37
HLA-DRB1*13:02	1	24	38	15	LNLTDALNS	ERLNLTDALNSNPAG	0.041	37
HLA-DRB1*11:01	1	21	35	15	LNLTDALNS	AATERLNLTDALNSN	0.0153	38
HLA-DRB1*11:01	1	114	128	15	MKANSSYSG	VLVMKANSSYSGNYP	0.0155	38
HLA-DRB1*13:02	1	12	26	15	LDLAAATER	IEKEILDLAAATERL	0.0368	39
HLA-DRB1*13:02	1	46	60	15	WTQKLNLHL	SNSYPWTQKLNLHLT	0.0339	40
HLA-DRB1*11:01	1	57	71	15	ITATGQKYR	LHLTITATGQKYRIL	0.012	42
HLA-DRB1*11:01	1	58	72	15	ITATGQKYR	HLTITATGQKYRILA	0.0123	42
HLA-DRB1*11:01	1	77	91	15	IYSNNFNNL	DFNIYSNNFNNLVKL	0.0124	42
HLA-DRB1*13:02	1	59	73	15	ITATGQKYR	LTITATGQKYRILAS	0.032	42
HLA-DRB1*11:01	1	61	75	15	TGQKYRILA	ITATGQKYRILASKI	0.0115	43
HLA-DRB1*13:02	1	70	84	15	IVDFNIYSN	ILASKIVDFNIYSNN	0.0291	43
HLA-DRB1*13:02	1	121	135	15	YSGNYPYSI	SSYSGNYPYSILFQK	0.0295	43
HLA-DRB1*13:02	1	68	82	15	ILASKIVDF	YRILASKIVDFNIYS	0.03	43
HLA-DRB1*13:02	1	41	55	15	WRSSNSYPW	YDWRSSNSYPWTQKL	0.0305	43
HLA-DRB1*11:01	1	124	138	15	YSILFQKFL	SGNYPYSILFQKFLE	0.0108	44
HLA-DRB1*11:01	1	60	74	15	TGQKYRILA	TITATGQKYRILASK	0.0109	44
HLA-DRB1*13:02	1	85	99	15	LVKLEQSLG	FNNLVKLEQSLGDGV	0.0289	44
HLA-DRB1*11:01	1	40	54	15	WRSSNSYPW	LYDWRSSNSYPWTQK	0.0105	45
HLA-DRB1*13:02	1	99	113	15	HYVDISLDA	VKDHYVDISLDAGQY	0.026	46
HLA-DRB1*13:02	1	84	98	15	LVKLEQSLG	NFNNLVKLEQSLGDG	0.0268	46
HLA-DRB1*11:01	1	16	30	15	LAAATERLN	ILDLAAATERLNLTD	0.0091	47
HLA-DRB1*11:01	1	49	63	15	WTQKLNLHL	YPWTQKLNLHLTITA	0.0091	47
HLA-DRB1*11:01	1	50	64	15	LNLHLTITA	PWTQKLNLHLTITAT	0.0094	47
HLA-DRB1*13:02	1	61	75	15	TGQKYRILA	ITATGQKYRILASKI	0.0248	47
HLA-DRB1*13:02	1	35	49	15	YDWRSSNSY	NPAGNLYDWRSSNSY	0.0249	47
HLA-DRB1*13:02	1	31	45	15	LNSNPAGNL	ALNSNPAGNLYDWRS	0.0249	47
HLA-DRB1*11:01	1	78	92	15	YSNNFNNLV	FNIYSNNFNNLVKLE	0.0088	48
HLA-DRB1*11:01	1	14	28	15	ILDLAAATE	KEILDLAAATERLNL	0.0089	48
HLA-DRB1*13:02	1	117	131	15	YSGNYPYSI	MKANSSYSGNYPYSI	0.0237	48
HLA-DRB1*13:02	1	11	25	15	ILDLAAATE	DIEKEILDLAAATER	0.0241	48
HLA-DRB1*11:01	1	72	86	15	IVDFNIYSN	ASKIVDFNIYSNNFN	0.0083	49
HLA-DRB1*11:01	1	9	23	15	IEKEILDLA	STDIEKEILDLAAAT	0.0084	49
HLA-DRB1*13:02	1	88	102	15	LEQSLGDGV	LVKLEQSLGDGVKDH	0.023	49
HLA-DRB1*13:02	1	60	74	15	TGQKYRILA	TITATGQKYRILASK	0.0232	49
HLA-DRB1*11:01	1	68	82	15	LASKIVDFN	YRILASKIVDFNIYS	0.008	50
HLA-DRB1*11:01	1	39	53	15	WRSSNSYPW	NLYDWRSSNSYPWTQ	0.008	50
HLA-DRB1*13:02	1	98	112	15	HYVDISLDA	GVKDHYVDISLDAGQ	0.0214	50
HLA-DRB1*13:02	1	116	130	15	MKANSSYSG	VMKANSSYSGNYPYS	0.0211	51
HLA-DRB1*11:01	1	28	42	15	LNSNPAGNL	LTDALNSNPAGNLYD	0.007	52
HLA-DRB1*13:02	1	96	110	15	VKDHYVDIS	GDGVKDHYVDISLDA	0.0198	52
HLA-DRB1*13:02	1	87	101	15	LEQSLGDGV	NLVKLEQSLGDGVKD	0.0201	52
HLA-DRB1*11:01	1	45	59	15	YPWTQKLNL	SSNSYPWTQKLNLHL	0.0061	54
HLA-DRB1*11:01	1	10	24	15	KEILDLAAA	TDIEKEILDLAAATE	0.0063	54
HLA-DRB1*11:01	1	97	111	15	YVDISLDAG	DGVKDHYVDISLDAG	0.0063	54
HLA-DRB1*11:01	1	87	101	15	VKLEQSLGD	NLVKLEQSLGDGVKD	0.0063	54
HLA-DRB1*13:02	1	16	30	15	AAATERLNL	ILDLAAATERLNLTD	0.0181	54
HLA-DRB1*13:02	1	20	34	15	ERLNLTDAL	AAATERLNLTDALNS	0.0183	54
HLA-DRB1*11:01	1	8	22	15	IEKEILDLA	PSTDIEKEILDLAAA	0.0059	55
HLA-DRB1*13:02	1	17	31	15	AAATERLNL	LDLAAATERLNLTDA	0.0175	55
HLA-DRB1*11:01	1	29	43	15	LNSNPAGNL	TDALNSNPAGNLYDW	0.0055	56
HLA-DRB1*11:01	1	17	31	15	AAATERLNL	LDLAAATERLNLTDA	0.0055	56
HLA-DRB1*11:01	1	41	55	15	WRSSNSYPW	YDWRSSNSYPWTQKL	0.0056	56
HLA-DRB1*13:02	1	69	83	15	ILASKIVDF	RILASKIVDFNIYSN	0.0169	56
HLA-DRB1*11:01	1	96	110	15	VKDHYVDIS	GDGVKDHYVDISLDA	0.005	58
HLA-DRB1*11:01	1	59	73	15	ITATGQKYR	LTITATGQKYRILAS	0.0047	59
HLA-DRB1*13:02	1	15	29	15	LDLAAATER	EILDLAAATERLNLT	0.0145	59
HLA-DRB1*11:01	1	15	29	15	LAAATERLN	EILDLAAATERLNLT	0.0044	60
HLA-DRB1*11:01	1	71	85	15	IVDFNIYSN	LASKIVDFNIYSNNF	0.0046	60
HLA-DRB1*13:02	1	97	111	15	HYVDISLDA	DGVKDHYVDISLDAG	0.0139	60
HLA-DRB1*11:01	1	70	84	15	IVDFNIYSN	ILASKIVDFNIYSNN	0.0036	63
HLA-DRB1*11:01	1	115	129	15	MKANSSYSG	LVMKANSSYSGNYPY	0.0038	63
HLA-DRB1*11:01	1	69	83	15	LASKIVDFN	RILASKIVDFNIYSN	0.0038	63
HLA-DRB1*13:02	1	25	39	15	DALNSNPAG	RLNLTDALNSNPAGN	0.0122	63
HLA-DRB1*13:02	1	105	119	15	ISLDAGQYV	DISLDAGQYVLVMKA	0.0123	63
HLA-DRB1*13:02	1	95	109	15	VKDHYVDIS	LGDGVKDHYVDISLD	0.0117	64
HLA-DRB1*13:02	1	9	23	15	IEKEILDLA	STDIEKEILDLAAAT	0.012	64
HLA-DRB1*11:01	1	44	58	15	YPWTQKLNL	RSSNSYPWTQKLNLH	0.0033	65
HLA-DRB1*11:01	1	120	134	15	YSGNYPYSI	NSSYSGNYPYSILFQ	0.0034	65
HLA-DRB1*13:02	1	18	32	15	AAATERLNL	DLAAATERLNLTDAL	0.0111	65
HLA-DRB1*13:02	1	45	59	15	WTQKLNLHL	SSNSYPWTQKLNLHL	0.0111	65
HLA-DRB1*13:02	1	10	24	15	EILDLAAAT	TDIEKEILDLAAATE	0.0113	65
HLA-DRB1*11:01	1	27	41	15	LNSNPAGNL	NLTDALNSNPAGNLY	0.003	66
HLA-DRB1*11:01	1	102	116	15	YVDISLDAG	HYVDISLDAGQYVLV	0.0032	66
HLA-DRB1*13:02	1	8	22	15	IEKEILDLA	PSTDIEKEILDLAAA	0.0104	66
HLA-DRB1*11:01	1	35	49	15	LYDWRSSNS	NPAGNLYDWRSSNSY	0.0029	67
HLA-DRB1*13:02	1	2	16	15	VLTVPSTDI	RCVLTVPSTDIEKEI	0.01	67
HLA-DRB1*13:02	1	89	103	15	LEQSLGDGV	VKLEQSLGDGVKDHY	0.0101	67
HLA-DRB1*11:01	1	7	21	15	IEKEILDLA	VPSTDIEKEILDLAA	0.0027	68
HLA-DRB1*11:01	1	95	109	15	VKDHYVDIS	LGDGVKDHYVDISLD	0.0027	68
HLA-DRB1*13:02	1	19	33	15	ERLNLTDAL	LAAATERLNLTDALN	0.0096	68
HLA-DRB1*11:01	1	1	15	15	VLTVPSTDI	ERCVLTVPSTDIEKE	0.0024	70
HLA-DRB1*11:01	1	25	39	15	TDALNSNPA	RLNLTDALNSNPAGN	0.0024	70
HLA-DRB1*13:02	1	34	48	15	LYDWRSSNS	SNPAGNLYDWRSSNS	0.0082	71
HLA-DRB1*13:02	1	122	136	15	YSGNYPYSI	SYSGNYPYSILFQKF	0.0085	71
HLA-DRB1*11:01	1	18	32	15	AAATERLNL	DLAAATERLNLTDAL	0.0021	72
HLA-DRB1*11:01	1	20	34	15	RLNLTDALN	AAATERLNLTDALNS	0.0022	72
HLA-DRB1*13:02	1	42	56	15	WRSSNSYPW	DWRSSNSYPWTQKLN	0.0081	72
HLA-DRB1*11:01	1	26	40	15	DALNSNPAG	LNLTDALNSNPAGNL	0.002	73
HLA-DRB1*13:02	1	94	108	15	VKDHYVDIS	SLGDGVKDHYVDISL	0.0077	73
HLA-DRB1*11:01	1	92	106	15	LGDGVKDHY	EQSLGDGVKDHYVDI	0.002	74
HLA-DRB1*13:02	1	92	106	15	LGDGVKDHY	EQSLGDGVKDHYVDI	0.007	74
HLA-DRB1*11:01	1	91	105	15	LGDGVKDHY	LEQSLGDGVKDHYVD	0.0018	75
HLA-DRB1*11:01	1	119	133	15	YSGNYPYSI	ANSSYSGNYPYSILF	0.0018	75
HLA-DRB1*13:02	1	7	21	15	IEKEILDLA	VPSTDIEKEILDLAA	0.0069	75
HLA-DRB1*11:01	1	123	137	15	YSILFQKFL	YSGNYPYSILFQKFL	0.0018	76
HLA-DRB1*11:01	1	88	102	15	LEQSLGDGV	LVKLEQSLGDGVKDH	0.0016	77
HLA-DRB1*13:02	1	6	20	15	STDIEKEIL	TVPSTDIEKEILDLA	0.0059	77
HLA-DRB1*13:02	1	44	58	15	YPWTQKLNL	RSSNSYPWTQKLNLH	0.0059	77
HLA-DRB1*13:02	1	91	105	15	LGDGVKDHY	LEQSLGDGVKDHYVD	0.006	77
HLA-DRB1*11:01	1	6	20	15	STDIEKEIL	TVPSTDIEKEILDLA	0.0015	78
HLA-DRB1*11:01	1	118	132	15	YSGNYPYSI	KANSSYSGNYPYSIL	0.0014	79
HLA-DRB1*13:02	1	93	107	15	DGVKDHYVD	QSLGDGVKDHYVDIS	0.0053	79
HLA-DRB1*11:01	1	94	108	15	VKDHYVDIS	SLGDGVKDHYVDISL	0.0013	80
HLA-DRB1*11:01	1	30	44	15	LNSNPAGNL	DALNSNPAGNLYDWR	0.0013	80
HLA-DRB1*11:01	1	93	107	15	DGVKDHYVD	QSLGDGVKDHYVDIS	0.0013	81
HLA-DRB1*11:01	1	121	135	15	YSGNYPYSI	SSYSGNYPYSILFQK	0.0011	82
HLA-DRB1*11:01	1	122	136	15	NYPYSILFQ	SYSGNYPYSILFQKF	0.0011	83
HLA-DRB1*11:01	1	34	48	15	NLYDWRSSN	SNPAGNLYDWRSSNS	0.001	84
HLA-DRB1*11:01	1	117	131	15	YSGNYPYSI	MKANSSYSGNYPYSI	0.001	84
HLA-DRB1*11:01	1	90	104	15	LGDGVKDHY	KLEQSLGDGVKDHYV	0.001	84
HLA-DRB1*11:01	1	42	56	15	WRSSNSYPW	DWRSSNSYPWTQKLN	0.001	84
HLA-DRB1*13:02	1	124	138	15	YSILFQKFL	SGNYPYSILFQKFLE	0.0039	84
HLA-DRB1*13:02	1	33	47	15	PAGNLYDWR	NSNPAGNLYDWRSSN	0.0041	84
HLA-DRB1*11:01	1	19	33	15	ATERLNLTD	LAAATERLNLTDALN	0.001	85
HLA-DRB1*11:01	1	5	19	15	STDIEKEIL	LTVPSTDIEKEILDL	0.001	85
HLA-DRB1*13:02	1	4	18	15	STDIEKEIL	VLTVPSTDIEKEILD	0.0036	85
HLA-DRB1*13:02	1	90	104	15	LGDGVKDHY	KLEQSLGDGVKDHYV	0.0037	85
HLA-DRB1*13:02	1	5	19	15	STDIEKEIL	LTVPSTDIEKEILDL	0.0037	85
HLA-DRB1*11:01	1	2	16	15	LTVPSTDIE	RCVLTVPSTDIEKEI	0.0009	86
HLA-DRB1*11:01	1	116	130	15	MKANSSYSG	VMKANSSYSGNYPYS	0.0009	86
HLA-DRB1*13:02	1	32	46	15	PAGNLYDWR	LNSNPAGNLYDWRSS	0.0034	86
HLA-DRB1*11:01	1	4	18	15	STDIEKEIL	VLTVPSTDIEKEILD	0.0008	87
HLA-DRB1*11:01	1	43	57	15	YPWTQKLNL	WRSSNSYPWTQKLNL	0.0007	88
HLA-DRB1*13:02	1	106	120	15	LDAGQYVLV	ISLDAGQYVLVMKAN	0.0029	88
HLA-DRB1*11:01	1	106	120	15	GQYVLVMKA	ISLDAGQYVLVMKAN	0.0007	89
HLA-DRB1*11:01	1	89	103	15	LEQSLGDGV	VKLEQSLGDGVKDHY	0.0007	89
HLA-DRB1*13:02	1	123	137	15	NYPYSILFQ	YSGNYPYSILFQKFL	0.0026	89
HLA-DRB1*11:01	1	31	45	15	SNPAGNLYD	ALNSNPAGNLYDWRS	0.0006	90
HLA-DRB1*13:02	1	3	17	15	VLTVPSTDI	CVLTVPSTDIEKEIL	0.0023	90
HLA-DRB1*11:01	1	33	47	15	PAGNLYDWR	NSNPAGNLYDWRSSN	0.0005	91
HLA-DRB1*11:01	1	105	119	15	LDAGQYVLV	DISLDAGQYVLVMKA	0.0006	91
HLA-DRB1*13:02	1	43	57	15	YPWTQKLNL	WRSSNSYPWTQKLNL	0.0023	91
HLA-DRB1*11:01	1	104	118	15	LDAGQYVLV	VDISLDAGQYVLVMK	0.0004	93
HLA-DRB1*11:01	1	32	46	15	PAGNLYDWR	LNSNPAGNLYDWRSS	0.0004	93
HLA-DRB1*11:01	1	103	117	15	ISLDAGQYV	YVDISLDAGQYVLVM	0.0004	93
HLA-DRB1*11:01	1	3	17	15	STDIEKEIL	CVLTVPSTDIEKEIL	0.0004	94

## Sheet: Sheet3
Seq #	Peptide start	Peptide end	Peptide sequence	Percentile rank	Allele			Peptide start	Peptide end	Peptide	No. of binding alleles (alleles with consensus percentile <= 20.0)
1	23	37	TERLNLTDALNSNPA	8.8	HLA-DRB1*01:01			23	37	LNLTDALNS	5
1	23	37	TERLNLTDALNSNPA	5.1	HLA-DRB1*01:02			52	66	LNLHLTITA	4
1	28	42	LTDALNSNPAGNLYD	7	HLA-DRB1*13:02			64	78	YRILASKIV	6
1	53	67	QKLNLHLTITATGQK	6.7	HLA-DQA1*01:02/DQB1*06:02			82	96	FNNLVKLEQ	4
1	53	67	QKLNLHLTITATGQK	10	HLA-DRB1*11:01			110	124	YVLVMKANS	4
1	62	76	TATGQKYRILASKIV	1.5	HLA-DRB1*01:01
1	62	76	TATGQKYRILASKIV	9.2	HLA-DRB1*01:02
1	67	81	KYRILASKIVDFNIY	2.1	HLA-DRB1*01:01
1	77	91	DFNIYSNNFNNLVKL	10	HLA-DRB1*13:02
1	83	97	NNFNNLVKLEQSLGD	0.22	HLA-DQA1*01:02/DQB1*06:02
1	83	97	NNFNNLVKLEQSLGD	0.35	HLA-DRB1*11:01
1	98	112	GVKDHYVDISLDAGQ	5.9	HLA-DQA1*01:02/DQB1*06:02
1	108	122	LDAGQYVLVMKANSS	9.4	HLA-DQA1*01:02/DQB1*06:02
1	108	122	LDAGQYVLVMKANSS	0.13	HLA-DRB1*11:01
1	108	122	LDAGQYVLVMKANSS	4.7	HLA-DRB1*13:02
1	113	127	YVLVMKANSSYSGNY	9.5	HLA-DRB1*11:02
1	113	127	YVLVMKANSSYSGNY	9.5	HLA-DRB1*13:01

## Sheet: Sheet4
Seq #	Peptide start	Peptide end	Peptide sequence	Percentile rank	Allele
1	108	122	LDAGQYVLVMKANSS	0.13	HLA-DRB1*11:01
1	83	97	NNFNNLVKLEQSLGD	0.22	HLA-DQA1*01:02/DQB1*06:02
1	83	97	NNFNNLVKLEQSLGD	0.35	HLA-DRB1*11:01
1	62	76	TATGQKYRILASKIV	1.5	HLA-DRB1*01:01
1	67	81	KYRILASKIVDFNIY	2.1	HLA-DRB1*01:01
1	108	122	LDAGQYVLVMKANSS	4.7	HLA-DRB1*13:02
1	23	37	TERLNLTDALNSNPA	5.1	HLA-DRB1*01:02
1	98	112	GVKDHYVDISLDAGQ	5.9	HLA-DQA1*01:02/DQB1*06:02
1	53	67	QKLNLHLTITATGQK	6.7	HLA-DQA1*01:02/DQB1*06:02
1	28	42	LTDALNSNPAGNLYD	7	HLA-DRB1*13:02
1	23	37	TERLNLTDALNSNPA	8.8	HLA-DRB1*01:01
1	62	76	TATGQKYRILASKIV	9.2	HLA-DRB1*01:02
1	108	122	LDAGQYVLVMKANSS	9.4	HLA-DQA1*01:02/DQB1*06:02
1	113	127	YVLVMKANSSYSGNY	9.5	HLA-DRB1*11:02
1	113	127	YVLVMKANSSYSGNY	9.5	HLA-DRB1*13:01
1	53	67	QKLNLHLTITATGQK	10	HLA-DRB1*11:01
1	77	91	DFNIYSNNFNNLVKL	10	HLA-DRB1*13:02

## Sheet: Sheet5
Seq #	Peptide start	Peptide end	Peptide sequence	Percentile rank	Allele	Antigenicity
1	23	37	TERLNLTDALNSNPA	5.1	HLA-DRB1*01:02	0.641	ANTIGEN
				8.8	HLA-DRB1*01:01	0.641	ANTIGEN
1	28	42	LTDALNSNPAGNLYD	7	HLA-DRB1*13:02	0.2212	non
1	53	67	QKLNLHLTITATGQK	6.7	HLA-DQA1*01:02/DQB1*06:02	1.2801	ANTIGEN
				10	HLA-DRB1*11:01	1.2801	ANTIGEN
1	62	76	TATGQKYRILASKIV	1.5	HLA-DRB1*01:01	0.8936	ANTIGEN
				9.2	HLA-DRB1*01:02	0.8936	ANTIGEN
1	67	81	KYRILASKIVDFNIY	2.1	HLA-DRB1*01:01	1.0204	ANTIGEN
1	77	91	DFNIYSNNFNNLVKL	10	HLA-DRB1*13:02	0.4482	ANTIGEN
1	83	97	NNFNNLVKLEQSLGD	0.22	HLA-DQA1*01:02/DQB1*06:02	-0.4224	non
				0.35	HLA-DRB1*11:01	-0.4224	non
1	98	112	GVKDHYVDISLDAGQ	5.9	HLA-DQA1*01:02/DQB1*06:02	0.9359	ANTIGEN
1	108	122	LDAGQYVLVMKANSS	0.13	HLA-DRB1*11:01	0.2072	non
				4.7	HLA-DRB1*13:02	0.2072	non
				9.4	HLA-DQA1*01:02/DQB1*06:02	0.2072	non
1	113	127	YVLVMKANSSYSGNY	9.5	HLA-DRB1*11:02	0.5611	ANTIGEN
				9.5	HLA-DRB1*13:01	0.5611	ANTIGEN

## Sheet: Sheet6
Peptide sequence	Percentile rank	Allele	Antigenicity		Toxicity	Allergenicity	IFN-g	IL-4
TERLNLTDALNSNPA	5.1	HLA-DRB1*01:02	0.641	ANTIGEN	Non-toxin	Non-allergen	Negative	Non-inducer
	8.8	HLA-DRB1*01:01	0.641	ANTIGEN	Non-toxin	Non-allergen	Negative	Non-inducer
QKLNLHLTITATGQK	6.7	HLA-DQA1*01:02/DQB1*06:02	1.2801	ANTIGEN	Non-toxin	Non-allergen	Negative	Non-inducer
	10	HLA-DRB1*11:01	1.2801	ANTIGEN	Non-toxin	Non-allergen	Negative	Non-inducer
TATGQKYRILASKIV	1.5	HLA-DRB1*01:01	0.8936	ANTIGEN	Non-toxin	Non-allergen	Negative	Non-inducer
	9.2	HLA-DRB1*01:02	0.8936	ANTIGEN	Non-toxin	Non-allergen	Negative	Non-inducer
KYRILASKIVDFNIY	2.1	HLA-DRB1*01:01	1.0204	ANTIGEN	Non-toxin	Non-allergen	Negative	Non-inducer
DFNIYSNNFNNLVKL	10	HLA-DRB1*13:02	0.4482	ANTIGEN	Non-toxin	Non-allergen	Negative	Non-inducer
GVKDHYVDISLDAGQ	5.9	HLA-DQA1*01:02/DQB1*06:02	0.9359	ANTIGEN	Non-toxin	Non-allergen	Negative	Non-inducer
YVLVMKANSSYSGNY	9.5	HLA-DRB1*11:02	0.5611	ANTIGEN	Non-toxin	Non-allergen	Negative	Non-inducer
	9.5	HLA-DRB1*13:01	0.5611	ANTIGEN	Non-toxin	Non-allergen	Negative	Non-inducer
